# Supplementary material for: Urinary proteome analysis of acute kidney injury in post-cardiac surgery patients using enrichment materials with high-resolution mass spectrometry
Source: Front Bioeng Biotechnol. 2022 Sep 13;10:1002853. doi: 10.3389/fbioe.2022.1002853 (PMC9513377; doi:10.3389/fbioe.2022.1002853)
Supplement: Supplementary file 1 [file Table2.xlsx]

## Sheet: proteinGroups
Protein IDs	Majority protein IDs	Peptide counts (all)	Peptide counts (razor+unique)	Peptide counts (unique)	Fasta headers	Number of proteins	Peptides	Razor + unique peptides	Unique peptides	Sequence coverage [%]	Unique + razor sequence coverage [%]	Unique sequence coverage [%]	Mol. weight [kDa]	Sequence length	Sequence lengths	Q-value	Score	Intensity	iBAQ	LFQ intensity	MS/MS Count	MS/MS Count	Only identified by site	Reverse	Potential contaminant	id	Peptide IDs	Peptide is razor	Mod. peptide IDs	Evidence IDs	MS/MS IDs	Best MS/MS	Asn->Asp site IDs	Deamidation (NQ) site IDs	Oxidation (M) site IDs	Phospho (STY) site IDs	Ubiquitination site IDs	Asn->Asp site positions	Deamidation (NQ) site positions	Oxidation (M) site positions	Phospho (STY) site positions	Ubiquitination site positions
Biognosys|iRT-Kit_WR_fusion	Biognosys|iRT-Kit_WR_fusion	11	11	11		1	11	11	11	100	100	100	14.166	134	134	0	323.31	1095900000000	99629000000	1069200000000	367	367				0	117;1131;2405;2888;2889;4413;4472;8078;8079;8383;9500	True;True;True;True;True;True;True;True;True;True;True	130;1263;2698;3227;3228;4909;4910;4975;4976;4977;9342;9343;9697;9698;9699;9700;10920;10921;10922	460;461;462;463;464;465;466;467;468;469;470;471;472;473;474;475;476;477;478;479;480;481;482;483;484;485;486;487;488;489;490;491;492;493;494;495;496;497;498;499;500;501;502;503;504;505;506;507;508;509;510;511;512;513;514;515;516;517;518;519;520;521;522;523;524;525;526;527;528;529;530;531;532;533;534;535;536;537;538;539;540;541;542;543;544;545;546;547;548;549;550;551;552;553;554;555;556;557;558;559…	396;397;398;399;400;401;402;403;404;405;406;407;408;409;410;411;412;413;414;415;416;417;418;419;420;421;422;423;424;425;426;427;428;429;430;431;432;433;434;435;436;437;438;439;440;441;442;443;444;445;446;447;448;449;450;451;452;453;454;455;456;457;458;459;460;461;462;463;464;465;466;467;468;469;470;471;472;473;474;475;476;477;478;479;480;481;482;483;484;485;486;487;488;489;3153;3154;3155;3156;315…	410;3182;7451;8535;8562;12809;12963;24058;24144;25470;29064		0;1;2;523;524			0;1		4;6;17;80;124			19;82
CON__A3EZ79	CON__A3EZ79	1	1	1		1	1	1	1	3.1	3.1	3.1	45.048	449	449	0	4.7387	0	0	0	0	0			+	1	6820	TRUE	7933;7934	27680;27681;27682;27683	20567;20568	20568
sp|Q6E0U4|DMKN_HUMAN;CON__A3EZ82	sp|Q6E0U4|DMKN_HUMAN;CON__A3EZ82	1;1	1;1	1;1	;	2	1	1	1	2.9	2.9	2.9	47.082	476	476;476	0	2.5617	0	0	0	0	0			+	2	6821	TRUE	7935;7936	27684;27685;27686;27687;27688;27689;27690;27691	20569;20570;20571;20572;20573;20574	20569
CON__ENSEMBL:ENSBTAP00000031900	CON__ENSEMBL:ENSBTAP00000031900	5	2	2		1	5	2	2	4.8	1.9	1.9	121.45	1064	1064	0	323.31	0	0	0	0	0			+	3	1169;3899;4030;4608;5702	False;False;True;True;False	1303;1304;4342;4489;5133;6467;6468	4307;4308;4309;4310;4311;4312;4313;4314;4315;4316;4317;4318;4319;4320;4321;4322;14837;14838;14839;14840;15317;15318;17769;17770;17771;17772;17773;17774;17775;17776;17777;17778;17779;17780;17781;17782;23043;23044;23045;23046;23047;23048;23049	3318;3319;3320;3321;3322;3323;3324;3325;3326;3327;3328;11216;11217;11218;11219;11220;11221;11553;11554;13281;13282;13283;13284;13285;13286;13287;13288;13289;13290;17108;17109;17110;17111;17112;17113	3325;11220;11553;13281;17108		3	0;1				61	537;556
CON__ENSEMBL:ENSBTAP00000032840	CON__ENSEMBL:ENSBTAP00000032840	3	1	1		1	3	1	1	4.8	2.2	2.2	92.273	825	825	0.0037244	1.6337	0	0	0	0	0			+	4	2502;4159;8750	False;True;False	2809;4630;10103	9986;16077;16078;35749;35750;35751	7722;12133;26673;26674	7722;12133;26674		525		0	2		568		569	573
CON__ENSEMBL:ENSP00000377550;sp|P13646|K1C13_HUMAN;CON__P13646-1	CON__ENSEMBL:ENSP00000377550;sp|P13646|K1C13_HUMAN;CON__P13646-1	6;6;6	3;3;3	1;1;1	;;	3	6	3	1	15.5	6.2	2.4	45.771	420	420;458;458	0	10.537	92632000	3562800	92632000	3	3			+	5	3550;4225;6759;7970;8106;8640	True;True;False;False;False;True	3942;4698;7832;9211;9376;9984	13528;13529;16257;27327;31760;31761;31762;31763;31764;31765;31766;31767;31768;32552;32553;32554;32555;35233	10328;12265;20305;23652;23653;23654;23655;23656;24247;24248;24249;26325	10328;12265;20305;23652;24248;26325
CON__P00761	CON__P00761	3	3	3		1	3	3	3	16.5	16.5	16.5	24.409	231	231	0	15.958	25111000000	2282800000	23970000000	18	18			+	6	3460;5156;8310	True;True;True	3846;3847;5771;9614	13268;13269;19912;19913;33731;33732;33733;33734;33735;33736;33737;33738;33739;33740;33741;33742;33743;33744;33745;33746;33747;33748;33749;33750;33751;33752;33753;33754;33755;33756;33757;33758	10170;10171;10172;14735;14736;25265;25266;25267;25268;25269;25270;25271;25272;25273;25274;25275;25276;25277;25278;25279;25280;25281;25282;25283	10171;14736;25281		4					85
sp|P02533|K1C14_HUMAN;CON__P02533;sp|Q04695|K1C17_HUMAN;CON__Q04695;CON__Q9QWL7;CON__Q6IFX2;sp|P19012|K1C15_HUMAN;CON__P19012;CON__Q9Z2K1;CON__Q3ZAW8;CON__Q61782;CON__Q9D312	sp|P02533|K1C14_HUMAN;CON__P02533;sp|Q04695|K1C17_HUMAN;CON__Q04695;CON__Q9QWL7	7;7;4;4;4;3;3;3;3;3;2;2	4;4;2;2;2;2;1;1;2;2;2;2	2;2;0;0;0;0;0;0;0;0;0;0	;;;;	12	7	4	2	13.6	7.8	5.3	51.561	472	472;472;432;432;433;452;456;456;469;474;93;431	0	30.33	130600000	4503400	130600000	5	5			+	7	553;4224;4368;8106;8639;9049;9170	True;False;True;True;False;False;True	633;4697;4857;9376;9983;10425;10567	2112;16254;16255;16256;16941;16942;16943;16944;16945;16946;32552;32553;32554;32555;35230;35231;35232;36788;37659	1662;12263;12264;12709;12710;24247;24248;24249;26323;26324;27442;28074	1662;12264;12709;24248;26323;27442;28074
sp|P02768|ALBU_HUMAN;CON__P02768-1	sp|P02768|ALBU_HUMAN;CON__P02768-1	56;56	56;56	49;49	;	2	56	56	49	72.6	72.6	70.3	69.366	609	609;609	0	323.31	267600000000	7433200000	265130000000	487	487			+	8	19;27;90;132;133;786;816;866;1036;1218;1425;1514;1565;1566;1791;1850;2093;2182;2215;3095;3103;4044;4091;4133;4144;4182;4263;4273;4628;5261;5319;5342;5343;5360;5756;6160;6298;6519;6594;6691;6767;6909;6952;7192;7307;8232;8424;8545;8546;8858;8859;9035;9488;9489;9573;9574	True;True;True;True;True;True;True;True;True;True;True;True;True;True;True;True;True;True;True;True;True;True;True;True;True;True;True;True;True;True;True;True;True;True;True;True;True;True;True;True;True;True;True;True;True;True;True;True;True;True;True;True;True;True;True;True	20;29;100;146;147;893;894;924;976;1159;1358;1594;1694;1750;1751;2010;2011;2072;2073;2344;2446;2483;2484;3447;3456;4504;4552;4553;4554;4600;4601;4602;4615;4654;4745;4755;5155;5884;5955;5956;5980;5981;5982;5983;5984;5985;6005;6533;7042;7189;7469;7590;7726;7727;7728;7843;7844;7845;7846;8041;8086;8087;8349;8350;8476;9522;9746;9747;9748;9880;9881;10223;10224;10225;10408;10906;10907;11000;11001	30;31;32;33;64;65;66;67;68;69;70;71;72;330;331;332;333;334;335;336;337;338;339;340;605;606;607;608;609;610;611;612;613;614;615;616;617;618;619;620;621;622;623;624;625;2817;2818;2819;2820;2821;2822;2823;2824;2825;2826;2827;2828;2829;2830;2831;2832;2833;2834;2835;2836;2837;2838;2839;2840;2841;2842;2843;2844;2845;2846;2847;2848;2849;2850;2851;2852;2853;2854;2922;3045;3046;3047;3048;3049;3050;3051;30…	26;27;28;29;48;49;50;51;52;53;54;55;311;312;313;516;517;518;519;520;521;522;523;2159;2160;2161;2162;2163;2164;2165;2166;2167;2168;2169;2170;2171;2172;2173;2174;2175;2176;2177;2178;2179;2180;2181;2182;2183;2184;2185;2186;2187;2188;2189;2190;2240;2347;2348;2349;2350;2351;2352;2353;2354;2355;2857;2858;2859;3472;4174;4175;4176;4177;4178;4456;4457;4564;4565;4566;4567;4568;4569;4570;4571;4572;4573;4574…	28;50;313;517;521;2180;2240;2349;2858;3472;4177;4456;4567;4582;5437;5772;6421;6655;6726;9280;9301;11591;11702;11999;12070;12182;12425;12542;13367;15007;15236;15433;15514;15557;17231;18683;18986;19534;19779;20080;20348;20854;20957;21653;21978;25005;25807;26141;26149;27019;27073;27408;28980;28984;29236;29301		5;6;7;8;526;527;528	2;3;4;5;6		3		68;154;409;410;441;453;550	111;147;322;353;572		438
CON__P02769	CON__P02769	11	4	4		1	11	4	4	13.8	6.9	6.9	69.293	607	607	0	9.9213	306580000	7664500	284110000	8	8			+	9	866;4133;4264;4464;5318;5360;7306;8858;9035;9573;9574	False;False;True;True;True;False;True;False;False;False;False	976;4600;4601;4602;4746;4966;5954;6005;8475;10223;10224;10408;11000;11001	3045;3046;3047;3048;3049;3050;3051;3052;3053;15787;15788;15789;15790;15791;15792;15793;15794;15795;15796;15797;15798;15799;15800;15801;15802;15803;15804;15805;15806;15807;15808;15809;15810;15811;15812;15813;15814;15815;15816;15817;15818;15819;15820;15821;15822;15823;15824;15825;15826;15827;15828;15829;15830;15831;15832;15833;15834;15835;15836;15837;15838;15839;15840;15841;15842;15843;15844;15845;…	2347;2348;2349;2350;2351;2352;2353;2354;2355;11908;11909;11910;11911;11912;11913;11914;11915;11916;11917;11918;11919;11920;11921;11922;11923;11924;11925;11926;11927;11928;11929;11930;11931;11932;11933;11934;11935;11936;11937;11938;11939;11940;11941;11942;11943;11944;11945;11946;11947;11948;11949;11950;11951;11952;11953;11954;11955;11956;11957;11958;11959;11960;11961;11962;11963;11964;11965;11966;…	2349;11999;12428;12925;15196;15557;21907;27019;27408;29236;29301		529			3		440			437
sp|P02461|CO3A1_HUMAN;CON__P04258	sp|P02461|CO3A1_HUMAN;CON__P04258	2;2	2;2	2;2	;	2	2	2	2	1.5	1.5	1.5	138.56	1466	1466;1466	0	6.0452	298170000	4259600	298170000	3	3			+	10	2780;3601	True;True	3113;4010	10780;10781;10782;10783;13822	8286;8287;10531	8286;10531
sp|P05787|K2C8_HUMAN;CON__P05787;CON__H-INV:HIT000292931;CON__Q9H552	sp|P05787|K2C8_HUMAN;CON__P05787;CON__H-INV:HIT000292931	5;5;4;1	5;5;4;1	5;5;4;1	;;	4	5	5	5	14.7	14.7	14.7	53.704	483	483;483;443;499	0	18.757	288040000	9932600	288040000	6	6			+	11	633;4344;4975;7387;9318	True;True;True;True;True	724;4832;5576;8564;10726	2382;2383;16880;16881;16882;19379;19380;29795;38317	1856;12669;12670;12671;14335;14336;22194;28564	1856;12670;14335;22194;28564			7					136
sp|P07477|TRY1_HUMAN;CON__P07477	sp|P07477|TRY1_HUMAN;CON__P07477	2;2	1;1	1;1	;	2	2	1	1	12.1	4	4	26.558	247	247;247	0.0098725	1.2566	8976900	1122100	8976900	1	1			+	12	4458;7964	False;True	4960;9202	17237;17238;31739	12915;12916;23629	12915;23629
sp|P08727|K1C19_HUMAN;CON__P08727;CON__P19001	sp|P08727|K1C19_HUMAN;CON__P08727;CON__P19001	8;8;4	7;7;3	4;4;0	;;	3	8	7	4	23	20.8	12.2	44.105	400	400;400;403	0	25.589	508290000	16396000	508290000	13	13			+	13	1473;3860;3940;4224;5222;6755;7970;8639	True;True;True;False;True;True;True;True	1649;4298;4388;4697;5842;7827;9211;9983	5662;5663;5664;5665;14696;14697;14973;14974;14975;16254;16255;16256;20110;27317;31760;31761;31762;31763;31764;31765;31766;31767;31768;35230;35231;35232	4379;4380;4381;11124;11125;11312;11313;12263;12264;14865;20297;23652;23653;23654;23655;23656;26323;26324	4379;11124;11312;12264;14865;20297;23652;26323
sp|P08729|K2C7_HUMAN;CON__Q3KNV1;CON__P08729;CON__Q9DCV7	sp|P08729|K2C7_HUMAN;CON__Q3KNV1;CON__P08729	3;3;3;1	3;3;3;1	3;3;3;1	;;	4	3	3	3	7.9	7.9	7.9	51.385	469	469;469;469;457	0	8.3875	10560000	364120	10560000	3	3			+	14	1891;4974;7028	True;True;True	2117;5575;8169	7469;19378;28484	5877;14334;21215	5877;14334;21215
CON__P08730-1	CON__P08730-1	6	2	2		1	6	2	2	17.4	6.4	6.4	47.754	437	437	0.0015873	2.1126	21499000	796270	21499000	1	1			+	15	367;3426;4224;6759;7970;8106	True;True;False;False;False;False	418;3810;4697;7832;9211;9376	1448;1449;1450;1451;13179;16254;16255;16256;27327;31760;31761;31762;31763;31764;31765;31766;31767;31768;32552;32553;32554;32555	1129;10115;12263;12264;20305;23652;23653;23654;23655;23656;24247;24248;24249	1129;10115;12264;20305;23652;24248
sp|P08779|K1C16_HUMAN;CON__P08779	sp|P08779|K1C16_HUMAN;CON__P08779	6;6	1;1	1;1	;	2	6	1	1	12.3	4	4	51.267	473	473;473	0	5.215	20979000	723410	20979000	3	3			+	16	3393;4224;4368;8106;8639;9049	True;False;False;False;False;False	3777;4697;4857;9376;9983;10425	13095;13096;13097;13098;16254;16255;16256;16941;16942;16943;16944;16945;16946;32552;32553;32554;32555;35230;35231;35232;36788	10064;10065;10066;12263;12264;12709;12710;24247;24248;24249;26323;26324;27442	10065;12264;12709;24248;26323;27442
CON__P12763	CON__P12763	1	1	1		1	1	1	1	3.1	3.1	3.1	38.418	359	359	0	4.8536	7684100	548870	7684100	1	1			+	17	6491	TRUE	7429	26147	19449	19449
sp|P13645|K1C10_HUMAN;CON__P13645;sp|Q7Z3Z0|K1C25_HUMAN;CON__Q7Z3Z0;sp|Q7Z3Y8|K1C27_HUMAN;CON__Q7Z3Y8;sp|Q7Z3Y7|K1C28_HUMAN;CON__Q148H6;sp|Q7Z3Y9|K1C26_HUMAN;CON__Q7Z3Y9;CON__Q7Z3Y7;sp|Q99456|K1C12_HUMAN;CON__Q99456	sp|P13645|K1C10_HUMAN;CON__P13645	10;10;1;1;1;1;1;1;1;1;1;1;1	10;10;1;1;1;1;1;1;1;1;1;1;1	6;6;0;0;0;0;0;0;0;0;0;0;0	;	13	10	10	6	17	17	12	58.826	584	584;593;450;450;459;459;464;464;468;468;486;494;494	0	28.463	947040000	36425000	947040000	11	11			+	18	3703;4224;4365;4643;6080;6759;6985;7475;8641;9049	True;True;True;True;True;True;True;True;True;True	4125;4697;4854;5170;6949;7832;8125;8657;9985;10425	14207;14208;14209;14210;14211;16254;16255;16256;16932;17955;17956;24634;27327;28365;30040;30041;30042;30043;35234;35235;35236;36788	10822;10823;12263;12264;12705;13395;18318;20305;21125;22384;22385;26326;26327;27442	10822;12264;12705;13395;18318;20305;21125;22384;26326;27442			8;9					306;321
sp|P13647|K2C5_HUMAN;CON__P13647	sp|P13647|K2C5_HUMAN;CON__P13647	8;8	8;8	1;1	;	2	8	8	1	15.9	15.9	2.9	62.378	590	590;590	0	34.48	210260000	6782500	199570000	12	12			+	19	2662;6695;7133;7360;8147;8338;8650;9329	True;True;True;True;True;True;True;True	2984;7732;8282;8534;9424;9648;9649;9650;9994;10737	10419;10420;27048;28816;29727;29728;32792;32793;33843;33844;33845;33846;33847;35275;38359	8025;20098;20099;21439;22141;22142;24422;25338;25339;25340;25341;26348;28588	8025;20099;21439;22142;24422;25341;26348;28588			10;11					297;303
sp|P19013|K2C4_HUMAN;CON__P19013;CON__P07744	sp|P19013|K2C4_HUMAN;CON__P19013	5;5;2	5;5;2	5;5;2	;	3	5	5	5	9.2	9.2	9.2	56.143	520	520;594;525	0	7.6488	21228000	758140	21228000	5	5			+	20	5070;6981;6982;7691;8888	True;True;True;True;True	5681;8121;8122;8898;10254	19642;28356;28357;30807;36334;36335;36336	14533;21120;21121;22961;27123	14533;21120;21121;22961;27123
sp|P20930|FILA_HUMAN;CON__P20930	sp|P20930|FILA_HUMAN;CON__P20930	1;1	1;1	1;1	;	2	1	1	1	0.2	0.2	0.2	435.16	4061	4061;4061	0.00054289	2.28	11583000	55156	11583000	1	1			+	21	4199	TRUE	4672	16191	12219	12219
sp|P35527|K1C9_HUMAN;CON__P35527	sp|P35527|K1C9_HUMAN;CON__P35527	8;8	8;8	8;8	;	2	8	8	8	19.7	19.7	19.7	62.064	623	623;623	0	279.8	967280000	37203000	885800000	19	19			+	22	1168;1642;2284;3473;3654;6536;7161;7960	True;True;True;True;True;True;True;True	1302;1840;2566;3861;3862;4066;7498;8312;9197;9198	4306;6392;6393;6394;6395;6396;9208;9209;9210;9211;9212;9213;9214;9215;9216;13314;13315;13316;13317;13318;13319;13320;13978;13979;26361;26362;28904;28905;28906;28907;28908;28909;31725;31726;31727;31728;31729;31730;31731;31732;31733;31734	3317;4953;4954;4955;4956;7182;7183;7184;7185;7186;10200;10201;10202;10642;19600;19601;21506;21507;21508;23619;23620;23621;23622;23623;23624	3317;4954;7185;10202;10642;19601;21507;23620			12;13					245;326
sp|P35908|K22E_HUMAN;CON__P35908;sp|Q5XKE5|K2C79_HUMAN;CON__Q5XKE5;sp|P12035|K2C3_HUMAN;CON__P12035;sp|Q01546|K22O_HUMAN;CON__Q01546	sp|P35908|K22E_HUMAN;CON__P35908	9;9;1;1;1;1;1;1	7;7;1;1;1;1;1;1	6;6;1;1;1;1;1;1	;	8	9	7	6	17.5	14.4	12.2	65.432	639	639;645;535;535;628;629;638;638	0	243.25	1547600000	38690000	1547600000	11	11			+	23	2108;2531;3034;3275;4807;5851;7356;7593;8358	False;True;True;False;True;True;True;True;True	2359;2841;3381;3651;5361;5362;6652;8530;8790;9671	8247;8248;8249;8250;8251;8252;8253;8254;8255;10053;10054;10055;10056;11627;11628;11629;11630;12728;18749;18750;23639;29716;29717;30468;30469;33893;33894;33895	6467;6468;6469;6470;6471;6472;7780;7781;7782;8937;8938;8939;9820;13910;13911;17590;22135;22706;25373;25374;25375	6470;7780;8937;9820;13910;17590;22135;22706;25373			14					467
sp|P48668|K2C6C_HUMAN;CON__P48668;CON__P04259;sp|P02538|K2C6A_HUMAN;CON__P02538	sp|P48668|K2C6C_HUMAN;CON__P48668;CON__P04259;sp|P02538|K2C6A_HUMAN;CON__P02538	7;7;6;5;5	4;4;3;3;3	1;1;0;1;1	;;;;	5	7	4	1	14.7	9.4	3	60.024	564	564;564;564;564;564	0	9.8329	95708000	3190300	95708000	5	5			+	24	296;2842;6695;7157;7359;8650;9329	True;True;False;True;True;False;False	333;3178;7732;8307;8533;9994;10737	1212;1213;10952;27048;28894;28895;29725;29726;35275;38359	967;968;8422;20098;20099;21499;22140;26348;28588	967;8422;20099;21499;22140;26348;28588
CON__Q05B55	CON__Q05B55	2	2	2		1	2	2	2	6.2	6.2	6.2	26.59	240	240	0	7.7709	184140000	16740000	178700000	2	2			+	25	6340;7353	True;True	7238;8527	25638;25639;25640;29710;29711	19080;19081;22132	19081;22132
CON__Q1A7A4	CON__Q1A7A4	3	1	1		1	3	1	1	2.1	0.8	0.8	188.74	1677	1677	1	-2	0	0	0	0	0	+		+	26	5021;7912;9235	False;True;False	5628;9142;10641	19529;19530;19531;31551;31552;38034	14450;23491;28365	14450;23491;28365			15					1053
CON__Q1RMN8	CON__Q1RMN8	1	1	1		1	1	1	1	6	6	6	24.536	234	234	0.003663	1.5861	13413000	1490400	13413000	1	1			+	27	8960	TRUE	10328	36533	27248	27248
CON__Q28107	CON__Q28107	1	1	1		1	1	1	1	0.6	0.6	0.6	248.98	2211	2211	0.0037331	1.6435	4252300	47779	4252300	1	1			+	28	1871	TRUE	2094	7384	5818	5818
CON__Q29RQ1	CON__Q29RQ1	2	1	1		1	2	1	1	2.1	1.1	1.1	93.089	843	843	0.00054201	2.2592	17237000	325230	17237000	2	2			+	29	880;9030	False;True	990;10403	3085;3086;36730;36731	2384;27400;27401	2384;27400
CON__Q3MHH8	CON__Q3MHH8	8	1	1		1	8	1	1	16.8	2	2	57.407	511	511	0.0020377	1.9234	47875000	1994800	47875000	1	1			+	30	473;2576;3085;4560;6089;8123;9336;9643	False;False;False;True;False;False;False;False	537;2888;3436;3437;5079;6960;6961;6962;9393;10744;11084	1801;1802;1803;1804;10173;10174;10175;10176;10177;10178;11988;11989;11990;11991;11992;11993;11994;11995;11996;17654;17655;17656;24662;24663;24664;24665;24666;24667;24668;24669;24670;24671;24672;24673;32607;32608;38372;39637	1393;7867;7868;7869;9240;9241;9242;9243;9244;9245;9246;9247;9248;9249;9250;13203;18342;18343;18344;18345;18346;18347;18348;18349;24283;24284;28599;29569;29570	1393;7867;9245;13203;18349;24283;28599;29569		9	16;17				294	217;302
sp|Q5D862|FILA2_HUMAN;CON__Q5D862	sp|Q5D862|FILA2_HUMAN;CON__Q5D862	1;1	1;1	1;1	;	2	1	1	1	1	1	1	248.07	2391	2391;2391	0	2.4992	4565800	61700	4565800	1	1			+	31	6757	TRUE	7829	27319	20299	20299
sp|Q6KB66|K2C80_HUMAN;CON__Q6KB66-1;CON__Q0VBK2	sp|Q6KB66|K2C80_HUMAN;CON__Q6KB66-1;CON__Q0VBK2	2;2;1	2;2;1	2;2;1	;;	3	2	2	2	5.3	5.3	5.3	50.525	452	452;452;452	0.00053996	2.2125	0	0	0	1	1			+	32	424;4204	True;True	482;4677	1645;16199	1275;12224	1275;12224
sp|Q7Z794|K2C1B_HUMAN;CON__Q7Z794;CON__Q9R0H5;CON__Q6NXH9;CON__Q6IFZ6	sp|Q7Z794|K2C1B_HUMAN;CON__Q7Z794	3;3;1;1;1	2;2;0;0;0	2;2;0;0;0	;	5	3	2	2	5.4	3.3	3.3	61.901	578	578;578;524;539;572	0	2.6816	230250000	7427300	230250000	2	2			+	33	2108;8105;9629	False;True;True	2359;9375;11068	8247;8248;8249;8250;8251;8252;8253;8254;8255;32547;32548;32549;32550;32551;39576;39577	6467;6468;6469;6470;6471;6472;24246;29530	6470;24246;29530
CON__Q95121	CON__Q95121	3	1	1		1	3	1	1	9.6	3.4	3.4	46.228	416	416	0.0037401	1.645	0	0	0	0	0			+	34	1233;1398;4151	True;False;False	1373;1563;4622	4534;5299;5300;5301;5302;5303;5304;5305;16023;16024;16025;16026	3493;4094;4095;4096;4097;4098;4099;4100;12095;12096;12097;12098;12099	3493;4095;12095	0	530		1;41	4	133	131		126;128	135
sp|Q9NSB4|KRT82_HUMAN;CON__Q9NSB4	sp|Q9NSB4|KRT82_HUMAN;CON__Q9NSB4	1;1	1;1	1;1	;	2	1	1	1	1.8	1.8	1.8	56.652	513	513;513	0	7.0954	0	0	0	0	0			+	35	1952	TRUE	2184	7640;7641;7642	6021	6021		10					136
REV__CON__Q29443;REV__CON__Q0IIK2	REV__CON__Q29443;REV__CON__Q0IIK2	1;1	1;1	1;1	;	2	1	1	1	0	0	0	75.829	685	685;704	1	-2	4465600000	NaN	2232800000	1	1	+	+	+	36	5165	TRUE	5782	19948;19949	14758;14759	14758			18					21
REV__sp|O14607|UTY_HUMAN;REV__sp|O15550|KDM6A_HUMAN	REV__sp|O14607|UTY_HUMAN;REV__sp|O15550|KDM6A_HUMAN	2;2	2;2	2;2	;	2	2	2	2	0	0	0	149.55	1347	1347;1401	0.0041077	1.5654	123520000	NaN	61762000	1	1		+		37	4647;4907	True;True	5174;5499	17967;17968;19189	13405;14191	13405;14191
REV__sp|O43768|ENSA_HUMAN	REV__sp|O43768|ENSA_HUMAN	1	1	1		1	1	1	1	0	0	0	13.389	121	121	1	-2	352490000	NaN	161370000	2	2	+	+		38	4855	TRUE	5426;5427	18980;18981;18982;18983;18984;18985	14052;14053	14052			19					67
REV__sp|O60437|PEPL_HUMAN	REV__sp|O60437|PEPL_HUMAN	2	2	2		1	2	2	2	0	0	0	204.74	1756	1756	0.0010689	2.1571	19466000	NaN	11693000	1	1		+		39	3530;4036	True;True	3920;4495	13451;15328;15329;15330	10290;11563	10290;11563		11;12		42			1203;1207		1204
REV__sp|O75417|DPOLQ_HUMAN	REV__sp|O75417|DPOLQ_HUMAN	2	2	2		1	2	2	2	0	0	0	289.62	2590	2590	0.0029528	1.8064	136250000	NaN	69939000	2	2		+		40	5130;8094	True;True	5743;9358	19855;19856;19857;32489;32490;32491	14698;24207	14698;24207
REV__sp|O75864|PPR37_HUMAN	REV__sp|O75864|PPR37_HUMAN	1	1	1		1	1	1	1	0	0	0	74.766	691	691	0.002064	1.9783	16202000	NaN	12016000	3	3		+		41	6840	TRUE	7966	27815;27816;27817	20660;20661;20662	20661
REV__sp|O75874|IDHC_HUMAN	REV__sp|O75874|IDHC_HUMAN	1	1	1		1	1	1	1	0	0	0	46.659	414	414	0.0091858	1.2909	849120000	NaN	513940000	7	7		+		42	8384	TRUE	9701	34152;34153;34154;34155;34156;34157;34158	25582;25583;25584;25585;25586;25587;25588;25589;25590;25591	25583
REV__sp|O95696|BRD1_HUMAN	REV__sp|O95696|BRD1_HUMAN	1	1	1		1	1	1	1	0	0	0	119.52	1058	1058	1	-2	0	NaN	0	0	0	+	+		43	4682	TRUE	5210	18076	13487	13487			20					499
REV__sp|P17858|PFKAL_HUMAN	REV__sp|P17858|PFKAL_HUMAN	1	1	1		1	1	1	1	0	0	0	85.018	780	780	1	-2	0	NaN	0	0	0	+	+		44	3979	TRUE	4431	15173;15174;15175	11441;11442	11441			21					419
REV__sp|P21781|FGF7_HUMAN	REV__sp|P21781|FGF7_HUMAN	1	1	1		1	1	1	1	0	0	0	22.509	194	194	0.0053884	1.5164	41411000	NaN	22442000	2	2		+		45	7867	TRUE	9090;9091	31439;31440;31441;31442;31443;31444	23407;23408	23408			22					97
REV__sp|P48382|RFX5_HUMAN	REV__sp|P48382|RFX5_HUMAN	1	1	1		1	1	1	1	0	0	0	65.322	616	616	0.0099544	1.2773	0	NaN	0	0	0		+		46	2229	TRUE	2501	8872;8873;8874;8875;8876	6922	6922		13					573
REV__sp|P51685|CCR8_HUMAN	REV__sp|P51685|CCR8_HUMAN	1	1	1		1	1	1	1	0	0	0	40.844	355	355	0.0065445	1.4291	9583700	NaN	9583700	1	1		+		47	4619	TRUE	5146	17894	13357	13357
REV__sp|P59047|NALP5_HUMAN	REV__sp|P59047|NALP5_HUMAN	1	1	1		1	1	1	1	0	0	0	134.34	1200	1200	1	-2	13984000	NaN	6991900	1	1	+	+		48	6356	TRUE	7255	25683;25684	19109	19109			23					850
REV__sp|Q09019|DMWD_HUMAN	REV__sp|Q09019|DMWD_HUMAN	1	1	1		1	1	1	1	0	0	0	70.437	674	674	0.0085324	1.3411	50446000	NaN	50446000	2	2		+		49	7426	TRUE	8604	29913	22297;22298	22297
REV__sp|Q12802|AKP13_HUMAN	REV__sp|Q12802|AKP13_HUMAN	2	2	2		1	2	2	2	0	0	0	307.55	2813	2813	0.008921	1.3263	0	NaN	0	0	0		+		50	3427;6616	True;True	3811;7621	13180;26722	10116;19838	10116;19838
REV__sp|Q2LD37|K1109_HUMAN	REV__sp|Q2LD37|K1109_HUMAN	1	1	1		1	1	1	1	0	0	0	555.48	5005	5005	1	-2	1257800000	NaN	1044700000	3	3	+	+		51	7508	TRUE	8693;8694	30144;30145;30146;30147;30148;30149;30150;30151;30152;30153	22456;22457;22458	22456			24					446
REV__sp|Q6UXS0|CL19A_HUMAN	REV__sp|Q6UXS0|CL19A_HUMAN	1	1	1		1	1	1	1	0	0	0	15.448	136	136	0.0058244	1.5037	51134000	NaN	27088000	1	1		+		52	3523	TRUE	3913	13420;13421;13422	10273	10273
REV__sp|Q7L1W4|LRC8D_HUMAN	REV__sp|Q7L1W4|LRC8D_HUMAN	1	1	1		1	1	1	1	0	0	0	98.2	858	858	0.008158	1.3664	0	NaN	0	0	0		+		53	9040	TRUE	10415	36767	27424	27424		14					261
REV__sp|Q86TI0|TBCD1_HUMAN	REV__sp|Q86TI0|TBCD1_HUMAN	1	1	1		1	1	1	1	0	0	0	133.08	1168	1168	0.0095515	1.2791	1237400000	NaN	624590000	7	7		+		54	5053	TRUE	5663	19606;19607;19608;19609;19610;19611;19612;19613;19614;19615;19616;19617	14505;14506;14507;14508;14509;14510;14511;14512	14509
REV__sp|Q8IZQ1|WDFY3_HUMAN	REV__sp|Q8IZQ1|WDFY3_HUMAN	1	1	1		1	1	1	1	0	0	0	395.25	3526	3526	1	-2	22313000	NaN	11747000	1	1	+	+		55	4334	TRUE	4822	16854;16855;16856	12657	12657			25					1921
REV__sp|Q8N4P2|TT30B_HUMAN;REV__sp|Q86WT1|TT30A_HUMAN	REV__sp|Q8N4P2|TT30B_HUMAN;REV__sp|Q86WT1|TT30A_HUMAN	2;1	2;1	2;1	;	2	2	2	2	0	0	0	76.098	665	665;665	0.0045641	1.5632	114670000	NaN	82378000	2	2		+		56	4908;8996	True;True	5500;10365	19190;19191;19192;36620	14192;27318	14192;27318
REV__sp|Q8NFY4|SEM6D_HUMAN	REV__sp|Q8NFY4|SEM6D_HUMAN	2	2	2		1	2	2	2	0	0	0	119.87	1073	1073	0.0024963	1.8482	394270000	NaN	198810000	2	2		+		57	3420;8065	True;True	3804;9328	13160;32197;32198;32199	10106;23967	10106;23967
REV__sp|Q8NI35|INADL_HUMAN	REV__sp|Q8NI35|INADL_HUMAN	1	1	1		1	1	1	1	0	0	0	196.37	1801	1801	0.0061162	1.4327	9563000	NaN	9563000	1	1		+		58	3518	TRUE	3908	13410	10265	10265
REV__sp|Q8TET4|GANC_HUMAN	REV__sp|Q8TET4|GANC_HUMAN	1	1	1		1	1	1	1	0	0	0	104.33	914	914	0.0049527	1.5232	1371400000	NaN	688230000	2	2		+		59	4363	TRUE	4852	16921;16922;16923;16924;16925;16926;16927	12702;12703	12702
REV__sp|Q9C0B2|CFA74_HUMAN	REV__sp|Q9C0B2|CFA74_HUMAN	1	1	1		1	1	1	1	0	0	0	178.59	1584	1584	0.0005534	2.3639	210730000	NaN	151800000	1	1		+		60	5143	TRUE	5758	19886;19887;19888	14717;14718	14717
REV__sp|Q9H0D2|ZN541_HUMAN	REV__sp|Q9H0D2|ZN541_HUMAN	1	1	1		1	1	1	1	0	0	0	145.59	1346	1346	0.0069717	1.425	33576000	NaN	18524000	1	1		+		61	8119	TRUE	9389	32599;32600;32601;32602	24279	24279
REV__sp|Q9HCE5|MET14_HUMAN	REV__sp|Q9HCE5|MET14_HUMAN	1	1	1		1	1	1	1	0	0	0	52.15	456	456	0.0015991	2.1402	0	NaN	0	0	0		+		62	1641	TRUE	1839	6388;6389;6390;6391	4952	4952		15;531	26				286;293	289
REV__sp|Q9NRM1|ENAM_HUMAN	REV__sp|Q9NRM1|ENAM_HUMAN	1	1	1		1	1	1	1	0	0	0	128.78	1142	1142	0.0073849	1.4041	163400000	NaN	151490000	1	1		+		63	6052	TRUE	6912	24404;24405;24406;24407;24408;24409;24410	18158	18158
REV__sp|Q9NVV0|TM38B_HUMAN	REV__sp|Q9NVV0|TM38B_HUMAN	1	1	1		1	1	1	1	0	0	0	32.509	291	291	0.0033767	1.7342	76393000	NaN	39513000	4	4		+		64	6333	TRUE	7229	25618;25619;25620;25621;25622;25623;25624	19064;19065;19066;19067;19068	19065
REV__sp|Q9NZR2|LRP1B_HUMAN	REV__sp|Q9NZR2|LRP1B_HUMAN	2	2	2		1	2	2	2	0	0	0	515.49	4599	4599	0.0038462	1.7239	129560000	NaN	71459000	1	1		+		65	3386;3431	True;True	3770;3815	13077;13078;13079;13080;13081;13190;13191;13192	10051;10052;10120	10052;10120
REV__sp|Q9UJZ1|STML2_HUMAN	REV__sp|Q9UJZ1|STML2_HUMAN	1	1	1		1	1	1	1	0	0	0	38.534	356	356	0.0078125	1.3999	3051400	NaN	3051400	1	1		+		66	245	TRUE	275	1033	830	830
REV__sp|Q9Y5P3|RAI2_HUMAN	REV__sp|Q9Y5P3|RAI2_HUMAN	1	1	1		1	1	1	1	0	0	0	57.18	530	530	1	-2	70824000	NaN	65440000	1	1	+	+		67	6601	TRUE	7597	26661;26662;26663	19787	19787			27					16
sp|A0A075B6I0|LV861_HUMAN	sp|A0A075B6I0|LV861_HUMAN	3	3	3		1	3	3	3	20.5	20.5	20.5	12.814	122	122	0	5.1465	482720000	120680000	482720000	1	1				68	2255;7503;7951	True;True;True	2531;2532;8687;8688;9186	9060;9061;9062;9063;9064;9065;9066;9067;9068;9069;9070;9071;9072;9073;9074;9075;9076;9077;30127;30128;31681;31682;31683;31684;31685	7076;7077;7078;7079;7080;7081;7082;7083;7084;22446;22447;23590	7081;22446;23590		16					95
sp|A0A075B6J1|LV537_HUMAN	sp|A0A075B6J1|LV537_HUMAN	1	1	1		1	1	1	1	16.3	16.3	16.3	13.277	123	123	0	4.0981	11148000	3715900	11148000	2	2				69	9551	TRUE	10976	39171	29192;29193	29193
sp|A0A075B6J2|LV233_HUMAN	sp|A0A075B6J2|LV233_HUMAN	1	1	1		1	1	1	1	7.6	7.6	7.6	12.686	118	118	0	4.1987	0	0	0	0	0				70	4730	TRUE	5268;5269	18402;18403;18404;18405;18406;18407;18408;18409;18410;18411;18412;18413;18414;18415;18416;18417;18418;18419;18420;18421;18422;18423;18424;18425;18426;18427;18428;18429;18430;18431	13706;13707;13708;13709;13710;13711;13712;13713;13714;13715;13716;13717	13706	1;2	17;18				71;73	71;73
sp|A0A075B6J9|LV218_HUMAN	sp|A0A075B6J9|LV218_HUMAN	3	3	2		1	3	3	2	24.6	24.6	24.6	12.412	118	118	0	7.7764	1515200000	505050000	1457200000	11	11				71	4852;4853;8994	True;True;True	5415;5416;5417;5418;5419;5420;10363	18913;18914;18915;18916;18917;18918;18919;18920;18921;18922;18923;18924;18925;18926;18927;18928;18929;18930;18931;18932;18933;18934;18935;18936;36613;36614;36615;36616;36617;36618	14015;14016;14017;14018;14019;14020;14021;14022;14023;14024;14025;14026;14027;14028;14029;14030;27310;27311;27312;27313;27314;27315;27316	14016;14023;27312		19	28				74	68
sp|A0A075B6K4|LV310_HUMAN	sp|A0A075B6K4|LV310_HUMAN	3	3	2		1	3	3	2	26.1	26.1	19.1	12.441	115	115	0	4.6741	217650000	54412000	217650000	4	4				72	7174;7175;9381	True;True;True	8326;8327;10793	28963;28964;28965;28966;28967;38580;38581;38582	21550;21551;21552;28753	21550;21551;28753
sp|A0A075B6K5|LV39_HUMAN	sp|A0A075B6K5|LV39_HUMAN	3	3	2		1	3	3	2	30.4	30.4	16.5	12.332	115	115	0	92.99	450890000	75149000	433860000	4	4				73	2258;6064;6232	True;True;True	2535;2536;6930;7118	9093;9094;9095;9096;9097;9098;9099;9100;9101;9102;9103;9104;9105;9106;9107;9108;9109;9110;9111;9112;9113;24461;24462;24463;24464;24465;24466;25314;25315;25316;25317	7092;7093;7094;7095;7096;7097;7098;7099;7100;7101;7102;7103;7104;7105;18193;18194;18195;18843;18844;18845	7092;18193;18844		20;21					84;87
sp|A0A075B6P5|KV228_HUMAN	sp|A0A075B6P5|KV228_HUMAN	4	3	2		1	4	3	2	45.8	45.8	29.2	12.957	120	120	0	13.685	923270000	184650000	923270000	7	7				74	628;2253;6237;7526	True;False;True;True	719;2529;7125;8712	2372;2373;2374;2375;8960;8961;8962;8963;8964;8965;8966;8967;8968;8969;8970;8971;8972;8973;8974;8975;8976;8977;8978;8979;8980;8981;8982;8983;8984;8985;8986;8987;8988;8989;8990;8991;8992;8993;8994;8995;8996;8997;8998;8999;9000;9001;9002;9003;9004;9005;9006;9007;9008;9009;9010;9011;9012;9013;9014;9015;9016;25332;25333;30190	1845;1846;1847;1848;1849;1850;6983;6984;6985;6986;6987;6988;6989;6990;6991;6992;6993;6994;6995;6996;6997;6998;6999;7000;7001;7002;7003;7004;7005;7006;7007;7008;7009;7010;7011;7012;7013;7014;7015;7016;7017;7018;7019;7020;7021;7022;7023;7024;7025;7026;7027;7028;7029;7030;7031;7032;18859;22491	1849;7019;18859;22491		22					53
sp|A0A0C4DH68|KV224_HUMAN;sp|A0A075B6R9|KVD24_HUMAN	sp|A0A0C4DH68|KV224_HUMAN;sp|A0A075B6R9|KVD24_HUMAN	4;4	3;3	3;3	;	2	4	3	3	33.3	33.3	33.3	13.079	120	120;120	0	90.108	2429600000	607410000	2429600000	2	2				75	2252;2260;2261;7527	True;False;True;True	2528;2539;2540;8713	8955;8956;8957;8958;8959;9134;9135;9136;9137;9138;30191;30192;30193	6981;6982;7119;7120;22492;22493	6982;7119;7120;22493		532					47
sp|A0A075B6S2|KVD29_HUMAN;sp|A0A0A0MRZ7|KVD26_HUMAN	sp|A0A075B6S2|KVD29_HUMAN;sp|A0A0A0MRZ7|KVD26_HUMAN	5;3	1;0	1;0	;	2	5	1	1	38.3	12.5	12.5	13.143	120	120;120	0	3.6243	0	0	0	0	0				76	2253;2260;2262;6235;7525	False;False;False;True;False	2529;2539;2541;7121;7122;7123;8711	8960;8961;8962;8963;8964;8965;8966;8967;8968;8969;8970;8971;8972;8973;8974;8975;8976;8977;8978;8979;8980;8981;8982;8983;8984;8985;8986;8987;8988;8989;8990;8991;8992;8993;8994;8995;8996;8997;8998;8999;9000;9001;9002;9003;9004;9005;9006;9007;9008;9009;9010;9011;9012;9013;9014;9015;9016;9134;9135;9136;9137;9139;9140;9141;25320;25321;25322;25323;25324;25325;30189	6983;6984;6985;6986;6987;6988;6989;6990;6991;6992;6993;6994;6995;6996;6997;6998;6999;7000;7001;7002;7003;7004;7005;7006;7007;7008;7009;7010;7011;7012;7013;7014;7015;7016;7017;7018;7019;7020;7021;7022;7023;7024;7025;7026;7027;7028;7029;7030;7031;7032;7119;7121;7122;7123;18848;18849;18850;18851;18852;22490	7019;7119;7121;18850;22490		533;534					67;70
sp|A0A075B6S5|KV127_HUMAN;sp|A0A0C4DH67|KV108_HUMAN;sp|A0A0C4DH69|KV109_HUMAN	sp|A0A075B6S5|KV127_HUMAN;sp|A0A0C4DH67|KV108_HUMAN;sp|A0A0C4DH69|KV109_HUMAN	2;1;1	2;1;1	2;1;1	;;	3	2	2	2	26.5	26.5	26.5	12.711	117	117;115;117	0	6.4617	26686000	5337200	26686000	2	2				77	650;4716	True;True	742;743;5249	2420;2421;2422;18193;18194;18195	1885;1886;13558;13559	1885;13558		23					53
sp|A0A075B6S9|KV137_HUMAN	sp|A0A075B6S9|KV137_HUMAN	1	1	1		1	1	1	1	13.7	13.7	13.7	12.688	117	117	0	6.0884	0	0	0	0	0				78	4731	TRUE	5270;5271	18432;18433;18434;18435;18436;18437;18438;18439;18440;18441;18442;18443	13718;13719;13720;13721;13722;13723;13724	13720		24					75
sp|A0A087WSY6|KVD15_HUMAN	sp|A0A087WSY6|KVD15_HUMAN	3	1	1		1	3	1	1	26.1	7.8	7.8	12.534	115	115	0.0091628	1.2864	280950000	93648000	280950000	1	1				79	653;654;4725	False;False;True	746;747;748;749;750;5261	2428;2429;2430;2431;2432;2433;2434;2435;2436;2437;2438;2439;2440;2441;2442;2443;2444;2445;2446;18336;18337;18338;18339	1892;1893;1894;1895;1896;1897;1898;1899;1900;1901;1902;1903;1904;1905;13670	1898;1905;13670		25;535;536;537			5		47;52;57;58			59
sp|A0A087WW87|KV240_HUMAN	sp|A0A087WW87|KV240_HUMAN	3	1	1		1	3	1	1	28.1	11.6	11.6	13.31	121	121	0.0045537	1.5545	2183300	436670	2183300	0	0				80	628;2253;8380	False;False;True	719;2529;9694	2372;2373;2374;2375;8960;8961;8962;8963;8964;8965;8966;8967;8968;8969;8970;8971;8972;8973;8974;8975;8976;8977;8978;8979;8980;8981;8982;8983;8984;8985;8986;8987;8988;8989;8990;8991;8992;8993;8994;8995;8996;8997;8998;8999;9000;9001;9002;9003;9004;9005;9006;9007;9008;9009;9010;9011;9012;9013;9014;9015;9016;33985	1845;1846;1847;1848;1849;1850;6983;6984;6985;6986;6987;6988;6989;6990;6991;6992;6993;6994;6995;6996;6997;6998;6999;7000;7001;7002;7003;7004;7005;7006;7007;7008;7009;7010;7011;7012;7013;7014;7015;7016;7017;7018;7019;7020;7021;7022;7023;7024;7025;7026;7027;7028;7029;7030;7031;7032;25443	1849;7019;25443
sp|P04433|KV311_HUMAN;sp|A0A0A0MRZ8|KVD11_HUMAN	sp|P04433|KV311_HUMAN;sp|A0A0A0MRZ8|KVD11_HUMAN	1;1	1;1	1;1	;	2	1	1	1	7.8	7.8	7.8	12.575	115	115;115	0.00054318	2.2823	17209000000	4302200000	17164000000	11	11				81	4718	TRUE	5252	18259;18260;18261;18262;18263;18264;18265;18266;18267;18268;18269;18270;18271	13613;13614;13615;13616;13617;13618;13619;13620;13621;13622;13623;13624;13625;13626	13617
sp|A0A0A0MRZ9|LV552_HUMAN	sp|A0A0A0MRZ9|LV552_HUMAN	2	2	2		1	2	2	2	21	21	21	13.446	124	124	0	223.27	38057000	7611400	38057000	2	2				82	2257;9550	True;True	2534;10975	9092;39170	7091;29191	7091;29191
sp|A0A0A0MS15|HV349_HUMAN	sp|A0A0A0MS15|HV349_HUMAN	1	1	1		1	1	1	1	9.2	9.2	9.2	13.056	119	119	0.00053476	2.1731	0	0	0	0	0				83	7205	TRUE	8363;8364;8365;8366	29133;29134;29135;29136;29137	21687;21688;21689;21690	21689			29					104
sp|A0A0A0MT36|KVD21_HUMAN;sp|A0A0C4DH26|KVD41_HUMAN	sp|A0A0A0MT36|KVD21_HUMAN;sp|A0A0C4DH26|KVD41_HUMAN	1;1	1;1	1;1	;	2	1	1	1	10.5	10.5	10.5	12.34	114	114;115	0	10.241	331320000	82829000	327010000	2	2				84	9375	TRUE	10787	38567;38568;38569	28744;28745;28746	28744
sp|A0A0B4J1U3|LV136_HUMAN	sp|A0A0B4J1U3|LV136_HUMAN	1	1	1		1	1	1	1	13.7	13.7	13.7	12.478	117	117	0.0089021	1.3215	10879000	5439500	6045500	1	1				85	4735	TRUE	5278	18487;18488	13759;13760	13759
sp|A0A0B4J1V0|HV315_HUMAN	sp|A0A0B4J1V0|HV315_HUMAN	3	3	2		1	3	3	2	18.5	18.5	12.6	12.926	119	119	0	3.9596	2342900000	334700000	2329900000	5	5				86	1063;2649;6045	True;True;True	1190;2969;6898;6899	3807;10371;10372;10373;10374;10375;10376;24373;24374;24375	2967;7997;7998;18136;18137;18138	2967;7998;18138			30					104
sp|A0A0B4J1V2|HV226_HUMAN	sp|A0A0B4J1V2|HV226_HUMAN	2	2	2		1	2	2	2	17.6	17.6	17.6	13.182	119	119	0	217.11	48833000	6976200	48833000	4	4				87	378;5533	True;True	430;6225	1477;1478;1479;21768;21769;21770	1149;1150;1151;16164	1150;16164
sp|A0A0B4J1V6|HV373_HUMAN	sp|A0A0B4J1V6|HV373_HUMAN	2	1	1		1	2	1	1	15.1	9.2	9.2	12.858	119	119	0	8.1116	0	0	0	0	0				88	2649;6028	False;True	2969;6872;6873;6874	10371;10372;10373;10374;10375;10376;24294;24295;24296;24297;24298;24299;24300;24301;24302;24303;24304;24305	7997;7998;18080;18081;18082;18083;18084;18085	7998;18084		26	31				105	104
sp|A0A0B4J1X5|HV374_HUMAN	sp|A0A0B4J1X5|HV374_HUMAN	3	2	1		1	3	2	1	24.8	15.4	6	12.839	117	117	0	16.132	706590000	100940000	706590000	1	1				89	126;2706;6046	False;True;True	140;3028;6900;6901;6902;6903;6904;6905	590;10542;10543;10544;10545;24376;24377;24378;24379;24380;24381;24382;24383;24384;24385;24386;24387;24388;24389;24390;24391;24392;24393;24394	506;8103;18139;18140;18141;18142;18143;18144;18145;18146;18147;18148;18149	506;8103;18148		27;28	32				96;103	102
sp|A0A0B4J1Y8|LV949_HUMAN	sp|A0A0B4J1Y8|LV949_HUMAN	4	4	4		1	4	4	4	24.4	24.4	24.4	13.024	123	123	0	5.9159	109380000	21876000	109380000	3	3				90	2289;8374;8375;8515	True;True;True;True	2571;9688;9689;9847	9237;33972;33973;34887;34888	7198;25433;25434;26089;26090	7198;25433;25434;26089		29					94
sp|A0A0B4J1Y9|HV372_HUMAN	sp|A0A0B4J1Y9|HV372_HUMAN	2	1	1		1	2	1	1	15.1	9.2	9.2	13.203	119	119	0.001574	2.0724	0	0	0	0	0				91	2649;6014	False;True	2969;6848;6849;6850	10371;10372;10373;10374;10375;10376;24223;24224;24225;24226;24227;24228;24229;24230;24231;24232;24233	7997;7998;18036;18037;18038;18039	7998;18038		30	33				105	104
sp|A0A0B4J1Z2|KVD43_HUMAN	sp|A0A0B4J1Z2|KVD43_HUMAN	1	1	1		1	1	1	1	12.8	12.8	12.8	12.989	117	117	0.0010678	2.146	250300000	62576000	223130000	6	6				92	5663	TRUE	6412;6413	22167;22168;22169;22170;22171;22172;22173;22174;22175	16457;16458;16459;16460;16461;16462	16460			34					26
sp|A0A0B4J2D9|KVD13_HUMAN	sp|A0A0B4J2D9|KVD13_HUMAN	1	1	1		1	1	1	1	13.7	13.7	13.7	12.569	117	117	0.00054496	2.2969	613120000	153280000	594930000	11	11				93	4719	TRUE	5253	18272;18273;18274;18275;18276;18277;18278;18279;18280;18281;18282;18283	13627;13628;13629;13630;13631;13632;13633;13634;13635;13636;13637;13638;13639	13629
sp|A0A0C4DH24|KV621_HUMAN	sp|A0A0C4DH24|KV621_HUMAN	1	1	1		1	1	1	1	10.5	10.5	10.5	12.43	114	114	0	4.8487	75246000	18811000	75246000	2	2				94	9374	TRUE	10786	38565;38566	28742;28743	28742
sp|A0A0C4DH25|KVD20_HUMAN	sp|A0A0C4DH25|KVD20_HUMAN	3	2	2		1	3	2	2	27.6	13.8	13.8	12.515	116	116	0.0015528	1.9985	9461500000	1892300000	9377600000	5	5				95	2254;4720;4721	False;True;True	2530;5254;5255	9017;9018;9019;9020;9021;9022;9023;9024;9025;9026;9027;9028;9029;9030;9031;9032;9033;9034;9035;9036;9037;9038;9039;9040;9041;9042;9043;9044;9045;9046;9047;9048;9049;9050;9051;9052;9053;9054;9055;9056;9057;9058;9059;18284;18285;18286;18287;18288;18289;18290;18291;18292;18293	7033;7034;7035;7036;7037;7038;7039;7040;7041;7042;7043;7044;7045;7046;7047;7048;7049;7050;7051;7052;7053;7054;7055;7056;7057;7058;7059;7060;7061;7062;7063;7064;7065;7066;7067;7068;7069;7070;7071;7072;7073;7074;7075;13640;13641;13642;13643;13644;13645	7045;13642;13645
sp|A0A0C4DH29|HV103_HUMAN;sp|A0A0B4J2H0|HV69D_HUMAN	sp|A0A0C4DH29|HV103_HUMAN;sp|A0A0B4J2H0|HV69D_HUMAN	2;1	2;1	1;0	;	2	2	2	1	22.2	22.2	12.8	13.008	117	117;117	0	104.57	242230000	48446000	182640000	5	5				96	1414;7084	True;True	1580;1581;8232	5363;5364;5365;5366;5367;5368;5369;5370;5371;5372;28703	4148;4149;4150;4151;4152;4153;4154;21360	4152;21360			35					100
sp|A0A0C4DH31|HV118_HUMAN	sp|A0A0C4DH31|HV118_HUMAN	1	1	1		1	1	1	1	14.5	14.5	14.5	12.82	117	117	0	15.143	225380000	56346000	156490000	7	7				97	9050	TRUE	10426;10427;10428	36789;36790;36791;36792;36793;36794;36795	27443;27444;27445;27446;27447;27448;27449	27447			36;37					89;100
sp|A0A0C4DH36|HV338_HUMAN	sp|A0A0C4DH36|HV338_HUMAN	1	1	1		1	1	1	1	9.5	9.5	9.5	12.758	116	116	0	8.2349	0	0	0	0	0				98	6044	TRUE	6892;6893;6894;6895;6896;6897	24358;24359;24360;24361;24362;24363;24364;24365;24366;24367;24368;24369;24370;24371;24372	18125;18126;18127;18128;18129;18130;18131;18132;18133;18134;18135	18130		31;32	38				94;101	100
sp|A0A0C4DH38|HV551_HUMAN	sp|A0A0C4DH38|HV551_HUMAN	3	3	1		1	3	3	1	34.2	34.2	13.7	12.674	117	117	0	5.397	51267000	10253000	51267000	5	5				99	622;2646;7236	True;True;True	712;2965;2966;8401	2357;10352;10353;10354;10355;29232;29233	1836;7987;7988;21755;21756	1836;7988;21755			39					67
sp|A0A0C4DH39|HV158_HUMAN	sp|A0A0C4DH39|HV158_HUMAN	1	1	1		1	1	1	1	12.8	12.8	12.8	13.005	117	117	0.0057906	1.4818	9180900	1836200	6748800	2	2				100	1288	TRUE	1439;1440	4806;4807	3700;3701	3701			40					93
sp|P01767|HV353_HUMAN;sp|A0A0C4DH42|HV366_HUMAN;sp|P0DP02|HVC33_HUMAN;sp|P01772|HV333_HUMAN;sp|P01768|HV330_HUMAN;sp|P01764|HV323_HUMAN	sp|P01767|HV353_HUMAN;sp|A0A0C4DH42|HV366_HUMAN;sp|P0DP02|HVC33_HUMAN;sp|P01772|HV333_HUMAN;sp|P01768|HV330_HUMAN;sp|P01764|HV323_HUMAN	3;3;3;3;2;2	1;1;1;1;1;1	1;1;1;1;1;1	;;;;;	6	3	1	1	22.4	12.9	12.9	12.769	116	116;116;117;117;117;117	0.0015682	2.0493	0	0	0	0	0				101	126;1300;6046	False;True;False	140;1455;1456;6900;6901;6902;6903;6904;6905	590;4851;4852;24376;24377;24378;24379;24380;24381;24382;24383;24384;24385;24386;24387;24388;24389;24390;24391;24392;24393;24394	506;3729;3730;18139;18140;18141;18142;18143;18144;18145;18146;18147;18148;18149	506;3729;18148		33;34;35	41				92;95;102	101
sp|A0A0C4DH72|KV106_HUMAN;sp|P01611|KVD12_HUMAN;sp|P01597|KV139_HUMAN;sp|A0A0C4DH73|KV112_HUMAN	sp|A0A0C4DH72|KV106_HUMAN	3;1;1;1	1;1;1;1	1;1;1;1		4	3	1	1	23.9	13.7	13.7	12.697	117	117;117;117;117	0.0088272	1.3046	0	0	0	0	0				102	4715;5747;5748	True;False;False	5247;5248;6523;6524;6525	18187;18188;18189;18190;18191;18192;23179;23180;23181;23182;23183;23184;23185;23186;23187;23188;23189	13555;13556;13557;17211;17212;17213;17214;17215;17216;17217;17218;17219	13556;17215;17218
sp|A0A0G2JS06|LV539_HUMAN	sp|A0A0G2JS06|LV539_HUMAN	1	1	1		1	1	1	1	7.3	7.3	7.3	13.394	123	123	0	2.4351	234210000	78069000	234210000	2	2				103	7165	TRUE	8316	28933;28934;28935;28936	21526;21527	21526
sp|A0A0J9YX35|HV64D_HUMAN	sp|A0A0J9YX35|HV64D_HUMAN	1	1	1		1	1	1	1	9.4	9.4	9.4	12.822	117	117	0	8.9596	0	0	0	0	0				104	6047	TRUE	6906;6907	24395;24396	18150;18151	18150		538					101
sp|A0A140G945|CRYA2_HUMAN	sp|A0A140G945|CRYA2_HUMAN	1	1	1		1	1	1	1	6.4	6.4	6.4	19.909	173	173	0.0036697	1.5911	6376000	579630	6376000	1	1				105	5489	TRUE	6167	21615;21616;21617	16058	16058			42					1
sp|A0A1B0GUA5|SIM32_HUMAN	sp|A0A1B0GUA5|SIM32_HUMAN	1	1	1		1	1	1	1	12.6	12.6	12.6	10.859	103	103	0.0037897	1.6801	104100000	26024000	104100000	1	1				106	137	TRUE	151	634	531	531
sp|A0M8Q6|IGLC7_HUMAN	sp|A0M8Q6|IGLC7_HUMAN	4	1	1		1	4	1	1	52.8	16	16	11.253	106	106	0	6.5176	5694800	813550	5694800	1	1				107	50;98;6753;9357	False;True;False;False	53;111;7825;10766	123;124;125;126;127;128;129;130;131;132;133;134;135;136;137;138;139;140;141;142;143;144;145;146;147;148;149;150;151;152;153;154;155;156;157;158;159;160;161;162;163;164;165;166;167;168;169;170;171;172;173;174;175;176;177;178;179;180;181;182;183;184;185;186;187;188;189;190;191;192;193;412;27312;27313;27314;38461;38462;38463;38464;38465;38466;38467;38468;38469;38470;38471;38472;38473;38474;38475;384…	91;92;93;94;95;96;97;98;99;100;101;102;103;104;105;106;107;108;109;110;111;112;113;114;115;116;117;118;119;120;121;122;123;124;125;126;127;128;129;130;131;132;133;134;135;136;137;138;139;140;141;142;143;144;145;146;147;148;149;150;151;152;153;154;155;156;157;158;159;160;161;162;163;164;165;166;167;168;169;170;171;172;173;174;175;176;177;178;179;180;181;182;183;184;185;186;187;188;189;190;191;192;…	138;357;20295;28659		36;539					61;63
sp|A0PJK1|SC5AA_HUMAN	sp|A0PJK1|SC5AA_HUMAN	1	1	1		1	1	1	1	1.7	1.7	1.7	64.342	596	596	0.0024814	1.8363	5963800	397590	5963800	1	1				108	246	TRUE	276	1034;1035	831	831
sp|A1L4H1|SRCRL_HUMAN	sp|A1L4H1|SRCRL_HUMAN	1	1	1		1	1	1	1	1.5	1.5	1.5	165.74	1573	1573	0.0069565	1.4088	109320000	1763200	109320000	1	1				109	4381	TRUE	4874	16987;16988	12739	12739
sp|A2NJV5|KV229_HUMAN	sp|A2NJV5|KV229_HUMAN	5	5	1		1	5	5	1	38.3	38.3	12.5	13.085	120	120	0	131.99	37916000000	6319300000	37211000000	57	57				110	2253;2260;2262;6236;7525	True;True;True;True;True	2529;2539;2541;7124;8711	8960;8961;8962;8963;8964;8965;8966;8967;8968;8969;8970;8971;8972;8973;8974;8975;8976;8977;8978;8979;8980;8981;8982;8983;8984;8985;8986;8987;8988;8989;8990;8991;8992;8993;8994;8995;8996;8997;8998;8999;9000;9001;9002;9003;9004;9005;9006;9007;9008;9009;9010;9011;9012;9013;9014;9015;9016;9134;9135;9136;9137;9139;9140;9141;25326;25327;25328;25329;25330;25331;30189	6983;6984;6985;6986;6987;6988;6989;6990;6991;6992;6993;6994;6995;6996;6997;6998;6999;7000;7001;7002;7003;7004;7005;7006;7007;7008;7009;7010;7011;7012;7013;7014;7015;7016;7017;7018;7019;7020;7021;7022;7023;7024;7025;7026;7027;7028;7029;7030;7031;7032;7119;7121;7122;7123;18853;18854;18855;18856;18857;18858;22490	7019;7119;7121;18858;22490
sp|Q8IYA2|C144C_HUMAN;sp|A2RUR9|C144A_HUMAN	sp|Q8IYA2|C144C_HUMAN;sp|A2RUR9|C144A_HUMAN	1;1	1;1	1;1	;	2	1	1	1	1.1	1.1	1.1	143.11	1237	1237;1427	0.003668	1.5908	0	0	0	0	0				111	4354	TRUE	4842	16902	12687	12687		37;38;540;541			6;7;8		653;654;655;657			652;656;658
sp|A4D1T9|PRS37_HUMAN	sp|A4D1T9|PRS37_HUMAN	1	1	1		1	1	1	1	5.1	5.1	5.1	26.444	235	235	1	-2	0	0	0	0	0	+			112	8905	TRUE	10273	36383;36384;36385;36386;36387;36388;36389	27156	27156				43;44					122;123
sp|A4QPH2|PI4P2_HUMAN;sp|P42356|PI4KA_HUMAN	sp|A4QPH2|PI4P2_HUMAN;sp|P42356|PI4KA_HUMAN	1;1	1;1	1;1	;	2	1	1	1	2.7	2.7	2.7	66.944	592	592;2102	1	-2	0	0	0	0	0	+			113	7181	TRUE	8336	29040	21624	21624			43					262
sp|A5D8V6|VP37C_HUMAN	sp|A5D8V6|VP37C_HUMAN	1	1	1		1	1	1	1	3.4	3.4	3.4	38.658	355	355	0.0037106	1.6195	47516000	5279500	47516000	2	2				114	5862	TRUE	6665	23699;23700;23701	17639;17640	17640
sp|A6ND91|ASPD_HUMAN	sp|A6ND91|ASPD_HUMAN	5	5	5		1	5	5	5	20.1	20.1	20.1	29.946	283	283	0	63.988	87604000	6257500	87604000	5	5				115	3008;3418;4505;8522;9046	True;True;True;True;True	3352;3802;5014;9855;10422	11518;13155;17444;17445;34906;34907;34908;36779;36780	8842;10104;13061;26102;27434;27435	8842;10104;13061;26102;27434
sp|A6NDG6|PGP_HUMAN	sp|A6NDG6|PGP_HUMAN	1	1	1		1	1	1	1	4.4	4.4	4.4	34.006	321	321	0.0029513	1.8055	3632300	201800	3632300	1	1				116	4310	TRUE	4796	16782	12606	12606
sp|A6NE01|F186A_HUMAN	sp|A6NE01|F186A_HUMAN	1	1	1		1	1	1	1	0.4	0.4	0.4	262.76	2351	2351	1	-2	0	0	0	0	0	+			117	5555	TRUE	6257	21833;21834	16204	16204			44					932
sp|A6NGN9|IGLO5_HUMAN	sp|A6NGN9|IGLO5_HUMAN	3	2	2		1	3	2	2	8.3	6	6	36.794	336	336	0	3.8633	101890000	6368200	101890000	2	2				118	4445;4814;6175	True;True;False	4947;5369;7057	17212;18762;18763;25118;25119	12896;13922;18711	12896;13922;18711
sp|A6NI73|LIRA5_HUMAN;sp|O75022|LIRB3_HUMAN	sp|A6NI73|LIRA5_HUMAN;sp|O75022|LIRB3_HUMAN	2;1	2;1	2;1	;	2	2	2	2	8.7	8.7	8.7	32.755	299	299;631	0	15.175	588450000	42032000	588450000	6	6				119	707;2267	True;True	810;2548	2608;2609;9159	2010;2011;2012;2013;2014;7138	2013;7138			45					106
sp|A6NL88|SHSA7_HUMAN	sp|A6NL88|SHSA7_HUMAN	1	1	1		1	1	1	1	1.7	1.7	1.7	56.213	538	538	0	2.5287	3453000	127890	3453000	1	1				120	1961	TRUE	2196	7680	6049	6049
sp|A8K2U0|A2ML1_HUMAN	sp|A8K2U0|A2ML1_HUMAN	5	5	5		1	5	5	5	5	5	5	161.1	1454	1454	0	6.6655	39013000	573720	39013000	4	4				121	744;1732;2213;3874;7070	True;True;True;True;True	849;1940;2481;4314;8214	2704;6701;6702;8609;14736;28604	2087;5176;6722;11162;21301	2087;5176;6722;11162;21301
sp|A8MT69|CENPX_HUMAN	sp|A8MT69|CENPX_HUMAN	1	1	1		1	1	1	1	18.5	18.5	18.5	8.9593	81	81	0.0037488	1.6528	0	0	0	0	0				122	1738	TRUE	1946	6718;6719;6720	5188	5188				2					16
sp|P11488|GNAT1_HUMAN;sp|P19087|GNAT2_HUMAN;sp|A8MTJ3|GNAT3_HUMAN	sp|P11488|GNAT1_HUMAN;sp|P19087|GNAT2_HUMAN;sp|A8MTJ3|GNAT3_HUMAN	3;3;3	1;1;1	1;1;1	;;	3	3	1	1	8.9	3.4	3.4	40.04	350	350;354;354	1	-2	6490800	405670	6490800	2	2	+			123	2338;4752;5509	True;False;False	2625;5300;6191;6192	9413;9414;9415;9416;9417;9418;9419;18556;18557;18558;18559;21677;21678	7324;7325;13796;13797;16106;16107	7324;13796;16107			46					194
sp|A8MVS5|HIDE1_HUMAN	sp|A8MVS5|HIDE1_HUMAN	1	1	1		1	1	1	1	6.5	6.5	6.5	24.753	230	230	0.0038077	1.6922	3125500	520920	3125500	1	1				124	2563	TRUE	2874	10130	7840	7840
sp|B1AK53|ESPN_HUMAN	sp|B1AK53|ESPN_HUMAN	1	1	1		1	1	1	1	1.2	1.2	1.2	91.732	854	854	0.0073817	1.4018	2672000	95430	2672000	1	1				125	377	TRUE	429	1476	1148	1148
sp|Q9H707|ZN552_HUMAN;sp|B7Z6K7|ZN814_HUMAN	sp|Q9H707|ZN552_HUMAN;sp|B7Z6K7|ZN814_HUMAN	1;1	1;1	1;1	;	2	1	1	1	2.5	2.5	2.5	46.198	407	407;855	1	-2	0	0	0	0	0	+			126	8064	TRUE	9327	32196	23966	23966			47					82
sp|B7ZC32|KIF28_HUMAN	sp|B7ZC32|KIF28_HUMAN	1	1	1		1	1	1	1	2.1	2.1	2.1	108.25	967	967	0	2.4614	0	0	0	0	0				127	6559	TRUE	7536	26513	19698	19698		39;542;543		45			128;144;145		133
sp|C9JH25|PRRT4_HUMAN	sp|C9JH25|PRRT4_HUMAN	1	1	1		1	1	1	1	1	1	1	92.711	899	899	0.0077386	1.3733	11148000	371590	11148000	1	1				128	632	TRUE	723	2381	1855	1855
sp|E7ETH6|Z587B_HUMAN	sp|E7ETH6|Z587B_HUMAN	1	1	1		1	1	1	1	2	2	2	45.541	402	402	0.0036782	1.6032	332560000	13857000	332560000	3	3				129	5472	TRUE	6139;6140	21535;21536;21537;21538;21539;21540;21541;21542	16000;16001;16002;16003;16004;16005	16002			48					1
sp|Q13765|NACA_HUMAN;sp|E9PAV3|NACAM_HUMAN	sp|Q13765|NACA_HUMAN;sp|E9PAV3|NACAM_HUMAN	1;1	1;1	1;1	;	2	1	1	1	6	6	6	23.384	215	215;2078	0	6.0257	77904000	12984000	64961000	3	3				130	1167	TRUE	1300;1301	4302;4303;4304;4305	3313;3314;3315;3316	3316			49					185
sp|H0YM25|GG6LV_HUMAN	sp|H0YM25|GG6LV_HUMAN	1	1	1		1	1	1	1	1.1	1.1	1.1	102.66	810	810	1	-2	0	0	0	0	0	+			131	5644	TRUE	6384	22113	16418	16418			50					2
sp|K7EJ46|SIM22_HUMAN	sp|K7EJ46|SIM22_HUMAN	1	1	1		1	1	1	1	20.5	20.5	20.5	9.2487	83	83	0	3.5125	3705200	1852600	3705200	2	2				132	796	TRUE	904	2869;2870	2205;2206	2206
sp|O00115|DNS2A_HUMAN	sp|O00115|DNS2A_HUMAN	3	3	3		1	3	3	3	9.2	9.2	9.2	39.58	360	360	0	6.3669	314190000	22442000	300890000	6	6				133	404;2789;6113	True;True;True	459;3122;3123;6992	1577;1578;10810;10811;10812;10813;24957	1232;1233;8319;8320;8321;18597	1232;8320;18597			51					312
sp|O00151|PDLI1_HUMAN	sp|O00151|PDLI1_HUMAN	3	3	3		1	3	3	3	13.1	13.1	13.1	36.071	329	329	0	5.6269	73667000	4604200	73667000	5	5				134	5291;8174;9202	True;True;True	5920;9454;10603	20504;32926;32927;32928;37796	15144;15145;24541;24542;28165	15144;24541;28165
sp|O00159|MYO1C_HUMAN	sp|O00159|MYO1C_HUMAN	3	3	3		1	3	3	3	2.8	2.8	2.8	121.68	1063	1063	0	6.1867	2784600	49725	2784600	2	2				135	5797;6315;6958	True;True;True	6580;7208;8096	23355;25583;28277	17351;19034;21045	17351;19034;21045		40					1050
sp|O00187|MASP2_HUMAN	sp|O00187|MASP2_HUMAN	5	5	5		1	5	5	5	8.2	8.2	8.2	75.702	686	686	0	199.46	6085500000	196300000	6085500000	8	8				136	260;4220;8632;9305;9330	True;True;True;True;True	292;4693;9976;10713;10738	1075;1076;1077;1078;1079;1080;1081;16246;16247;35188;35189;35190;35191;35192;35193;38276;38277;38278;38279;38280;38281;38360;38361;38362	866;867;12259;26295;26296;28539;28589;28590	867;12259;26295;28539;28589
sp|O00194|RB27B_HUMAN	sp|O00194|RB27B_HUMAN	5	5	4		1	5	5	4	29.4	29.4	25.7	24.608	218	218	0	8.2182	68322000	5255500	68322000	6	6				137	754;7352;8539;9190;9464	True;True;True;True;True	859;8526;9874;10589;10882	2730;2731;2732;29709;34952;37758;37759;37760;38845	2105;2106;22131;26133;28137;28940	2105;22131;26133;28137;28940			52					182
sp|O00231|PSD11_HUMAN	sp|O00231|PSD11_HUMAN	3	3	3		1	3	3	3	9	9	9	47.463	422	422	0	6.7611	13766000	509870	13766000	2	2				138	1505;5400;8231	True;True;True	1684;6050;9521	5744;21148;21149;33378	4440;15660;25003	4440;15660;25003
sp|O00233|PSMD9_HUMAN	sp|O00233|PSMD9_HUMAN	1	1	1		1	1	1	1	5.4	5.4	5.4	24.682	223	223	0.0038223	1.7013	0	0	0	0	0				139	6795	TRUE	7892	27586	20505	20505
sp|O00241|SIRB1_HUMAN	sp|O00241|SIRB1_HUMAN	6	5	4		1	6	5	4	14.6	12.1	8.8	43.211	398	398	0	38.266	1398800000	60818000	1273100000	24	24				140	2685;7148;7660;8854;9078;9079	True;False;True;True;True;True	3007;8298;8864;10218;10219;10463;10464	10478;28855;30697;30698;30699;30700;30701;30702;30703;30704;36170;36171;36172;36173;36174;36175;36176;36177;36178;36179;36180;36181;36182;36183;36184;36185;36186;36187;36902;36903;36904;36905;36906;36907	8061;21468;22881;22882;22883;22884;22885;26984;26985;26986;26987;26988;26989;26990;26991;26992;26993;26994;26995;26996;26997;26998;26999;27000;27001;27002;27527;27528	8061;21468;22885;26998;27527;27528			53					262
sp|O00244|ATOX1_HUMAN	sp|O00244|ATOX1_HUMAN	1	1	1		1	1	1	1	25	25	25	7.4016	68	68	0	323.31	83729000	20932000	70604000	3	3				141	8329	TRUE	9637;9638	33810;33811;33812;33813;33814;33815	25318;25319;25320	25320			54					48
sp|O00264|PGRC1_HUMAN;sp|O15173|PGRC2_HUMAN	sp|O00264|PGRC1_HUMAN	3;1	3;1	3;1		2	3	3	3	15.9	15.9	15.9	21.671	195	195;223	0	3.6893	48149000	6018700	48149000	3	3				142	2377;2634;3540	True;True;True	2667;2953;3932	9516;10326;13504	7397;7969;10313	7397;7969;10313			55					91
sp|O00267|SPT5H_HUMAN	sp|O00267|SPT5H_HUMAN	3	3	3		1	3	3	3	3.1	3.1	3.1	121	1087	1087	0	259.57	69598000	1364700	69598000	5	5				143	1418;8921;9169	True;True;True	1586;10289;10566	5386;5387;5388;36430;37658	4163;4164;27183;27184;28073	4163;27183;28073
sp|O00273|DFFA_HUMAN	sp|O00273|DFFA_HUMAN	2	2	2		1	2	2	2	6.9	6.9	6.9	36.521	331	331	0.00055066	2.3479	5838100	324340	5838100	2	2				144	5026;5045	True;True	5633;5655	19552;19586	14462;14489	14462;14489
sp|O75610|LFTY1_HUMAN;sp|O00292|LFTY2_HUMAN	sp|O75610|LFTY1_HUMAN;sp|O00292|LFTY2_HUMAN	2;2	2;2	2;2	;	2	2	2	2	4.6	4.6	4.6	40.88	366	366;366	0.00054915	2.3291	27766000	1461300	27766000	2	2				145	5356;9082	True;True	6000;10467	21000;36928;36929;36930	15550;27537	15550;27537
sp|O00299|CLIC1_HUMAN	sp|O00299|CLIC1_HUMAN	4	4	4		1	4	4	4	19.9	19.9	19.9	26.922	241	241	0	20.989	195550000	13036000	195550000	5	5				146	2966;3358;4155;4535	True;True;True;True	3307;3739;4626;5047	11416;11417;13000;16067;16068;16069;17541	8774;9992;12126;12127;13121	8774;9992;12127;13121
sp|O00322|UPK1A_HUMAN	sp|O00322|UPK1A_HUMAN	2	2	2		1	2	2	2	8.5	8.5	8.5	28.879	258	258	0	5.3216	147050000	16339000	143180000	4	4				147	1471;4476	True;True	1647;4981;4982	5654;5655;17343;17344;17345;17346;17347;17348	4375;12993;12994;12995;12996	4375;12996			56					210
sp|O00339|MATN2_HUMAN	sp|O00339|MATN2_HUMAN	2	2	2		1	2	2	2	3.2	3.2	3.2	106.84	956	956	0	10.84	21187000	504460	21187000	2	2				148	8495;8582	True;True	9827;9922	34843;35085;35086	26063;26218;26219	26063;26219
sp|O00391|QSOX1_HUMAN	sp|O00391|QSOX1_HUMAN	15	15	15		1	15	15	15	24.5	24.5	24.5	82.577	747	747	0	64.796	2182400000	48498000	2182400000	22	22				149	197;265;1048;1095;4332;5808;6139;6876;6986;7014;7146;8704;8705;8820;8878	True;True;True;True;True;True;True;True;True;True;True;True;True;True;True	222;298;1174;1223;4819;6597;6598;7019;8008;8126;8155;8296;10055;10056;10183;10244	863;1097;3737;3927;16849;23404;23405;23406;23407;23408;25012;27976;28366;28367;28368;28428;28429;28430;28431;28432;28433;28850;28851;35604;35605;35606;35607;35608;35609;35610;35611;35612;35613;35614;36092;36093;36313;36314	708;880;2915;3045;3046;3047;3048;12651;17383;17384;17385;17386;17387;17388;18639;20795;20796;21126;21127;21171;21172;21173;21465;26571;26572;26573;26574;26575;26576;26577;26914;26915;27110	708;880;2915;3048;12651;17385;18639;20796;21126;21171;21465;26572;26576;26915;27110		41					130
sp|O00410|IPO5_HUMAN	sp|O00410|IPO5_HUMAN	2	2	2		1	2	2	2	3.6	3.6	3.6	123.63	1097	1097	0	7.9001	536410	9578.8	536410	1	1				150	5310;6622	True;True	5945;7628	20553;26767;26768;26769;26770;26771;26772;26773;26774;26775;26776	15182;19886;19887;19888;19889;19890;19891;19892;19893;19894;19895	15182;19886
sp|O00462|MANBA_HUMAN	sp|O00462|MANBA_HUMAN	10	10	10		1	10	10	10	14.8	14.8	14.8	100.89	879	879	0	20.277	503200000	12580000	350210000	13	13				151	1405;1564;1950;2221;3582;4760;5058;7880;8547;9655	True;True;True;True;True;True;True;True;True;True	1570;1749;2182;2490;3988;5308;5669;9104;9882;11097	5332;5918;7636;7637;8728;13779;18588;18589;18590;19623;31476;34984;34985;39685;39686;39687	4126;4563;6017;6018;6019;6864;10493;13814;14518;23430;23431;26153;29604	4126;4563;6019;6864;10493;13814;14518;23431;26153;29604			57					384
sp|O00468|AGRIN_HUMAN	sp|O00468|AGRIN_HUMAN	19	19	19		1	19	19	19	12.5	12.5	12.5	217.32	2068	2068	0	71.117	10445000000	116050000	10445000000	29	29				152	376;447;838;1478;1778;1982;2716;2774;4360;4671;6659;6794;7004;7009;7600;7754;7799;8669;9137	True;True;True;True;True;True;True;True;True;True;True;True;True;True;True;True;True;True;True	427;428;507;508;947;1654;1994;2220;3041;3107;4849;5199;7675;7891;8145;8150;8798;8972;9021;10015;10532	1473;1474;1475;1734;1735;1736;1737;2966;2967;5677;6915;7792;7793;10578;10579;10751;10752;16917;18055;18056;18057;26885;26886;26887;27584;27585;28407;28416;28417;30494;30495;31040;31041;31042;31043;31044;31045;31223;31224;31225;35502;37587;37588;37589;37590	1145;1146;1147;1339;1340;1341;2273;2274;2275;2276;4387;5388;6142;8126;8127;8262;8263;12699;13471;19978;19979;19980;20504;21159;21164;21165;22731;22732;23135;23136;23137;23138;23139;23140;23141;23273;26500;26501;28017;28018	1146;1340;2275;4387;5388;6142;8126;8263;12699;13471;19980;20504;21159;21164;22731;23140;23273;26501;28017		42;43;44					1412;1680;1914
sp|O00487|PSDE_HUMAN	sp|O00487|PSDE_HUMAN	1	1	1		1	1	1	1	4.2	4.2	4.2	34.577	310	310	0.0091552	1.286	8457100	563810	8457100	1	1				153	738	TRUE	843	2693	2079	2079
sp|O00499|BIN1_HUMAN	sp|O00499|BIN1_HUMAN	4	4	4		1	4	4	4	10.3	10.3	10.3	64.699	593	593	0	19.78	344230000	12294000	276580000	8	8				154	211;2932;4289;4899	True;True;True;True	239;3271;4774;4775;5491	940;11328;11329;11330;11331;11332;16730;16731;16732;16733;16734;19163	766;8711;8712;8713;8714;12570;12571;12572;12573;14178	766;8711;12571;14178			58					522
sp|O00526|UPK2_HUMAN	sp|O00526|UPK2_HUMAN	4	4	4		1	4	4	4	28.8	28.8	28.8	19.438	184	184	0	7.1623	67600000	8450000	66070000	6	6				155	1739;5088;5908;9176	True;True;True;True	1947;5700;6716;10575	6721;6722;19739;23856;23857;23858;37715;37716;37717	5189;5190;14611;17746;17747;28106;28107;28108	5189;14611;17747;28106			59					150
sp|O00533|NCHL1_HUMAN	sp|O00533|NCHL1_HUMAN	14	14	14		1	14	14	14	15.8	15.8	15.8	135.07	1208	1208	0	323.31	689100000	14356000	656690000	26	26				156	1397;2404;3633;4072;4542;4758;5753;7730;8179;8355;8554;8780;8789;9093	True;True;True;True;True;True;True;True;True;True;True;True;True;True	1562;2697;4044;4532;5055;5056;5306;6530;8943;9459;9668;9889;10138;10139;10148;10478	5297;5298;9581;9582;9583;9584;13912;13913;15453;17565;17566;17567;17568;17569;18579;18580;23197;30921;32935;32936;33887;33888;34999;35000;35001;35002;35820;35821;35822;35847;35848;35849;35850;36993;36994;36995;36996;36997	4093;7441;7442;7443;7444;7445;7446;10593;10594;10595;11651;13140;13141;13807;13808;13809;13810;13811;17227;23052;24548;25367;25368;26165;26728;26729;26730;26743;26744;26745;26746;27574;27575	4093;7443;10594;11651;13141;13809;17227;23052;24548;25368;26165;26730;26744;27575		45	60;61				367	531;773
sp|O00534|VMA5A_HUMAN	sp|O00534|VMA5A_HUMAN	1	1	1		1	1	1	1	1.4	1.4	1.4	86.488	786	786	0	2.7242	0	0	0	1	1				157	5582	TRUE	6296	21914	16268	16268
sp|O00560|SDCB1_HUMAN	sp|O00560|SDCB1_HUMAN	8	8	8		1	8	8	8	40.6	40.6	40.6	32.444	298	298	0	323.31	991630000	90148000	991630000	15	15				158	518;1388;2035;5419;5804;6363;7361;7362	True;True;True;True;True;True;True;True	596;1549;2280;6069;6589;6590;6591;7262;7263;7264;7265;8535;8536	2028;2029;2030;2031;2032;5131;5132;5133;5134;5135;8026;8027;21242;21243;21244;23371;23372;23373;23374;23375;23376;23377;23378;23379;23380;23381;23382;23383;23384;23385;23386;23387;23388;23389;23390;23391;23392;23393;25701;25702;25703;25704;25705;25706;25707;25708;25709;25710;25711;25712;25713;25714;25715;25716;25717;25718;25719;25720;25721;25722;25723;25724;25725;25726;25727;25728;25729;25730;257…	1588;1589;1590;1591;1592;1593;3966;3967;3968;3969;6313;15739;15740;17363;17364;17365;17366;17367;17368;17369;17370;17371;17372;17373;17374;17375;19121;19122;19123;19124;19125;19126;19127;19128;19129;19130;19131;19132;19133;19134;19135;19136;19137;19138;19139;19140;22143;22144;22145	1591;3969;6313;15739;17375;19122;22143;22145		46;47;48	62;63				99;230;242	57;92
sp|O00584|RNT2_HUMAN	sp|O00584|RNT2_HUMAN	5	5	5		1	5	5	5	23.8	23.8	23.8	29.48	256	256	0	207.2	2829000000	202070000	2820500000	9	9				159	1325;1679;4590;6350;7656	True;True;True;True;True	1481;1884;5112;5113;7248;7249;8859	4916;4917;4918;4919;6553;6554;6555;6556;6557;6558;17713;17714;17715;17716;17717;17718;17719;25657;25658;25659;25660;25661;30688;30689;30690	3792;3793;5065;13247;13248;13249;13250;19094;19095;19096;19097;22873;22874;22875	3793;5065;13248;19094;22873		49	64				161	39
sp|O00592|PODXL_HUMAN	sp|O00592|PODXL_HUMAN	4	4	4		1	4	4	4	6.8	6.8	6.8	58.635	558	558	0	5.837	201860000	8776500	201860000	6	6				160	506;4223;4603;4626	True;True;True;True	583;4696;5128;5153	1961;16251;16252;16253;17751;17752;17753;17754;17905	1505;12262;13269;13270;13271;13365	1505;12262;13269;13365
sp|O00622|CCN1_HUMAN	sp|O00622|CCN1_HUMAN	1	1	1		1	1	1	1	3.7	3.7	3.7	42.026	381	381	0	2.6064	19056000	732940	19056000	1	1				161	2640	TRUE	2959	10335	7975	7975
sp|O00754|MA2B1_HUMAN	sp|O00754|MA2B1_HUMAN	7	7	7		1	7	7	7	8.4	8.4	8.4	113.74	1011	1011	0	215.44	413330000	8266700	413330000	12	12				162	2105;3081;3902;4966;5007;8090;8188	True;True;True;True;True;True;True	2356;3432;4346;5564;5611;9354;9470	8235;8236;8237;11980;11981;14851;14852;14853;19350;19351;19468;19469;32472;32473;32474;32475;32476;32477;32478;33178	6458;6459;9235;9236;11229;11230;14314;14409;14410;14411;24203;24861	6459;9235;11230;14314;14410;24203;24861			65					789
sp|O00757|F16P2_HUMAN	sp|O00757|F16P2_HUMAN	2	1	1		1	2	1	1	6.2	2.9	2.9	36.743	339	339	0.0091705	1.2881	419470000	24675000	419470000	2	2				163	3911;9707	True;False	4357;11157;11158	14888;14889;14890;14891;14892;14893;39860;39861;39862;39863;39864;39865;39866	11249;11250;29748;29749;29750;29751;29752	11250;29750			66					249
sp|O00764|PDXK_HUMAN	sp|O00764|PDXK_HUMAN	2	2	2		1	2	2	2	6.7	6.7	6.7	35.102	312	312	0	2.9988	9876900	705490	9876900	2	2				164	8214;9401	True;True	9499;10814	33277;33278;33279;38653	24934;28798	24934;28798
sp|O14498|ISLR_HUMAN	sp|O14498|ISLR_HUMAN	6	6	6		1	6	6	6	17.5	17.5	17.5	45.997	428	428	0	15.655	1509500000	107820000	1376500000	14	14				165	433;1877;4931;5487;8181;9454	True;True;True;True;True;True	493;2100;5524;6163;6164;9462;10872	1683;1684;1685;7397;19265;19266;19267;21607;21608;21609;21610;21611;33020;33021;38822;38823	1302;1303;5827;14242;14243;14244;14245;14246;16050;16051;24660;24661;24662;28923;28924;28925	1303;5827;14242;16050;24661;28923			67					129
sp|O14544|SOCS6_HUMAN	sp|O14544|SOCS6_HUMAN	1	1	1		1	1	1	1	2.1	2.1	2.1	59.527	535	535	1	-2	0	0	0	0	0	+			166	7105	TRUE	8253	28751;28752	21399	21399			68	46				74	76
sp|O14561|ACPM_HUMAN	sp|O14561|ACPM_HUMAN	2	2	2		1	2	2	2	14.7	14.7	14.7	17.417	156	156	0.0029169	1.7709	14505000	2072100	14505000	2	2				167	4837;5171	True;True	5393;5789	18849;19967;19968;19969;19970	13983;14768	13983;14768			69					105
sp|O14594|NCAN_HUMAN	sp|O14594|NCAN_HUMAN	2	2	2		1	2	2	2	1.7	1.7	1.7	143.09	1321	1321	0	3.7776	11814000	281280	11814000	2	2				168	1684;5151	True;True	1889;5766	6568;19900	5071;14728	5071;14728
sp|O14618|CCS_HUMAN	sp|O14618|CCS_HUMAN	3	3	3		1	3	3	3	8.4	8.4	8.4	29.04	274	274	0	3.1325	165780000	12752000	165780000	3	3				169	2136;4160;9195	True;True;True	2388;4631;10595	8309;16079;37774;37775;37776;37777;37778	6510;12134;28148	6510;12134;28148
sp|O14672|ADA10_HUMAN	sp|O14672|ADA10_HUMAN	3	3	3		1	3	3	3	7.8	7.8	7.8	84.141	748	748	0	6.918	11894000	290090	11894000	5	5				170	1077;5485;6483	True;True;True	1204;6159;6160;7417	3850;21595;21596;26122	3002;16042;16043;19432;19433	3002;16042;19433			70					602
sp|O14686|KMT2D_HUMAN	sp|O14686|KMT2D_HUMAN	2	2	2		1	2	2	2	0.4	0.4	0.4	593.38	5537	5537	0	2.8585	0	0	0	0	0				171	8028;8896	True;True	9284;10262	32035;36355;36356;36357	23855;27136	23855;27136		50;544;545;546			9;10		2077;2083;2085;2087			2086;2089
sp|O14737|PDCD5_HUMAN	sp|O14737|PDCD5_HUMAN	4	4	4		1	4	4	4	28.8	28.8	28.8	14.285	125	125	0	6.9686	57498000	5749800	57498000	4	4				172	753;6007;8934;8935	True;True;True;True	858;6836;10302;10303	2729;24192;36468;36469;36470;36471	2104;18014;27208;27209	2104;18014;27208;27209
sp|O14745|NHRF1_HUMAN	sp|O14745|NHRF1_HUMAN	7	7	7		1	7	7	7	19	19	19	38.868	358	358	0	75.12	614680000	29271000	614680000	10	10				173	39;1495;2777;4054;4831;4832;6864	True;True;True;True;True;True;True	41;1672;3110;4514;5387;5388;7996	95;96;97;98;5717;5718;5719;5720;5721;5722;10762;10763;10764;15413;15414;15415;18826;18827;18828;18829;18830;18831;18832;27912	73;4418;4419;8267;8268;11621;11622;13968;13969;13970;13971;20728;20729	73;4419;8267;11622;13969;13970;20729
sp|O14773|TPP1_HUMAN	sp|O14773|TPP1_HUMAN	7	7	7		1	7	7	7	17.1	17.1	17.1	61.247	563	563	0	161.05	2244700000	93529000	2244700000	10	10				174	844;4405;5103;5423;6360;9294;9561	True;True;True;True;True;True;True	953;4900;4901;5715;6075;7259;10702;10988	2986;2987;2988;2989;17053;17054;17055;17056;19768;19769;19770;21291;21292;21293;25688;25689;25690;25691;25692;25693;25694;38242;38243;38244;39209;39210;39211	2290;2291;2292;12783;12784;12785;14634;14635;14636;15792;15793;15794;19113;19114;19115;28509;28510;29218;29219	2291;12785;14636;15792;19113;28510;29219		51					250
sp|O14786|NRP1_HUMAN	sp|O14786|NRP1_HUMAN	5	5	5		1	5	5	5	7.6	7.6	7.6	103.13	923	923	0	8.0783	109650000	2674400	109650000	4	4				175	874;2352;2356;3288;6096	True;True;True;True;True	984;2640;2644;3665;6972	3074;3075;3076;9460;9467;9468;12777;24901	2372;2373;7355;7360;9850;18559	2373;7355;7360;9850;18559
sp|O14818|PSA7_HUMAN;sp|Q8TAA3|PSMA8_HUMAN	sp|O14818|PSA7_HUMAN;sp|Q8TAA3|PSMA8_HUMAN	4;2	4;2	4;2	;	2	4	4	4	17.7	17.7	17.7	27.887	248	248;256	0	6.2892	197440000	14103000	197440000	6	6				176	410;2828;5424;5827	True;True;True;True	465;3164;6076;6623	1588;1589;1590;10921;21294;21295;21296;23481;23482	1239;1240;8403;15795;15796;15797;17451	1239;8403;15796;17451
sp|O14841|OPLA_HUMAN	sp|O14841|OPLA_HUMAN	1	1	1		1	1	1	1	1.7	1.7	1.7	137.46	1288	1288	0.0028958	1.7405	1280000	24152	1280000	1	1				177	2846	TRUE	3182	10960	8427	8427
sp|O14907|TX1B3_HUMAN	sp|O14907|TX1B3_HUMAN	2	2	2		1	2	2	2	25.8	25.8	25.8	13.735	124	124	0	2.6425	13160000	2632000	13160000	2	2				178	3572;7668	True;True	3973;8873	13688;30734	10426;22906	10426;22906
sp|O14908|GIPC1_HUMAN;sp|Q8TF64|GIPC3_HUMAN	sp|O14908|GIPC1_HUMAN;sp|Q8TF64|GIPC3_HUMAN	2;1	2;1	2;1	;	2	2	2	2	6	6	6	36.049	333	333;312	0	2.5413	21426000	1428400	21426000	3	3				179	3270;8340	True;True	3646;9652	12713;33849;33850	9811;25343;25344	9811;25343
sp|O14917|PCD17_HUMAN	sp|O14917|PCD17_HUMAN	4	4	4		1	4	4	4	4.8	4.8	4.8	126.23	1159	1159	0	6.0587	30394000	562860	30394000	2	2				180	2177;6371;6547;8659	True;True;True;True	2441;7274;7514;10003	8504;25756;25757;26414;35298	6647;19157;19640;26362	6647;19157;19640;26362
sp|P19105|ML12A_HUMAN;sp|O14950|ML12B_HUMAN;sp|P24844|MYL9_HUMAN	sp|P19105|ML12A_HUMAN;sp|O14950|ML12B_HUMAN;sp|P24844|MYL9_HUMAN	3;3;2	3;3;2	3;3;2	;;	3	3	3	3	26.9	26.9	26.9	19.794	171	171;172;172	0	8.4161	64610000	7178900	64610000	3	3				181	719;1124;2733	True;True;True	824;1255;3062	2647;4041;4042;4043;10634;10635	2047;3137;3138;8167	2047;3137;8167			71					24
sp|O14964|HGS_HUMAN	sp|O14964|HGS_HUMAN	5	5	5		1	5	5	5	6.4	6.4	6.4	86.191	777	777	0	7.5223	52731000	2109200	52731000	4	4				182	445;6602;6614;6943;9164	True;True;True;True;True	505;7598;7615;8077;10561	1731;26664;26665;26666;26707;26708;26709;28153;37650	1337;19788;19824;20932;28066	1337;19788;19824;20932;28066			72	145				135	524
sp|O14966|RAB7L_HUMAN;sp|P57729|RAB38_HUMAN;sp|Q13637|RAB32_HUMAN	sp|O14966|RAB7L_HUMAN	3;1;1	3;1;1	3;1;1		3	3	3	3	14.8	14.8	14.8	23.155	203	203;211;225	0	10.285	28045000	2337100	28045000	2	2				183	5035;8680;8758	True;True;True	5643;10027;10111	19569;35530;35759	14475;26521;26682	14475;26521;26682
sp|O15031|PLXB2_HUMAN	sp|O15031|PLXB2_HUMAN	5	5	5		1	5	5	5	3.9	3.9	3.9	205.12	1838	1838	0	21.28	111220000	1235800	111220000	7	7				184	127;2031;3677;4965;5032	True;True;True;True;True	141;2276;4096;5563;5639	591;592;593;594;8020;14049;19349;19561	507;508;509;6308;10692;14312;14313;14470	508;6308;10692;14313;14470
sp|O15037|KHNYN_HUMAN	sp|O15037|KHNYN_HUMAN	1	1	1		1	1	1	1	1.5	1.5	1.5	74.533	678	678	0.0058218	1.5034	0	0	0	0	0				185	2557	TRUE	2868	10119;10120;10121;10122	7834	7834		52					408
sp|O15049|N4BP3_HUMAN	sp|O15049|N4BP3_HUMAN	1	1	1		1	1	1	1	1.7	1.7	1.7	60.469	544	544	0.0045208	1.5344	0	0	0	0	0				186	1502	TRUE	1680	5735;5736	4431;4432	4432		547			11		388			394
sp|O15055|PER2_HUMAN	sp|O15055|PER2_HUMAN	1	1	1		1	1	1	1	1.1	1.1	1.1	136.58	1255	1255	0.0098765	1.2566	0	0	0	0	0				187	4111	TRUE	4575	15636	11801	11801		53	73				547	544
sp|O15123|ANGP2_HUMAN	sp|O15123|ANGP2_HUMAN	1	1	1		1	1	1	1	2.8	2.8	2.8	56.919	496	496	0.00054705	2.3136	10147000	362410	10147000	1	1				188	3751	TRUE	4179	14360	10921	10921
sp|O15126|SCAM1_HUMAN	sp|O15126|SCAM1_HUMAN	1	1	1		1	1	1	1	3.8	3.8	3.8	37.92	338	338	0.0037879	1.6801	3676000	245070	3676000	1	1				189	594	TRUE	677	2256	1755	1755
sp|O15127|SCAM2_HUMAN	sp|O15127|SCAM2_HUMAN	2	2	2		1	2	2	2	9.7	9.7	9.7	36.648	329	329	0	6.7823	9411500	1176400	9411500	3	3				190	1721;7811	True;True	1927;9033	6643;31267	5131;23303;23304	5131;23304
sp|O15143|ARC1B_HUMAN	sp|O15143|ARC1B_HUMAN	2	2	2		1	2	2	2	8.3	8.3	8.3	40.949	372	372	0	6.3195	21771000	1209500	21771000	2	2				191	6024;8320	True;True	6866;9627	24274;24275;33794	18067;25307	18067;25307
sp|O15144|ARPC2_HUMAN	sp|O15144|ARPC2_HUMAN	4	4	4		1	4	4	4	13	13	13	34.333	300	300	0	17.492	69065000	3453300	69065000	5	5				192	1302;1379;1469;5734	True;True;True;True	1458;1540;1645;6507	4854;4855;4856;5108;5646;5647;23132	3732;3733;3734;3945;4371;17182	3734;3945;4371;17182
sp|O15162|PLS1_HUMAN	sp|O15162|PLS1_HUMAN	1	1	1		1	1	1	1	4.4	4.4	4.4	35.049	318	318	0	8.0069	45208000	5023100	45208000	1	1				193	3402	TRUE	3786	13128;13129;13130;13131	10082	10082
sp|O15197|EPHB6_HUMAN	sp|O15197|EPHB6_HUMAN	4	4	4		1	4	4	4	7.3	7.3	7.3	110.7	1021	1021	0	10.28	104480000	2374600	104480000	5	5				194	88;7116;7191;8369	True;True;True;True	98;8264;8348;9683	324;28775;28776;28777;29079;33956;33957	307;21414;21647;21648;25422	307;21414;21648;25422
sp|O15230|LAMA5_HUMAN	sp|O15230|LAMA5_HUMAN	13	13	13		1	13	13	13	5.2	5.2	5.2	399.73	3695	3695	0	42.082	161160000	895330	161160000	13	13				195	645;1121;1201;1337;2048;2412;2794;3717;5295;7562;7790;8887;8982	True;True;True;True;True;True;True;True;True;True;True;True;True	736;1252;1340;1493;2295;2705;3129;4142;5926;8755;9010;10253;10351	2412;4037;4462;4959;8062;8063;9687;10824;14268;20515;30336;31177;36332;36333;36579;36580	1878;3132;3442;3836;6338;7517;8329;10854;10855;15151;22606;23236;27122;27285	1878;3132;3442;3836;6338;7517;8329;10855;15151;22606;23236;27122;27285
sp|O15232|MATN3_HUMAN	sp|O15232|MATN3_HUMAN	2	2	2		1	2	2	2	7.2	7.2	7.2	52.816	486	486	0	2.4288	8485600	314280	8485600	2	2				196	564;8283	True;True	646;9585	2136;33654	1678;25216	1678;25216
sp|O15240|VGF_HUMAN	sp|O15240|VGF_HUMAN	6	6	6		1	6	6	6	10.6	10.6	10.6	67.257	615	615	0	35.689	103830000	2806200	103830000	10	10				197	615;667;4799;4800;7435;7855	True;True;True;True;True;True	704;766;5352;5353;8614;9078	2344;2484;18734;18735;29932;29933;29934;31396	1826;1929;13899;13900;22312;22313;22314;22315;23381;23382	1826;1929;13899;13900;22313;23381
sp|O15244|S22A2_HUMAN	sp|O15244|S22A2_HUMAN	1	1	1		1	1	1	1	1.8	1.8	1.8	62.58	555	555	0.0010661	2.1413	18038000	858940	18038000	1	1				198	7416	TRUE	8594	29883;29884	22275	22275
sp|O15296|LX15B_HUMAN	sp|O15296|LX15B_HUMAN	2	2	2		1	2	2	2	3.4	3.4	3.4	75.856	676	676	0.0015898	2.1184	7277800	214050	7277800	2	2				199	1699;2928	True;True	1904;3267	6597;6598;11320	5093;8705	5093;8705
sp|O15335|CHAD_HUMAN	sp|O15335|CHAD_HUMAN	2	2	2		1	2	2	2	7.5	7.5	7.5	40.475	359	359	0	3.4636	8587800	536740	8587800	2	2				200	2247;9532	True;True	2522;10955	8945;39107	6973;29156	6973;29156
sp|O15393|TMPS2_HUMAN	sp|O15393|TMPS2_HUMAN	4	4	4		1	4	4	4	10.6	10.6	10.6	53.859	492	492	0	20.231	280880000	14783000	256890000	6	6				201	5921;6293;8689;8746	True;True;True;True	6734;6735;7184;10037;10099	23915;23916;23917;25489;25490;35555;35556;35743;35744	17784;17785;18964;18965;26535;26669	17784;18965;26535;26669			74					210
sp|O15394|NCAM2_HUMAN	sp|O15394|NCAM2_HUMAN	6	6	6		1	6	6	6	11.4	11.4	11.4	93.045	837	837	0	30.59	260470000	5662300	260470000	10	10				202	2024;3274;3408;5209;5830;8980	True;True;True;True;True;True	2269;3650;3792;5829;6627;10349	7998;12726;12727;13137;13138;20086;20087;20088;20089;20090;23491;36576;36577	6284;9819;10088;14847;14848;14849;14850;17457;27282;27283	6284;9819;10088;14847;17457;27282
sp|O15400|STX7_HUMAN	sp|O15400|STX7_HUMAN	2	2	2		1	2	2	2	9.6	9.6	9.6	29.815	261	261	0	18.986	46547000	4231500	46547000	2	2				203	6736;7686	True;True	7803;8892	27260;30790;30791	20261;22948	20261;22948
sp|O15431|COPT1_HUMAN	sp|O15431|COPT1_HUMAN	1	1	1		1	1	1	1	10	10	10	21.09	190	190	0.0015781	2.0835	0	0	0	0	0				204	9596	TRUE	11031	39386	29365	29365		54					112
sp|O15444|CCL25_HUMAN	sp|O15444|CCL25_HUMAN	1	1	1		1	1	1	1	6	6	6	16.609	150	150	0.0099379	1.2731	160830000	32166000	160830000	2	2				205	2276	TRUE	2558	9179;9180;9181	7153;7154	7153
sp|O15455|TLR3_HUMAN	sp|O15455|TLR3_HUMAN	2	2	2		1	2	2	2	2.9	2.9	2.9	103.83	904	904	0.0020513	1.9488	3206500	74569	3206500	2	2				206	4355;6061	True;True	4843;6926	16903;24454	12688;18187	12688;18187
sp|O15466|SIA8E_HUMAN	sp|O15466|SIA8E_HUMAN	1	1	1		1	1	1	1	2.7	2.7	2.7	43.894	376	376	1	-2	0	0	0	0	0	+			207	5639	TRUE	6377	22083;22084	16399	16399			75					1
sp|O15511|ARPC5_HUMAN	sp|O15511|ARPC5_HUMAN	3	3	3		1	3	3	3	29.1	29.1	29.1	16.32	151	151	0	4.6035	41092000	4109200	41092000	3	3				208	338;2503;6564	True;True;True	386;2810;7544	1369;1370;9987;26533	1068;7723;19710	1068;7723;19710
sp|O15540|FABP7_HUMAN	sp|O15540|FABP7_HUMAN	4	4	4		1	4	4	4	39.4	39.4	39.4	14.889	132	132	0	33.331	51770000	6471300	51770000	2	2				209	393;6804;7649;9267	True;True;True;True	448;7907;7908;8851;10675	1554;27616;27617;27618;27619;30672;30673;30674;38149;38150	1214;20526;20527;20528;22860;22861;28458	1214;20527;22861;28458
sp|O43149|ZZEF1_HUMAN	sp|O43149|ZZEF1_HUMAN	1	1	1		1	1	1	1	0.4	0.4	0.4	331.07	2961	2961	0	9.1386	4439100	33128	4439100	1	1				210	2321	TRUE	2607	9371;9372	7293	7293
sp|O43150|ASAP2_HUMAN	sp|O43150|ASAP2_HUMAN	1	1	1		1	1	1	1	1.1	1.1	1.1	111.65	1006	1006	0.0088945	1.3201	0	0	0	0	0				211	7584	TRUE	8780	30402	22658	22658		55;548					904;907
sp|O43155|FLRT2_HUMAN	sp|O43155|FLRT2_HUMAN	8	8	8		1	8	8	8	14.7	14.7	14.7	74.048	660	660	0	16.447	256000000	8258000	247160000	11	11				212	36;2516;2588;4284;4613;5584;5818;8677	True;True;True;True;True;True;True;True	38;2823;2824;2903;4768;5138;6298;6299;6610;10024	87;10006;10007;10008;10221;16721;16722;16723;17797;17798;17799;17800;21923;21924;21925;21926;23440;23441;23442;35526	69;7741;7742;7743;7896;12563;12564;13298;16275;16276;17412;17413;26518	69;7742;7896;12564;13298;16275;17413;26518			76;77					290;338
sp|O43157|PLXB1_HUMAN	sp|O43157|PLXB1_HUMAN	3	3	3		1	3	3	3	2.4	2.4	2.4	232.3	2135	2135	0	13.55	31285000	411640	31285000	5	5				213	1341;6134;9227	True;True;True	1498;7014;10633	4978;25004;25005;38015;38016	3851;18632;28349;28350;28351	3851;18632;28350
sp|O43237|DC1L2_HUMAN	sp|O43237|DC1L2_HUMAN	1	1	1		1	1	1	1	3.3	3.3	3.3	54.099	492	492	0.008151	1.3652	6411700	246600	6411700	1	1				214	2560	TRUE	2871	10126	7837	7837
sp|O43278|SPIT1_HUMAN	sp|O43278|SPIT1_HUMAN	11	11	11		1	11	11	11	24.2	24.2	24.2	58.397	529	529	0	32.777	1744400000	75845000	1697500000	13	13				215	79;1591;2329;2860;2954;3102;3951;6907;8091;8906;9356	True;True;True;True;True;True;True;True;True;True;True	88;1782;2616;3196;3197;3294;3455;4400;8039;9355;10274;10765	303;6081;6082;9392;10987;10988;10989;10990;10991;11387;11388;12058;12059;15055;15056;15057;15058;15059;15060;28038;32479;32480;32481;32482;36390;36391;36392;36393;36394;38459;38460	291;4711;7308;8452;8453;8454;8758;9297;9298;11345;11346;11347;11348;20846;24204;27157;28656	291;4711;7308;8453;8758;9297;11345;20846;24204;27157;28656			78					324
sp|O43291|SPIT2_HUMAN	sp|O43291|SPIT2_HUMAN	1	1	1		1	1	1	1	4	4	4	28.228	252	252	0	9.7628	1283400000	98726000	1283400000	5	5				216	7219	TRUE	8383	29175;29176;29177;29178;29179;29180	21713;21714;21715;21716;21717	21716
sp|O43301|HS12A_HUMAN	sp|O43301|HS12A_HUMAN	2	2	2		1	2	2	2	3.7	3.7	3.7	74.977	675	675	0.0015806	2.0869	6803400	179040	6803400	2	2				217	4293;8075	True;True	4779;9338	16743;32277	12579;24049	12579;24049
sp|O43396|TXNL1_HUMAN	sp|O43396|TXNL1_HUMAN	2	2	2		1	2	2	2	11.4	11.4	11.4	32.251	289	289	0	11.266	154880000	10326000	126620000	5	5				218	3197;8517	True;True	3562;3563;9849	12495;12496;12497;12498;34891;34892;34893;34894	9656;9657;26092;26093;26094	9657;26092			79					47
sp|O43399|TPD54_HUMAN	sp|O43399|TPD54_HUMAN	2	2	2		1	2	2	2	11.7	11.7	11.7	22.237	206	206	0	3.4108	63781000	5315100	63781000	3	3				219	4491;8109	True;True	4997;9379	17372;17373;32558	13014;13015;24252	13014;24252
sp|O43405|COCH_HUMAN	sp|O43405|COCH_HUMAN	4	4	4		1	4	4	4	9.1	9.1	9.1	59.482	550	550	0	57.29	772890000	29727000	772890000	3	3				220	1573;1767;2945;9236	True;True;True;True	1760;1981;3284;3285;10642	5971;6850;6851;11364;11365;11366;11367;11368;11369;11370;38035;38036;38037;38038;38039	4611;5276;8738;8739;8740;8741;8742;28366;28367	4611;5276;8740;28366
sp|O43451|MGA_HUMAN;sp|Q2M2H8|MGAL_HUMAN	sp|O43451|MGA_HUMAN	21;3	21;3	21;3		2	21	21	21	14.6	14.6	14.6	209.85	1857	1857;2515	0	323.31	2338100000	31175000	2169700000	32	32				221	849;1043;1934;1975;2517;2570;3087;3493;4058;4959;5765;5951;5957;6382;6629;7547;7559;7929;8768;9349;9575	True;True;True;True;True;True;True;True;True;True;True;True;True;True;True;True;True;True;True;True;True	959;1169;2164;2212;2825;2882;3439;3883;4518;5555;6542;6543;6772;6778;7285;7637;8737;8738;8752;9161;9162;10121;10122;10757;11002	2998;2999;3683;3684;3685;3686;3687;3688;7583;7584;7728;7729;10009;10010;10011;10154;10155;11998;11999;12000;12001;12002;13351;13352;15421;19335;19336;23220;23221;23222;23223;23224;23225;24000;24001;24002;24012;24013;25788;25789;25790;26792;26793;26794;26795;26796;26797;30263;30264;30330;30331;31602;31603;31604;35775;35776;35777;35778;35779;35780;38407;39297;39298;39299;39300;39301	2301;2892;2893;2894;2895;2896;2897;2898;2899;2900;5971;5972;6085;6086;7744;7745;7853;9252;9253;9254;9255;10230;11628;14299;14300;17244;17245;17246;17247;17849;17850;17851;17860;19180;19181;19910;19911;19912;19913;22546;22547;22602;23527;23528;23529;26694;26695;26696;26697;26698;28624;29303;29304;29305;29306	2301;2896;5972;6086;7745;7853;9253;10230;11628;14299;17245;17849;17860;19181;19912;22547;22602;23527;26696;28624;29303		56;57	80;81;82;83;84				1028;1429	570;778;1049;1417;1421
sp|O43488|ARK72_HUMAN	sp|O43488|ARK72_HUMAN	3	3	3		1	3	3	3	9.7	9.7	9.7	39.589	359	359	0	5.6452	56092000	3739500	54224000	5	5				222	2015;6944;8304	True;True;True	2260;8078;9607;9608	7975;7976;28154;28155;33719;33720;33721;33722;33723	6268;20933;25256;25257;25258	6268;20933;25258			85;86					45;47
sp|O43490|PROM1_HUMAN	sp|O43490|PROM1_HUMAN	10	10	10		1	10	10	10	17.1	17.1	17.1	97.201	865	865	0	112.78	454920000	11373000	441820000	22	22				223	193;1160;4056;4555;5134;5612;6662;6785;7305;7512	True;True;True;True;True;True;True;True;True;True	218;1293;4516;5072;5747;5748;6344;6345;7678;7872;8474;8698	857;858;4286;4287;15418;17640;17641;19862;19863;19864;22025;22026;22027;22028;26890;26891;26892;26893;26894;26895;26896;26897;27519;27520;29429;30158;30159	701;3302;3303;11624;11625;13192;14702;14703;14704;16347;16348;16349;16350;19983;19984;19985;19986;19987;19988;19989;20456;20457;21906;22463;22464;22465	701;3302;11624;13192;14703;16349;19986;20457;21906;22464		58	87				327	629
sp|O43493|TGON2_HUMAN	sp|O43493|TGON2_HUMAN	1	1	1		1	1	1	1	5	5	5	45.879	437	437	0	9.7809	4598100	199920	4598100	2	2				224	6510	TRUE	7458	26240	19518;19519	19518
sp|O43504|LTOR5_HUMAN	sp|O43504|LTOR5_HUMAN	1	1	1		1	1	1	1	22	22	22	9.6138	91	91	0	10.999	34355000	6871100	34355000	3	3				225	2901	TRUE	3240	11230;11231	8631;8632;8633	8631
sp|O43505|B4GA1_HUMAN	sp|O43505|B4GA1_HUMAN	3	3	3		1	3	3	3	8.2	8.2	8.2	47.119	415	415	0	61.099	456070000	24004000	454470000	6	6				226	5764;8290;9344	True;True;True	6541;9592;9593;10752	23218;23219;33675;33676;38399;38400;38401	17242;17243;25226;25227;28617;28618;28619	17243;25227;28618
sp|O43511|S26A4_HUMAN	sp|O43511|S26A4_HUMAN	1	1	1		1	1	1	1	1.8	1.8	1.8	85.722	780	780	0	2.7413	3587000	143480	3587000	1	1				227	6416	TRUE	7323	25888	19255	19255
sp|O43548|TGM5_HUMAN	sp|O43548|TGM5_HUMAN	1	1	1		1	1	1	1	2.1	2.1	2.1	80.777	720	720	0.0020346	1.9143	0	0	0	1	1				228	576	TRUE	658	2195	1719	1719
sp|O43567|RNF13_HUMAN	sp|O43567|RNF13_HUMAN	3	3	3		1	3	3	3	8.9	8.9	8.9	42.813	381	381	0	4.2372	288600000	20614000	288600000	4	4				229	33;34;6918	True;True;True	35;36;8051	83;84;85;28077;28078;28079	65;66;67;20877;20878	65;67;20877
sp|O43570|CAH12_HUMAN	sp|O43570|CAH12_HUMAN	5	5	5		1	5	5	5	19.2	19.2	19.2	39.45	354	354	0	21.017	165440000	13786000	165440000	4	4				230	2795;3324;4888;6531;9333	True;True;True;True;True	3130;3702;5475;7488;7489;7490;10741	10825;12906;19111;19112;19113;19114;26328;26329;26330;26331;26332;26333;26334;26335;26336;38366;38367;38368	8330;9931;14141;14142;19576;19577;19578;19579;19580;19581;28594	8330;9931;14141;19579;28594		59					92
sp|O43581|SYT7_HUMAN	sp|O43581|SYT7_HUMAN	1	1	1		1	1	1	1	2.7	2.7	2.7	45.501	403	403	0.0057599	1.4687	1403900	73889	1403900	1	1				231	3564	TRUE	3956	13555	10348	10348
sp|O43598|DNPH1_HUMAN	sp|O43598|DNPH1_HUMAN	3	3	3		1	3	3	3	18.4	18.4	18.4	19.108	174	174	0	7.7094	645880000	80735000	636660000	11	11				232	11;2052;8724	True;True;True	11;12;2299;10075	15;16;17;8073;8074;8075;8076;8077;8078;8079;8080;35660;35661	13;14;15;6343;6344;6345;6346;6347;6348;6349;6350;26609	14;6349;26609			88					5
sp|O43657|TSN6_HUMAN	sp|O43657|TSN6_HUMAN	2	2	2		1	2	2	2	11	11	11	27.563	245	245	0	30.049	27025000	2252100	27025000	3	3				233	3675;8963	True;True	4094;10331	14044;14045;36542	10688;10689;27257	10689;27257
sp|O43707|ACTN4_HUMAN;sp|P35609|ACTN2_HUMAN;sp|Q9H254|SPTN4_HUMAN	sp|O43707|ACTN4_HUMAN	18;5;1	18;5;1	9;0;1		3	18	18	9	21.7	21.7	12.2	104.85	911	911;894;2564	0	41.082	1005000000	18273000	900430000	21	21				234	357;972;1129;1490;1603;2987;3220;3728;4215;5138;5461;5658;6127;6631;7883;8523;8625;8626	True;True;True;True;True;True;True;True;True;True;True;True;True;True;True;True;True;True	407;1089;1260;1667;1794;3329;3589;4155;4688;5753;6122;6404;6405;7007;7640;9108;9856;9969;9970	1427;3353;4055;4056;4057;4058;5706;5707;6114;6115;11461;11462;11463;11464;12569;14312;16232;16233;16234;16235;16236;16237;19876;21473;21474;22148;22149;22150;22151;22152;22153;22154;22155;22156;22157;22158;22159;24984;26801;31481;31482;34909;34910;34911;34912;35178;35179	1114;2614;3149;4410;4411;4730;4731;8805;9706;10883;12252;12253;12254;14710;15951;16445;16446;16447;16448;16449;16450;18617;19916;23437;26103;26287;26288	1114;2614;3149;4410;4731;8805;9706;10883;12252;14710;15951;16450;18617;19916;23437;26103;26287;26288		60	89;90				680	141;145
sp|O43776|SYNC_HUMAN	sp|O43776|SYNC_HUMAN	3	3	3		1	3	3	3	3.8	3.8	3.8	62.942	548	548	0	5.8189	31793000	1445100	31793000	4	4				235	3298;3299;3332	True;True;True	3675;3676;3711	12830;12831;12832;12942;12943	9884;9885;9886;9950	9885;9886;9950
sp|O43795|MYO1B_HUMAN	sp|O43795|MYO1B_HUMAN	2	2	2		1	2	2	2	1.7	1.7	1.7	131.98	1136	1136	0.00054083	2.2225	36289000	585310	32620000	2	2				236	4328;6310	True;True	4815;7203	16844;25555;25556;25557;25558;25559	12647;19017;19018	12647;19018
sp|O43827|ANGL7_HUMAN	sp|O43827|ANGL7_HUMAN	2	2	2		1	2	2	2	7.2	7.2	7.2	40.018	346	346	0	2.7037	12642000	790120	12642000	2	2				237	8038;9366	True;True	9296;10775	32075;38514;38515;38516	23884;28696;28697	23884;28696
sp|O43854|EDIL3_HUMAN	sp|O43854|EDIL3_HUMAN	3	3	3		1	3	3	3	6.9	6.9	6.9	53.764	480	480	0	3.9511	22563000	867790	22563000	3	3				238	2668;9019;9021	True;True;True	2990;10391;10393	10430;36695;36697;36698	8034;27376;27378	8034;27376;27378
sp|O43866|CD5L_HUMAN	sp|O43866|CD5L_HUMAN	4	4	4		1	4	4	4	13.5	13.5	13.5	38.087	347	347	0	9.1735	371650000	19561000	371650000	4	4				239	1681;3887;5290;5292	True;True;True;True	1886;4328;5919;5921	6562;14780;14781;20502;20503;20505;20506;20507;20508;20509;20510	5067;11188;15143;15146	5067;11188;15143;15146
sp|O43895|XPP2_HUMAN	sp|O43895|XPP2_HUMAN	3	3	3		1	3	3	3	4.7	4.7	4.7	75.624	674	674	0	13.367	132490000	3785400	111010000	7	7				240	2713;5362;5672	True;True;True	3037;3038;6007;6008;6426	10573;10574;10575;21044;21045;22939;22940;22941	8119;8120;8121;8122;8123;15591;15592;17033	8123;15592;17033			91;92					351;550
sp|O60218|AK1BA_HUMAN	sp|O60218|AK1BA_HUMAN	4	4	2		1	4	4	2	12.7	12.7	5.4	36.019	316	316	0	3.6918	15054000	752720	15054000	4	4				241	692;5092;6877;7694	True;True;True;True	795;5704;8009;8901	2568;19745;27977;30810	1987;14616;20797;22964	1987;14616;20797;22964
sp|O60240|PLIN1_HUMAN	sp|O60240|PLIN1_HUMAN	1	1	1		1	1	1	1	2.9	2.9	2.9	55.99	522	522	0.0024716	1.8188	3914800	134990	3914800	1	1				242	4218	TRUE	4691	16244	12257	12257
sp|O60245|PCDH7_HUMAN	sp|O60245|PCDH7_HUMAN	2	2	2		1	2	2	2	3.2	3.2	3.2	116.07	1069	1069	0	16.83	27227000	591900	27227000	2	2				243	4274;7652	True;True	4756;8855	16692;30681;30682;30683	12543;22867;22868;22869	12543;22868
sp|O60271|JIP4_HUMAN;sp|Q9UPT6|JIP3_HUMAN	sp|O60271|JIP4_HUMAN	4;1	4;1	4;1		2	4	4	4	4.3	4.3	4.3	146.2	1321	1321;1336	0	3.8687	20996000	313380	20996000	4	4				244	1126;2028;4063;8946	True;True;True;True	1257;2273;4523;10314	4047;8008;8009;15432;36498;36499	3143;6293;6294;11636;27223	3143;6293;11636;27223
sp|O60279|SUSD5_HUMAN	sp|O60279|SUSD5_HUMAN	1	1	1		1	1	1	1	2.5	2.5	2.5	68.02	629	629	0	11.36	0	0	0	0	0				245	8610	TRUE	9953;9954	35150;35151;35152;35153;35154	26266;26267;26268;26269;26270	26269		61					342
sp|O60437|PEPL_HUMAN	sp|O60437|PEPL_HUMAN	6	6	6		1	6	6	6	4.2	4.2	4.2	204.74	1756	1756	0	7.3036	34804000	308000	34804000	7	7				246	1287;2265;2306;7245;7316;8643	True;True;True;True;True;True	1438;2545;2591;8410;8486;9987	4804;4805;9152;9309;29248;29249;29539;29540;29541;35238;35239	3698;3699;7131;7132;7258;21767;22020;26329	3699;7131;7258;21767;22020;26329
sp|O60462|NRP2_HUMAN	sp|O60462|NRP2_HUMAN	2	2	2		1	2	2	2	2.5	2.5	2.5	104.83	931	931	0.00053505	2.1751	18669000	373390	18669000	2	2				247	2944;8453	True;True	3283;9782	11363;34642;34643	8737;25917	8737;25917
sp|O60494|CUBN_HUMAN	sp|O60494|CUBN_HUMAN	46	46	46		1	46	46	46	17.6	17.6	17.6	398.73	3623	3623	0	323.31	11003000000	95675000	10781000000	85	85				248	937;943;993;1118;1785;1964;2000;2079;2202;2235;2322;2357;2988;3204;3306;3474;3668;3787;3893;3984;4229;4261;4372;5062;5643;5796;6440;7026;7227;7238;7392;7405;7408;7417;7418;7521;7563;7731;7814;8392;8563;8840;9275;9385;9386;9660	True;True;True;True;True;True;True;True;True;True;True;True;True;True;True;True;True;True;True;True;True;True;True;True;True;True;True;True;True;True;True;True;True;True;True;True;True;True;True;True;True;True;True;True;True;True	1051;1058;1111;1249;2003;2004;2200;2241;2242;2328;2329;2470;2509;2608;2645;3330;3571;3683;3684;3863;4085;4219;4220;4221;4222;4336;4436;4703;4704;4743;4861;5673;6382;6383;6578;6579;7351;7352;8167;8392;8403;8569;8582;8585;8595;8596;8707;8756;8757;8944;9036;9713;9899;10203;10683;10797;10798;11102	3277;3278;3279;3291;3425;3426;3427;3428;4030;4031;4032;6935;6936;6937;6938;6939;7686;7856;7857;8148;8149;8574;8575;8921;9373;9469;9470;11465;12519;12520;12521;12522;12846;12847;12848;12849;12850;12851;12852;12853;12854;12855;13321;14027;14486;14487;14488;14489;14490;14491;14492;14493;14494;14495;14801;14802;14803;14804;14805;14806;14807;14808;14809;14810;14811;15182;15183;15184;15185;15186;15187;…	2547;2548;2556;2673;2674;2675;2676;3127;3128;5404;5405;5406;5407;5408;6056;6185;6186;6187;6401;6402;6403;6697;6954;7294;7361;8806;8807;9673;9674;9898;9899;9900;9901;9902;9903;9904;9905;10203;10678;10997;10998;10999;11000;11001;11002;11201;11202;11203;11204;11205;11206;11447;11448;11449;12273;12274;12275;12276;12277;12278;12376;12714;14522;14523;14524;16414;16415;16416;16417;17347;17348;17349;1735…	2547;2556;2674;3127;5405;6056;6185;6401;6697;6954;7294;7361;8807;9673;9904;10203;10678;11000;11203;11448;12276;12376;12714;14523;16415;17347;19326;21211;21733;21758;22201;22226;22233;22279;22285;22481;22610;23054;23311;25616;26178;26953;28476;28760;28762;29609		62;63;64;65;66	93;94;95;96;97;98				1595;1853;2495;2514;2751	1848;2069;2312;2449;2493;3386
sp|O60506|HNRPQ_HUMAN	sp|O60506|HNRPQ_HUMAN	2	2	1		1	2	2	1	4.3	4.3	2.4	69.602	623	623	0	2.533	66410000	2075300	66410000	2	2				249	1567;7847	True;True	1752;9070	5939;5940;5941;31368;31369;31370	4583;23364	4583;23364
sp|O60513|B4GT4_HUMAN	sp|O60513|B4GT4_HUMAN	1	1	1		1	1	1	1	5.2	5.2	5.2	40.041	344	344	0	3.7088	3431100	180580	3431100	2	2				250	4570	TRUE	5091	17683	13221;13222	13222
sp|O60568|PLOD3_HUMAN	sp|O60568|PLOD3_HUMAN	3	3	3		1	3	3	3	5.6	5.6	5.6	84.784	738	738	0	12.912	23054000	536140	23054000	2	2				251	3320;5132;6058	True;True;True	3698;5745;6921;6922	12889;12890;12891;19859;19860;24440;24441	9923;14700;18178;18179	9923;14700;18179
sp|O60603|TLR2_HUMAN	sp|O60603|TLR2_HUMAN	5	5	5		1	5	5	5	7.4	7.4	7.4	89.837	784	784	0	128.83	111520000	2478300	111520000	7	7				252	2861;3770;3820;7817;8500	True;True;True;True;True	3198;4201;4257;9039;9832	10992;14430;14431;14600;14601;31288;31289;34855;34856;34857;34858;34859	8455;8456;10964;11065;23314;23315;26070	8455;10964;11065;23315;26070
sp|O60609|GFRA3_HUMAN	sp|O60609|GFRA3_HUMAN	1	1	1		1	1	1	1	2.2	2.2	2.2	44.51	400	400	0.0049483	1.5205	32388000	2024200	32388000	2	2				253	4860	TRUE	5437	19007;19008	14069;14070	14070
sp|O60635|TSN1_HUMAN	sp|O60635|TSN1_HUMAN	1	1	1		1	1	1	1	5.4	5.4	5.4	26.301	241	241	0	65.586	0	0	0	0	0				254	8388	TRUE	9705;9706	34170;34171;34172;34173;34174;34175;34176;34177	25602;25603;25604;25605	25603		67					202
sp|O60664|PLIN3_HUMAN	sp|O60664|PLIN3_HUMAN	2	2	2		1	2	2	2	6.9	6.9	6.9	47.074	434	434	0	14.042	74271000	2856600	69677000	4	4				255	7650;7988	True;True	8852;8853;9229	30675;30676;30677;30678;30679;31833;31834	22862;22863;22864;23698	22864;23698			99					177
sp|O60667|FAIM3_HUMAN	sp|O60667|FAIM3_HUMAN	1	1	1		1	1	1	1	4.9	4.9	4.9	43.146	390	390	0.00053591	2.1827	8451500	469530	4946100	2	2				256	1744	TRUE	1952;1953	6740;6741	5199;5200	5199			100					52
sp|O60673|REV3L_HUMAN	sp|O60673|REV3L_HUMAN	1	1	1		1	1	1	1	0.5	0.5	0.5	352.77	3130	3130	0.0024802	1.8347	0	0	0	0	0				257	6677	TRUE	7699	26939;26940;26941	20017	20017		549;550;551					2004;2007;2011
sp|O60701|UGDH_HUMAN	sp|O60701|UGDH_HUMAN	6	6	6		1	6	6	6	15.2	15.2	15.2	55.023	494	494	0	39.647	99711000	3561100	95629000	12	12				258	2269;3403;3557;3576;3646;9731	True;True;True;True;True;True	2550;3787;3949;3979;4058;11189;11190	9162;9163;13132;13540;13705;13955;39995;39996;39997;39998;39999	7140;7141;7142;10083;10335;10336;10435;10624;29844;29845;29846;29847	7141;10083;10336;10435;10624;29846			101					306
sp|O60704|TPST2_HUMAN	sp|O60704|TPST2_HUMAN	2	2	2		1	2	2	2	7.2	7.2	7.2	41.911	377	377	0.0024765	1.8239	39051000	2169500	39051000	3	3				259	7553;9325	True;True	8745;10733	30276;30277;30278;30279;38352;38353	22557;22558;28582	22557;28582
sp|O60725|ICMT_HUMAN	sp|O60725|ICMT_HUMAN	1	1	1		1	1	1	1	3.2	3.2	3.2	31.938	284	284	0.0098603	1.2551	0	0	0	0	0				260	8872	TRUE	10238	36296;36297;36298;36299	27102	27102				47					272
sp|O60749|SNX2_HUMAN	sp|O60749|SNX2_HUMAN	1	1	1		1	1	1	1	2.7	2.7	2.7	58.47	519	519	0.0029311	1.7881	4610800	170770	4610800	1	1				261	9531	TRUE	10954	39106	29155	29155
sp|Q99880|H2B1L_HUMAN;sp|Q99879|H2B1M_HUMAN;sp|Q99877|H2B1N_HUMAN;sp|Q93079|H2B1H_HUMAN;sp|Q5QNW6|H2B2F_HUMAN;sp|P62807|H2B1C_HUMAN;sp|P58876|H2B1D_HUMAN;sp|P57053|H2BFS_HUMAN;sp|O60814|H2B1K_HUMAN;sp|Q8N257|H2B3B_HUMAN;sp|Q16778|H2B2E_HUMAN;sp|P33778|H2B1B_HUMAN;sp|P23527|H2B1O_HUMAN;sp|P06899|H2B1J_HUMAN;sp|Q96A08|H2B1A_HUMAN	sp|Q99880|H2B1L_HUMAN;sp|Q99879|H2B1M_HUMAN;sp|Q99877|H2B1N_HUMAN;sp|Q93079|H2B1H_HUMAN;sp|Q5QNW6|H2B2F_HUMAN;sp|P62807|H2B1C_HUMAN;sp|P58876|H2B1D_HUMAN;sp|P57053|H2BFS_HUMAN;sp|O60814|H2B1K_HUMAN;sp|Q8N257|H2B3B_HUMAN;sp|Q16778|H2B2E_HUMAN;sp|P33778|H2B1B_HUMAN;sp|P23527|H2B1O_HUMAN;sp|P06899|H2B1J_HUMAN	5;5;5;5;5;5;5;5;5;3;3;3;3;3;2	5;5;5;5;5;5;5;5;5;3;3;3;3;3;2	5;5;5;5;5;5;5;5;5;3;3;3;3;3;2	;;;;;;;;;;;;;	15	5	5	5	35.7	35.7	35.7	13.952	126	126;126;126;126;126;126;126;126;126;126;126;126;126;126;127	0	20.496	795820000	113690000	795820000	3	3				262	489;1826;3974;4757;6807	True;True;True;True;True	556;557;558;559;560;561;2046;4426;5305;7911	1856;1857;1858;1859;1860;1861;1862;1863;1864;1865;1866;1867;1868;1869;1870;1871;1872;1873;1874;1875;1876;1877;1878;1879;1880;1881;1882;1883;1884;1885;1886;1887;1888;1889;1890;1891;1892;1893;1894;7178;15160;15161;15162;18569;18570;18571;18572;18573;18574;18575;18576;18577;18578;27625;27626;27627;27628;27629	1436;1437;1438;1439;1440;1441;1442;1443;1444;1445;1446;1447;1448;1449;1450;1451;1452;1453;1454;1455;1456;1457;1458;1459;1460;1461;5669;11433;13805;13806;20532	1455;5669;11433;13806;20532		68;69	102;103				64;68	60;63
sp|O60888|CUTA_HUMAN	sp|O60888|CUTA_HUMAN	1	1	1		1	1	1	1	7.8	7.8	7.8	19.116	179	179	0.008887	1.3197	316020000	52669000	316020000	1	1				263	8100	TRUE	9368	32523;32524;32525;32526	24237	24237
sp|O60911|CATL2_HUMAN	sp|O60911|CATL2_HUMAN	2	2	2		1	2	2	2	7.5	7.5	7.5	37.329	334	334	0	2.6344	8600800	477820	8600800	1	1				264	4007;5351	True;True	4463;5993	15250;20987	11505;15538	11505;15538				48					127
sp|O75015|FCG3B_HUMAN	sp|O75015|FCG3B_HUMAN	5	2	2		1	5	2	2	18	9.4	9.4	26.216	233	233	0.00053677	2.1931	5705300	815050	5705300	2	2				265	1375;9095;9096;9338;9431	False;False;True;False;True	1535;10480;10481;10746;10846	5090;37002;37003;37004;37005;37006;38375;38376;38377;38378;38379;38380;38381;38382;38383;38384;38725;38726	3934;27578;27579;27580;28604;28605;28606;28842	3934;27578;27580;28606;28842
sp|O75023|LIRB5_HUMAN	sp|O75023|LIRB5_HUMAN	2	2	2		1	2	2	2	6.1	6.1	6.1	64.125	590	590	0	2.5874	17348000	642500	17348000	2	2				266	649;3104	True;True	741;3457	2419;12065	1884;9303	1884;9303
sp|O75054|IGSF3_HUMAN	sp|O75054|IGSF3_HUMAN	1	1	1		1	1	1	1	0.9	0.9	0.9	135.19	1194	1194	0.0015633	2.0399	12345000	205740	12345000	2	2				267	6830	TRUE	7949	27734;27735	20611;20612	20612
sp|O75071|EFC14_HUMAN	sp|O75071|EFC14_HUMAN	2	2	2		1	2	2	2	4.8	4.8	4.8	55.031	495	495	0	7.2096	297010000	10242000	297010000	7	7				268	2280;8798	True;True	2562;10159	9185;9186;9187;36036	7158;7159;7160;7161;7162;7163;26870	7161;26870
sp|O75083|WDR1_HUMAN	sp|O75083|WDR1_HUMAN	9	9	9		1	9	9	9	19	19	19	66.193	606	606	0	26.266	100910000	3363700	100910000	10	10				269	1955;2309;2784;3471;3883;3884;5823;9371;9696	True;True;True;True;True;True;True;True;True	2190;2594;3117;3859;4323;4324;6619;10780;11143	7659;9321;9322;9323;10791;10792;13311;14765;14766;23473;38528;39787	6032;6033;7265;8295;8296;10198;11177;11178;17444;28704;29686	6032;7265;8296;10198;11177;11178;17444;28704;29686
sp|O75093|SLIT1_HUMAN	sp|O75093|SLIT1_HUMAN	1	1	1		1	1	1	1	0.6	0.6	0.6	167.92	1534	1534	0.0081475	1.3633	1019000000	15677000	1019000000	2	2				270	2677	TRUE	2999	10459;10460;10461;10462;10463;10464;10465	8049;8050;8051	8049
sp|O75094|SLIT3_HUMAN	sp|O75094|SLIT3_HUMAN	2	2	2		1	2	2	2	1.4	1.4	1.4	167.71	1523	1523	0.0049438	1.5197	6985500	101240	6985500	2	2				271	2525;4767	True;True	2834;5315	10038;18610	7763;13823	7763;13823
sp|O75110|ATP9A_HUMAN;sp|O43861|ATP9B_HUMAN	sp|O75110|ATP9A_HUMAN;sp|O43861|ATP9B_HUMAN	2;1	2;1	2;1	;	2	2	2	2	2.3	2.3	2.3	118.58	1047	1047;1147	0	2.7214	9867700	186180	9867700	2	2				272	7110;7842	True;True	8258;9065	28767;31354	21408;23358	21408;23358
sp|O75112|LDB3_HUMAN	sp|O75112|LDB3_HUMAN	2	2	2		1	2	2	2	3.6	3.6	3.6	77.134	727	727	0	2.9828	81069000	2533400	49366000	4	4				273	1096;1208	True;True	1224;1347	3928;3929;3930;3931;3932;4479;4480;4481	3049;3050;3051;3452	3050;3452			104					25
sp|O75131|CPNE3_HUMAN;sp|Q96FN4|CPNE2_HUMAN;sp|Q96A23|CPNE4_HUMAN;sp|O95741|CPNE6_HUMAN;sp|Q9UBL6|CPNE7_HUMAN	sp|O75131|CPNE3_HUMAN	5;1;1;1;1	4;0;0;0;0	4;0;0;0;0		5	5	4	4	9.7	8	8	60.13	537	537;548;557;557;633	0	10.382	355960000	14832000	355960000	5	5				274	1191;6783;7423;8286;9147	False;True;True;True;True	1330;7868;8601;9588;10542	4445;4446;4447;27510;27511;29906;29907;29908;33661;37609	3422;3423;20450;22293;25220;28035;28036	3423;20450;22293;25220;28036
sp|O75144|ICOSL_HUMAN	sp|O75144|ICOSL_HUMAN	2	2	2		1	2	2	2	6.6	6.6	6.6	33.348	302	302	0	7.0163	2522000000	210170000	2047800000	11	11				275	423;2708	True;True	479;480;481;3030	1626;1627;1628;1629;1630;1631;1632;1633;1634;1635;1636;1637;1638;1639;1640;1641;1642;1643;1644;10547;10548;10549;10550;10551;10552;10553;10554;10555	1264;1265;1266;1267;1268;1269;1270;1271;1272;1273;1274;8105;8106;8107	1267;8105			105;106					86;91
sp|O75150|BRE1B_HUMAN	sp|O75150|BRE1B_HUMAN	1	1	1		1	1	1	1	1.3	1.3	1.3	113.68	1001	1001	1	-2	0	0	0	0	0	+			276	4470	TRUE	4973	17279;17280;17281	12943	12943			107	49				47	44
sp|O75173|ATS4_HUMAN	sp|O75173|ATS4_HUMAN	3	3	3		1	3	3	3	5.7	5.7	5.7	90.196	837	837	0	12.641	174290000	4357300	174290000	4	4				277	540;2398;7401	True;True;True	618;2690;8578	2074;2075;2076;9569;29819;29820	1631;7431;22216;22217	1631;7431;22217
sp|O75223|GGCT_HUMAN	sp|O75223|GGCT_HUMAN	4	4	4		1	4	4	4	28.7	28.7	28.7	21.007	188	188	0	261.8	150080000	11545000	130420000	5	5				278	4621;4988;5966;7670	True;True;True;True	5148;5590;6787;8875;8876	17896;19416;24030;30736;30737;30738;30739	13359;14363;17878;22908;22909;22910	13359;14363;17878;22910			108					127
sp|O75309|CAD16_HUMAN	sp|O75309|CAD16_HUMAN	3	3	3		1	3	3	3	4.6	4.6	4.6	89.922	829	829	0	6.5885	86985000	3106600	86985000	3	3				279	4438;4838;5901	True;True;True	4939;5394;6708	17183;17184;18850;18851;18852;23827;23828	12871;13984;17724;17725;17726	12871;13984;17725
sp|O75339|CILP1_HUMAN	sp|O75339|CILP1_HUMAN	7	7	7		1	7	7	7	7.3	7.3	7.3	132.56	1184	1184	0	29.179	362360000	6247600	362360000	8	8				280	1592;1657;3850;4419;6331;7818;8153	True;True;True;True;True;True;True	1783;1859;4287;4918;7227;9040;9430	6083;6499;14669;14670;14671;17132;17133;25616;31290;31291;32800	4712;5031;11112;12833;19062;23316;24428;24429	4712;5031;11112;12833;19062;23316;24429
sp|O75340|PDCD6_HUMAN	sp|O75340|PDCD6_HUMAN	3	3	3		1	3	3	3	14.7	14.7	14.7	21.868	191	191	0	6.2181	82703000	7518400	82703000	3	3				281	5096;6455;7220	True;True;True	5708;7379;8384	19756;26034;26035;29181	14623;19367;21718	14623;19367;21718
sp|O75347|TBCA_HUMAN	sp|O75347|TBCA_HUMAN	1	1	1		1	1	1	1	10.2	10.2	10.2	12.855	108	108	0	8.6786	144250000	24041000	144250000	2	2				282	6925	TRUE	8058	28092;28093;28094	20888;20889	20888
sp|O95670|VATG2_HUMAN;sp|O75348|VATG1_HUMAN	sp|O95670|VATG2_HUMAN;sp|O75348|VATG1_HUMAN	2;2	2;2	2;2	;	2	2	2	2	13.6	13.6	13.6	13.604	118	118;118	0	16.305	220360000	31480000	220360000	5	5				283	651;652	True;True	744;745	2423;2424;2425;2426;2427	1887;1888;1889;1890;1891	1889;1891
sp|O75351|VPS4B_HUMAN	sp|O75351|VPS4B_HUMAN	5	5	5		1	5	5	5	19.4	19.4	19.4	49.301	444	444	0	17.187	99661000	3986400	89285000	7	7				284	736;1756;4538;4683;7339	True;True;True;True;True	841;1968;5051;5211;5212;8513	2686;6790;6791;17552;18077;18078;18079;29675;29676	2074;5230;13130;13488;13489;22100;22101	2074;5230;13130;13489;22100			109					414
sp|O75354|ENTP6_HUMAN	sp|O75354|ENTP6_HUMAN	2	2	2		1	2	2	2	4.3	4.3	4.3	53.245	484	484	0	6.3166	5676900	258040	5676900	2	2				285	15;6494	True;True	16;7433	21;26157;26158;26159;26160	19;19455	19;19455
sp|O75356|ENTP5_HUMAN	sp|O75356|ENTP5_HUMAN	2	2	2		1	2	2	2	4.9	4.9	4.9	47.517	428	428	0	4.2614	6695400	318830	6695400	1	1				286	6543;7409	True;True	7507;7508;8586	26392;26393;26394;29839	19625;19626;19627;22236	19627;22236
sp|O75363|BCAS1_HUMAN	sp|O75363|BCAS1_HUMAN	1	1	1		1	1	1	1	3.1	3.1	3.1	61.708	584	584	0.0015856	2.1083	7478700	249290	4312900	2	2				287	5563	TRUE	6268;6269	21850;21851	16216;16217	16216			110					565
sp|O75368|SH3L1_HUMAN	sp|O75368|SH3L1_HUMAN	6	6	6		1	6	6	6	61.4	61.4	61.4	12.774	114	114	0	219.96	1485600000	185700000	1475700000	11	11				288	1758;1764;4086;6154;6721;9225	True;True;True;True;True;True	1970;1971;1977;1978;4547;7036;7774;7775;10631	6794;6795;6796;6842;6843;6844;6845;6846;15500;15501;15502;15503;15504;15505;25060;25061;25062;25063;25064;25065;25066;25067;25068;25069;25070;27159;27160;27161;27162;27163;27164;27165;27166;27167;27168;27169;27170;27171;27172;27173;27174;27175;38004;38005;38006;38007;38008;38009;38010;38011;38012;38013	5232;5233;5263;5264;5265;5266;5267;5268;5269;5270;5271;5272;5273;11684;11685;18671;18672;18673;18674;18675;20183;20184;20185;20186;20187;20188;20189;20190;20191;20192;20193;20194;20195;28342;28343;28344;28345;28346;28347	5233;5265;11685;18674;20185;28345		70;71					56;89
sp|O75369|FLNB_HUMAN	sp|O75369|FLNB_HUMAN	23	23	23		1	23	23	23	11.8	11.8	11.8	278.16	2602	2602	0	45.298	253890000	1787900	253890000	21	21				289	266;330;541;555;915;1858;2160;2350;2401;3184;3301;3361;3615;4319;5244;5353;6245;7410;8435;8663;8877;8883;9457	True;True;True;True;True;True;True;True;True;True;True;True;True;True;True;True;True;True;True;True;True;True;True	299;377;619;635;1027;2081;2418;2419;2638;2693;3548;3678;3742;4024;4806;5864;5995;7135;8587;9761;10008;10243;10249;10875	1098;1099;1330;2077;2114;3179;7342;7343;8407;8408;8409;9455;9456;9457;9458;9575;9576;12465;12838;13005;13852;13853;16830;20180;20989;20990;20991;25364;29840;34560;35313;36311;36312;36321;38828;38829	881;1047;1632;1664;2455;5783;6580;6581;7352;7353;7436;9636;9892;9995;10549;10550;12637;14916;15540;15541;15542;18877;22237;25853;26373;27109;27116;28929	881;1047;1632;1664;2455;5783;6581;7353;7436;9636;9892;9995;10550;12637;14916;15541;18877;22237;25853;26373;27109;27116;28929		72					2362
sp|O75487|GPC4_HUMAN	sp|O75487|GPC4_HUMAN	7	7	6		1	7	7	6	20.1	20.1	17.1	62.411	556	556	0	36.626	227280000	8117200	216670000	17	17				290	3711;4346;5324;7648;7777;8235;9686	True;True;True;True;True;True;True	4133;4134;4135;4834;5962;8850;8996;9525;9526;11131	14241;14242;14243;14244;14245;14246;14247;16885;16886;20771;20772;20773;20774;20775;30670;30671;31135;31136;33437;33438;33439;39762;39763	10835;10836;10837;10838;10839;12673;12674;15367;15368;22858;22859;23209;23210;25043;25044;29662;29663;29664	10838;12673;15367;22859;23209;25043;29664			111;112;113;114					133;312;324;326
sp|O75503|CLN5_HUMAN	sp|O75503|CLN5_HUMAN	3	3	3		1	3	3	3	8.1	8.1	8.1	41.496	358	358	0	18.237	880490000	41928000	826930000	5	5				291	3569;3818;4979	True;True;True	3964;3965;4255;5580	13578;13579;13580;13581;13582;13583;13584;13585;14590;14591;14592;14593;19395;19396;19397	10360;10361;10362;11056;11057;11058;14349	10361;11056;14349			115					116
sp|O75506|HSBP1_HUMAN	sp|O75506|HSBP1_HUMAN	1	1	1		1	1	1	1	14.5	14.5	14.5	8.5435	76	76	0.0081405	1.3597	2635500	527100	2635500	2	2				292	2228	TRUE	2499;2500	8870;8871	6920;6921	6920			116					30
sp|O75509|TNR21_HUMAN	sp|O75509|TNR21_HUMAN	1	1	1		1	1	1	1	1.4	1.4	1.4	71.844	655	655	0	2.4941	28847000	759140	28847000	1	1				293	642	TRUE	733	2406	1870	1870
sp|O75531|BAF_HUMAN	sp|O75531|BAF_HUMAN	1	1	1		1	1	1	1	27	27	27	10.058	89	89	0.0015949	2.1251	30799000	5133100	30799000	1	1				294	1110	TRUE	1240;1241	4012;4013	3111;3112	3111			117					15
sp|O75533|SF3B1_HUMAN	sp|O75533|SF3B1_HUMAN	1	1	1		1	1	1	1	1	1	1	145.83	1304	1304	1	-2	0	0	0	0	0	+			295	4751	TRUE	5298;5299	18551;18552;18553;18554;18555	13793;13794;13795	13794			118	50				511	508
sp|O75594|PGRP1_HUMAN	sp|O75594|PGRP1_HUMAN	6	6	6		1	6	6	6	45.4	45.4	45.4	21.731	196	196	0	323.31	3887800000	388780000	3887800000	6	6				296	54;348;6078;7984;8874;9723	True;True;True;True;True;True	61;62;396;397;6947;9225;10240;11179;11180	228;229;230;231;232;233;234;1388;1389;1390;1391;1392;1393;1394;1395;1396;1397;1398;1399;1400;1401;1402;1403;1404;1405;1406;1407;24631;31802;36302;36303;36304;36305;36306;36307;39941;39942;39943;39944;39945;39946;39947;39948;39949;39950	243;244;245;246;247;1086;1087;1088;1089;1090;1091;1092;1093;1094;1095;18315;23685;23686;27104;27105;27106;29809;29810;29811;29812;29813;29814;29815;29816;29817	247;1092;18315;23686;27106;29811		73;552					48;68
sp|O75608|LYPA1_HUMAN	sp|O75608|LYPA1_HUMAN	2	2	2		1	2	2	2	10.4	10.4	10.4	24.669	230	230	0.00054735	2.3161	68497000	5708100	68497000	3	3				297	623;7999	True;True	713;9242	2358;2359;31874;31875;31876	1837;1838;23718;23719	1838;23719
sp|O75628|REM1_HUMAN	sp|O75628|REM1_HUMAN	1	1	1		1	1	1	1	4.4	4.4	4.4	32.947	298	298	0.0058036	1.4969	0	0	0	0	0				298	5166	TRUE	5783	19950	14760	14760		553;554		3;4;51			40;42		38;39;41
sp|O75636|FCN3_HUMAN	sp|O75636|FCN3_HUMAN	2	2	2		1	2	2	2	7.7	7.7	7.7	32.903	299	299	0	9.1427	28373000	1773300	28373000	2	2				299	4698;9462	True;True	5228;10880	18118;38843	13513;28938	13513;28938
sp|O75674|TM1L1_HUMAN	sp|O75674|TM1L1_HUMAN	2	2	2		1	2	2	2	4.8	4.8	4.8	52.988	476	476	0	3.0265	47188000	3145900	47188000	1	1				300	6019;9592	True;True	6861;11027	24264;39373;39374	18059;29358	18059;29358
sp|O75752|B3GL1_HUMAN	sp|O75752|B3GL1_HUMAN	4	4	4		1	4	4	4	13.3	13.3	13.3	39.511	331	331	0	6.5439	36305000	1815300	36305000	4	4				301	3378;7748;7851;9549	True;True;True;True	3761;8965;9074;10974	13064;31019;31020;31378;39168;39169	10038;23116;23369;29190	10038;23116;23369;29190
sp|O75787|RENR_HUMAN	sp|O75787|RENR_HUMAN	1	1	1		1	1	1	1	2.3	2.3	2.3	39.008	350	350	0.0057881	1.4817	237840000	15856000	237840000	1	1				302	3559	TRUE	3951	13543	10339	10339
sp|O75874|IDHC_HUMAN	sp|O75874|IDHC_HUMAN	8	8	7		1	8	8	7	25.4	25.4	23.2	46.659	414	414	0	26.736	707800000	28312000	611030000	16	16				303	685;2092;2798;3464;4558;5833;7208;9097	True;True;True;True;True;True;True;True	788;2343;3134;3852;5075;5076;5077;6630;8369;8370;10482;10483	2557;2558;2559;8174;10831;10832;13283;13284;13285;17645;17646;17647;17648;17649;17650;17651;17652;23511;29143;29144;29145;29146;29147;37007;37008;37009;37010	1978;1979;6420;8338;10180;13197;13198;13199;13200;13201;17488;21693;21694;21695;27581;27582;27583	1979;6420;8338;10180;13201;17488;21693;27582			119;120;121;122;123					180;182;199;254;259
sp|O75882|ATRN_HUMAN	sp|O75882|ATRN_HUMAN	11	11	11		1	11	11	11	9.3	9.3	9.3	158.54	1429	1429	0	54.174	3515600000	54931000	3127000000	28	28				304	1000;1212;1556;1804;5199;5821;7079;9400;9461;9632;9747	True;True;True;True;True;True;True;True;True;True;True	1118;1351;1352;1739;2024;5819;6613;6614;8227;10812;10813;10879;11071;11208	3436;4488;4489;4490;4491;4492;5887;5888;5889;5890;7015;7016;20057;20058;20059;23446;23447;23448;23449;23450;23451;23452;23453;23454;23455;23456;23457;23458;23459;28696;38640;38641;38642;38643;38644;38645;38646;38647;38648;38649;38650;38651;38652;38835;38836;38837;38838;38839;38840;38841;38842;39581;39582;39583;39584;40040;40041;40042;40043;40044	2685;2686;3459;3460;3461;3462;4549;4550;5461;14828;14829;14830;17417;17418;17419;17420;17421;17422;17423;17424;17425;17426;17427;17428;17429;21352;28790;28791;28792;28793;28794;28795;28796;28797;28934;28935;28936;28937;29535;29877;29878;29879;29880	2686;3459;4549;5461;14828;17417;21352;28796;28934;29535;29877		74;75	124;125				818;820	543;1195
sp|O75886|STAM2_HUMAN	sp|O75886|STAM2_HUMAN	2	2	2		1	2	2	2	4.4	4.4	4.4	58.164	525	525	0.0015798	2.0852	11591000	482950	11591000	2	2				305	7363;8653	True;True	8537;9997	29733;35279;35280	22146;26351	22146;26351
sp|O75891|AL1L1_HUMAN;sp|Q3SY69|AL1L2_HUMAN	sp|O75891|AL1L1_HUMAN	14;3	14;3	14;3		2	14	14	14	18.1	18.1	18.1	98.828	902	902;923	0	26.822	197080000	3519300	197080000	13	13				306	227;502;1552;1931;2726;2970;3346;3660;4134;4845;5619;6150;7424;7750	True;True;True;True;True;True;True;True;True;True;True;True;True;True	256;578;1735;2161;3054;3311;3726;4074;4603;5405;6353;7032;8602;8967	975;1930;5880;7578;10608;10609;11425;12971;12972;13997;13998;15953;18876;18877;22042;25052;29909;29910;31024	790;1487;4545;5966;8145;8782;9971;10657;12053;14001;16360;18665;22294;23121	790;1487;4545;5966;8145;8782;9971;10657;12053;14001;16360;18665;22294;23121
sp|O75936|BODG_HUMAN	sp|O75936|BODG_HUMAN	1	1	1		1	1	1	1	3.4	3.4	3.4	44.714	387	387	0	4.5861	26466000	1323300	26466000	1	1				307	5605	TRUE	6335	21994;21995;21996	16328;16329	16328
sp|O75954|TSN9_HUMAN	sp|O75954|TSN9_HUMAN	2	2	2		1	2	2	2	10.9	10.9	10.9	26.779	239	239	0	3.0342	10442000	1160200	10442000	2	2				308	1604;5733	True;True	1795;6506	6116;23131	4732;17181	4732;17181
sp|O75955|FLOT1_HUMAN	sp|O75955|FLOT1_HUMAN	4	4	4		1	4	4	4	11.9	11.9	11.9	47.355	427	427	0	10.22	55180000	2043700	55180000	5	5				309	4949;7432;8929;9018	True;True;True;True	5543;8611;10297;10390	19303;29924;29925;29926;36446;36447;36693;36694	14275;22306;27195;27196;27375	14275;22306;27195;27375
sp|O75976|CBPD_HUMAN	sp|O75976|CBPD_HUMAN	3	3	3		1	3	3	3	2.5	2.5	2.5	152.93	1380	1380	0	3.7523	24950000	351410	24950000	4	4				310	828;1477;9497	True;True;True	937;1653;10916	2945;2946;5674;5675;5676;38923	2258;4385;4386;29000	2258;4386;29000			126					563
sp|O76070|SYUG_HUMAN	sp|O76070|SYUG_HUMAN	4	4	4		1	4	4	4	37.8	37.8	37.8	13.331	127	127	0	213.85	315040000	39380000	315040000	6	6				311	1779;7905;7908;7909	True;True;True;True	1995;9133;9136;9137;9138	6916;6917;31534;31540;31541;31542;31543;31544;31545;31546	5389;5390;23476;23481;23482;23483;23484;23485;23486	5389;23476;23482;23486		76;555					62;64
sp|O76074|PDE5A_HUMAN	sp|O76074|PDE5A_HUMAN	1	1	1		1	1	1	1	1.1	1.1	1.1	99.984	875	875	0.0045126	1.5305	5273600	105470	5273600	1	1				312	1747	TRUE	1957	6746;6747	5204	5204
sp|O76076|CCN5_HUMAN	sp|O76076|CCN5_HUMAN	4	4	4		1	4	4	4	24.4	24.4	24.4	26.825	250	250	0	323.31	801640000	89071000	801640000	6	6				313	953;4461;4960;6984	True;True;True;True	1070;4963;5556;8124	3311;3312;3313;17242;17243;17244;17245;19337;19338;19339;19340;28359;28360;28361;28362;28363;28364	2576;2577;12920;12921;12922;14301;14302;21123;21124	2576;12921;14302;21124
sp|O94760|DDAH1_HUMAN	sp|O94760|DDAH1_HUMAN	8	8	8		1	8	8	8	35.8	35.8	35.8	31.121	285	285	0	27.375	459200000	27012000	453950000	8	8				314	226;429;1464;3571;4623;5033;6582;8348	True;True;True;True;True;True;True;True	255;489;1639;3972;5150;5640;5641;7574;9660	974;1670;5627;5628;5629;5630;13687;17902;19562;19563;19564;19565;19566;19567;26599;33862	789;1294;4358;4359;4360;10425;13362;14471;14472;14473;19753;25353	789;1294;4359;10425;13362;14471;19753;25353			127					119
sp|O94766|B3GA3_HUMAN	sp|O94766|B3GA3_HUMAN	1	1	1		1	1	1	1	2.7	2.7	2.7	37.121	335	335	0.00053879	2.2055	18315000	1077300	18315000	1	1				315	3747	TRUE	4174	14348;14349;14350	10914	10914
sp|O94788|AL1A2_HUMAN	sp|O94788|AL1A2_HUMAN	2	2	2		1	2	2	2	4.8	4.8	4.8	56.723	518	518	0	2.5048	2953900	123080	2953900	1	1				316	3504;8223	True;True	3894;9510;9511	13386;33332;33333;33334	10249;24973;24974	10249;24973
sp|O94813|SLIT2_HUMAN	sp|O94813|SLIT2_HUMAN	3	3	3		1	3	3	3	2.6	2.6	2.6	169.87	1529	1529	0	3.9928	30317000	445830	30317000	3	3				317	3077;3242;8715	True;True;True	3428;3613;10066	11961;12632;35643;35644;35645	9216;9752;26595	9216;9752;26595
sp|O94832|MYO1D_HUMAN	sp|O94832|MYO1D_HUMAN	3	3	3		1	3	3	3	5	5	5	116.2	1006	1006	0	3.5161	10840000	174840	10840000	2	2				318	818;1348;3116	True;True;True	926;1505;3472	2924;4994;12134;12135	2242;3863;9361	2242;3863;9361
sp|O94856|NFASC_HUMAN	sp|O94856|NFASC_HUMAN	3	3	3		1	3	3	3	3.3	3.3	3.3	150.02	1347	1347	0	6.0724	74546000	1307800	74546000	5	5				319	8552;9606;9721	True;True;True	9887;11044;11177	34997;39510;39511;39937	26163;29473;29805;29806;29807	26163;29473;29807
sp|O94868|FCSD2_HUMAN	sp|O94868|FCSD2_HUMAN	1	1	1		1	1	1	1	2	2	2	84.275	740	740	1	-2	0	0	0	0	0	+			320	9058	TRUE	10441	36830	27471	27471			128	52				22	23
sp|O94910|AGRL1_HUMAN	sp|O94910|AGRL1_HUMAN	5	5	5		1	5	5	5	5	5	5	162.71	1474	1474	0	49.888	291210000	4282500	291210000	7	7				321	5374;8086;8350;8376;9533	True;True;True;True;True	6022;9350;9662;9690;10956	21080;32460;32461;33865;33866;33867;33868;33974;33975;33976;39108;39109	15615;24193;24194;24195;25355;25435;25436;29157	15615;24194;25355;25436;29157
sp|O94919|ENDD1_HUMAN	sp|O94919|ENDD1_HUMAN	9	9	9		1	9	9	9	24.8	24.8	24.8	55.016	500	500	0	148.54	2750600000	114610000	2747300000	28	28				322	468;1358;1956;2030;3508;3509;4779;6453;7538	True;True;True;True;True;True;True;True;True	531;1516;2191;2275;3898;3899;5329;7376;7377;8726	1786;1787;1788;1789;1790;1791;5021;5022;5023;7660;7661;7662;7663;8013;8014;8015;8016;8017;8018;8019;13390;13391;13392;18651;18652;18653;18654;18655;18656;18657;18658;18659;18660;26030;26031;30228	1384;1385;1386;1387;3885;3886;6034;6035;6036;6037;6298;6299;6300;6301;6302;6303;6304;6305;6306;6307;10253;10254;13844;13845;13846;13847;13848;13849;13850;19364;19365;22519	1384;3886;6036;6306;10253;10254;13845;19365;22519
sp|O94973|AP2A2_HUMAN	sp|O94973|AP2A2_HUMAN	1	1	1		1	1	1	1	1.5	1.5	1.5	103.96	939	939	0	4.79	0	0	0	0	0				323	6667	TRUE	7685;7686	26907;26908	19996;19997	19996
sp|O94979|SC31A_HUMAN	sp|O94979|SC31A_HUMAN	1	1	1		1	1	1	1	1.1	1.1	1.1	133.01	1220	1220	0.0057675	1.4742	2053000	43681	2053000	1	1				324	5944	TRUE	6765	23986	17836	17836
sp|O94985|CSTN1_HUMAN	sp|O94985|CSTN1_HUMAN	6	6	6		1	6	6	6	6.3	6.3	6.3	109.79	981	981	0	7.1423	248210000	6708500	248210000	9	9				325	2738;3375;3458;3614;3734;4557	True;True;True;True;True;True	3067;3756;3844;4023;4161;5074	10648;13035;13262;13263;13264;13850;13851;14324;17643;17644	8175;10014;10167;10168;10548;10891;13194;13195;13196	8175;10014;10168;10548;10891;13195
sp|O94991|SLIK5_HUMAN;sp|Q9H5Y7|SLIK6_HUMAN	sp|O94991|SLIK5_HUMAN;sp|Q9H5Y7|SLIK6_HUMAN	2;1	2;1	2;1	;	2	2	2	2	2.3	2.3	2.3	107.48	958	958;841	0.0088795	1.3188	1816000	43238	1816000	2	2				326	2349;2599	True;True	2637;2917	9454;10241	7351;7912	7351;7912
sp|O95084|PRS23_HUMAN	sp|O95084|PRS23_HUMAN	1	1	1		1	1	1	1	5.2	5.2	5.2	43.001	383	383	0.0029028	1.7573	16367000	743940	16367000	3	3				327	7772	TRUE	8991	31120;31121	23200;23201;23202	23200
sp|O95154|ARK73_HUMAN;sp|Q8NHP1|ARK74_HUMAN	sp|O95154|ARK73_HUMAN;sp|Q8NHP1|ARK74_HUMAN	2;1	2;1	2;1	;	2	2	2	2	8.2	8.2	8.2	37.206	331	331;331	0	3.1218	10913000	727500	10913000	2	2				328	2372;6155	True;True	2662;7037	9511;25071;25072	7392;18676	7392;18676
sp|O95210|STBD1_HUMAN	sp|O95210|STBD1_HUMAN	1	1	1		1	1	1	1	3.1	3.1	3.1	39.007	358	358	0.0056918	1.4385	7312400	281250	7312400	1	1				329	2347	TRUE	2634	9450	7347	7347
sp|O95229|ZWINT_HUMAN	sp|O95229|ZWINT_HUMAN	1	1	1		1	1	1	1	5.4	5.4	5.4	31.293	277	277	1	-2	0	0	0	0	0	+			330	3357	TRUE	3738	12999	9991	9991				53					119
sp|O95235|KI20A_HUMAN	sp|O95235|KI20A_HUMAN	1	1	1		1	1	1	1	1.6	1.6	1.6	100.28	890	890	0.0029112	1.7668	0	0	0	0	0				331	4157	TRUE	4628	16072;16073	12129;12130	12129		556;557;558		5;54			687;688;690		685;686
sp|O95249|GOSR1_HUMAN	sp|O95249|GOSR1_HUMAN	1	1	1		1	1	1	1	5.2	5.2	5.2	28.612	250	250	0	3.5393	7690300	480640	7690300	1	1				332	30	TRUE	32	78	61	61
sp|O95274|LYPD3_HUMAN	sp|O95274|LYPD3_HUMAN	1	1	1		1	1	1	1	5.5	5.5	5.5	35.97	346	346	0.00055218	2.3576	29836000	1657600	29836000	1	1				333	1151	TRUE	1283	4255	3280	3280
sp|O95295|SNAPN_HUMAN	sp|O95295|SNAPN_HUMAN	1	1	1		1	1	1	1	10.3	10.3	10.3	14.874	136	136	0.0069535	1.4081	2725900	302870	2725900	1	1				334	9154	TRUE	10549	37622	28046	28046
sp|O95297|MPZL1_HUMAN	sp|O95297|MPZL1_HUMAN	2	2	2		1	2	2	2	8.6	8.6	8.6	29.082	269	269	0	4.0003	49173000	4917300	49173000	0	0				335	3758;5964	True;True	4189;6785	14393;24028	10940;17876	10940;17876
sp|O95336|6PGL_HUMAN	sp|O95336|6PGL_HUMAN	8	8	8		1	8	8	8	37.6	37.6	37.6	27.547	258	258	0	93.253	2336000000	179690000	2336000000	22	22				336	1713;3826;4265;4821;5327;8197;9044;9328	True;True;True;True;True;True;True;True	1919;4263;4747;5376;5965;9480;10419;10420;10736	6618;6619;6620;14617;14618;14619;14620;16483;16484;16485;16486;18777;18778;18779;18780;18781;18782;20785;20786;20787;20788;20789;20790;20791;33224;33225;33226;36775;36776;36777;38356;38357;38358	5111;11074;11075;11076;12429;12430;12431;12432;13932;13933;15374;15375;15376;15377;15378;15379;15380;15381;24897;24898;24899;24900;27430;27431;28585;28586;28587	5111;11074;12429;13932;15376;24899;27430;28587		77					194
sp|O95373|IPO7_HUMAN	sp|O95373|IPO7_HUMAN	2	2	2		1	2	2	2	2.4	2.4	2.4	119.52	1038	1038	0	3.1184	7996800	190400	7996800	2	2				337	292;1114	True;True	327;1245	1196;4021	955;3120	955;3120
sp|O95388|CCN4_HUMAN	sp|O95388|CCN4_HUMAN	1	1	1		1	1	1	1	4.4	4.4	4.4	40.331	367	367	0.00054466	2.2969	13495000	749720	13495000	2	2				338	954	TRUE	1071	3314;3315	2578;2579	2579
sp|O95393|BMP10_HUMAN	sp|O95393|BMP10_HUMAN	2	2	2		1	2	2	2	4.7	4.7	4.7	48.047	424	424	0.001548	1.9801	8853000	402410	6178700	3	3				339	7385;8127	True;True	8562;9398	29791;29792;29793;32616	22191;22192;24290	22191;24290			129					99
sp|O95398|RPGF3_HUMAN	sp|O95398|RPGF3_HUMAN	1	1	1		1	1	1	1	2.5	2.5	2.5	103.75	923	923	0.0038425	1.7231	1536400	32689	1536400	1	1				340	2705	TRUE	3027	10541	8102	8102
sp|O95428|PPN_HUMAN	sp|O95428|PPN_HUMAN	5	5	5		1	5	5	5	5.2	5.2	5.2	137.7	1278	1278	0	8.07	48407000	768360	48407000	7	7				341	2217;2825;3109;3413;8542	True;True;True;True;True	2486;3161;3465;3797;9877	8700;10918;12105;13145;13146;34955	6847;8400;9340;10096;10097;26136;26137	6847;8400;9340;10097;26136
sp|O95433|AHSA1_HUMAN	sp|O95433|AHSA1_HUMAN	1	1	1		1	1	1	1	6.5	6.5	6.5	38.274	338	338	0.0036883	1.6078	496950	24848	496950	1	1				342	8463	TRUE	9794	34707	25956	25956
sp|O95445|APOM_HUMAN	sp|O95445|APOM_HUMAN	4	4	4		1	4	4	4	23.4	23.4	23.4	21.253	188	188	0	8.8919	786810000	87423000	786810000	8	8				343	174;4141;7763;9291	True;True;True;True	195;4612;8981;10699	765;766;767;15979;31086;38232;38233;38234;38235;38236;38237;38238	629;630;631;632;12066;23181;28502;28503;28504;28505	630;12066;23181;28504
sp|O95450|ATS2_HUMAN	sp|O95450|ATS2_HUMAN	2	2	2		1	2	2	2	2.1	2.1	2.1	134.75	1211	1211	0	8.5645	26859000	463090	25062000	3	3				344	5262;5347	True;True	5885;5886;5989	20331;20332;20333;20334;20974	15018;15019;15531	15018;15531
sp|O95456|PSMG1_HUMAN	sp|O95456|PSMG1_HUMAN	2	2	2		1	2	2	2	8.3	8.3	8.3	32.854	288	288	0	2.3746	21800000	1453300	21800000	3	3				345	63;8116	True;True	71;9386	252;253;254;32584	259;260;24272	259;24272
sp|O95490|AGRL2_HUMAN	sp|O95490|AGRL2_HUMAN	3	3	3		1	3	3	3	2.7	2.7	2.7	163.35	1459	1459	0	14.179	133180000	2219700	133180000	3	3				346	1987;6006;7153	True;True;True	2225;6835;8303	7802;24191;28872;28873	6149;18013;21482	6149;18013;21482
sp|O95497|VNN1_HUMAN	sp|O95497|VNN1_HUMAN	3	3	3		1	3	3	3	9.2	9.2	9.2	57.011	513	513	0	25.868	121920000	5805500	103200000	6	6				347	1209;5642;6696	True;True;True	1348;6381;7733;7734	4482;4483;22105;22106;27049;27050;27051;27052	3453;3454;16413;20100;20101;20102;20103	3454;16413;20103			130					183
sp|O95502|NPTXR_HUMAN	sp|O95502|NPTXR_HUMAN	3	3	3		1	3	3	3	5.2	5.2	5.2	52.846	500	500	0	3.5934	122220000	5555400	122220000	3	3				348	5279;5942;8297	True;True;True	5907;6763;9600	20477;20478;23976;33700;33701;33702	15120;17830;25242	15120;17830;25242
sp|O95602|RPA1_HUMAN	sp|O95602|RPA1_HUMAN	2	2	2		1	2	2	2	1.1	1.1	1.1	194.81	1720	1720	0.0020408	1.9318	0	0	0	0	0				349	4040;4769	True;True	4500;5318	15351;18623;18624;18625	11585;13830	11585;13830			131	55				1351	34
sp|O95622|ADCY5_HUMAN	sp|O95622|ADCY5_HUMAN	1	1	1		1	1	1	1	1	1	1	138.91	1261	1261	1	-2	0	0	0	0	0	+			350	4065	TRUE	4525	15434;15435	11638	11638				56					62
sp|O95630|STABP_HUMAN	sp|O95630|STABP_HUMAN	1	1	1		1	1	1	1	2.6	2.6	2.6	48.076	424	424	0.0099256	1.2709	3558200	154700	3558200	1	1				351	2930	TRUE	3269	11322	8707	8707
sp|O95633|FSTL3_HUMAN	sp|O95633|FSTL3_HUMAN	3	3	3		1	3	3	3	13.7	13.7	13.7	27.663	263	263	0	323.31	196370000	17852000	196370000	5	5				352	2579;6324;6467	True;True;True	2891;2892;7218;7396	10182;10183;10184;10185;10186;10187;25602;25603;26068;26069	7873;7874;19047;19048;19393	7873;19047;19393			132					162
sp|O95747|OXSR1_HUMAN	sp|O95747|OXSR1_HUMAN	1	1	1		1	1	1	1	2.1	2.1	2.1	58.022	527	527	0.0024691	1.8151	18318000	732720	18318000	1	1				353	1274	TRUE	1418	4731	3641	3641
sp|O95793|STAU1_HUMAN	sp|O95793|STAU1_HUMAN	2	2	2		1	2	2	2	4.9	4.9	4.9	63.182	577	577	0.0020387	1.9254	7731200	241600	7731200	2	2				354	1704;5706	True;True	1909;6472	6606;23057	5100;17119	5100;17119
sp|O95861|BPNT1_HUMAN	sp|O95861|BPNT1_HUMAN	6	6	6		1	6	6	6	26	26	26	33.392	308	308	0	11.497	177860000	8893000	177860000	7	7				355	280;658;3447;5186;5263;5359	True;True;True;True;True;True	315;755;3833;5805;5887;6004	1173;2456;13247;20013;20014;20335;20336;21010;21011	939;1912;10156;14797;14798;14799;15020;15556	939;1912;10156;14798;15020;15556			133					9
sp|O95865|DDAH2_HUMAN	sp|O95865|DDAH2_HUMAN	6	6	6		1	6	6	6	27.4	27.4	27.4	29.644	285	285	0	92.836	630320000	37078000	620280000	13	13				356	438;1074;2635;2952;3841;3928	True;True;True;True;True;True	498;1201;2954;3292;4278;4375	1699;1700;1701;1702;3841;3842;3843;3844;10327;10328;11382;11383;11384;11385;14657;14931	1311;1312;2996;2997;2998;2999;7970;8752;8753;8754;8755;8756;11101;11281	1312;2999;7970;8752;11101;11281
sp|O95954|FTCD_HUMAN	sp|O95954|FTCD_HUMAN	10	10	10		1	10	10	10	20.9	20.9	20.9	58.926	541	541	0	23.665	122760000	4546800	122760000	12	12				357	406;3412;4485;5518;6534;7461;7693;8083;8889;8979	True;True;True;True;True;True;True;True;True;True	461;3796;4991;6202;7495;8642;8900;9347;10255;10348	1583;13144;17359;21706;21707;26352;29998;30809;32456;36337;36575	1235;10094;10095;13008;16125;19591;22360;22963;24190;27124;27125;27281	1235;10095;13008;16125;19591;22360;22963;24190;27124;27281			134					85
sp|O95967|FBLN4_HUMAN	sp|O95967|FBLN4_HUMAN	3	3	3		1	3	3	3	7.9	7.9	7.9	49.405	443	443	0	2.4716	30387000	1381200	30387000	3	3				358	918;1009;2243	True;True;True	1030;1130;2517	3230;3231;3580;8938	2507;2805;6965	2507;2805;6965
sp|O95971|BY55_HUMAN	sp|O95971|BY55_HUMAN	1	1	1		1	1	1	1	7.2	7.2	7.2	19.81	181	181	0	3.0706	31111000	4444400	31111000	2	2				359	3960	TRUE	4412	15133	11411;11412	11412
sp|O95980|RECK_HUMAN	sp|O95980|RECK_HUMAN	2	2	2		1	2	2	2	3	3	3	106.46	971	971	0	3.0507	6955900	151220	6955900	3	3				360	1908;5431	True;True	2136;6083	7533;7534;21311	5926;5927;15806	5927;15806			135					311
sp|O95983|MBD3_HUMAN;sp|Q9UBB5|MBD2_HUMAN	sp|O95983|MBD3_HUMAN;sp|Q9UBB5|MBD2_HUMAN	1;1	1;1	1;1	;	2	1	1	1	4.1	4.1	4.1	32.844	291	291;411	0.0057778	1.4779	0	0	0	0	0				361	6768	TRUE	7847	27458;27459	20412;20413	20412		559;560		6;57	12		103;110		104;106	109
sp|O95989|NUDT3_HUMAN	sp|O95989|NUDT3_HUMAN	1	1	1		1	1	1	1	5.8	5.8	5.8	19.471	172	172	0.003702	1.6146	42351000	4705700	42351000	2	2				362	5297	TRUE	5928	20518;20519;20520	15153;15154	15154
sp|O95994|AGR2_HUMAN	sp|O95994|AGR2_HUMAN	1	1	1		1	1	1	1	9.7	9.7	9.7	19.979	175	175	0.0024667	1.8109	3614300	451790	3614300	1	1				363	5396	TRUE	6045	21137	15652	15652
sp|O95998|I18BP_HUMAN	sp|O95998|I18BP_HUMAN	3	3	3		1	3	3	3	12.9	12.9	12.9	21.099	194	194	0	5.118	13568000000	1356800000	13568000000	9	9				364	1308;5385;7575	True;True;True	1464;6034;8770	4870;4871;4872;21105;21106;21107;21108;21109;21110;21111;21112;30383	3746;3747;3748;15633;15634;15635;15636;15637;22642	3748;15636;22642
sp|O96009|NAPSA_HUMAN	sp|O96009|NAPSA_HUMAN	5	5	5		1	5	5	5	13.3	13.3	13.3	45.386	420	420	0	54.731	1317600000	82348000	1317600000	12	12				365	1943;2438;5204;8347;8503	True;True;True;True;True	2174;2731;5824;9659;9835	7621;7622;7623;9747;9748;9749;9750;9751;9752;9753;9754;9755;9756;20072;20073;20074;20075;33857;33858;33859;33860;33861;34863;34864;34865	6007;6008;7561;7562;7563;7564;7565;7566;7567;7568;7569;7570;14839;25351;25352;26074	6008;7566;14839;25352;26074
sp|P00167|CYB5_HUMAN	sp|P00167|CYB5_HUMAN	1	1	1		1	1	1	1	10.4	10.4	10.4	15.33	134	134	0.0010684	2.1559	68374000	11396000	68374000	1	1				366	7784	TRUE	9003	31153;31154;31155	23224	23224
sp|P00338|LDHA_HUMAN	sp|P00338|LDHA_HUMAN	7	6	6		1	7	6	6	24.7	21.1	21.1	36.688	332	332	0	11.594	313140000	17397000	313140000	12	12				367	1344;1345;2485;3001;5305;7007;8568	True;True;True;True;True;True;False	1501;1502;2787;2788;3345;5937;8148;9904	4982;4983;4984;4985;4986;4987;4988;9919;9920;11499;11500;11501;11502;11503;11504;20538;28411;28412;35037;35038	3854;3855;3856;3857;3858;7677;7678;8832;8833;8834;15169;21162;26185	3856;3858;7678;8833;15169;21162;26185			136					62
sp|P00352|AL1A1_HUMAN	sp|P00352|AL1A1_HUMAN	15	15	15		1	15	15	15	33.1	33.1	33.1	54.861	501	501	0	74.073	1438400000	59935000	1386100000	18	18				368	1546;2989;3186;3309;3495;3496;4738;5432;6448;7269;7536;7884;8273;9501;9502	True;True;True;True;True;True;True;True;True;True;True;True;True;True;True	1728;1729;3331;3332;3550;3687;3885;3886;5281;5282;5283;6084;6085;7365;7366;8435;8724;9109;9574;10923;10924	5865;5866;5867;5868;11466;11467;11468;11469;11470;12467;12867;12868;12869;12870;12871;12872;13354;13355;13356;13357;13358;13359;18498;18499;18500;18501;18502;18503;18504;21312;21313;21314;26006;26007;26008;26009;26010;29330;30223;30224;30225;30226;31483;31484;33622;33623;33624;39040;39041;39042;39043;39044	4534;4535;4536;4537;8808;8809;8810;9638;9908;9909;9910;9911;10233;10234;10235;10236;13763;13764;13765;13766;13767;15807;15808;19344;19345;19346;21831;22517;23438;25192;29100;29101;29102;29103	4537;8809;9638;9909;10233;10235;13763;15807;19345;21831;22517;23438;25192;29100;29102		78	137;138;139;140				110	106;109;394;409
sp|P00390|GSHR_HUMAN	sp|P00390|GSHR_HUMAN	4	4	4		1	4	4	4	10.7	10.7	10.7	56.256	522	522	0	7.3046	64424000	2801000	64424000	3	3				369	4481;4868;7194;7979	True;True;True;True	4987;5448;5449;8352;9220	17354;17355;19045;19046;19047;29093;31792;31793	13003;14097;14098;21656;23676	13003;14098;21656;23676		561	141				159	309
sp|P00439|PH4H_HUMAN	sp|P00439|PH4H_HUMAN	1	1	1		1	1	1	1	2.2	2.2	2.2	51.861	452	452	0.0038186	1.6996	7153000	246660	7153000	1	1				370	6527	TRUE	7484	26323	19572	19572
sp|P00441|SODC_HUMAN	sp|P00441|SODC_HUMAN	5	5	5		1	5	5	5	29.2	29.2	29.2	15.936	154	154	0	323.31	43979000	5497400	43979000	2	2				371	742;1819;2453;2454;3145	True;True;True;True;True	847;2039;2751;2752;2753;3506	2702;7144;7145;7146;7147;7148;7149;7150;9808;9809;9810;9811;9812;9813;9814;9815;9816;9817;9818;9819;9820;9821;9822;9823;9824;9825;12364;12365;12366;12367;12368;12369	2085;5647;5648;5649;5650;5651;7600;7601;7602;7603;7604;7605;7606;7607;7608;7609;7610;7611;7612;7613;9554;9555	2085;5650;7608;7613;9555		79;80					20;27
sp|P00450|CERU_HUMAN	sp|P00450|CERU_HUMAN	20	20	17		1	20	20	17	27.2	27.2	24.3	122.2	1065	1065	0	323.31	23945000000	509470000	22624000000	52	52				372	480;1162;1169;1860;1917;2162;2437;2757;3899;3930;4607;5516;5540;5701;5702;6854;6855;7147;7628;8795	True;True;True;True;True;True;True;True;True;True;True;True;True;True;True;True;True;True;True;True	545;1295;1303;1304;2083;2146;2421;2730;3088;4342;4377;5132;6200;6235;6236;6237;6238;6466;6467;6468;7986;7987;8297;8828;10156	1823;1824;1825;1826;1827;1828;4289;4290;4291;4292;4293;4307;4308;4309;4310;4311;4312;4313;4314;4315;4316;4317;4318;4319;4320;4321;4322;7346;7347;7553;8417;9739;9740;9741;9742;9743;9744;9745;9746;10703;14837;14838;14839;14840;14933;17767;17768;21699;21700;21701;21702;21703;21704;21788;21789;21790;21791;21792;21793;21794;21795;21796;21797;21798;21799;21800;21801;21802;21803;23042;23043;23044;23045;…	1409;1410;1411;1412;1413;1414;3305;3306;3307;3308;3318;3319;3320;3321;3322;3323;3324;3325;3326;3327;3328;5786;5945;6585;6586;7556;7557;7558;7559;7560;8221;11216;11217;11218;11219;11220;11221;11284;13279;13280;16122;16123;16178;16179;16180;16181;16182;16183;17107;17108;17109;17110;17111;17112;17113;20706;20707;20708;21466;21467;22819;22820;22821;22822;22823;22824;22825;22826;26867	1410;3306;3325;5786;5945;6586;7557;8221;11220;11284;13280;16122;16181;17107;17108;20706;20708;21467;22822;26867		81;82;83	0;1;142;143;144;145;146;147				58;263;624	259;275;538;557;620;623;627;636
sp|P00451|FA8_HUMAN	sp|P00451|FA8_HUMAN	3	3	3		1	3	3	3	1.7	1.7	1.7	267.01	2351	2351	0	5.2175	69307000	563470	53518000	3	3				373	3744;4686;8957	True;True;True	4171;5215;5216;10325	14342;18084;18085;18086;18087;18088;18089;18090;36524;36525	10909;13493;13494;13495;27244	10909;13495;27244			148					972
sp|P00491|PNPH_HUMAN	sp|P00491|PNPH_HUMAN	5	5	5		1	5	5	5	24.6	24.6	24.6	32.118	289	289	0	22.512	442800000	24600000	355660000	15	15				374	1158;2002;4432;5225;6027	True;True;True;True;True	1291;2244;2245;4932;4933;5845;6871	4271;4272;7869;7870;7871;7872;7873;7874;7875;17166;17167;17168;17169;17170;17171;17172;17173;17174;20114;20115;24293	3291;3292;6194;6195;6196;6197;6198;6199;12858;12859;12860;12861;12862;12863;12864;14868;18079	3292;6194;12863;14868;18079			149;150					130;219
sp|P00492|HPRT_HUMAN	sp|P00492|HPRT_HUMAN	2	2	2		1	2	2	2	10.6	10.6	10.6	24.579	218	218	0	2.5464	105240000	8095000	105240000	3	3				375	8013;8564	True;True	9262;9900	31974;35029;35030	23797;26180;26181	23797;26181
sp|P00505|AATM_HUMAN	sp|P00505|AATM_HUMAN	2	2	2		1	2	2	2	6	6	6	47.517	430	430	0	6.053	19093000	734350	19093000	2	2				376	2360;3171	True;True	2648;3533	9478;12428	7366;9612	7366;9612
sp|P00533|EGFR_HUMAN	sp|P00533|EGFR_HUMAN	4	4	4		1	4	4	4	4.4	4.4	4.4	134.28	1210	1210	0	29.471	84471000	1407900	84471000	7	7				377	2275;3629;5227;5892	True;True;True;True	2557;4039;5847;6698	9178;13892;13893;20118;20119;20120;20121;23803;23804;23805	7152;10578;10579;14870;14871;14872;17704;17705	7152;10578;14871;17704
sp|P00558|PGK1_HUMAN;sp|P07205|PGK2_HUMAN	sp|P00558|PGK1_HUMAN	14;3	14;3	14;3		2	14	14	14	43.2	43.2	43.2	44.614	417	417;417	0	110.41	2234600000	82764000	2176700000	26	26				378	77;276;2440;3667;3789;3790;3968;4456;5211;7835;8343;8711;8953;9663	True;True;True;True;True;True;True;True;True;True;True;True;True;True	86;310;311;2736;4083;4084;4224;4225;4420;4958;5831;9058;9655;10062;10321;11105	298;299;300;1153;1154;1155;1156;1157;1158;9773;14021;14022;14023;14024;14025;14026;14498;14499;14500;14501;14502;14503;14504;14505;15149;17231;17232;17233;17234;17235;20092;20093;31336;31337;33853;35636;35637;35638;35639;36514;36515;36516;39703;39704;39705	288;289;926;927;928;929;930;7578;10675;10676;10677;11004;11005;11006;11422;12910;12911;12912;12913;14852;23351;25347;26591;27236;27237;27238;29612;29613;29614;29615	289;929;7578;10676;11004;11005;11422;12911;14852;23351;25347;26591;27237;29613			151;152;153					176;227;312
sp|P00568|KAD1_HUMAN	sp|P00568|KAD1_HUMAN	2	2	2		1	2	2	2	12.4	12.4	12.4	21.635	194	194	0.00053706	2.1931	15749000	1431800	15749000	2	2				379	1883;9483	True;True	2109;10901	7451;38880;38881	5868;28968	5868;28968
sp|P00734|THRB_HUMAN;CON__P00735	sp|P00734|THRB_HUMAN	14;3	14;3	14;3		2	14	14	14	27.5	27.5	27.5	70.036	622	622;625	0	323.31	18163000000	550380000	17971000000	55	55				380	2813;3105;3772;3773;3840;4108;4152;6509;6967;7162;7433;7726;7782;9023	True;True;True;True;True;True;True;True;True;True;True;True;True;True	3149;3458;3459;4203;4204;4277;4572;4623;7454;7455;7456;7457;8105;8106;8313;8612;8938;9001;10395	10860;10861;12066;12067;12068;12069;12070;12071;12072;14433;14434;14435;14656;15631;16027;16028;16029;16030;16031;16032;16033;16034;16035;16036;16037;16038;16039;16040;16041;16042;16043;16044;16045;16046;16047;16048;16049;16050;16051;16052;16053;16054;16055;16056;16057;16058;16059;16060;16061;16062;16063;26226;26227;26228;26229;26230;26231;26232;26233;26234;26235;26236;26237;26238;26239;28296;282…	8363;9304;9305;9306;9307;10966;10967;10968;10969;11100;11797;12100;12101;12102;12103;12104;12105;12106;12107;12108;12109;12110;12111;12112;12113;12114;12115;12116;12117;12118;12119;12120;12121;12122;12123;19502;19503;19504;19505;19506;19507;19508;19509;19510;19511;19512;19513;19514;19515;19516;19517;21060;21061;21062;21063;21064;21065;21066;21509;21510;21511;21512;21513;21514;21515;21516;21517;21…	8363;9305;10967;10968;11100;11797;12107;19513;21065;21514;22308;23042;23217;27384		84	154;155;156				252	195;374;380
sp|P00736|C1R_HUMAN	sp|P00736|C1R_HUMAN	6	6	6		1	6	6	6	11.2	11.2	11.2	80.118	705	705	0	60.44	139500000	3770300	130790000	7	7				381	1963;4403;4963;7931;8707;9697	True;True;True;True;True;True	2199;4898;5561;9165;10058;11144;11145	7685;17049;17050;19346;31608;35621;39788;39789;39790;39791;39792	6055;12781;14308;23532;26580;29687;29688;29689	6055;12781;14308;23532;26580;29689			157					393
sp|P00738|HPT_HUMAN	sp|P00738|HPT_HUMAN	8	8	4		1	8	8	4	23.4	23.4	13.1	45.205	406	406	0	36.119	7933000000	360590000	7554900000	22	22				382	1161;3512;7031;7439;8527;8775;9065;9713	True;True;True;True;True;True;True;True	1294;3902;8172;8618;8619;9860;10131;10132;10448;11166;11167	4288;13396;13397;13398;13399;13400;28493;28494;29941;29942;29943;29944;34918;34919;34920;34921;35801;35802;35803;35804;35805;35806;35807;35808;36855;36856;36857;36858;36859;36860;39882;39883;39884;39885;39886;39887;39888;39889;39890;39891;39892;39893;39894;39895;39896	3304;10257;10258;21221;22321;22322;22323;22324;26108;26716;26717;27490;27491;27492;27493;29766;29767;29768;29769;29770;29771;29772;29773;29774;29775;29776;29777	3304;10257;21221;22322;26108;26717;27491;29772			158;159					300;343
sp|P00739|HPTR_HUMAN	sp|P00739|HPTR_HUMAN	6	2	2		1	6	2	2	19	6.9	6.9	39.029	348	348	0	8.5606	88888000	4444400	88888000	3	3				383	1161;3512;7031;8526;8775;9066	False;False;False;True;False;True	1294;3902;8172;9859;10131;10132;10449	4288;13396;13397;13398;13399;13400;28493;28494;34915;34916;34917;35801;35802;35803;35804;35805;35806;35807;35808;36861	3304;10257;10258;21221;26106;26107;26716;26717;27494	3304;10257;21221;26106;26717;27494
sp|P00740|FA9_HUMAN	sp|P00740|FA9_HUMAN	1	1	1		1	1	1	1	2.8	2.8	2.8	51.778	461	461	0.0029183	1.7722	3837900	191890	3837900	1	1				384	3444	TRUE	3830	13243	10152	10152
sp|P00746|CFAD_HUMAN	sp|P00746|CFAD_HUMAN	7	7	7		1	7	7	7	39.1	39.1	39.1	27.033	253	253	0	32.986	295800000	26891000	295800000	10	10				385	703;1421;2464;6955;8305;8367;8917	True;True;True;True;True;True;True	806;1589;1590;2763;8093;9609;9681;10285	2592;2593;2594;2595;2596;2597;2598;2599;5391;5392;5393;5394;5395;9852;9853;28259;28260;28261;28262;33724;33945;33946;36422	2004;2005;4167;4168;4169;7631;7632;21030;21031;21032;21033;21034;25259;25410;25411;27178	2004;4168;7631;21031;25259;25410;27178		85					157
sp|P00747|PLMN_HUMAN;CON__P06868;sp|Q15195|PLGA_HUMAN;sp|Q02325|PLGB_HUMAN	sp|P00747|PLMN_HUMAN	23;2;1;1	23;2;1;1	23;2;1;1		4	23	23	23	35.7	35.7	35.7	90.568	810	810;812;96;96	0	99.483	6358000000	151380000	6329600000	53	53				386	559;976;997;1725;1796;2361;2786;3121;3944;4050;4411;4412;5158;5401;5635;5946;6868;6992;7756;8015;8044;8579;8589	True;True;True;True;True;True;True;True;True;True;True;True;True;True;True;True;True;True;True;True;True;True;True	640;641;1093;1094;1115;1931;2016;2649;2650;3119;3478;4392;4510;4907;4908;5774;6051;6371;6372;6767;8000;8132;8974;9265;9303;9304;9919;9932	2123;2124;2125;2126;3361;3362;3363;3364;3365;3366;3367;3368;3433;6652;6995;9479;9480;9481;9482;10794;10795;12154;12155;12156;12157;12158;12159;12160;12161;12162;12163;12164;12165;12166;12167;12168;12169;12170;12171;12172;14984;15391;17067;17068;17069;17070;19920;19921;21150;21151;21152;22072;22073;22074;22075;22076;23990;23991;27918;28381;31050;31978;32097;32098;32099;32100;32101;35077;35078;3507…	1672;1673;2627;2628;2629;2630;2631;2632;2681;5139;5448;7367;7368;7369;7370;7371;8299;9379;9380;9381;9382;9383;9384;9385;9386;9387;9388;9389;9390;9391;9392;11319;11611;12794;12795;14741;14742;15661;15662;15663;16390;16391;16392;17840;20734;21136;23147;23800;23902;23903;23904;23905;26211;26212;26213;26214;26215;26233;26234	1672;2628;2681;5139;5448;7369;8299;9387;11319;11611;12794;12795;14741;15662;16391;17840;20734;21136;23147;23800;23905;26212;26234		86	160;161;162;163				339	88;404;423;807
sp|P00748|FA12_HUMAN	sp|P00748|FA12_HUMAN	3	3	3		1	3	3	3	10.2	10.2	10.2	67.791	615	615	0	10.527	53160000	1714800	53160000	5	5				387	4528;4993;8165	True;True;True	5040;5595;9444	17519;17520;17521;17522;17523;19429;32824	13108;13109;13110;14372;24445	13108;14372;24445
sp|P00749|UROK_HUMAN	sp|P00749|UROK_HUMAN	5	5	5		1	5	5	5	11.4	11.4	11.4	48.507	431	431	0	19.437	2154400000	86177000	2081200000	15	15				388	2001;3959;5562;7045;8952	True;True;True;True;True	2243;4411;6266;6267;8186;10320	7858;7859;7860;7861;7862;7863;7864;7865;7866;7867;7868;15125;15126;15127;15128;15129;15130;15131;15132;21846;21847;21848;21849;28523;28524;28525;28526;36513	6188;6189;6190;6191;6192;6193;11405;11406;11407;11408;11409;11410;16213;16214;16215;21242;21243;27235	6188;11408;16215;21242;27235			164					359
sp|P00750|TPA_HUMAN	sp|P00750|TPA_HUMAN	4	4	4		1	4	4	4	8	8	8	62.916	562	562	0	9.9745	30024000	938250	30024000	4	4				389	4489;8415;9054;9242	True;True;True;True	4995;9737;10437;10648	17366;34267;36817;36818;38063	13012;25667;27464;28385	13012;25667;27464;28385
sp|P00751|CFAB_HUMAN	sp|P00751|CFAB_HUMAN	12	12	12		1	12	12	12	20	20	20	85.532	764	764	0	305.38	11450000000	318040000	11256000000	20	20				390	935;2101;3955;4330;4793;4794;4945;6256;7568;7569;8613;9316	True;True;True;True;True;True;True;True;True;True;True;True	1049;2352;4405;4817;5346;5347;5538;7147;8763;8764;9957;10724	3274;3275;8223;8224;15092;15093;16846;18722;18723;18724;18725;18726;18727;18728;19294;19295;19296;19297;25392;25393;30360;30361;30362;30363;30364;30365;30366;30367;30368;30369;30370;30371;30372;30373;30374;35159;38314;38315	2545;6449;6450;11374;12649;13890;13891;13892;13893;14268;14269;14270;18893;18894;22623;22624;22625;22626;22627;22628;22629;22630;22631;22632;22633;26273;28562	2545;6450;11374;12649;13892;13893;14268;18893;22624;22631;26273;28562		87;562					53;160
sp|P00797|RENI_HUMAN	sp|P00797|RENI_HUMAN	1	1	1		1	1	1	1	3.9	3.9	3.9	45.057	406	406	0.0020274	1.9024	21164000	1322800	21164000	1	1				391	9127	TRUE	10522	37568;37569	28000	28000
sp|P00915|CAH1_HUMAN	sp|P00915|CAH1_HUMAN	14	14	14		1	14	14	14	62.1	62.1	62.1	28.87	261	261	0	323.31	78836000000	5631100000	70257000000	206	206				392	96;646;647;1648;1812;3017;5420;6262;7322;8117;8636;8637;9647;9672	True;True;True;True;True;True;True;True;True;True;True;True;True;True	108;109;737;738;739;1846;2032;3363;3364;6070;6071;6072;7153;8492;8493;8494;8495;9387;9980;9981;11088;11089;11116	367;368;369;370;371;372;373;374;375;376;377;378;379;380;381;382;383;384;385;386;387;388;389;390;391;392;393;394;395;396;397;398;399;400;401;402;403;404;405;406;407;408;409;410;2413;2414;2415;2416;6417;6418;6419;7034;7035;7036;7037;7038;7039;7040;7041;7042;7043;7044;7045;7046;7047;7048;7049;7050;7051;7052;7053;7054;7055;7056;7057;7058;7059;7060;7061;7062;7063;7064;7065;7066;7067;7068;7069;7070;707…	326;327;328;329;330;331;332;333;334;335;336;337;338;339;340;341;342;343;344;345;346;347;348;349;350;351;352;353;354;355;1879;1880;1881;4963;5477;5478;5479;5480;5481;5482;5483;5484;5485;5486;5487;5488;5489;5490;5491;5492;5493;5494;5495;5496;5497;5498;5499;5500;5501;5502;5503;5504;5505;5506;5507;5508;5509;5510;5511;5512;5513;5514;5515;5516;5517;5518;5519;5520;5521;5522;5523;5524;5525;5526;5527;5528…	338;1879;1880;4963;5608;8894;15744;18903;22058;24273;26308;26321;29582;29641	3;4	88;89;90;91;92;93;94;95;563	165;166			25;27	12;25;27;53;125;238;243;245;246	149;242
sp|P00918|CAH2_HUMAN	sp|P00918|CAH2_HUMAN	6	6	6		1	6	6	6	31.5	31.5	31.5	29.246	260	260	0	18.484	748260000	57558000	748260000	10	10				393	3542;4875;6292;7193;9117;9398	True;True;True;True;True;True	3934;5457;7183;8351;10510;10810	13506;13507;13508;19064;25488;29088;29089;29090;29091;29092;37532;37533;37534;37535;38636;38637;38638	10315;10316;14108;18963;21654;21655;27975;28786;28787;28788	10315;14108;18963;21654;27975;28787
sp|P00966|ASSY_HUMAN	sp|P00966|ASSY_HUMAN	8	8	8		1	8	8	8	20.4	20.4	20.4	46.53	412	412	0	12.07	751400000	35781000	751400000	11	11				394	547;1783;2824;4127;5614;5975;6577;9547	True;True;True;True;True;True;True;True	627;2001;3160;4593;6347;6797;7561;7562;10972	2100;6928;6929;6930;6931;6932;6933;10913;10914;10915;10916;10917;15703;15704;15705;15706;15707;22030;22031;24061;24062;26572;26573;26574;26575;26576;26577;39165;39166	1655;5401;5402;8398;8399;11849;11850;16352;17906;19732;19733;19734;19735;29186;29187	1655;5401;8398;11850;16352;17906;19734;29186
sp|P01008|ANT3_HUMAN;CON__P41361	sp|P01008|ANT3_HUMAN	14;4	14;4	14;4		2	14	14	14	24.8	24.8	24.8	52.602	464	464;465	0	78.575	11267000000	417310000	10421000000	40	40				395	1180;1878;1957;2232;2448;2449;3263;4927;4928;6978;6990;7253;8114;8269	True;True;True;True;True;True;True;True;True;True;True;True;True;True	1316;1317;2101;2102;2192;2504;2745;2746;2747;3637;5520;5521;8118;8130;8419;9384;9570	4367;4368;4369;4370;7398;7399;7400;7401;7402;7403;7404;7405;7406;7407;7408;7409;7410;7411;7412;7664;7665;7666;7667;7668;7669;7670;7671;7672;7673;8887;8888;8889;8890;8891;9786;9787;9788;9789;9790;9791;9792;9793;9794;9795;9796;12694;19245;19246;19247;19248;19249;19250;28351;28372;28373;28374;28375;28376;28377;28378;28379;29281;29282;29283;29284;32563;32564;32565;32566;32567;32568;33610;33611;33612;…	3359;3360;3361;5828;5829;5830;5831;5832;5833;5834;5835;5836;5837;5838;5839;5840;6038;6039;6040;6041;6928;6929;6930;7587;7588;7589;7590;7591;7592;7593;7594;7595;9797;14234;14235;14236;14237;14238;21116;21132;21133;21796;21797;21798;24257;24258;25182;25183;25184	3360;5829;6038;6928;7588;7592;9797;14235;14238;21116;21132;21797;24258;25182			167;168;169;170					49;52;313;455
sp|P01009|A1AT_HUMAN	sp|P01009|A1AT_HUMAN	22	22	22		1	22	22	22	51.7	51.7	51.7	46.736	418	418	0	323.31	52070000000	2366800000	51803000000	110	110				396	784;1399;2106;2625;2884;3834;4083;4492;5025;5124;5162;5270;5271;5408;5409;6598;7020;7619;7965;8459;8460;9273	True;True;True;True;True;True;True;True;True;True;True;True;True;True;True;True;True;True;True;True;True;True	891;1564;2357;2944;3221;3222;3223;4271;4544;4998;4999;5000;5632;5737;5778;5779;5896;5897;6058;6059;7594;8161;8817;9203;9204;9788;9789;9790;9791;10681	2813;5306;5307;5308;5309;5310;5311;5312;5313;5314;5315;5316;5317;5318;5319;5320;5321;5322;5323;8238;8239;8240;8241;8242;8243;8244;8245;10296;10297;10298;10299;10300;10301;10302;11068;11069;11070;11071;11072;11073;11074;11075;11076;11077;11078;11079;11080;11081;11082;11083;11084;11085;11086;11087;11088;11089;11090;11091;11092;11093;11094;11095;11096;11097;11098;11099;11100;11101;11102;14645;14646;…	2157;4101;4102;4103;4104;4105;4106;4107;4108;4109;4110;4111;4112;4113;4114;4115;4116;4117;4118;6460;6461;6462;6463;6464;6465;7955;7956;8500;8501;8502;8503;8504;8505;8506;8507;8508;8509;8510;8511;8512;8513;8514;11091;11681;13016;13017;13018;13019;13020;13021;13022;13023;13024;14460;14461;14681;14682;14683;14684;14685;14686;14687;14688;14689;14690;14749;14750;14751;14752;14753;14754;15047;15048;150…	2157;4101;6464;7956;8508;11091;11681;13021;14460;14687;14751;15051;15061;15694;15712;19783;21193;22798;23635;25934;25937;28473		96;97	171;172;173;174				140;338	250;266;375;382
sp|P01011|AACT_HUMAN	sp|P01011|AACT_HUMAN	20	20	20		1	20	20	20	40	40	40	47.65	423	423	0	321.49	23461000000	1173100000	22475000000	88	88				397	110;337;1644;1792;3786;4028;4029;4591;4592;5405;5406;5493;5855;6675;6941;6942;7966;9272;9311;9688	True;True;True;True;True;True;True;True;True;True;True;True;True;True;True;True;True;True;True;True	123;384;385;1842;2012;4218;4486;4487;4488;5114;5115;6055;6056;6171;6172;6656;6657;7697;8075;8076;9205;9206;9207;10680;10719;11133;11134	436;437;438;439;440;441;442;1360;1361;1362;1363;1364;1365;1366;1367;1368;6400;6401;6402;6403;6404;6405;6406;6407;6981;6982;6983;6984;6985;6986;6987;14481;14482;14483;14484;14485;15302;15303;15304;15305;15306;15307;15308;15309;15310;15311;15312;15313;15314;15315;15316;17720;17721;17722;17723;17724;17725;17726;17727;17728;21163;21164;21165;21166;21167;21168;21169;21170;21171;21172;21173;21174;21175…	374;375;376;377;378;379;380;1058;1059;1060;1061;1062;1063;1064;1065;1066;1067;4958;5438;5439;5440;5441;5442;10995;10996;11544;11545;11546;11547;11548;11549;11550;11551;11552;13251;13252;13253;15670;15671;15672;15673;15674;15675;15676;15677;15678;15679;15680;15681;15682;15683;15684;15685;15686;15687;15688;15689;15690;16064;16065;16066;16067;16068;16069;16070;16071;16072;16073;16074;16075;16076;160…	375;1063;4958;5441;10995;11549;11552;13252;13253;15672;15680;16069;17602;20013;20925;20931;23641;28471;28552;29672		98;99	175;176;177;178;179				186;351	137;141;219;284;290
sp|P01019|ANGT_HUMAN	sp|P01019|ANGT_HUMAN	11	11	11		1	11	11	11	23.5	23.5	23.5	53.154	485	485	0	27.295	13243000000	662150000	13238000000	28	28				398	439;500;1329;2155;4977;6263;6704;8130;8292;8391;8723	True;True;True;True;True;True;True;True;True;True;True	499;576;1485;2412;5578;7154;7749;9402;9595;9709;9710;9711;9712;10074	1703;1704;1705;1706;1707;1708;1709;1710;1711;1712;1713;1714;1715;1716;1717;1718;1926;4941;4942;4943;4944;4945;8392;8393;8394;19390;19391;19392;25405;25406;25407;25408;25409;25410;25411;27094;27095;32626;33678;33679;33680;33681;34183;34184;34185;34186;34187;34188;35655;35656;35657;35658;35659	1313;1314;1315;1316;1317;1318;1319;1320;1321;1322;1323;1324;1325;1326;1327;1328;1329;1483;1484;3820;3821;3822;3823;3824;3825;6572;14346;18904;18905;20132;20133;24295;25229;25230;25611;25612;25613;25614;25615;26606;26607;26608	1329;1483;3822;6572;14346;18904;20132;24295;25229;25612;26608		100;101	180				58;364	369
sp|P01023|A2MG_HUMAN;CON__ENSEMBL:ENSBTAP00000024146	sp|P01023|A2MG_HUMAN	22;3	22;3	19;2		2	22	22	19	20.2	20.2	18.3	163.29	1474	1474;1477	0	148.44	4033000000	56014000	4014000000	45	45				399	299;723;1230;1290;2004;3093;3953;4759;5477;6329;6535;6560;6731;6788;7502;7537;7761;7774;7839;8991;8995;9449	True;True;True;True;True;True;True;True;True;True;True;True;True;True;True;True;True;True;True;True;True;True	337;828;1370;1442;2247;3445;4403;5307;6147;6148;7223;7224;7496;7497;7537;7787;7876;7877;8686;8725;8979;8993;9062;10360;10364;10867	1225;2653;4519;4520;4521;4522;4523;4809;7880;7881;7882;7883;12010;12011;12012;12013;12014;12015;12016;12017;12018;12019;12020;12021;12022;12023;15085;18581;18582;18583;18584;18585;18586;18587;21563;21564;21565;25610;25611;25612;26353;26354;26355;26356;26357;26358;26359;26360;26514;27202;27203;27525;27526;27527;27528;30124;30125;30126;30227;31074;31075;31076;31077;31078;31079;31080;31081;31082;310…	975;2051;3485;3486;3487;3703;6203;6204;6205;9263;9264;9265;9266;9267;9268;9269;9270;9271;9272;11368;13812;13813;16024;16025;19054;19055;19056;19057;19592;19593;19594;19595;19596;19597;19598;19599;19699;20212;20213;20463;20464;20465;22443;22444;22445;22518;23168;23169;23170;23171;23172;23173;23174;23175;23176;23177;23178;23179;23204;23205;23206;23355;27305;27306;27317;28901;28902;28903	975;2051;3486;3703;6203;9268;11368;13812;16025;19054;19597;19699;20213;20464;22445;22518;23176;23206;23355;27305;27317;28902		102	181;182;183;184				651	32;101;697;1314
sp|P01024|CO3_HUMAN	sp|P01024|CO3_HUMAN	40	40	36		1	40	40	36	25.7	25.7	23.6	187.15	1663	1663	0	166.95	10867000000	112040000	10183000000	70	70				400	73;208;630;785;1078;1378;1462;2081;2386;2934;3000;3113;3326;3389;3535;3624;3729;3730;4131;4859;4969;5123;6048;6545;6546;6615;6715;6716;6968;7086;7767;7903;8207;8402;8440;8544;8687;9509;9510;9751	True;True;True;True;True;True;True;True;True;True;True;True;True;True;True;True;True;True;True;True;True;True;True;True;True;True;True;True;True;True;True;True;True;True;True;True;True;True;True;True	82;235;236;721;892;1205;1539;1637;2331;2677;3273;3344;3469;3704;3773;3926;3927;4034;4156;4157;4598;5435;5436;5568;5736;6908;7511;7512;7513;7616;7617;7618;7619;7620;7765;7766;7767;7768;8107;8234;8986;9131;9491;9492;9723;9766;9767;9879;10035;10931;10932;11212	285;286;287;288;918;919;920;921;922;923;924;925;926;927;928;929;930;931;932;933;934;2377;2378;2814;2815;2816;3851;3852;3853;3854;3855;3856;3857;3858;5105;5106;5107;5625;8151;8152;8153;9541;9542;9543;9544;9545;9546;11335;11336;11494;11495;11496;11497;11498;12113;12114;12115;12116;12117;12118;12119;12120;12121;12908;13084;13085;13086;13482;13483;13484;13485;13486;13872;14313;14314;14315;14316;14317…	280;281;751;752;753;754;755;756;757;758;759;1852;1853;2158;3003;3004;3005;3006;3007;3944;4356;6405;7410;7411;8717;8718;8829;8830;8831;9347;9348;9349;9350;9351;9352;9353;9934;10055;10056;10301;10302;10303;10304;10570;10884;10885;11903;11904;14066;14067;14068;14322;14679;14680;18152;19633;19634;19635;19636;19637;19638;19639;19825;19826;19827;19828;19829;19830;19831;19832;19833;19834;19835;19836;198…	281;753;1852;2158;3005;3944;4356;6405;7411;8717;8830;9349;9934;10055;10301;10570;10884;10885;11904;14067;14322;14680;18152;19633;19636;19830;20170;20174;21068;21362;23188;23473;24919;25647;25861;26139;26532;29113;29114;29887		564	185;186;187;188;189;190;191;192				1112	164;581;791;809;990;1129;1181;1384
sp|P01031|CO5_HUMAN	sp|P01031|CO5_HUMAN	9	9	7		1	9	9	7	5.9	5.9	4.6	188.3	1676	1676	0	19.73	164120000	1953900	164120000	9	9				401	194;1178;2216;3254;4135;5021;6766;7954;9235	True;True;True;True;True;True;True;True;True	219;1313;2485;3626;4604;5628;7842;9189;10641	859;4338;8698;8699;12663;12664;15954;19529;19530;19531;27346;31689;31690;38034	702;3340;6846;9771;12054;14450;20321;23594;23595;28365	702;3340;6846;9771;12054;14450;20321;23595;28365
sp|P01033|TIMP1_HUMAN	sp|P01033|TIMP1_HUMAN	2	2	2		1	2	2	2	12.6	12.6	12.6	23.171	207	207	0	13.128	552480000	50225000	552480000	7	7				402	3059;5046	True;True	3409;5656	11902;11903;19587;19588;19589;19590	9172;9173;14490;14491;14492;14493;14494	9172;14493
sp|P01034|CYTC_HUMAN	sp|P01034|CYTC_HUMAN	5	5	5		1	5	5	5	25.3	25.3	25.3	15.799	146	146	0	49.922	2039600000	291380000	1999200000	21	21				403	355;356;5293;5294;6858	True;True;True;True;True	404;405;406;5922;5923;5924;5925;7990	1415;1416;1417;1418;1419;1420;1421;1422;1423;1424;1425;1426;20511;20512;20513;20514;27894;27895;27896;27897;27898;27899;27900	1103;1104;1105;1106;1107;1108;1109;1110;1111;1112;1113;15147;15148;15149;15150;20711;20712;20713;20714;20715;20716;20717;20718	1104;1110;15148;15150;20713			193;194					40;67
sp|P01037|CYTN_HUMAN	sp|P01037|CYTN_HUMAN	4	4	3		1	4	4	3	31.9	31.9	24.1	16.387	141	141	0	34.275	782670000	130450000	782670000	10	10				404	395;3443;6626;6627	True;True;True;True	450;3829;7634;7635	1558;1559;13239;13240;13241;13242;26784;26785;26786;26787;26788;26789;26790	1218;1219;10149;10150;10151;19903;19904;19905;19906;19907;19908	1218;10149;19904;19907
sp|P01040|CYTA_HUMAN	sp|P01040|CYTA_HUMAN	2	2	2		1	2	2	2	34.7	34.7	34.7	11.006	98	98	0	5.5082	17021000	2431600	17021000	2	2				405	5548;8104	True;True	6248;6249;9373;9374	21817;21818;21819;32545;32546	16194;16195;24244;24245	16194;24244		103					52
sp|P01042|KNG1_HUMAN	sp|P01042|KNG1_HUMAN	17	17	17		1	17	17	17	23.4	23.4	23.4	71.957	644	644	0	323.31	52558000000	1501700000	52309000000	53	53				406	1181;1752;1818;3206;3207;3231;3774;4026;4143;4146;4503;4504;6831;8194;8229;9434;9597	True;True;True;True;True;True;True;True;True;True;True;True;True;True;True;True;True	1318;1963;1964;2038;3573;3574;3575;3601;4205;4483;4484;4614;4617;5012;5013;7950;7951;7952;7953;9476;9519;10850;11032;11033;11034	4371;4372;4373;4374;4375;4376;4377;4378;4379;4380;6757;6758;6759;6760;6761;6762;6763;6764;6765;6766;6767;6768;6769;6770;6771;6772;6773;6774;6775;6776;6777;6778;7142;7143;12524;12525;12526;12527;12528;12529;12530;12531;12532;12533;12534;12535;12536;12537;12538;12539;12540;12541;12542;12543;12544;12545;12546;12590;12591;12592;12593;14436;14437;15295;15296;15297;15298;15299;15981;15982;16010;16011;1…	3362;3363;3364;3365;3366;3367;3368;3369;3370;3371;5210;5211;5212;5213;5214;5215;5216;5217;5218;5219;5220;5221;5222;5223;5646;9676;9677;9678;9679;9680;9681;9682;9683;9684;9685;9686;9687;9688;9689;9690;9724;9725;10970;10971;11535;11536;11537;11538;11539;11540;11541;11542;12069;12084;12085;13045;13046;13047;13048;13049;13050;13051;13052;13053;13054;13055;13056;13057;13058;13059;13060;20613;20614;206…	3365;5217;5646;9687;9690;9724;10971;11539;12069;12084;13045;13060;20626;24887;24999;28851;29366	5;6;7;8	104;105;106;107;108;109;110;565;566;567				45;48;51;52	45;47;48;49;51;52;194;246;247;352
sp|P01111|RASN_HUMAN;sp|P01112|RASH_HUMAN	sp|P01111|RASN_HUMAN;sp|P01112|RASH_HUMAN	2;1	2;1	2;1	;	2	2	2	2	11.1	11.1	11.1	21.229	189	189;189	0	2.5696	17111000	1711100	17111000	2	2				407	6571;7111	True;True	7553;8259	26557;28768	19724;21409	19724;21409
sp|P01130|LDLR_HUMAN	sp|P01130|LDLR_HUMAN	2	2	2		1	2	2	2	3	3	3	95.375	860	860	0	3.735	17562000	381780	17562000	2	2				408	268;2298	True;True	302;2582	1135;1136;9289	914;7241	914;7241
sp|P01133|EGF_HUMAN	sp|P01133|EGF_HUMAN	22	22	22		1	22	22	22	19.6	19.6	19.6	133.99	1207	1207	0	323.31	18635000000	315850000	18618000000	47	47				409	894;2590;3289;3586;3765;3766;3895;3917;4430;4513;4564;5019;5993;6365;6762;6931;7733;7901;9133;9362;9383;9600	True;True;True;True;True;True;True;True;True;True;True;True;True;True;True;True;True;True;True;True;True;True	1005;2905;3666;3992;4196;4197;4338;4364;4930;5022;5083;5626;6820;6821;7268;7836;7837;7838;8065;8948;9129;10528;10771;10795;11037	3122;3123;10223;10224;10225;12778;12779;12780;12781;12782;12783;12784;13783;13784;14408;14409;14410;14411;14412;14413;14414;14415;14416;14417;14418;14419;14420;14421;14422;14423;14424;14425;14426;14815;14816;14817;14818;14819;14820;14821;14822;14823;14824;14825;14826;14827;14828;14908;14909;14910;14911;14912;17158;17159;17160;17161;17162;17163;17164;17459;17460;17461;17664;19522;19523;24129;24130…	2412;7898;7899;9851;9852;9853;9854;9855;9856;10497;10498;10949;10950;10951;10952;10953;10954;10955;10956;10957;10958;10959;10960;11209;11210;11211;11262;11263;12850;12851;12852;12853;12854;12855;12856;13071;13209;14448;17960;17961;19146;19147;19148;19149;20310;20311;20312;20313;20314;20315;20316;20317;20898;20899;23062;23063;23064;23065;23470;23471;28006;28691;28755;28756;28757;28758;29420	2412;7898;9851;10498;10952;10953;11211;11263;12851;13071;13209;14448;17961;19146;20315;20899;23062;23470;28006;28691;28755;29420			195					668
sp|P01210|PENK_HUMAN	sp|P01210|PENK_HUMAN	1	1	1		1	1	1	1	10.1	10.1	10.1	30.787	267	267	0	14.269	2401600	171540	2401600	1	1				410	1026	TRUE	1149	3625;3626	2840	2840
sp|P01236|PRL_HUMAN	sp|P01236|PRL_HUMAN	2	2	2		1	2	2	2	13.7	13.7	13.7	25.876	227	227	0	6.2796	8688700	724060	8688700	3	3				411	4677;7654	True;True	5205;8857	18067;30686	13477;13478;22871	13477;22871
sp|P01344|IGF2_HUMAN	sp|P01344|IGF2_HUMAN	2	2	2		1	2	2	2	11.1	11.1	11.1	20.14	180	180	0.00249	1.8422	75383000	8375900	75383000	2	2				412	2021;2585	True;True	2266;2899	7991;7992;7993;7994;10199	6280;7882	6280;7882
sp|P01591|IGJ_HUMAN	sp|P01591|IGJ_HUMAN	4	4	4		1	4	4	4	25.2	25.2	25.2	18.098	159	159	0	12.233	5739300000	717410000	5721700000	16	16				413	1020;2366;3463;3862	True;True;True;True	1143;2656;3850;3851;4301	3608;3609;3610;3611;3612;3613;3614;9490;9491;9492;9493;9494;9495;9496;9497;13272;13273;13274;13275;13276;13277;13278;13279;13280;13281;13282;14703;14704;14705;14706;14707;14708;14709;14710;14711	2827;2828;2829;2830;2831;2832;2833;7378;7379;7380;7381;7382;7383;10175;10176;10177;10178;10179;11130;11131;11132;11133	2827;7378;10179;11131
sp|P01593|KVD33_HUMAN	sp|P01593|KVD33_HUMAN	1	1	1		1	1	1	1	13.7	13.7	13.7	12.848	117	117	0	103.1	0	0	0	0	0				414	4717	TRUE	5250;5251	18196;18197;18198;18199;18200;18201;18202;18203;18204;18205;18206;18207;18208;18209;18210;18211;18212;18213;18214;18215;18216;18217;18218;18219;18220;18221;18222;18223;18224;18225;18226;18227;18228;18229;18230;18231;18232;18233;18234;18235;18236;18237;18238;18239;18240;18241;18242;18243;18244;18245;18246;18247;18248;18249;18250;18251;18252;18253;18254;18255;18256;18257;18258	13560;13561;13562;13563;13564;13565;13566;13567;13568;13569;13570;13571;13572;13573;13574;13575;13576;13577;13578;13579;13580;13581;13582;13583;13584;13585;13586;13587;13588;13589;13590;13591;13592;13593;13594;13595;13596;13597;13598;13599;13600;13601;13602;13603;13604;13605;13606;13607;13608;13609;13610;13611;13612	13604		111					75
sp|P01599|KV117_HUMAN	sp|P01599|KV117_HUMAN	3	3	1		1	3	3	1	23.1	23.1	12.8	12.778	117	117	0	19.423	361390000	90348000	337800000	5	5				415	4618;5747;5748	True;True;True	5144;5145;6523;6524;6525	17884;17885;17886;17887;17888;17889;17890;17891;17892;17893;23179;23180;23181;23182;23183;23184;23185;23186;23187;23188;23189	13351;13352;13353;13354;13355;13356;17211;17212;17213;17214;17215;17216;17217;17218;17219	13352;17215;17218		568					77
sp|P01601|KVD16_HUMAN	sp|P01601|KVD16_HUMAN	1	1	1		1	1	1	1	13.7	13.7	13.7	12.73	117	117	0.0036714	1.5927	0	0	0	0	0				416	7314	TRUE	8483;8484	29530;29531;29532;29533;29534	22012;22013;22014;22015	22014
sp|P01619|KV320_HUMAN	sp|P01619|KV320_HUMAN	3	3	2		1	3	3	2	35.3	35.3	21.6	12.557	116	116	0	289.2	18823000000	3764600000	18382000000	48	48				417	655;2254;4726	True;True;True	751;752;2530;5262	2447;2448;2449;2450;9017;9018;9019;9020;9021;9022;9023;9024;9025;9026;9027;9028;9029;9030;9031;9032;9033;9034;9035;9036;9037;9038;9039;9040;9041;9042;9043;9044;9045;9046;9047;9048;9049;9050;9051;9052;9053;9054;9055;9056;9057;9058;9059;18340;18341;18342;18343;18344;18345;18346;18347;18348;18349;18350;18351;18352;18353;18354;18355;18356;18357;18358;18359;18360	1906;1907;1908;1909;7033;7034;7035;7036;7037;7038;7039;7040;7041;7042;7043;7044;7045;7046;7047;7048;7049;7050;7051;7052;7053;7054;7055;7056;7057;7058;7059;7060;7061;7062;7063;7064;7065;7066;7067;7068;7069;7070;7071;7072;7073;7074;7075;13671;13672;13673;13674;13675;13676;13677;13678;13679;13680;13681;13682;13683;13684;13685	1906;7045;13676
sp|P01624|KV315_HUMAN;sp|A0A075B6H7|KV37_HUMAN;sp|A0A0C4DH55|KVD07_HUMAN	sp|P01624|KV315_HUMAN	3;1;1	3;1;1	1;1;1		3	3	3	1	26.1	26.1	7.8	12.496	115	115;116;119	0	12.815	12031000000	4010400000	11768000000	6	6				418	653;654;4727	True;True;True	746;747;748;749;750;5263	2428;2429;2430;2431;2432;2433;2434;2435;2436;2437;2438;2439;2440;2441;2442;2443;2444;2445;2446;18361;18362;18363;18364;18365;18366;18367;18368;18369;18370;18371;18372;18373;18374;18375;18376;18377;18378;18379;18380	1892;1893;1894;1895;1896;1897;1898;1899;1900;1901;1902;1903;1904;1905;13686;13687;13688;13689;13690;13691;13692;13693;13694	1898;1905;13694		25;535;536;537			5		47;52;57;58			59
sp|P01700|LV147_HUMAN;sp|P01699|LV144_HUMAN	sp|P01700|LV147_HUMAN;sp|P01699|LV144_HUMAN	3;2	3;2	3;2	;	2	3	3	3	24.8	24.8	24.8	12.283	117	117;117	0	238.51	1159800000	231950000	1159800000	1	1				419	4732;4733;7182	True;True;True	5272;5273;5274;5275;5276;8337	18444;18445;18446;18447;18448;18449;18450;18451;18452;18453;18454;18455;18456;18457;18458;18459;18460;18461;18462;18463;18464;18465;18466;18467;18468;18469;18470;18471;18472;18473;18474;18475;18476;18477;18478;18479;18480;18481;18482;18483;29041;29042;29043;29044	13725;13726;13727;13728;13729;13730;13731;13732;13733;13734;13735;13736;13737;13738;13739;13740;13741;13742;13743;13744;13745;13746;13747;13748;13749;13750;13751;13752;13753;13754;13755;13756;21625	13727;13754;21625	9;10	112;113;569				71;72	71;72;73
sp|P01701|LV151_HUMAN	sp|P01701|LV151_HUMAN	3	3	3		1	3	3	3	13.7	13.7	13.7	12.249	117	117	0	9.8595	2605700000	868560000	2603600000	4	4				420	4722;4723;4724	True;True;True	5256;5257;5258;5259;5260	18294;18295;18296;18297;18298;18299;18300;18301;18302;18303;18304;18305;18306;18307;18308;18309;18310;18311;18312;18313;18314;18315;18316;18317;18318;18319;18320;18321;18322;18323;18324;18325;18326;18327;18328;18329;18330;18331;18332;18333;18334;18335	13646;13647;13648;13649;13650;13651;13652;13653;13654;13655;13656;13657;13658;13659;13660;13661;13662;13663;13664;13665;13666;13667;13668;13669	13649;13650;13667	11;12	114;115				71;72	71;72
sp|P01703|LV140_HUMAN;sp|A0A075B6I6|LV150_HUMAN	sp|P01703|LV140_HUMAN;sp|A0A075B6I6|LV150_HUMAN	2;1	2;1	2;1	;	2	2	2	2	13.6	13.6	13.6	12.301	118	118;118	0	5.139	0	0	0	0	0				421	4728;4729	True;True	5264;5265;5266;5267	18381;18382;18383;18384;18385;18386;18387;18388;18389;18390;18391;18392;18393;18394;18395;18396;18397;18398;18399;18400;18401	13695;13696;13697;13698;13699;13700;13701;13702;13703;13704;13705	13695;13698		116					72
sp|P01704|LV214_HUMAN	sp|P01704|LV214_HUMAN	2	1	1		1	2	1	1	13.3	13.3	13.3	12.597	120	120	0	8.9153	0	0	0	0	0				422	4852;4854	False;True	5415;5416;5421;5422;5423;5424;5425	18913;18914;18915;18916;18917;18918;18919;18920;18921;18922;18923;18937;18938;18939;18940;18941;18942;18943;18944;18945;18946;18947;18948;18949;18950;18951;18952;18953;18954;18955;18956;18957;18958;18959;18960;18961;18962;18963;18964;18965;18966;18967;18968;18969;18970;18971;18972;18973;18974;18975;18976;18977;18978;18979	14015;14016;14017;14018;14019;14031;14032;14033;14034;14035;14036;14037;14038;14039;14040;14041;14042;14043;14044;14045;14046;14047;14048;14049;14050;14051	14016;14048	13;14	117;118	196			74;81	74;81	68
sp|P01705|LV223_HUMAN	sp|P01705|LV223_HUMAN	1	1	1		1	1	1	1	7.1	7.1	7.1	11.893	113	113	1	-2	1600700000	533570000	1296200000	5	5	+			423	4849	TRUE	5410;5411	18896;18897;18898;18899;18900;18901;18902;18903;18904	14007;14008;14009;14010;14011	14008			197					68
sp|P01706|LV211_HUMAN	sp|P01706|LV211_HUMAN	2	2	2		1	2	2	2	7.6	7.6	7.6	12.644	119	119	0.0015974	2.1392	3287300000	1095800000	2406300000	2	2				424	4847;4848	True;True	5407;5408;5409	18879;18880;18881;18882;18883;18884;18885;18886;18887;18888;18889;18890;18891;18892;18893;18894;18895	14003;14004;14005;14006	14003;14006			198					68
sp|P01709|LV208_HUMAN	sp|P01709|LV208_HUMAN	2	2	2		1	2	2	2	13.6	13.6	13.6	12.382	118	118	0.0020481	1.9456	3341300000	1670700000	3341300000	3	3				425	4850;4851	True;True	5412;5413;5414	18905;18906;18907;18908;18909;18910;18911;18912	14012;14013;14014	14012;14014			199					68
sp|P01714|LV319_HUMAN	sp|P01714|LV319_HUMAN	2	2	2		1	2	2	2	19.6	19.6	19.6	12.042	112	112	0	9.9462	182410000	36481000	179430000	8	8				426	6230;7687	True;True	7116;8893	25301;25302;25303;25304;25305;25306;25307;30792;30793;30794;30795	18834;18835;18836;18837;18838;22949;22950;22951	18834;22949
sp|P01715|LV301_HUMAN	sp|P01715|LV301_HUMAN	3	3	3		1	3	3	3	20	20	20	12.296	115	115	0	7.6022	210560000	70186000	210560000	2	2				427	6238;6239;9363	True;True;True	7126;7127;7128;10772	25334;25335;25336;25337;25338;25339;25340;25341;25342;25343;25344;25345;38509;38510	18860;18861;18862;18863;18864;18865;18866;18867;28692;28693	18864;18867;28692		570					68
sp|P01717|LV325_HUMAN;sp|P01718|LV327_HUMAN	sp|P01717|LV325_HUMAN;sp|P01718|LV327_HUMAN	2;2	2;2	1;1	;	2	2	2	1	19.6	19.6	9.8	12.011	112	112;113	0	6.3669	179790000	44947000	179790000	4	4				428	1369;6231	True;True	1527;7117	5050;25308;25309;25310;25311;25312;25313	3901;18839;18840;18841;18842	3901;18842
sp|P01742|HV169_HUMAN	sp|P01742|HV169_HUMAN	2	1	1		1	2	1	1	20.5	11.1	11.1	12.659	117	117	0	3.3151	71570000	11928000	71570000	3	3				429	7084;7594	False;True	8232;8791;8792	28703;30470;30471;30472	21360;22707;22708;22709	21360;22707			200					100
sp|P01743|HV146_HUMAN	sp|P01743|HV146_HUMAN	2	1	1		1	2	1	1	22.2	12.8	12.8	12.933	117	117	0.0015504	1.9938	204910000	40982000	148170000	5	5				430	1415;7084	True;False	1582;1583;8232	5373;5374;5375;5376;5377;5378;5379;28703	4155;4156;4157;4158;4159;21360	4155;21360			201					100
sp|P01780|HV307_HUMAN;sp|P01763|HV348_HUMAN;sp|P01762|HV311_HUMAN;sp|A0A0B4J1V1|HV321_HUMAN;sp|P01766|HV313_HUMAN;sp|A0A0C4DH32|HV320_HUMAN;sp|P0DP04|HV43D_HUMAN;sp|P01782|HV309_HUMAN;sp|A0A0B4J1X8|HV343_HUMAN	sp|P01780|HV307_HUMAN;sp|P01763|HV348_HUMAN;sp|P01762|HV311_HUMAN;sp|A0A0B4J1V1|HV321_HUMAN	4;2;2;2;1;1;1;1;1	3;1;1;1;1;1;1;1;1	3;1;1;1;1;1;1;1;1	;;;	9	4	3	3	31.6	22.2	22.2	12.943	117	117;117;117;117;116;117;118;118;118	0	143.83	1230800000	246150000	1230200000	7	7				431	126;2647;2648;6015	False;True;True;True	140;2967;2968;6851;6852;6853;6854;6855;6856	590;10356;10357;10358;10359;10360;10361;10362;10363;10364;10365;10366;10367;10368;10369;10370;24234;24235;24236;24237;24238;24239;24240;24241;24242;24243;24244;24245;24246;24247;24248;24249;24250;24251;24252;24253;24254;24255;24256	506;7989;7990;7991;7992;7993;7994;7995;7996;18040;18041;18042;18043;18044;18045;18046;18047;18048;18049;18050;18051;18052;18053;18054	506;7990;7996;18044	15;16	119;120;571	202			96;103	96;101;103	102
sp|P01833|PIGR_HUMAN	sp|P01833|PIGR_HUMAN	18	18	18		1	18	18	18	30.6	30.6	30.6	83.283	764	764	0	141.01	31442000000	766870000	31352000000	48	48				432	92;885;955;1142;2539;2870;2918;3533;5091;5710;6756;6860;7421;8218;8219;8649;9243;9727	True;True;True;True;True;True;True;True;True;True;True;True;True;True;True;True;True;True	104;995;1072;1274;2850;3207;3257;3923;5703;6476;7828;7992;8599;9504;9505;9993;10649;11184;11185	354;355;356;357;358;3094;3095;3096;3097;3098;3316;3317;3318;3319;3320;3321;4229;4230;4231;10073;10074;10075;10076;11014;11015;11016;11292;11293;13467;13468;13469;13470;13471;13472;13473;13474;13475;13476;13477;13478;13479;19744;23061;23062;23063;23064;23065;27318;27902;27903;27904;27905;29904;33308;33309;33310;33311;33312;33313;33314;33315;33316;33317;33318;33319;33320;33321;33322;33323;35262;352…	319;320;321;2391;2392;2393;2394;2580;2581;2582;2583;2584;2585;3263;3264;7799;7800;7801;7802;7803;7804;8470;8471;8685;10296;10297;10298;14615;17123;17124;17125;17126;17127;17128;20298;20721;22290;22291;24957;24958;24959;24960;24961;24962;24963;24964;26344;26345;26346;26347;28386;28387;29822;29823;29824;29825;29826;29827;29828;29829	319;2392;2583;3264;7799;8471;8685;10296;14615;17124;20298;20721;22291;24959;24964;26347;28387;29825		121;122;572					374;391;392
sp|P01834|IGKC_HUMAN	sp|P01834|IGKC_HUMAN	8	2	2		1	8	2	2	85	17.8	17.8	11.765	107	107	0	63.449	753200000	150640000	736970000	23	23				433	1391;1392;6977;7180;8182;8360;8361;9213	False;False;True;False;True;False;False;False	1554;1555;8117;8333;8334;8335;9463;9464;9673;9674;9675;10614;10615	5180;5181;5182;5183;5184;5185;5186;5187;5188;5189;5190;5191;5192;5193;5194;5195;5196;5197;5198;5199;5200;5201;5202;5203;5204;5205;5206;5207;5208;5209;5210;5211;5212;5213;5214;5215;5216;5217;5218;5219;5220;5221;5222;5223;5224;5225;5226;5227;5228;5229;5230;5231;5232;5233;5234;5235;5236;5237;5238;5239;5240;5241;5242;5243;5244;5245;5246;5247;5248;5249;5250;5251;5252;5253;5254;5255;5256;5257;28335;283…	4008;4009;4010;4011;4012;4013;4014;4015;4016;4017;4018;4019;4020;4021;4022;4023;4024;4025;4026;4027;4028;4029;4030;4031;4032;4033;4034;4035;4036;4037;4038;4039;4040;4041;4042;4043;4044;4045;4046;4047;4048;4049;4050;4051;4052;4053;4054;4055;4056;4057;4058;4059;4060;4061;21091;21092;21093;21094;21095;21096;21097;21098;21099;21100;21101;21102;21103;21104;21105;21106;21107;21108;21109;21110;21111;211…	4060;4061;21108;21574;24841;25386;25399;28208	17;18	123;124;125;126;573;574				30;31	30;31;45;48;51;92
sp|P01859|IGHG2_HUMAN	sp|P01859|IGHG2_HUMAN	11	6	4		1	11	6	4	39	22.7	14.7	35.9	326	326	0	323.31	30222000000	2324700000	26919000000	58	58				434	1406;1775;2778;5992;6264;7589;8168;8970;9172;9173;9308	False;False;True;False;False;True;True;True;True;True;False	1571;1990;3111;6818;6819;7155;8785;9447;9448;10338;10570;10571;10572;10716	5333;5334;5335;5336;5337;5338;5339;5340;5341;5342;6880;6881;6882;6883;6884;6885;6886;6887;6888;6889;6890;6891;6892;6893;6894;6895;6896;6897;6898;6899;6900;6901;6902;6903;6904;6905;6906;6907;6908;6909;6910;6911;10765;10766;10767;10768;10769;24104;24105;24106;24107;24108;24109;24110;24111;24112;24113;24114;24115;24116;24117;24118;24119;24120;24121;24122;24123;24124;24125;24126;24127;24128;25412;304…	4127;5295;5296;5297;5298;5299;5300;5301;5302;5303;5304;5305;5306;5307;5308;5309;5310;5311;5312;5313;5314;5315;5316;5317;5318;5319;5320;5321;5322;5323;5324;5325;5326;5327;5328;5329;5330;5331;5332;5333;5334;5335;5336;5337;5338;5339;5340;5341;5342;5343;5344;5345;5346;5347;5348;5349;5350;5351;5352;5353;5354;5355;5356;5357;5358;5359;5360;5361;5362;5363;5364;5365;5366;5367;5368;5369;5370;5371;5372;5373…	4127;5377;8271;17952;18906;22681;24470;27268;28083;28102;28542		127;128;575	203;204				194;240;241	276;307
sp|P01860|IGHG3_HUMAN	sp|P01860|IGHG3_HUMAN	9	1	1		1	9	1	1	25.5	3.2	3.2	41.287	377	377	0	5.7344	109800000	6458900	107890000	5	5				435	1406;1775;2778;5992;6264;7590;8969;9171;9354	False;False;False;False;False;False;False;False;True	1571;1990;3111;6818;6819;7155;8786;10337;10568;10569;10763	5333;5334;5335;5336;5337;5338;5339;5340;5341;5342;6880;6881;6882;6883;6884;6885;6886;6887;6888;6889;6890;6891;6892;6893;6894;6895;6896;6897;6898;6899;6900;6901;6902;6903;6904;6905;6906;6907;6908;6909;6910;6911;10765;10766;10767;10768;10769;24104;24105;24106;24107;24108;24109;24110;24111;24112;24113;24114;24115;24116;24117;24118;24119;24120;24121;24122;24123;24124;24125;24126;24127;24128;25412;304…	4127;5295;5296;5297;5298;5299;5300;5301;5302;5303;5304;5305;5306;5307;5308;5309;5310;5311;5312;5313;5314;5315;5316;5317;5318;5319;5320;5321;5322;5323;5324;5325;5326;5327;5328;5329;5330;5331;5332;5333;5334;5335;5336;5337;5338;5339;5340;5341;5342;5343;5344;5345;5346;5347;5348;5349;5350;5351;5352;5353;5354;5355;5356;5357;5358;5359;5360;5361;5362;5363;5364;5365;5366;5367;5368;5369;5370;5371;5372;5373…	4127;5377;8271;17952;18906;22688;27265;28077;28648		127;129;575					245;291;292
sp|P01861|IGHG4_HUMAN	sp|P01861|IGHG4_HUMAN	9	2	2		1	9	2	2	34.9	9.5	9.5	35.94	327	327	0	12.895	2735100000	195360000	2678400000	10	10				436	1406;2534;2778;5992;6264;7589;8171;8250;9171	False;False;False;False;False;False;True;True;False	1571;2844;2845;3111;6818;6819;7155;8785;9451;9546;10568;10569	5333;5334;5335;5336;5337;5338;5339;5340;5341;5342;10065;10066;10067;10068;10765;10766;10767;10768;10769;24104;24105;24106;24107;24108;24109;24110;24111;24112;24113;24114;24115;24116;24117;24118;24119;24120;24121;24122;24123;24124;24125;24126;24127;24128;25412;30410;30411;30412;30413;30414;30415;30416;30417;30418;30419;30420;30421;30422;30423;30424;30425;30426;30427;30428;30429;30430;30431;30432;3…	4127;7789;7790;7791;7792;7793;7794;8269;8270;8271;8272;8273;17942;17943;17944;17945;17946;17947;17948;17949;17950;17951;17952;17953;17954;17955;17956;17957;17958;17959;18906;22665;22666;22667;22668;22669;22670;22671;22672;22673;22674;22675;22676;22677;22678;22679;22680;22681;22682;22683;22684;22685;22686;22687;24528;24529;24530;24531;24532;24533;24534;24535;24536;24537;25101;28075;28076;28077;280…	4127;7793;8271;17952;18906;22681;24528;25101;28077		127;129;130;575					195;241;242;269
sp|P01871|IGHM_HUMAN	sp|P01871|IGHM_HUMAN	12	12	4		1	12	12	4	26.9	26.9	10.2	49.439	453	453	0	262.54	17378000000	724100000	17220000000	68	68				437	1123;1432;1807;2301;2520;6076;6167;6604;8988;9359;9360;9720	True;True;True;True;True;True;True;True;True;True;True;True	1254;1601;1602;2027;2585;2828;6945;7049;7601;10357;10768;10769;11175;11176	4040;5426;5427;5428;5429;7021;7022;9293;9294;9295;10015;10016;10017;10018;10019;10020;10021;24597;24598;24599;24600;24601;24602;24603;24604;24605;24606;24607;24608;24609;24610;24611;24612;24613;24614;24615;24616;24617;24618;24619;24620;24621;25098;25099;25100;26672;26673;26674;36592;36593;36594;36595;36596;36597;36598;36599;36600;36601;38483;38484;38485;38486;38487;38488;38489;38490;38491;38492;3…	3135;3136;4190;4191;5465;7244;7245;7246;7750;18274;18275;18276;18277;18278;18279;18280;18281;18282;18283;18284;18285;18286;18287;18288;18289;18290;18291;18292;18293;18294;18295;18296;18297;18298;18299;18300;18301;18302;18303;18304;18305;18306;18307;18308;18309;18310;18311;18312;18697;19792;19793;27295;27296;27297;27298;27299;27300;27301;27302;28679;28680;28681;28682;28683;28684;28685;28686;28687;…	3136;4190;5465;7245;7750;18296;18697;19792;27302;28681;28686;29802			205;206;207					79;194;383
sp|P01876|IGHA1_HUMAN	sp|P01876|IGHA1_HUMAN	12	8	8		1	12	8	8	41.4	36	36	37.654	353	353	0	323.31	26038000000	1627400000	25654000000	63	63				438	1042;1210;1670;2469;3991;5780;6521;7795;8062;9298;9299;9568	True;True;False;True;True;True;True;True;True;False;False;False	1168;1349;1875;2769;2770;4443;4444;6558;7471;7472;7473;9015;9325;10706;10707;10995	3666;3667;3668;3669;3670;3671;3672;3673;3674;3675;3676;3677;3678;3679;3680;3681;3682;4484;4485;6540;6541;9870;9871;9872;9873;9874;9875;15198;15199;15200;15201;15202;15203;15204;15205;23257;23258;23259;23260;23261;23262;23263;23264;23265;23266;23267;23268;23269;23270;23271;23272;23273;23274;23275;23276;23277;23278;23279;26264;26265;26266;26267;26268;26269;26270;26271;26272;26273;26274;26275;26276;…	2875;2876;2877;2878;2879;2880;2881;2882;2883;2884;2885;2886;2887;2888;2889;2890;2891;3455;3456;5054;7646;7647;7648;7649;7650;11457;11458;11459;11460;11461;11462;11463;17268;17269;17270;17271;17272;17273;17274;17275;17276;17277;17278;17279;17280;17281;17282;17283;17284;17285;17286;19536;19537;19538;19539;19540;19541;19542;19543;19544;19545;19546;19547;19548;19549;19550;19551;19552;19553;19554;1955…	2887;3456;5054;7649;11457;17271;19550;23243;23960;28526;28529;29229			208					314
sp|P01903|DRA_HUMAN	sp|P01903|DRA_HUMAN	3	3	3		1	3	3	3	16.5	16.5	16.5	28.607	254	254	0	4.4955	52893000	5877000	52893000	2	2				439	510;1951;5801	True;True;True	587;2183;6586	1965;1966;7638;7639;23368	1509;6020;17360	1509;6020;17360
sp|Q30154|DRB5_HUMAN;sp|P01911|DRB_HUMAN	sp|Q30154|DRB5_HUMAN;sp|P01911|DRB_HUMAN	1;1	1;1	1;1	;	2	1	1	1	6.4	6.4	6.4	30.056	266	266;266	0.0005385	2.2043	13914000	869630	13914000	1	1				440	800	TRUE	908	2883;2884	2213	2213
sp|P02042|HBD_HUMAN	sp|P02042|HBD_HUMAN	10	4	4		1	10	4	4	70.1	36.1	36.1	16.055	147	147	0	323.31	18190000000	1653600000	13593000000	31	31				441	1577;2008;4129;4551;4833;7729;8668;8815;9101;9102	True;True;False;False;False;True;False;True;False;False	1765;1766;2251;2252;4595;4596;5067;5389;8941;8942;10013;10014;10178;10487;10488;10489;10490	6020;6021;6022;6023;6024;6025;6026;6027;6028;6029;6030;6031;6032;6033;6034;6035;6036;6037;6038;6039;6040;6041;6042;7887;7888;7889;7890;7891;7892;7893;7894;7895;7896;7897;7898;7899;7900;7901;7902;7903;7904;7905;7906;7907;7908;15709;15710;15711;15712;15713;15714;15715;15716;15717;15718;15719;15720;15721;15722;15723;15724;15725;15726;15727;15728;15729;15730;15731;15732;15733;15734;15735;15736;15737;…	4656;4657;4658;4659;4660;4661;4662;4663;4664;4665;4666;4667;4668;4669;4670;4671;4672;4673;4674;4675;4676;4677;4678;6209;6210;6211;6212;6213;6214;6215;6216;6217;6218;6219;6220;11852;11853;11854;11855;11856;11857;11858;11859;11860;11861;11862;11863;11864;11865;11866;11867;11868;11869;11870;11871;11872;11873;11874;11875;11876;11877;11878;11879;11880;11881;11882;11883;11884;11885;11886;11887;11888;11…	4665;6211;11858;13176;13975;23047;26447;26908;27685;27708		131;132	209;210				81;140	56;127
sp|P02144|MYG_HUMAN	sp|P02144|MYG_HUMAN	9	9	9		1	9	9	9	51.9	51.9	51.9	17.184	154	154	0	86.19	1556800000	172970000	1550500000	15	15				442	374;2580;2581;3032;3097;3949;4408;4409;8378	True;True;True;True;True;True;True;True;True	425;2893;2894;3379;3449;3450;4398;4904;4905;9692	1464;1465;1466;1467;1468;1469;1470;1471;10188;10189;10190;10191;10192;10193;11622;11623;11624;11625;12044;12045;12046;15004;15005;17060;17061;17062;17063;17064;33978	1139;1140;1141;7875;7876;7877;8934;8935;9288;9289;9290;11328;12789;12790;12791;12792;25438	1141;7875;7877;8935;9290;11328;12790;12792;25438			211					132
sp|P02452|CO1A1_HUMAN	sp|P02452|CO1A1_HUMAN	5	5	5		1	5	5	5	4.5	4.5	4.5	138.94	1464	1464	0	6.9291	69490000	939060	69490000	6	6				443	2526;2776;2791;2955;2969	True;True;True;True;True	2835;3109;3125;3126;3295;3310	10039;10761;10815;10816;10817;10818;11389;11390;11391;11424	7764;8266;8325;8326;8759;8781	7764;8266;8325;8759;8781			212					580
sp|P02458|CO2A1_HUMAN	sp|P02458|CO2A1_HUMAN	2	2	2		1	2	2	2	1.8	1.8	1.8	141.78	1487	1487	0.0029326	1.789	10170000	132070	10170000	0	0				444	2612;2693	True;True	2930;3015	10269;10270;10509;10510;10511;10512;10513	7932;8082	7932;8082
sp|P02462|CO4A1_HUMAN;sp|P29400|CO4A5_HUMAN	sp|P02462|CO4A1_HUMAN;sp|P29400|CO4A5_HUMAN	1;1	1;1	1;1	;	2	1	1	1	0.6	0.6	0.6	160.61	1669	1669;1685	0.0015512	1.9938	44712000	573240	44712000	1	1				445	7016	TRUE	8157	28435;28436;28437;28438;28439	21175;21176	21175
sp|P02511|CRYAB_HUMAN	sp|P02511|CRYAB_HUMAN	3	3	3		1	3	3	3	20	20	20	20.159	175	175	0	9.6996	961630000	87421000	901560000	7	7				446	556;5481;8670	True;True;True	636;637;6154;10016	2115;2116;2117;2118;2119;2120;21581;35503;35504;35505;35506;35507;35508	1665;1666;1667;1668;1669;16035;26502;26503;26504;26505	1665;16035;26502			213;214					1;68
sp|P02545|LMNA_HUMAN	sp|P02545|LMNA_HUMAN	5	5	5		1	5	5	5	13	13	13	74.139	664	664	0	41.474	42324000	1032300	42324000	6	6				447	619;3248;7375;7609;7715	True;True;True;True;True	709;3620;8551;8807;8923	2354;12652;12653;29757;30523;30854	1833;9763;9764;22168;22753;22996	1833;9764;22168;22753;22996
sp|P02549|SPTA1_HUMAN	sp|P02549|SPTA1_HUMAN	7	7	7		1	7	7	7	3.5	3.5	3.5	280.01	2419	2419	0	8.951	23402000	178640	23402000	6	6				448	1253;1440;3993;4331;5630;8377;8577	True;True;True;True;True;True;True	1395;1610;4446;4818;6365;9691;9917	4653;4654;5446;15207;16847;16848;22057;33977;35075	3593;4201;11465;12650;16376;25437;26209	3593;4201;11465;12650;16376;25437;26209				58					1005
sp|P02647|APOA1_HUMAN;CON__P15497	sp|P02647|APOA1_HUMAN	15;1	15;1	15;1		2	15	15	15	50.9	50.9	50.9	30.777	267	267;265	0	323.31	2773100000	154060000	2773100000	17	17				449	687;1206;1207;1474;1790;4665;5145;6561;7853;7854;8614;8615;8907;8941;9307	True;True;True;True;True;True;True;True;True;True;True;True;True;True;True	790;1345;1346;1650;2009;5192;5193;5760;7538;7539;9076;9077;9958;9959;10275;10309;10715	2561;2562;4469;4470;4471;4472;4473;4474;4475;4476;4477;4478;5666;5667;5668;5669;5670;6971;6972;6973;18024;18025;18026;18027;18028;18029;18030;18031;18032;18033;18034;18035;18036;18037;18038;18039;18040;18041;19890;26515;26516;26517;26518;26519;26520;26521;26522;26523;31382;31383;31384;31385;31386;31387;31388;31389;31390;31391;31392;31393;31394;31395;35160;35161;35162;36395;36396;36397;36398;36399…	1981;3448;3449;3450;3451;4382;5434;13446;13447;13448;13449;13450;13451;13452;13453;13454;13455;13456;13457;13458;13459;13460;13461;14720;19700;19701;19702;19703;23372;23373;23374;23375;23376;23377;23378;23379;23380;26274;26275;27158;27159;27218;28541	1981;3448;3451;4382;5434;13446;14720;19701;23375;23378;26274;26275;27159;27218;28541		133					73
sp|P02649|APOE_HUMAN;CON__Q03247	sp|P02649|APOE_HUMAN	10;2	10;2	10;2		2	10	10	10	28.4	28.4	28.4	36.154	317	317;316	0	18.696	3554400000	161560000	3554400000	14	14				450	66;333;4240;4335;4500;4805;4973;5126;6835;9271	True;True;True;True;True;True;True;True;True;True	74;380;4716;4823;5008;5358;5574;5739;7957;10679	257;258;259;1338;16301;16302;16303;16304;16857;17415;17416;17417;17418;18741;19375;19376;19377;19848;19849;27783;27784;27785;27786;27787;27788;27789;27790;27791;38164;38165;38166	263;264;1050;12298;12299;12658;13039;13040;13905;14333;14693;14694;20638;20639;20640;28468;28469	263;1050;12299;12658;13039;13905;14333;14693;20640;28468
sp|P02652|APOA2_HUMAN	sp|P02652|APOA2_HUMAN	2	2	2		1	2	2	2	32	32	32	11.175	100	100	0	159.39	261440000	52289000	261440000	2	2				451	248;7252	True;True	279;280;8418	1039;1040;1041;1042;1043;29277;29278;29279;29280	836;837;838;839;840;21793;21794;21795	840;21793		576					96
sp|P02654|APOC1_HUMAN	sp|P02654|APOC1_HUMAN	1	1	1		1	1	1	1	13.3	13.3	13.3	9.3318	83	83	0	8.897	35822000	11941000	35822000	1	1				452	5637	TRUE	6374	22078;22079;22080	16394;16395	16394
sp|P02656|APOC3_HUMAN	sp|P02656|APOC3_HUMAN	2	2	2		1	2	2	2	30.3	30.3	30.3	10.852	99	99	0	7.4151	370860000	52981000	370860000	3	3				453	2981;7712	True;True	3323;8920	11453;30851	8799;22992;22993	8799;22992
sp|P02671|FIBA_HUMAN	sp|P02671|FIBA_HUMAN	24	24	24		1	24	24	24	33	33	33	94.972	866	866	0	323.31	11530000000	295630000	11491000000	28	28				454	464;1049;1377;1820;2567;2665;3704;4636;5552;5938;5953;5954;5967;5968;6009;6242;6243;6306;6538;6539;6580;6638;8230;8893	True;True;True;True;True;True;True;True;True;True;True;True;True;True;True;True;True;True;True;True;True;True;True;True	526;527;1175;1537;1538;2040;2879;2987;4126;5163;6254;6756;6757;6758;6774;6775;6788;6789;6790;6841;7132;7133;7198;7500;7501;7502;7570;7648;9520;10259	1777;1778;1779;3738;3739;5098;5099;5100;5101;5102;5103;5104;7151;10141;10426;10427;14212;14213;14214;14215;14216;14217;14218;17938;21825;21826;21827;21828;23963;23964;23965;24004;24005;24006;24007;24031;24032;24033;24034;24035;24036;24037;24038;24039;24040;24041;24042;24043;24200;24201;24202;24203;25355;25356;25357;25358;25359;25360;25361;25362;25542;26364;26365;26366;26367;26368;26369;26370;2637…	1378;1379;2916;2917;3938;3939;3940;3941;3942;3943;5652;7846;7847;8031;10824;13386;16201;17818;17819;17820;17853;17854;17855;17879;17880;17881;17882;17883;17884;17885;17886;17887;17888;17889;17890;17891;18021;18871;18872;18873;18874;18875;19004;19005;19603;19604;19605;19606;19607;19608;19609;19610;19611;19612;19613;19614;19615;19616;19617;19747;19925;25001;25002;27130;27131;27132;27133	1379;2916;3938;5652;7847;8031;10824;13386;16201;17818;17853;17855;17882;17891;18021;18872;18874;19005;19605;19616;19747;19925;25002;27132	19;20;21	134;135;136;137;138	215			831;832;839	296;335;831;832;839	110
sp|P02675|FIBB_HUMAN;CON__P02676	sp|P02675|FIBB_HUMAN	18;2	18;2	18;2		2	18	18	18	45.6	45.6	45.6	55.928	491	491;495	0	323.31	5816900000	207750000	5708400000	47	47				455	278;1291;1522;1541;2542;2872;3042;3111;3997;5529;6102;6145;6551;7222;8016;9216;9635;9753	True;True;True;True;True;True;True;True;True;True;True;True;True;True;True;True;True;True	313;1443;1702;1723;2853;3209;3390;3391;3467;4451;4452;6220;6978;7026;7520;8386;9266;9267;9268;9269;9270;10618;10619;10620;11074;11214;11215	1160;1161;1162;1163;1164;1165;1166;1167;1168;1169;4810;4811;4812;4813;4814;4815;5785;5855;5856;10082;10083;10084;10085;10086;11036;11037;11038;11655;11656;11657;11658;11659;11660;11661;11662;11663;11664;11665;11666;11667;11668;11669;11670;12108;12109;12110;15221;15222;15223;15224;15225;15226;21758;21759;24911;24912;24913;24914;25033;25034;25035;26425;29188;29189;29190;29191;29192;31979;31980;3198…	932;933;934;935;936;937;3704;3705;4470;4528;7807;7808;7809;7810;7811;8483;8957;8958;8959;8960;8961;8962;8963;8964;8965;8966;8967;8968;8969;9343;9344;9345;11477;11478;11479;11480;11481;11482;11483;11484;11485;16158;18566;18567;18652;19648;21724;23801;23802;23803;23804;23805;23806;23807;23808;23809;23810;23811;28305;28306;28307;28308;28309;28310;28311;28312;29541;29542;29543;29544;29890;29891;29892	936;3704;4470;4528;7811;8483;8966;9343;11481;16158;18567;18652;19648;21724;23811;28309;29541;29890		139;140	216;217;218;219;220;221				276;401	254;272;397;403;456;468
sp|P02679|FIBG_HUMAN	sp|P02679|FIBG_HUMAN	11	11	11		1	11	11	11	37.1	37.1	37.1	51.511	453	453	0	194.35	2157200000	77044000	1729400000	28	28				456	318;662;890;1590;2027;3380;5203;6921;8138;8401;9553	True;True;True;True;True;True;True;True;True;True;True	361;362;759;760;761;1000;1001;1781;2272;3763;5823;8054;9412;9413;9722;10979;10980	1294;1295;1296;1297;1298;1299;1300;2462;2463;2464;2465;2466;2467;2468;2469;2470;2471;2472;2473;3111;3112;3113;3114;6071;6072;6073;6074;6075;6076;6077;6078;6079;6080;8007;13066;20068;20069;20070;20071;28083;28084;28085;28086;28087;32646;32647;32648;32649;32650;34226;39177;39178;39179;39180;39181;39182;39183;39184;39185;39186	1018;1019;1020;1021;1022;1023;1916;1917;1918;1919;1920;1921;2404;2405;2406;4702;4703;4704;4705;4706;4707;4708;4709;4710;6292;10040;10041;14834;14835;14836;14837;14838;20882;20883;24309;24310;24311;24312;24313;24314;25645;29198;29199;29200;29201;29202;29203	1018;1919;2405;4706;6292;10041;14834;20882;24311;25645;29198		141;142;143;144	222;223				141;371;387;391	104;290
sp|P02730|B3AT_HUMAN	sp|P02730|B3AT_HUMAN	10	10	10		1	10	10	10	12.6	12.6	12.6	101.79	911	911	0	28.545	224500000	6236200	221620000	13	13				457	93;2067;2068;3317;3634;3983;5173;7641;9346;9644	True;True;True;True;True;True;True;True;True;True	105;2315;2316;3695;4045;4435;5791;8841;8842;10754;11085	359;360;8123;8124;8125;12884;13914;13915;15181;19972;19973;30648;30649;38403;38404;39638	322;6382;6383;6384;9919;9920;10596;10597;10598;11446;14770;22844;22845;28621;29571	322;6383;6384;9920;10597;11446;14770;22845;28621;29571			224					741
sp|P02741|CRP_HUMAN	sp|P02741|CRP_HUMAN	2	2	2		1	2	2	2	5.4	5.4	5.4	25.038	224	224	0.0015831	2.0973	14402000	2400400	14402000	3	3				458	6499;6966	True;True	7438;8104	26167;26168;28294;28295	19462;21058;21059	19462;21058
sp|P02743|SAMP_HUMAN	sp|P02743|SAMP_HUMAN	2	2	2		1	2	2	2	9.9	9.9	9.9	25.387	223	223	0	4.0249	176780000	17678000	176780000	0	0				459	846;8484	True;True	955;9815	2992;2993;34782;34783;34784	2294;26010;26011	2294;26010
sp|P02746|C1QB_HUMAN	sp|P02746|C1QB_HUMAN	2	2	2		1	2	2	2	8.7	8.7	8.7	26.721	253	253	0	3.6416	82233000	6852700	82233000	3	3				460	1977;3183	True;True	2214;3547	7732;12461;12462;12463;12464	6088;6089;9635	6089;9635
sp|P02747|C1QC_HUMAN	sp|P02747|C1QC_HUMAN	3	3	3		1	3	3	3	13.9	13.9	13.9	25.773	245	245	0	6.371	52340000	4026100	52340000	4	4				461	2226;6776;8030	True;True;True	2497;7858;9286	8866;27482;27483;32049;32050	6918;20428;23863;23864	6918;20428;23864
sp|P02748|CO9_HUMAN;CON__Q3MHN2	sp|P02748|CO9_HUMAN	6;2	6;2	6;2		2	6	6	6	9.1	9.1	9.1	63.173	559	559;548	0	22.893	721930000	27767000	721930000	3	3				462	288;289;5144;5997;7210;7211	True;True;True;True;True;True	323;324;5759;6825;8372;8373;8374;8375	1187;1188;1189;1190;1191;19889;24159;24160;24161;24162;29150;29151;29152;29153;29154;29155;29156;29157;29158;29159;29160;29161;29162	949;950;951;14719;17989;17990;21697;21698;21699;21700;21701;21702;21703;21704;21705	950;951;14719;17989;21700;21703		145					74
sp|P02749|APOH_HUMAN;CON__P17690	sp|P02749|APOH_HUMAN	11;1	11;1	11;1		2	11	11	11	34.2	34.2	34.2	38.298	345	345;345	0	64.456	4609500000	271150000	4603600000	29	29				463	689;725;951;1638;4495;6163;6164;7734;7802;7803;8330	True;True;True;True;True;True;True;True;True;True;True	792;830;1067;1068;1836;5003;7045;7046;8949;9024;9025;9639;9640	2564;2565;2655;3307;3308;3309;6236;6237;6238;6239;6240;6241;6242;6243;6244;6245;17394;17395;25089;25090;25091;25092;25093;30935;30936;30937;30938;30939;30940;30941;30942;30943;30944;30945;30946;30947;30948;31235;31236;31237;31238;31239;31240;31241;31242;33816;33817;33818;33819;33820;33821;33822;33823	1983;2053;2570;2571;2572;2573;2574;4831;4832;4833;4834;4835;4836;4837;4838;4839;4840;4841;4842;13028;13029;18691;18692;18693;23066;23067;23068;23069;23070;23071;23072;23281;23282;23283;23284;23285;23286;25321;25322;25323;25324;25325;25326;25327	1983;2053;2574;4834;13028;18691;18692;23071;23281;23286;25326		146;147	225				92;213	257
sp|P02750|A2GL_HUMAN	sp|P02750|A2GL_HUMAN	15	15	15		1	15	15	15	46.7	46.7	46.7	38.177	347	347	0	323.31	24133000000	1419600000	24101000000	45	45				464	388;389;855;1120;1239;1760;2768;2817;4537;4997;4998;7933;8255;9538;9539	True;True;True;True;True;True;True;True;True;True;True;True;True;True;True	441;442;443;444;965;1251;1379;1380;1973;3100;3153;5049;5050;5599;5600;5601;5602;9167;9552;9553;10961;10962;10963	1499;1500;1501;1502;1503;1504;1505;1506;1507;1508;1509;1510;1511;1512;1513;1514;1515;1516;1517;1518;1519;1520;1521;1522;1523;1524;1525;1526;1527;1528;1529;1530;1531;1532;1533;1534;1535;1536;1537;1538;1539;1540;1541;1542;1543;1544;1545;1546;1547;3014;3015;4034;4035;4036;4550;4551;4552;4553;4554;4555;4556;4557;4558;4559;4560;4561;4562;4563;4564;4565;4566;4567;4568;4569;4570;4571;4572;4573;4574;4575…	1167;1168;1169;1170;1171;1172;1173;1174;1175;1176;1177;1178;1179;1180;1181;1182;1183;1184;1185;1186;1187;1188;1189;1190;1191;1192;1193;1194;1195;1196;1197;1198;1199;1200;1201;1202;1203;1204;1205;1206;1207;1208;2321;2322;2323;3130;3131;3502;3503;3504;3505;3506;3507;3508;3509;3510;3511;3512;3513;3514;3515;3516;3517;3518;3519;3520;3521;3522;3523;3524;3525;3526;3527;3528;3529;3530;3531;3532;3533;3534…	1200;1208;2322;3131;3523;5248;8249;8369;13126;14383;14394;23540;25126;29163;29172		148;149;150					102;222;244
sp|P02751|FINC_HUMAN	sp|P02751|FINC_HUMAN	41	41	41		1	41	41	41	21	21	21	272.32	2477	2477	0	323.31	25056000000	248080000	22999000000	89	89				465	584;698;1252;1382;1408;1509;1654;2316;2466;2740;3140;3167;3216;3710;3819;3906;4524;5241;5895;5896;6031;6147;6313;6425;6461;6851;7523;7550;7595;7685;7771;7917;8238;8372;8422;8842;9028;9090;9296;9626;9654	True;True;True;True;True;True;True;True;True;True;True;True;True;True;True;True;True;True;True;True;True;True;True;True;True;True;True;True;True;True;True;True;True;True;True;True;True;True;True;True;True	667;801;1394;1543;1573;1689;1853;1854;2601;2602;2765;2766;3069;3070;3500;3529;3584;4132;4256;4350;4351;5036;5861;6701;6702;6703;6877;7028;7029;7206;7332;7386;7387;7980;7981;8709;8742;8793;8891;8990;9148;9149;9529;9686;9744;10205;10400;10401;10475;10704;11064;11096	2228;2229;2230;2231;2232;2233;2580;2581;2582;4651;4652;5111;5344;5345;5754;5755;6430;6431;6432;6433;6434;6435;6436;6437;6438;6439;6440;6441;6442;6443;6444;6445;9343;9344;9345;9346;9347;9348;9349;9350;9351;9352;9855;9856;9857;9858;9859;10650;10651;12313;12314;12315;12316;12317;12413;12414;12415;12416;12559;12560;14238;14239;14240;14594;14595;14596;14597;14598;14599;14861;14862;14863;14864;14865;14…	1739;1740;1994;1995;3592;3948;4129;4130;4449;4450;4971;4972;4973;4974;4975;4976;4977;4978;4979;7278;7279;7280;7281;7282;7634;7635;7636;8177;8178;9527;9528;9597;9598;9599;9600;9700;9701;10834;11059;11060;11061;11062;11063;11064;11235;11236;11237;11238;11239;11240;11241;11242;13094;13095;13096;14899;14900;14901;17708;17709;17710;17711;17712;17713;17714;17715;17716;18093;18654;18655;18656;18657;1865…	1739;1995;3592;3948;4130;4449;4976;7279;7635;8177;9528;9597;9701;10834;11060;11235;13095;14899;17710;17716;18093;18662;19028;19268;19375;20692;22484;22554;22710;22945;23197;23511;25058;25426;25676;26958;27395;27570;28512;29517;29602		151;152;153;154;155;156	226;227;228;229				263;1055;1904;1943;1978;1980	36;926;1374;1874
sp|P02753|RET4_HUMAN	sp|P02753|RET4_HUMAN	10	10	10		1	10	10	10	54.2	54.2	54.2	23.01	201	201	0	319.61	13034000000	1303400000	9763000000	42	42				466	1320;2259;3950;4614;4615;4773;4774;6511;6740;9728	True;True;True;True;True;True;True;True;True;True	1476;2537;2538;4399;5139;5140;5141;5323;5324;7459;7808;7809;11186	4906;4907;4908;9114;9115;9116;9117;9118;9119;9120;9121;9122;9123;9124;9125;9126;9127;9128;9129;9130;9131;9132;9133;15006;15007;15008;15009;15010;15011;15012;15013;15014;15015;15016;15017;15018;15019;15020;15021;15022;15023;15024;15025;15026;15027;15028;15029;15030;15031;15032;15033;15034;15035;15036;15037;15038;15039;15040;15041;15042;15043;15044;15045;15046;15047;15048;15049;15050;15051;15052;15…	3784;3785;7106;7107;7108;7109;7110;7111;7112;7113;7114;7115;7116;7117;7118;11329;11330;11331;11332;11333;11334;11335;11336;11337;11338;11339;11340;11341;11342;11343;11344;13299;13300;13301;13302;13303;13304;13305;13306;13307;13308;13309;13310;13311;13312;13313;13314;13315;13316;13317;13318;13319;13320;13321;13322;13323;13324;13325;13326;13327;13328;13329;13330;13331;13332;13333;13334;13335;13336;…	3784;7110;11330;13318;13346;13835;13836;19520;20269;29839		157;158	230;231				160;189	45;91
sp|P02760|AMBP_HUMAN	sp|P02760|AMBP_HUMAN	20	20	20		1	20	20	20	56.5	56.5	56.5	38.999	352	352	0	323.31	141730000000	8858100000	132140000000	760	760				467	170;550;1006;1007;1008;1535;1835;1836;1906;2479;2923;2924;3044;3958;5669;7747;8180;9107;9108;9352	True;True;True;True;True;True;True;True;True;True;True;True;True;True;True;True;True;True;True;True	188;630;1125;1126;1127;1128;1129;1716;1717;2056;2057;2134;2780;3262;3263;3393;4408;4409;4410;6420;6421;6422;8964;9460;9461;10495;10496;10497;10498;10499;10761	703;704;705;706;707;708;709;710;711;712;713;714;715;716;717;718;719;720;721;722;723;724;725;726;727;728;729;730;731;732;733;734;735;736;737;738;739;740;741;2103;2104;2105;2106;2107;2108;3448;3449;3450;3451;3452;3453;3454;3455;3456;3457;3458;3459;3460;3461;3462;3463;3464;3465;3466;3467;3468;3469;3470;3471;3472;3473;3474;3475;3476;3477;3478;3479;3480;3481;3482;3483;3484;3485;3486;3487;3488;3489;349…	583;584;585;586;587;588;589;590;591;592;593;594;595;596;597;598;599;600;601;602;603;604;605;606;607;608;609;610;611;612;613;614;615;616;617;618;1658;1659;2695;2696;2697;2698;2699;2700;2701;2702;2703;2704;2705;2706;2707;2708;2709;2710;2711;2712;2713;2714;2715;2716;2717;2718;2719;2720;2721;2722;2723;2724;2725;2726;2727;2728;2729;2730;2731;2732;2733;2734;2735;2736;2737;2738;2739;2740;2741;2742;2743;…	585;1659;2708;2803;2804;4513;5711;5742;5918;7664;8695;8700;9146;11385;16496;23110;24555;27860;27959;28642	22;23	159;160;161;577;578;579	232;233;234;235;236		13;14	323;325	163;170;288;321;323;325	63;81;182;241;243		326;331
sp|P02763|A1AG1_HUMAN	sp|P02763|A1AG1_HUMAN	10	10	8		1	10	10	8	50.2	50.2	41.8	23.511	201	201	0	323.31	11615000000	1161500000	11575000000	48	48				468	1789;3627;6092;6501;7076;7077;7757;8242;9280;9706	True;True;True;True;True;True;True;True;True;True	2008;4037;6967;6968;7441;7442;8223;8224;8975;9533;9534;9535;9536;10688;11155;11156	6956;6957;6958;6959;6960;6961;6962;6963;6964;6965;6966;6967;6968;6969;6970;13876;13877;13878;13879;13880;13881;13882;13883;13884;13885;13886;13887;13888;13889;13890;24710;24711;24712;24713;24714;24715;24716;24717;24718;24719;24720;24721;24722;24723;24724;24725;24726;24727;24728;24729;24730;24731;24732;24733;24734;24735;24736;24737;24738;24739;24740;24741;24742;24743;24744;24745;24746;24747;24748;…	5421;5422;5423;5424;5425;5426;5427;5428;5429;5430;5431;5432;5433;10573;10574;10575;10576;18380;18381;18382;18383;18384;18385;18386;18387;18388;18389;18390;18391;18392;18393;18394;18395;18396;18397;18398;18399;18400;18401;18402;18403;18404;18405;18406;18407;18408;18409;18410;18411;18412;18413;18414;18415;18416;18417;18418;18419;18420;18421;18422;18423;18424;18425;18426;18427;18428;18429;18430;1843…	5427;10574;18383;19484;21330;21333;23164;25078;28485;29717		162;163;164;580	237				93;113;135;139	129
sp|P02765|FETUA_HUMAN	sp|P02765|FETUA_HUMAN	6	6	6		1	6	6	6	25.6	25.6	25.6	39.34	367	367	0	218.46	12618000000	970580000	12569000000	23	23				469	35;1633;2292;3134;3137;8226	True;True;True;True;True;True	37;1831;2575;3491;3492;3493;3494;3497;9515	86;6227;9265;9266;9267;9268;9269;9270;9271;9272;9273;9274;9275;9276;9277;9278;12285;12286;12287;12288;12289;12290;12291;12292;12293;12294;12295;12300;12301;12302;12303;12304;12305;12306;12307;12308;33343;33344;33345;33346;33347;33348;33349	68;4823;7223;7224;7225;7226;7227;7228;7229;7230;7231;7232;9504;9505;9506;9507;9508;9509;9510;9511;9512;9515;9516;9517;9518;9519;9520;9521;24979;24980;24981;24982;24983;24984;24985;24986;24987	68;4823;7225;9508;9515;24984		165	238	7			176	321	330
sp|P02766|TTHY_HUMAN	sp|P02766|TTHY_HUMAN	3	3	3		1	3	3	3	24.5	24.5	24.5	15.887	147	147	0	224.62	373480000	62246000	373480000	14	14				470	20;3919;8115	True;True;True	21;4366;9385	34;35;36;14914;32569;32570;32571;32572;32573;32574;32575;32576;32577;32578;32579;32580;32581;32582;32583	30;11265;24259;24260;24261;24262;24263;24264;24265;24266;24267;24268;24269;24270;24271	30;11265;24261
sp|P02774|VTDB_HUMAN;CON__Q3MHN5;CON__ENSEMBL:ENSBTAP00000018229	sp|P02774|VTDB_HUMAN	11;1;1	11;1;1	11;1;1		3	11	11	11	19.8	19.8	19.8	52.917	474	474;474;475	0	21.706	6643900000	237280000	6482300000	25	25				471	335;2190;3075;3970;4255;6973;7856;8331;8661;8769;9687	True;True;True;True;True;True;True;True;True;True;True	382;2455;3426;4422;4734;8112;9079;9641;10006;10123;10124;11132	1340;1341;1342;1343;1344;1345;8537;8538;11956;11957;15153;16358;28314;28315;28316;28317;28318;31397;31398;31399;31400;31401;31402;31403;31404;31405;33824;35303;35304;35305;35306;35307;35308;35309;35781;35782;35783;35784;35785;35786;35787;39764;39765	1052;1053;6674;9212;11426;12332;12333;21074;21075;21076;23383;23384;23385;23386;23387;23388;25328;26368;26369;26370;26699;26700;26701;29665;29666;29667;29668;29669;29670	1052;6674;9212;11426;12333;21074;23384;25328;26369;26700;29670			239					343
sp|P02775|CXCL7_HUMAN	sp|P02775|CXCL7_HUMAN	1	1	1		1	1	1	1	7.8	7.8	7.8	13.894	128	128	0	5.841	81421000	10178000	81421000	2	2				472	5842	TRUE	6643	23612;23613;23614;23615	17570;17571	17571
sp|P02776|PLF4_HUMAN;sp|P10720|PF4V_HUMAN	sp|P02776|PLF4_HUMAN;sp|P10720|PF4V_HUMAN	3;2	3;2	3;2	;	2	3	3	3	34.7	34.7	34.7	10.845	101	101;104	0	6.5478	1080200000	270060000	1080200000	9	9				473	239;3054;3225	True;True;True	269;3404;3594	1022;11886;11887;11888;11889;11890;11891;11892;12577;12578;12579;12580	820;9161;9162;9163;9164;9165;9714;9715;9716	820;9161;9714
sp|P02787|TRFE_HUMAN;CON__Q2HJF0	sp|P02787|TRFE_HUMAN	54;2	54;2	53;1		2	54	54	53	63.5	63.5	62.8	77.063	698	698;622	0	323.31	150790000000	3677900000	149710000000	295	295				474	113;546;670;764;868;927;932;989;1051;1111;1112;1236;1238;1354;1366;1367;1372;1465;1526;1532;1533;1569;1621;1631;1969;2471;3115;3126;3127;3261;3570;3936;3939;3952;4076;4077;4099;4256;4622;5699;5887;5888;6396;6413;7017;7018;7108;7250;7369;7616;7617;7708;9259;9260	True;True;True;True;True;True;True;True;True;True;True;True;True;True;True;True;True;True;True;True;True;True;True;True;True;True;True;True;True;True;True;True;True;True;True;True;True;True;True;True;True;True;True;True;True;True;True;True;True;True;True;True;True;True	126;626;769;870;978;1039;1046;1107;1177;1242;1243;1376;1378;1511;1524;1525;1530;1531;1532;1640;1707;1713;1714;1755;1818;1829;2205;2772;3471;3483;3484;3635;3966;3967;3968;3969;3970;3971;4384;4387;4401;4402;4536;4537;4538;4562;4735;4736;4737;4738;5149;6463;6464;6693;6694;7301;7320;8158;8159;8256;8416;8544;8814;8815;8915;8916;10667;10668	446;447;2099;2491;2492;2493;2494;2495;2496;2497;2498;2499;2769;3058;3059;3245;3246;3247;3248;3249;3250;3251;3270;3400;3401;3402;3403;3404;3405;3406;3407;3408;3409;3410;3411;3412;3413;3414;3415;3416;3417;3418;3744;3745;3746;3747;3748;3749;3750;3751;3752;3753;3754;3755;3756;3757;3758;3759;3760;3761;3762;3763;3764;3765;3766;3767;3768;3769;3770;3771;3772;3773;3774;3775;3776;3777;3778;3779;3780;3781;4…	384;385;1654;1932;1933;1934;1935;2125;2358;2521;2522;2523;2524;2541;2653;2654;2655;2656;2657;2658;2659;2660;2661;2662;2663;2664;2665;2666;2667;2921;2922;2923;2924;2925;2926;2927;2928;2929;2930;2931;2932;2933;2934;2935;2936;2937;2938;2939;2940;2941;2942;2943;2944;2945;2946;2947;2948;3113;3114;3115;3116;3496;3497;3500;3501;3873;3874;3896;3897;3898;3899;3905;3906;3907;3908;3909;3910;3911;3912;3913;3…	384;1654;1933;2125;2358;2522;2541;2661;2932;3113;3114;3496;3500;3873;3896;3899;3925;4361;4477;4502;4510;4592;4789;4806;6063;7652;9359;9412;9481;9794;10364;11306;11311;11357;11658;11667;11783;12351;13360;17088;17698;17699;19208;19251;21177;21181;21402;21788;22158;22778;22785;22984;28439;28449		166;167;168;169;170;581	240;241;242;243;244;245;246				127;402;523;528;529;595	128;275;332;401;408;483;518
sp|P02788|TRFL_HUMAN	sp|P02788|TRFL_HUMAN	35	35	33		1	35	35	33	53.9	53.9	51	78.181	710	710	0	323.31	40285000000	857140000	40184000000	83	83				475	854;887;910;988;1237;1386;1443;1518;1823;1966;1971;2023;2209;2475;2565;2799;3998;4163;5078;5877;6711;6812;6874;6972;7037;7072;7386;7623;7632;7709;7860;9186;9187;9540;9738	True;True;True;True;True;True;True;True;True;True;True;True;True;True;True;True;True;True;True;True;True;True;True;True;True;True;True;True;True;True;True;True;True;True;True	964;997;1022;1106;1377;1547;1614;1698;2043;2202;2207;2268;2477;2776;2876;2877;3135;4453;4454;4634;5689;6681;6682;7759;7919;7920;8006;8111;8178;8217;8563;8821;8822;8832;8917;9083;10585;10586;10964;10965;11198	3009;3010;3011;3012;3013;3100;3101;3102;3103;3104;3105;3106;3107;3163;3392;3393;3394;3395;3396;3397;3398;3399;4543;4544;5120;5121;5122;5123;5452;5775;5776;5777;7171;7172;7173;7174;7175;7688;7689;7690;7691;7692;7703;7704;7996;7997;8594;8595;8596;8597;8598;8599;8600;8601;9887;9888;9889;9890;10132;10133;10134;10135;10136;10137;10138;10139;10833;15227;15228;15229;15230;15231;15232;15233;15234;15235;1…	2316;2317;2318;2319;2320;2396;2397;2398;2399;2400;2401;2443;2650;2651;2652;3498;3499;3955;3956;3957;3958;3959;4206;4462;4463;4464;5665;6058;6059;6060;6067;6282;6283;6712;6713;6714;6715;6716;6717;7658;7659;7842;7843;7844;8339;8340;8341;8342;8343;11486;11487;11488;11489;11490;11491;11492;11493;11494;12139;12140;12141;12142;12143;14556;14557;14558;14559;14560;14561;14562;14563;17679;17680;17681;2014…	2316;2398;2443;2650;3499;3958;4206;4463;5665;6059;6067;6282;6714;7658;7843;8340;11487;12143;14560;17681;20150;20550;20792;21072;21228;21307;22193;22806;22833;22988;23392;28127;28134;29175;29860		171;172;173;174	247	59			126;280;615;663	612	109
sp|P02790|HEMO_HUMAN	sp|P02790|HEMO_HUMAN	20	20	20		1	20	20	20	50.2	50.2	50.2	51.676	462	462	0	323.31	21562000000	937490000	19742000000	102	102				476	434;1467;1861;1900;1979;2458;2478;2493;2572;4534;4788;5782;6557;6558;7151;7297;7655;9208;9209;9733	True;True;True;True;True;True;True;True;True;True;True;True;True;True;True;True;True;True;True;True	494;1642;1643;2084;2127;2128;2216;2757;2779;2798;2884;5046;5339;6560;7529;7530;7531;7532;7533;7534;7535;8301;8465;8466;8858;10609;10610;11192;11193	1686;5636;5637;5638;5639;5640;5641;5642;5643;5644;7348;7349;7350;7351;7352;7353;7354;7355;7356;7357;7496;7497;7498;7499;7500;7501;7502;7503;7504;7505;7506;7507;7508;7509;7510;7511;7734;7735;7736;7737;7738;7739;7740;7741;7742;7743;7744;7745;7746;7747;7748;7749;7750;7751;7752;7753;7754;7755;7756;7757;7758;7759;7760;7761;7762;7763;7764;7765;7766;7767;7768;7769;7770;7771;7772;7773;7774;7775;7776;7777…	1304;4364;4365;4366;4367;4368;4369;5787;5788;5789;5790;5791;5792;5793;5794;5795;5796;5797;5798;5899;5900;5901;5902;5903;5904;5905;5906;5907;5908;6091;6092;6093;6094;6095;6096;6097;6098;6099;6100;6101;6102;6103;6104;6105;6106;6107;6108;6109;6110;6111;6112;6113;6114;6115;6116;6117;6118;6119;6120;6121;6122;6123;6124;6125;6126;6127;6128;6129;6130;6131;6132;6133;6134;6135;7620;7662;7701;7855;7856;7857…	1304;4364;5790;5907;6116;7620;7662;7701;7855;13119;13871;17321;19682;19694;21473;21887;22872;28184;28191;29852		175;176;177;582	248;249				103;106;204;421	177;229
sp|P02792|FRIL_HUMAN	sp|P02792|FRIL_HUMAN	3	3	3		1	3	3	3	21.7	21.7	21.7	20.019	175	175	0	248.71	549590000	68699000	547690000	6	6				477	1065;4898;5521	True;True;True	1192;5489;5490;6206	3809;3810;3811;3812;3813;3814;19155;19156;19157;19158;19159;19160;19161;19162;21712;21713;21714;21715;21716;21717;21718;21719;21720	2969;2970;2971;2972;2973;14172;14173;14174;14175;14176;14177;16131;16132;16133;16134	2972;14172;16134
sp|P02794|FRIH_HUMAN	sp|P02794|FRIH_HUMAN	2	2	2		1	2	2	2	12	12	12	21.225	183	183	0	4.7552	85348000	7758900	85348000	2	2				478	1682;6075	True;True	1887;6944	6563;6564;24594;24595;24596	5068;18272;18273	5068;18272
sp|P03950|ANGI_HUMAN	sp|P03950|ANGI_HUMAN	4	4	4		1	4	4	4	34.7	34.7	34.7	16.55	147	147	0	12.572	247900000	30987000	247900000	5	5				479	1177;6085;7491;9690	True;True;True;True	1312;6955;6956;8674;11136	4333;4334;4335;4336;4337;24654;24655;30070;30071;30072;39770	3337;3338;3339;18335;18336;18337;22408;22409;29674	3338;18337;22408;29674		178					133
sp|P03951|FA11_HUMAN	sp|P03951|FA11_HUMAN	3	2	2		1	3	2	2	4.6	3.5	3.5	70.108	625	625	0	2.4634	13333000	317460	13333000	0	0				480	5449;6257;7692	True;False;True	6105;7148;8899	21365;25394;30808	15848;18895;22962	15848;18895;22962			250					474
sp|P03952|KLKB1_HUMAN	sp|P03952|KLKB1_HUMAN	5	5	4		1	5	5	4	8.2	8.2	7.1	71.369	638	638	0	19.484	92513000	2312800	92513000	4	4				481	1647;1669;3217;6257;8271	True;True;True;True;True	1845;1874;3585;7148;9572	6414;6415;6416;6539;12561;25394;33616;33617	4962;5053;9702;18895;25188	4962;5053;9702;18895;25188
sp|P04003|C4BPA_HUMAN	sp|P04003|C4BPA_HUMAN	5	5	5		1	5	5	5	11.1	11.1	11.1	67.033	597	597	0	11.599	87852000	2833900	87852000	5	5				482	893;2239;2940;2990;9684	True;True;True;True;True	1004;2513;3279;3333;11129	3120;3121;8931;8932;11350;11471;39760	2411;6960;8731;8811;29660	2411;6960;8731;8811;29660
sp|P04004|VTNC_HUMAN;CON__Q3ZBS7	sp|P04004|VTNC_HUMAN	5;2	5;2	5;2		2	5	5	5	11.7	11.7	11.7	54.305	478	478;484	0	9.7373	3599100000	149960000	3032000000	19	19				483	1447;1451;3901;6176;6708	True;True;True;True;True	1619;1624;1625;4344;4345;7058;7755;7756	5464;5498;5499;5500;5501;5502;5503;5504;5505;5506;5507;5508;5509;14843;14844;14845;14846;14847;14848;14849;14850;25120;25121;25122;25123;27110;27111;27112;27113;27114	4214;4215;4242;4243;4244;4245;4246;4247;4248;4249;4250;11223;11224;11225;11226;11227;11228;18712;18713;18714;18715;18716;20145;20146	4215;4247;11223;18713;20146			251;252					350;359
sp|P04040|CATA_HUMAN	sp|P04040|CATA_HUMAN	18	18	18		1	18	18	18	37.2	37.2	37.2	59.755	527	527	0	323.31	4993100000	172170000	4927600000	41	41				484	116;200;201;1039;1040;1217;1317;2166;2399;2766;2767;4249;4392;4906;5148;5317;5717;5784	True;True;True;True;True;True;True;True;True;True;True;True;True;True;True;True;True;True	129;226;227;1165;1166;1357;1473;2427;2691;3097;3098;3099;4728;4885;5498;5763;5952;5953;6485;6562;6563	451;452;453;454;455;456;457;458;459;869;870;871;872;873;874;875;3659;3660;3661;3662;4499;4897;4898;4899;4900;8427;9570;9571;9572;9573;10723;10724;10725;10726;10727;10728;10729;10730;10731;10732;10733;16350;16351;16352;17010;19186;19187;19188;19897;20563;20564;23080;23081;23082;23083;23084;23085;23086;23087;23314;23315;23316;23317;23318	389;390;391;392;393;394;395;712;713;714;715;716;717;2869;2870;2871;2872;3471;3774;3775;3776;6597;7432;7433;7434;8234;8235;8236;8237;8238;8239;8240;8241;8242;8243;8244;8245;8246;8247;8248;12326;12754;14189;14190;14725;15190;15191;17138;17139;17140;17141;17142;17143;17324;17325;17326	390;714;717;2869;2871;3471;3776;6597;7432;8238;8246;12326;12754;14190;14725;15191;17141;17324		179;180	253				481;507	61
sp|P04062|GLCM_HUMAN	sp|P04062|GLCM_HUMAN	3	3	3		1	3	3	3	5.8	5.8	5.8	59.716	536	536	0	4.5472	43494000	1610900	43494000	3	3				485	443;5785;8851	True;True;True	503;6564;10215	1725;1726;23319;36166	1334;17327;26980	1334;17327;26980
sp|P04066|FUCO_HUMAN	sp|P04066|FUCO_HUMAN	6	6	6		1	6	6	6	16.3	16.3	16.3	53.688	466	466	0	17.12	707690000	30769000	707690000	9	9				486	1134;1272;1305;2016;3793;9722	True;True;True;True;True;True	1266;1416;1461;2261;4228;11178	4206;4207;4208;4724;4725;4860;7977;14508;14509;39938;39939;39940	3251;3252;3638;3639;3737;6269;11009;11010;29808	3251;3639;3737;6269;11009;29808
sp|P04070|PROC_HUMAN	sp|P04070|PROC_HUMAN	3	3	3		1	3	3	3	10.2	10.2	10.2	52.071	461	461	0	13.33	39590000	2474400	39590000	3	3				487	1709;4452;6892	True;True;True	1915;4954;8024	6614;17227;28010;28011	5106;5107;12906;20822;20823	5107;12906;20823
sp|P04075|ALDOA_HUMAN	sp|P04075|ALDOA_HUMAN	8	8	8		1	8	8	8	29.4	29.4	29.4	39.42	364	364	0	24.041	731360000	31798000	665430000	19	19				488	89;345;2263;2601;3343;6189;6427;9694	True;True;True;True;True;True;True;True	99;393;2542;2543;2919;3722;3723;7073;7334;11141	325;326;327;328;329;1382;9142;9143;9144;9145;9146;9147;9148;9149;10243;10244;10245;10246;10247;10248;12963;12964;12965;12966;12967;25178;25908;25909;39783;39784	308;309;310;1078;7124;7125;7126;7127;7128;7129;7914;7915;7916;7917;9964;9965;9966;9967;9968;18752;19270;29684	308;1078;7129;7917;9964;18752;19270;29684			254;255					165;251
sp|P04080|CYTB_HUMAN	sp|P04080|CYTB_HUMAN	2	2	2		1	2	2	2	36.7	36.7	36.7	11.139	98	98	0	24.805	535460000	89243000	477180000	7	7				489	5591;7474	True;True	6309;6310;6311;8656	21941;21942;21943;21944;21945;21946;30037;30038;30039	16289;16290;16291;16292;16293;16294;22382;22383	16293;22382			256;257					1;2
sp|P04083|ANXA1_HUMAN	sp|P04083|ANXA1_HUMAN	12	12	12		1	12	12	12	42.5	42.5	42.5	38.714	346	346	0	47.34	558280000	27914000	558280000	18	18				490	74;499;931;2561;2660;2883;2926;4003;5698;5724;6125;7083	True;True;True;True;True;True;True;True;True;True;True;True	83;574;575;1045;2872;2982;3220;3265;4459;6462;6496;7005;8231	289;290;291;1923;1924;1925;3269;10127;10410;10411;10412;10413;10414;10415;11065;11066;11067;11316;11317;15246;23009;23010;23114;23115;24980;24981;28701;28702	282;283;1481;1482;2540;7838;8017;8018;8019;8020;8021;8022;8498;8499;8702;8703;11501;17080;17165;18613;21359	283;1481;2540;7838;8019;8498;8702;11501;17080;17165;18613;21359			258					3
sp|P04114|APOB_HUMAN	sp|P04114|APOB_HUMAN	49	49	47		1	49	49	47	12.7	12.7	12.3	515.6	4563	4563	0	194.98	829930000	3306500	829930000	54	54				491	148;481;691;721;1554;1862;1916;2012;2103;2179;2502;2710;3180;3368;3452;3592;3864;3912;4043;4227;4320;4878;4948;5139;5207;5210;5283;5667;5841;5894;5902;6039;6351;6742;7093;7179;7395;7635;7637;7920;8566;8750;8807;8819;8857;8891;8927;8983;9057	True;True;True;True;True;True;True;True;True;True;True;True;True;True;True;True;True;True;True;True;True;True;True;True;True;True;True;True;True;True;True;True;True;True;True;True;True;True;True;True;True;True;True;True;True;True;True;True;True	165;546;794;826;1737;2085;2145;2257;2354;2443;2809;3032;3542;3749;3838;4000;4303;4358;4503;4700;4807;5461;5542;5754;5827;5830;5911;6418;6642;6700;6709;6886;7250;7811;8241;8332;8572;8835;8837;9152;9902;10103;10169;10182;10222;10257;10295;10352;10440	664;1829;1830;2567;2650;5882;5883;5884;7358;7359;7552;7971;8229;8230;8508;8509;8510;9986;10563;10564;12450;13020;13254;13797;13798;14713;14894;15358;16260;16831;16832;19080;19302;19877;19878;19879;20081;20082;20083;20084;20091;20483;20484;20485;20486;22181;23610;23611;23810;23829;24350;25662;27278;28723;28975;28976;29808;29809;29810;30639;30640;30644;31584;35033;35749;35750;35751;36056;36089;3609…	554;1415;1986;2049;4547;5799;5944;6265;6454;6650;7722;8111;9627;10004;10161;10511;11135;11251;11589;12268;12638;14119;14120;14274;14711;14712;14713;14844;14845;14851;15127;15128;15129;16468;17569;17707;17727;18118;19098;20271;21376;21560;21561;22206;22207;22837;22840;23515;26183;26673;26674;26884;26913;27012;27127;27128;27193;27286;27470	554;1415;1986;2049;4547;5799;5944;6265;6454;6650;7722;8111;9627;10004;10161;10511;11135;11251;11589;12268;12638;14120;14274;14711;14845;14851;15127;16468;17569;17707;17727;18118;19098;20271;21376;21561;22206;22837;22840;23515;26183;26674;26884;26913;27012;27127;27193;27286;27470			259					4184
sp|P04118|COL_HUMAN	sp|P04118|COL_HUMAN	2	2	2		1	2	2	2	29.5	29.5	29.5	11.954	112	112	0	4.9114	56634000	8090500	56634000	4	4				492	7374;7896	True;True	8550;9124	29753;29754;29755;29756;31518	22164;22165;22166;22167;23465	22166;23465
sp|P04155|TFF1_HUMAN	sp|P04155|TFF1_HUMAN	1	1	1		1	1	1	1	19	19	19	9.1494	84	84	0.0038204	1.6997	9840300	1968100	9840300	1	1				493	6692	TRUE	7729	27042	20094	20094
sp|P04156|PRIO_HUMAN	sp|P04156|PRIO_HUMAN	5	5	5		1	5	5	5	17.8	17.8	17.8	27.661	253	253	0	23.55	2243300000	186940000	2007200000	13	13				494	6220;6259;6260;9124;9612	True;True;True;True;True	7104;7150;7151;10518;10519;11050	25269;25270;25271;25272;25397;25398;25399;25400;25401;37555;37556;37557;37558;37559;37560;37561;37562;37563;39525	18814;18898;18899;18900;18901;27990;27991;27992;27993;27994;27995;27996;27997;29488	18814;18898;18900;27995;29488			260					213
sp|P04180|LCAT_HUMAN	sp|P04180|LCAT_HUMAN	6	6	6		1	6	6	6	18.2	18.2	18.2	49.577	440	440	0	16.79	713230000	35662000	713230000	10	10				495	3809;4176;4285;6401;7500;7555	True;True;True;True;True;True	4246;4648;4769;4770;7306;7307;8684;8748	14561;16121;16724;16725;25851;25852;25853;30120;30121;30122;30308;30309;30310	11038;12172;12173;12565;12566;19222;19223;22439;22440;22441;22586;22587	11038;12173;12566;19223;22440;22587			261					73
sp|P04196|HRG_HUMAN	sp|P04196|HRG_HUMAN	5	5	5		1	5	5	5	7.6	7.6	7.6	59.578	525	525	0	26.15	813310000	38729000	813310000	7	7				496	360;361;2540;6591;6962	True;True;True;True;True	410;411;2851;7587;8100	1433;1434;1435;1436;10077;10078;26632;26633;26634;26635;28281;28282	1118;1119;1120;7805;19775;21049;21050	1118;1120;7805;19775;21049
sp|P04211|LV743_HUMAN;sp|A0A075B6I9|LV746_HUMAN	sp|P04211|LV743_HUMAN;sp|A0A075B6I9|LV746_HUMAN	3;2	3;2	3;2	;	2	3	3	3	21.4	21.4	21.4	12.451	117	117;117	0	10.156	7323900000	1831000000	7242600000	7	7				497	405;2256;3130	True;True;True	460;2533;3487	1579;1580;1581;1582;9078;9079;9080;9081;9082;9083;9084;9085;9086;9087;9088;9089;9090;9091;12267;12268;12269;12270;12271;12272	1234;7085;7086;7087;7088;7089;7090;9490;9491;9492	1234;7088;9491
sp|P04216|THY1_HUMAN	sp|P04216|THY1_HUMAN	3	3	3		1	3	3	3	24.2	24.2	24.2	17.935	161	161	0	7.2926	542240000	90373000	542240000	10	10				498	3150;8764;9068	True;True;True	3512;10117;10451	12376;12377;35767;35768;35769;36864;36865;36866;36867;36868	9561;9562;9563;26688;26689;27498;27499;27500;27501;27502	9561;26689;27500
sp|P04217|A1BG_HUMAN;CON__Q2KJF1	sp|P04217|A1BG_HUMAN	12;1	12;1	12;1		2	12	12	12	30.9	30.9	30.9	54.253	495	495;503	0	189.26	40415000000	2377400000	40354000000	53	53				499	726;873;914;2965;3107;4361;4681;5809;6894;7170;8049;9043	True;True;True;True;True;True;True;True;True;True;True;True	831;983;1026;3306;3462;4850;5209;6599;6600;8026;8321;9310;10418	2656;2657;2658;2659;2660;2661;2662;2663;2664;2665;2666;2667;3066;3067;3068;3069;3070;3071;3072;3073;3171;3172;3173;3174;3175;3176;3177;3178;11409;11410;11411;11412;11413;11414;11415;12076;12077;12078;12079;12080;12081;12082;12083;12084;12085;12086;12087;12088;12089;12090;12091;16918;16919;18074;18075;23409;23410;23411;28013;28943;28944;28945;28946;28947;28948;28949;28950;28951;32123;32124;36773;3…	2054;2055;2056;2057;2058;2059;2365;2366;2367;2368;2369;2370;2371;2449;2450;2451;2452;2453;2454;8773;9310;9311;9312;9313;9314;9315;9316;9317;9318;9319;9320;9321;9322;9323;9324;9325;9326;9327;9328;12700;13483;13484;13485;13486;17389;17390;17391;20825;21536;21537;21538;21539;21540;21541;21542;21543;21544;23916;23917;23918;27429	2054;2370;2452;8773;9313;12700;13486;17389;20825;21543;23918;27429		181					63
sp|P04233|HG2A_HUMAN	sp|P04233|HG2A_HUMAN	2	2	2		1	2	2	2	10.5	10.5	10.5	33.515	296	296	0	4.0885	139760000	10751000	126920000	3	3				500	965;5251	True;True	1082;5872	3334;3335;3336;3337;3338;3339;20214	2598;2599;2600;2601;2602;2603;14939	2602;14939
sp|P04264|K2C1_HUMAN;CON__P04264;CON__ENSEMBL:ENSBTAP00000038253;CON__Q8BGZ7;CON__P50446	sp|P04264|K2C1_HUMAN;CON__P04264	18;17;4;1;1	18;17;4;1;1	13;12;2;0;0	;	5	18	18	13	30.7	30.7	23.9	66.038	644	644;644;606;551;553	0	277.17	5867500000	189270000	5852500000	31	31			+	501	606;2108;3275;4184;4806;5850;6605;6606;6607;7159;7234;7248;7273;7326;7327;7357;8018;9406	True;True;True;True;True;True;True;True;True;True;True;True;True;True;True;True;True;True	693;2359;3651;4656;5359;5360;6651;7602;7603;7604;8309;8310;8399;8414;8439;8499;8500;8501;8531;9273;10819	2312;8247;8248;8249;8250;8251;8252;8253;8254;8255;12728;16143;16144;18742;18743;18744;18745;18746;18747;18748;23636;23637;23638;26675;26676;26677;28898;28899;28900;29214;29259;29260;29261;29262;29263;29334;29335;29336;29337;29338;29339;29340;29341;29342;29343;29616;29617;29618;29619;29620;29621;29622;29623;29624;29625;29626;29718;29719;29720;29721;29722;29723;31994;38660;38661;38662	1806;6467;6468;6469;6470;6471;6472;9820;12189;13906;13907;13908;13909;17586;17587;17588;17589;19794;19795;19796;21502;21503;21748;21776;21777;21778;21779;21780;21835;21836;21837;22068;22069;22070;22071;22072;22073;22074;22136;22137;22138;23814;28803	1806;6470;9820;12189;13909;17589;19794;19795;19796;21503;21748;21776;21835;22071;22074;22136;23814;28803		182;183;184	262				26;188;189	469
sp|P04275|VWF_HUMAN	sp|P04275|VWF_HUMAN	16	16	16		1	16	16	16	7.2	7.2	7.2	309.26	2813	2813	0	61.531	474140000	3565000	474140000	15	15				502	270;1595;1780;2707;3236;3264;3483;3555;4925;7129;7130;8152;9083;9084;9557;9566	True;True;True;True;True;True;True;True;True;True;True;True;True;True;True;True	304;1786;1996;3029;3606;3638;3873;3947;5518;8277;8278;8279;9429;10468;10469;10984;10993	1138;6093;6094;6918;10546;12601;12695;12696;13336;13337;13338;13537;13538;19242;19243;28803;28804;28805;28806;32799;36931;36932;36933;39199;39217	916;4717;5391;5392;8104;9731;9798;9799;10216;10333;14231;14232;21433;21434;21435;24427;27538;27539;27540;29211;29226	916;4717;5392;8104;9731;9799;10216;10333;14231;21433;21435;24427;27538;27540;29211;29226		185					78
sp|P04278|SHBG_HUMAN	sp|P04278|SHBG_HUMAN	2	2	2		1	2	2	2	6.2	6.2	6.2	43.779	402	402	0.0015789	2.0837	3041700	144840	3041700	1	1				503	4938;6446	True;True	5531;7362	19279;19280;26000;26001	14254;19340	14254;19340
sp|P04279|SEMG1_HUMAN	sp|P04279|SEMG1_HUMAN	12	12	8		1	12	12	8	26	26	16.9	52.13	462	462	0	41.908	755130000	26039000	755130000	15	15				504	3066;3067;3762;4082;4110;4950;5392;6555;6609;7455;7465;7466	True;True;True;True;True;True;True;True;True;True;True;True	3416;3417;3418;4193;4543;4574;5544;6041;7527;7606;8636;8647;8648	11921;11922;11923;11924;11925;11926;11927;11928;11929;11930;14401;15493;15494;15495;15633;15634;15635;19304;19305;19306;19307;21126;21127;21128;26447;26679;26680;29983;29984;30018;30019;30020;30021;30022;30023;30024;30025;30026	9191;9192;9193;9194;10945;11680;11799;11800;14276;14277;14278;14279;15645;19657;19798;22351;22352;22367;22368;22369;22370;22371;22372;22373	9191;9193;10945;11680;11799;14276;15645;19657;19798;22351;22367;22372		186;583					97;109
sp|P04350|TBB4A_HUMAN	sp|P04350|TBB4A_HUMAN	4	1	1		1	4	1	1	12.6	3.8	3.8	49.585	444	444	0.0020243	1.8981	4746100	237300	4746100	1	1				505	470;2180;4531;5447	False;False;False;True	533;2444;5043;6103	1794;1795;8511;17529;17530;17531;17532;17533;17534;21360;21361;21362	1389;6651;13113;13114;13115;13116;15846	1389;6651;13115;15846			263					267
sp|P04406|G3P_HUMAN;sp|O14556|G3PT_HUMAN	sp|P04406|G3P_HUMAN	12;1	12;1	12;1		2	12	12	12	36.4	36.4	36.4	36.053	335	335;408	0	224.64	2410100000	141770000	2179000000	22	22				506	147;2416;4609;5198;5306;5307;8520;8572;8591;8870;9114;9115	True;True;True;True;True;True;True;True;True;True;True;True	164;2709;5134;5817;5818;5938;5939;5940;5941;9852;9853;9909;9910;9911;9934;10236;10505;10506;10507;10508	663;9693;9694;17783;17784;20043;20044;20045;20046;20047;20048;20049;20050;20051;20052;20053;20054;20055;20056;20539;20540;20541;20542;20543;20544;20545;20546;20547;34900;34901;34902;34903;34904;35046;35047;35048;35049;35050;35051;35052;35053;35054;35055;35056;35057;35058;35059;35060;35061;35062;35063;35105;35106;35107;36292;36293;37520;37521;37522;37523;37524;37525;37526;37527;37528;37529;37530	553;7523;13291;14825;14826;14827;15170;15171;15172;15173;15174;15175;15176;15177;26097;26098;26099;26100;26193;26194;26195;26196;26197;26198;26199;26200;26201;26202;26236;27099;27100;27968;27969;27970;27971;27972;27973	553;7523;13291;14826;15174;15177;26098;26195;26236;27099;27969;27972		187;188;189	264;265;266;267;268				9;64;70	130;133;231;328;331
sp|P04424|ARLY_HUMAN	sp|P04424|ARLY_HUMAN	2	2	2		1	2	2	2	6.9	6.9	6.9	51.657	464	464	0	2.878	4875000	203120	4875000	2	2				507	1430;3606	True;True	1599;4015	5420;13829	4185;10537	4185;10537
sp|P04430|KV116_HUMAN	sp|P04430|KV116_HUMAN	1	1	1		1	1	1	1	13.7	13.7	13.7	12.618	117	117	0.0029369	1.7916	29747000	7436700	29747000	2	2				508	7313	TRUE	8482	29528;29529	22010;22011	22011
sp|P04439|HLAA_HUMAN	sp|P04439|HLAA_HUMAN	5	5	3		1	5	5	3	14.5	14.5	7.7	40.84	365	365	0	9.8065	530720000	25272000	501370000	12	12				509	599;2066;7657;8356;9682	True;True;True;True;True	683;2314;8860;8861;9669;11127	2275;8119;8120;8121;8122;30691;30692;30693;30694;33889;33890;39752;39753;39754;39755;39756;39757	1772;6379;6380;6381;22876;22877;22878;25369;29653;29654;29655;29656;29657	1772;6379;22876;25369;29653			269					162
sp|P04440|DPB1_HUMAN	sp|P04440|DPB1_HUMAN	1	1	1		1	1	1	1	4.3	4.3	4.3	29.159	258	258	0.0099215	1.2709	21877000	1682900	21877000	2	2				510	713	TRUE	818	2626;2627;2628	2025;2026	2025
sp|P04626|ERBB2_HUMAN	sp|P04626|ERBB2_HUMAN	2	2	2		1	2	2	2	2.2	2.2	2.2	137.91	1255	1255	0	4.3234	9542500	190850	9542500	1	1				511	804;5935	True;True	912;6752	2889;23945;23946	2217;17808	2217;17808
sp|P04745|AMY1_HUMAN	sp|P04745|AMY1_HUMAN	17	2	2		1	17	2	2	46.6	4.9	4.9	57.767	511	511	0	4.7727	57229000	2289200	57229000	1	1				512	264;473;1102;1890;2576;3085;3181;4545;5116;6082;6089;6182;7489;7838;8123;9336;9643	False;False;False;False;False;False;False;True;True;False;False;False;False;False;False;False;False	297;537;1232;2116;2888;3436;3437;3543;3544;3545;5060;5061;5728;6951;6952;6960;6961;6962;7065;8671;9061;9393;10744;11084	1095;1096;1801;1802;1803;1804;3972;3973;3974;3975;3976;3977;3978;3979;3980;3981;7468;10173;10174;10175;10176;10177;10178;11988;11989;11990;11991;11992;11993;11994;11995;11996;12451;12452;12453;12454;12455;12456;12457;12458;12459;17579;17580;17581;17582;17583;17584;17585;17586;19805;19806;19807;19808;24637;24638;24639;24640;24641;24642;24643;24644;24645;24646;24647;24648;24649;24650;24662;24663;24…	878;879;1393;3086;3087;3088;3089;3090;3091;3092;5876;7867;7868;7869;9240;9241;9242;9243;9244;9245;9246;9247;9248;9249;9250;9628;9629;9630;9631;9632;9633;13149;13150;13151;13152;14662;18320;18321;18322;18323;18324;18325;18326;18327;18328;18329;18330;18331;18332;18342;18343;18344;18345;18346;18347;18348;18349;18734;18735;18736;18737;22401;23354;24283;24284;28599;29569;29570	878;1393;3092;5876;7867;9245;9630;13150;14662;18331;18349;18735;22401;23354;24283;28599;29569		9;190;191;192;193;584	16;17;270				199;235;294;419;423;427	198;217;302
sp|P04746|AMYP_HUMAN	sp|P04746|AMYP_HUMAN	19	19	3		1	19	19	3	51.7	51.7	5.5	57.706	511	511	0	323.31	10091000000	403620000	9923600000	34	34				513	264;473;1102;1890;2576;3085;3181;4544;5196;5197;6082;6090;6182;6533;7489;7838;8123;9336;9643	True;True;True;True;True;True;True;True;True;True;True;True;True;True;True;True;True;True;True	297;537;1232;2116;2888;3436;3437;3543;3544;3545;5058;5059;5815;5816;6951;6952;6963;6964;7065;7492;7493;7494;8671;9061;9393;10744;11084	1095;1096;1801;1802;1803;1804;3972;3973;3974;3975;3976;3977;3978;3979;3980;3981;7468;10173;10174;10175;10176;10177;10178;11988;11989;11990;11991;11992;11993;11994;11995;11996;12451;12452;12453;12454;12455;12456;12457;12458;12459;17572;17573;17574;17575;17576;17577;17578;20036;20037;20038;20039;20040;20041;20042;24637;24638;24639;24640;24641;24642;24643;24644;24645;24646;24647;24648;24649;24650;24…	878;879;1393;3086;3087;3088;3089;3090;3091;3092;5876;7867;7868;7869;9240;9241;9242;9243;9244;9245;9246;9247;9248;9249;9250;9628;9629;9630;9631;9632;9633;13143;13144;13145;13146;13147;13148;14819;14820;14821;14822;14823;14824;18320;18321;18322;18323;18324;18325;18326;18327;18328;18329;18330;18331;18332;18350;18351;18352;18353;18354;18355;18734;18735;18736;18737;19583;19584;19585;19586;19587;19588;…	878;1393;3092;5876;7867;9245;9630;13146;14819;14821;18331;18351;18735;19587;22401;23354;24283;28599;29569		190;192;193;194;195;196;197;198;199;200;201;584	16;270				199;233;235;294;365;367;377;378;379;419;423;427	198;217
sp|P04792|HSPB1_HUMAN	sp|P04792|HSPB1_HUMAN	4	4	4		1	4	4	4	30.2	30.2	30.2	22.782	205	205	0	137.91	1157000000	82643000	1157000000	12	12				514	4232;4395;6284;8962	True;True;True;True	4707;4708;4890;7175;10330	16279;16280;16281;16282;16283;16284;16285;16286;17027;17028;17029;25465;25466;36535;36536;36537;36538;36539;36540;36541	12281;12282;12283;12284;12285;12286;12766;12767;12768;18942;18943;18944;27250;27251;27252;27253;27254;27255;27256	12283;12767;18942;27251		202					177
sp|P04843|RPN1_HUMAN	sp|P04843|RPN1_HUMAN	1	1	1		1	1	1	1	1.6	1.6	1.6	68.569	607	607	0.0020367	1.9231	10148000	274270	10148000	1	1				515	8186	TRUE	9468	33171;33172	24857	24857
sp|Q99878|H2A1J_HUMAN;sp|Q96KK5|H2A1H_HUMAN;sp|Q9BTM1|H2AJ_HUMAN;sp|Q93077|H2A1C_HUMAN;sp|Q7L7L0|H2A3_HUMAN;sp|P20671|H2A1D_HUMAN;sp|P0C0S8|H2A1_HUMAN;sp|P04908|H2A1B_HUMAN;sp|P16104|H2AX_HUMAN;sp|Q96QV6|H2A1A_HUMAN	sp|Q99878|H2A1J_HUMAN;sp|Q96KK5|H2A1H_HUMAN;sp|Q9BTM1|H2AJ_HUMAN;sp|Q93077|H2A1C_HUMAN;sp|Q7L7L0|H2A3_HUMAN;sp|P20671|H2A1D_HUMAN;sp|P0C0S8|H2A1_HUMAN;sp|P04908|H2A1B_HUMAN;sp|P16104|H2AX_HUMAN;sp|Q96QV6|H2A1A_HUMAN	4;4;4;4;4;4;4;4;3;2	4;4;4;4;4;4;4;4;3;2	0;0;0;0;0;0;0;0;0;0	;;;;;;;;;	10	4	4	0	50	50	0	13.936	128	128;128;129;130;130;130;130;130;143;131	0	188.23	1749200000	349850000	1743900000	21	21				516	231;3074;8470;9026	True;True;True;True	260;3425;9801;10398	980;981;982;983;984;985;986;987;988;11948;11949;11950;11951;11952;11953;11954;11955;34720;34721;34722;34723;34724;34725;34726;34727;34728;34729;34730;34731;34732;34733;34734;34735;34736;36712;36713;36714;36715	794;795;796;797;798;799;9205;9206;9207;9208;9209;9210;9211;25965;25966;25967;25968;25969;25970;25971;25972;25973;25974;27388	794;9207;25965;27388
sp|P05023|AT1A1_HUMAN;sp|P13637|AT1A3_HUMAN;sp|P50993|AT1A2_HUMAN;sp|Q13733|AT1A4_HUMAN;sp|P54707|AT12A_HUMAN;sp|P20648|ATP4A_HUMAN	sp|P05023|AT1A1_HUMAN;sp|P13637|AT1A3_HUMAN	10;5;4;3;2;1	10;5;4;3;2;1	10;5;4;3;2;1	;	6	10	10	10	12.6	12.6	12.6	112.89	1023	1023;1013;1020;1029;1039;1035	0	82.721	198290000	4406500	194570000	14	14				517	758;1028;3842;4576;4885;5963;6020;6435;8584;9487	True;True;True;True;True;True;True;True;True;True	864;1151;4279;5097;5471;6784;6862;7344;7345;9925;9926;10905	2751;3628;3629;14658;17690;17691;17692;19102;24027;24265;25924;25925;25926;25927;25928;25929;25930;25931;25932;25933;25934;25935;25936;25937;25938;25939;25940;25941;25942;25943;25944;25945;25946;25947;25948;25949;25950;25951;25952;25953;25954;25955;25956;25957;25958;25959;25960;25961;35091;35092;35093;38888;38889;38890	2115;2116;2842;2843;11102;13230;13231;14137;17875;18060;19282;19283;19284;19285;19286;19287;19288;19289;19290;19291;19292;19293;19294;19295;19296;19297;19298;19299;19300;19301;19302;19303;19304;19305;19306;19307;19308;19309;19310;19311;19312;26223;26224;26225;28975;28976	2116;2842;11102;13231;14137;17875;18060;19283;26225;28975			271					615
sp|P05026|AT1B1_HUMAN	sp|P05026|AT1B1_HUMAN	3	3	3		1	3	3	3	12.5	12.5	12.5	35.061	303	303	0	16.285	75380000	6281700	75380000	4	4				518	7664;8295;9595	True;True;True	8869;9598;11030	30718;30719;33692;33693;39384;39385	22893;22894;22895;25236;25237;29364	22893;25236;29364
sp|P05060|SCG1_HUMAN	sp|P05060|SCG1_HUMAN	5	5	5		1	5	5	5	8.9	8.9	8.9	78.275	677	677	0	11.061	142100000	3739400	142100000	6	6				519	834;898;2477;6463;8296	True;True;True;True;True	943;1009;2778;7390;7391;9599	2957;3129;3130;9893;26054;26055;26056;33694;33695;33696;33697;33698;33699	2268;2417;7661;19383;19384;19385;25238;25239;25240;25241	2268;2417;7661;19385;25240
sp|P05062|ALDOB_HUMAN	sp|P05062|ALDOB_HUMAN	12	12	12		1	12	12	12	34.3	34.3	34.3	39.473	364	364	0	323.31	1777600000	93559000	1761500000	17	17				520	47;275;436;1728;1845;2174;2175;2602;3178;3969;5112;9693	True;True;True;True;True;True;True;True;True;True;True;True	50;309;496;1935;1936;2067;2438;2439;2920;3540;4421;5724;11139;11140	118;1151;1152;1689;1690;1691;6672;6673;6674;6675;6676;6677;6678;6679;6680;7294;7295;8496;8497;8498;8499;8500;8501;10249;12444;12445;12446;12447;12448;15150;15151;15152;19790;19791;39773;39774;39775;39776;39777;39778;39779;39780;39781;39782	87;924;925;1306;1307;5153;5154;5155;5156;5157;5158;5159;5764;6641;6642;6643;6644;7918;9622;9623;9624;9625;11423;11424;11425;14653;29677;29678;29679;29680;29681;29682;29683	87;924;1306;5157;5764;6641;6643;7918;9624;11423;14653;29682		203	272				26	251
sp|P05067|A4_HUMAN	sp|P05067|A4_HUMAN	5	5	5		1	5	5	5	7	7	7	86.942	770	770	0	26.13	772730000	22078000	772730000	6	6				521	768;4893;7473;7582;9351	True;True;True;True;True	874;5484;8655;8778;10760	2774;2775;19139;19140;19141;30036;30394;30395;30396;30397;30398;38433;38434;38435;38436;38437	2129;2130;14162;22381;22653;22654;28638;28639	2129;14162;22381;22653;28638
sp|P05089|ARGI1_HUMAN	sp|P05089|ARGI1_HUMAN	4	4	4		1	4	4	4	18.9	18.9	18.9	34.735	322	322	0	7.7523	10102000	594220	10102000	5	5				522	1468;7825;7874;8770	True;True;True;True	1644;9047;9098;10125	5645;31321;31465;35788	4370;23339;23421;26702;26703	4370;23339;23421;26703
sp|P05090|APOD_HUMAN	sp|P05090|APOD_HUMAN	14	14	14		1	14	14	14	49.2	49.2	49.2	21.275	189	189	0	323.31	1672500000	185830000	1616900000	37	37				523	901;958;959;3480;3642;4052;5670;5671;5837;5838;5961;5962;8703;9350	True;True;True;True;True;True;True;True;True;True;True;True;True;True	1012;1075;1076;3869;4053;4054;4512;6423;6424;6425;6635;6636;6637;6638;6782;6783;10054;10758;10759	3134;3324;3325;3326;13330;13929;13930;13931;13932;13933;13934;13935;13936;13937;13938;13939;13940;13941;13942;13943;13944;13945;13946;13947;15394;15395;15396;15397;15398;15399;15400;15401;15402;15403;15404;15405;15406;15407;15408;15409;15410;15411;22923;22924;22925;22926;22927;22928;22929;22930;22931;22932;22933;22934;22935;22936;22937;22938;23520;23521;23522;23523;23524;23525;23526;23527;23528;2…	2420;2589;2590;2591;10210;10608;10609;10610;10611;10612;10613;10614;10615;10616;10617;10618;11613;11614;11615;11616;11617;11618;11619;17019;17020;17021;17022;17023;17024;17025;17026;17027;17028;17029;17030;17031;17032;17500;17501;17502;17503;17504;17505;17506;17507;17508;17509;17510;17511;17512;17513;17514;17515;17516;17517;17518;17519;17520;17521;17522;17523;17524;17525;17526;17527;17528;17529;1…	2420;2590;2591;10210;10611;11613;17019;17032;17530;17561;17871;17874;26567;28627		204;205;206;207	273				58;165;170;171	177
sp|P05107|ITB2_HUMAN	sp|P05107|ITB2_HUMAN	7	7	7		1	7	7	7	11.3	11.3	11.3	84.781	769	769	0	10.166	58829000	1368100	58829000	4	4				524	1516;2514;4170;4437;7376;8441;8999	True;True;True;True;True;True;True	1696;2821;4641;4938;8552;9768;10368	5770;10003;16103;17182;29758;34570;34571;34572;34573;36628	4460;7739;12153;12870;22169;25862;25863;27325	4460;7739;12153;12870;22169;25862;27325
sp|P05109|S10A8_HUMAN	sp|P05109|S10A8_HUMAN	5	5	5		1	5	5	5	45.2	45.2	45.2	10.834	93	93	0	12.142	148040000	18505000	148040000	4	4				525	428;2397;2730;2731;4031	True;True;True;True;True	487;488;2689;3059;3060;4490	1653;1654;1655;1656;1657;1658;1659;1660;1661;1662;1663;1664;1665;1666;1667;1668;1669;9568;10627;10628;10629;10630;15319	1283;1284;1285;1286;1287;1288;1289;1290;1291;1292;1293;7429;7430;8164;8165;11555	1288;7429;8164;8165;11555		208					10
sp|P05121|PAI1_HUMAN	sp|P05121|PAI1_HUMAN	1	1	1		1	1	1	1	2.5	2.5	2.5	45.059	402	402	0.0015649	2.0426	4002400	200120	4002400	1	1				526	8455	TRUE	9784	34649	25920	25920
sp|P12236|ADT3_HUMAN;sp|P12235|ADT1_HUMAN;sp|P05141|ADT2_HUMAN;sp|Q9H0C2|ADT4_HUMAN	sp|P12236|ADT3_HUMAN;sp|P12235|ADT1_HUMAN;sp|P05141|ADT2_HUMAN;sp|Q9H0C2|ADT4_HUMAN	2;2;2;1	2;2;2;1	2;2;2;1	;;;	4	2	2	2	7.4	7.4	7.4	32.866	298	298;298;298;315	0.00053735	2.1933	34647000	1732400	34647000	6	6				527	4761;9441	True;True	5309;10859	18591;18592;18593;18594;18595;18596;18597;38777;38778;38779;38780;38781;38782;38783;38784;38785	13815;13816;28886;28887;28888;28889;28890	13815;28890
sp|P05154|IPSP_HUMAN	sp|P05154|IPSP_HUMAN	10	10	10		1	10	10	10	25.4	25.4	25.4	45.674	406	406	0	38.179	2415500000	120770000	2398600000	22	22				528	4;805;1108;2523;5632;6636;6869;6980;8003;9276	True;True;True;True;True;True;True;True;True;True	4;913;1238;2831;2832;6367;6368;7645;7646;8001;8120;9247;9248;10684	5;6;2890;4006;4007;4008;10029;10030;10031;10032;10033;10034;10035;10036;22059;22060;22061;22062;22063;22064;22065;22066;22067;22068;22069;26813;26814;26815;26816;26817;26818;27919;27920;27921;28355;31884;31885;31886;31887;31888;31889;38188;38189;38190;38191;38192;38193;38194	4;5;6;2218;3107;3108;7755;7756;7757;7758;7759;7760;7761;16378;16379;16380;16381;16382;16383;16384;16385;16386;16387;19921;19922;19923;20735;20736;21119;23727;23728;23729;23730;23731;23732;28477;28478;28479	5;2218;3108;7758;16384;19922;20735;21119;23731;28478		209;210	274				119;161	89
sp|P05155|IC1_HUMAN;CON__P50448	sp|P05155|IC1_HUMAN	17;1	17;1	17;1		2	17	17	17	33.8	33.8	33.8	55.154	500	500;468	0	216.62	15476000000	672870000	13640000000	66	66				529	306;1107;2191;2219;2967;3117;3482;4329;4669;5407;5503;8004;8025;8309;8733;9074;9618	True;True;True;True;True;True;True;True;True;True;True;True;True;True;True;True;True	345;1237;2456;2488;3308;3473;3474;3871;3872;4816;5197;6057;6183;9249;9281;9613;10084;10457;10458;10459;11056	1243;1244;3989;3990;3991;3992;3993;3994;3995;3996;3997;3998;3999;4000;4001;4002;4003;4004;4005;8539;8540;8541;8542;8703;11418;11419;11420;11421;12136;12137;12138;12139;12140;12141;12142;12143;12144;13332;13333;13334;13335;16845;18050;18051;18052;21183;21184;21185;21186;21187;21188;21189;21658;21659;21660;21661;31890;31891;31892;31893;31894;31895;31896;31897;31898;32020;32021;32022;32023;32024;320…	987;3097;3098;3099;3100;3101;3102;3103;3104;3105;3106;6675;6676;6849;8775;8776;8777;8778;9362;9363;9364;9365;9366;9367;9368;9369;9370;9371;10212;10213;10214;10215;12648;13466;13467;13468;15691;15692;15693;16095;16096;23733;23734;23735;23736;23838;23839;23840;23841;23842;23843;23844;23845;23846;23847;23848;25264;26638;27509;27510;27511;27512;27513;27514;27515;27516;27517;27518;27519;27520;27521;27…	987;3101;6676;6849;8777;9365;10215;12648;13468;15691;16096;23736;23844;25264;26638;27517;29498			275;276;277					370;409;413
sp|P05156|CFAI_HUMAN;CON__Q32PI4	sp|P05156|CFAI_HUMAN	8;1	8;1	8;1		2	8	8	8	14.9	14.9	14.9	65.75	583	583;618	0	31.873	1699800000	56661000	1666100000	17	17				530	586;2643;6181;7124;7278;8007;8423;8458	True;True;True;True;True;True;True;True	669;2962;7064;8272;8445;9252;9253;9745;9787	2235;10347;25151;28794;28795;28796;29353;29354;29355;29356;29357;31903;31904;31905;31906;31907;31908;31909;31910;34283;34284;34285;34652;34653;34654;34655	1743;7982;18733;21427;21844;21845;21846;21847;23740;23741;23742;23743;23744;23745;23746;25678;25923;25924;25925	1743;7982;18733;21427;21846;23740;25678;25924			278					204
sp|P05160|F13B_HUMAN	sp|P05160|F13B_HUMAN	5	5	5		1	5	5	5	9.5	9.5	9.5	75.51	661	661	0	5.5098	33884000	1026800	33884000	3	3				531	4568;7144;7189;8676;8920	True;True;True;True;True	5087;5088;8293;8346;10023;10288	17670;17671;17672;17673;28843;29074;35524;35525;36428;36429	13213;13214;13215;13216;21462;21641;26517;27182	13216;21462;21641;26517;27182		211					221
sp|P05161|ISG15_HUMAN	sp|P05161|ISG15_HUMAN	3	3	3		1	3	3	3	18.8	18.8	18.8	17.887	165	165	0	14.016	129560000	10796000	129560000	3	3				532	3372;4235;5229	True;True;True	3753;4711;5849	13025;13026;13027;13028;13029;13030;16293;16294;20128;20129;20130	10009;10010;12293;14875	10009;12293;14875
sp|P05164|PERM_HUMAN;sp|P11678|PERE_HUMAN	sp|P05164|PERM_HUMAN	14;1	14;1	14;1		2	14	14	14	22.6	22.6	22.6	83.868	745	745;715	0	42.52	1102000000	25044000	1065700000	23	23				533	794;1156;1470;2370;3196;3355;3396;4400;5791;5924;5973;6452;7490;9145	True;True;True;True;True;True;True;True;True;True;True;True;True;True	902;1289;1646;2660;3560;3561;3735;3736;3780;4895;6571;6572;6739;6740;6795;7374;7375;8672;8673;10540	2866;2867;4264;4265;5648;5649;5650;5651;5652;5653;9505;9506;12491;12492;12493;12494;12992;12993;12994;12995;12996;12997;13109;17043;17044;23336;23337;23338;23339;23340;23341;23923;23924;23925;23926;23927;24058;24059;26025;26026;26027;26028;26029;30064;30065;30066;30067;30068;30069;37601;37602;37603;37604;37605	2201;2202;2203;3287;4372;4373;4374;7389;9653;9654;9655;9986;9987;9988;9989;10070;12778;17338;17339;17340;17790;17791;17792;17902;17903;17904;19359;19360;19361;19362;19363;22402;22403;22404;22405;22406;22407;28027;28028;28029;28030;28031	2203;3287;4374;7389;9653;9988;10070;12778;17340;17792;17904;19359;22407;28030		212;213;214;215	279;280;281;282;283				220;496;715;716	409;472;588;688;719
sp|P05186|PPBT_HUMAN	sp|P05186|PPBT_HUMAN	2	2	2		1	2	2	2	3.8	3.8	3.8	57.304	524	524	0	3.5513	31726000	1175100	31726000	2	2				534	1163;7610	True;True	1296;8808	4294;30524;30525;30526;30527	3309;22754	3309;22754
sp|P05362|ICAM1_HUMAN	sp|P05362|ICAM1_HUMAN	6	6	6		1	6	6	6	12	12	12	57.825	532	532	0	30.28	795460000	31818000	795460000	6	6				535	1145;1700;3967;4700;8400;9039	True;True;True;True;True;True	1277;1905;4419;5230;9721;10413;10414	4235;6599;6600;15147;15148;18121;18122;18123;34224;34225;36759;36760;36761;36762;36763;36764;36765;36766	3267;3268;5094;5095;11420;11421;13515;25644;27417;27418;27419;27420;27421;27422;27423	3267;5094;11420;13515;25644;27420		216					343
sp|P05387|RLA2_HUMAN	sp|P05387|RLA2_HUMAN	3	3	3		1	3	3	3	46.1	46.1	46.1	11.665	115	115	0	31.224	134810000	26963000	134810000	4	4				536	4222;5826;8596	True;True;True	4695;6622;9939	16249;16250;23478;23479;23480;35118;35119	12261;17449;17450;26246	12261;17449;26246
sp|Q8NHW5|RLA0L_HUMAN;sp|P05388|RLA0_HUMAN	sp|Q8NHW5|RLA0L_HUMAN;sp|P05388|RLA0_HUMAN	1;1	1;1	1;1	;	2	1	1	1	3.2	3.2	3.2	34.364	317	317;317	0.0045106	1.5305	7851300	560810	7851300	1	1				537	3448	TRUE	3834	13248;13249	10157	10157
sp|P05408|7B2_HUMAN	sp|P05408|7B2_HUMAN	1	1	1		1	1	1	1	4.7	4.7	4.7	23.729	212	212	0.0045351	1.5441	16928000	1880900	16928000	0	0				538	7624	TRUE	8823	30608;30609;30610	22808	22808
sp|P05413|FABPH_HUMAN	sp|P05413|FABPH_HUMAN	12	12	12		1	12	12	12	80.5	80.5	80.5	14.858	133	133	0	152.93	6158300000	559850000	6142800000	18	18				539	4521;4588;5274;5788;6377;6378;6791;6792;7243;7299;7859;8336	True;True;True;True;True;True;True;True;True;True;True;True	5032;5110;5900;5901;6567;6568;7280;7281;7880;7881;7882;7883;7884;7885;7886;7887;7888;8408;8468;9082;9646	17478;17479;17480;17481;17482;17711;20417;20418;20419;20420;23323;23324;23325;23326;23327;23328;23329;23330;23331;23332;25780;25781;25782;27531;27532;27533;27534;27535;27536;27537;27538;27539;27540;27541;27542;27543;27544;27545;27546;27547;27548;27549;27550;27551;27552;27553;27554;27555;27556;27557;27558;27559;27560;27561;27562;27563;27564;27565;27566;27567;27568;27569;27570;27571;27572;27573;275…	13083;13084;13085;13086;13245;15071;15072;15073;15074;15075;15076;17330;17331;17332;17333;17334;17335;19174;19175;20468;20469;20470;20471;20472;20473;20474;20475;20476;20477;20478;20479;20480;20481;20482;20483;20484;20485;20486;20487;20488;20489;20490;20491;20492;20493;20494;20495;20496;20497;20498;20499;20500;20501;21765;21892;21893;21894;21895;23391;25334;25335;25336	13083;13245;15075;17330;19174;19175;20473;20495;21765;21892;23391;25336		217;218	284;285	60;61			46;60	21;36	40;41
sp|P05451|REG1A_HUMAN;sp|P48304|REG1B_HUMAN	sp|P05451|REG1A_HUMAN	4;1	4;1	4;1		2	4	4	4	23.5	23.5	23.5	18.731	166	166;166	0	229.35	1959200000	326530000	1959200000	9	9				540	1808;1809;3708;7661	True;True;True;True	2028;2029;4130;8865	7023;7024;7025;7026;7027;7028;7029;7030;7031;14225;14226;14227;14228;14229;14230;14231;14232;14233;30705;30706;30707;30708	5466;5467;5468;5469;5470;5471;5472;5473;5474;10830;22886	5466;5473;10830;22886
sp|P05452|TETN_HUMAN;CON__Q2KIS7	sp|P05452|TETN_HUMAN	5;2	5;2	5;2		2	5	5	5	23.8	23.8	23.8	22.537	202	202;202	0	45.627	2244500000	224450000	2240900000	17	17				541	877;1795;4311;6088;7478	True;True;True;True;True	987;2015;4797;6959;8660	3080;3081;6992;6993;6994;16783;16784;16785;16786;16787;16788;16789;16790;16791;16792;16793;16794;16795;16796;16797;16798;24660;24661;30047;30048;30049	2377;2378;2379;2380;2381;5446;5447;12607;12608;12609;12610;12611;12612;12613;12614;12615;12616;18341;22389	2380;5447;12611;18341;22389
sp|P05543|THBG_HUMAN;CON__Q9TT36	sp|P05543|THBG_HUMAN	7;3	7;3	7;3		2	7	7	7	21.9	21.9	21.9	46.324	415	415;411	0	41.765	1511400000	68699000	1508400000	16	16				542	603;604;781;2980;5525;5719;8002	True;True;True;True;True;True;True	690;691;888;3322;6211;6212;6487;9246	2306;2307;2308;2309;2310;2804;2805;2806;2807;2808;2809;11450;11451;11452;21732;21733;21734;23089;23090;23091;23092;23093;23094;23095;31881;31882;31883	1799;1800;1801;1802;1803;1804;2149;2150;2151;8798;16141;16142;16143;17145;17146;17147;23724;23725;23726	1800;1804;2149;8798;16141;17145;23726			286					323
sp|P05546|HEP2_HUMAN	sp|P05546|HEP2_HUMAN	6	6	6		1	6	6	6	12.2	12.2	12.2	57.07	499	499	0	6.4593	232170000	8929700	232170000	7	7				543	4884;5565;6112;7936;8111;9411	True;True;True;True;True;True	5470;6272;6991;9171;9381;10825	19101;21862;24954;24955;24956;31646;32560;38676	14135;14136;16227;18595;18596;23565;24254;28810	14135;16227;18596;23565;24254;28810
sp|P05556|ITB1_HUMAN	sp|P05556|ITB1_HUMAN	2	2	2		1	2	2	2	3.6	3.6	3.6	88.414	798	798	0	11.206	25420000	747640	25420000	3	3				544	1195;7383	True;True	1334;8560	4451;4452;29788;29789	3429;3430;22189	3430;22189
sp|P05783|K1C18_HUMAN;CON__P05784	sp|P05783|K1C18_HUMAN;CON__P05784	3;2	2;1	2;1	;	2	3	2	2	7.7	5.6	5.6	48.057	430	430;423	0	16.239	57083000	2195500	57083000	1	1			+	545	580;3860;6459	True;False;True	662;4298;7383;7384	2202;2203;14696;14697;26040;26041;26042;26043;26044;26045	1723;11124;11125;19371;19372;19373	1723;11124;19373
sp|P05937|CALB1_HUMAN;sp|P22676|CALB2_HUMAN	sp|P05937|CALB1_HUMAN	5;1	5;1	5;1		2	5	5	5	22.2	22.2	22.2	30.025	261	261;271	0	25.344	981530000	70109000	941400000	11	11				546	1720;4172;4785;5839;5852	True;True;True;True;True	1926;4643;4644;5336;6639;6653	6637;6638;6639;6640;6641;6642;16106;16107;16108;16109;18691;18692;18693;18694;18695;23596;23597;23640;23641;23642	5126;5127;5128;5129;5130;12155;12156;12157;12158;13866;17562;17591;17592	5127;12156;13866;17562;17591			287					150
sp|P05976|MYL1_HUMAN;sp|P12829|MYL4_HUMAN	sp|P05976|MYL1_HUMAN;sp|P12829|MYL4_HUMAN	1;1	1;1	1;1	;	2	1	1	1	4.6	4.6	4.6	21.145	194	194;197	0	2.9281	8327400	693950	8327400	1	1				547	3148	TRUE	3510	12374	9559	9559
sp|P05981|HEPS_HUMAN	sp|P05981|HEPS_HUMAN	5	5	5		1	5	5	5	19.7	19.7	19.7	45.011	417	417	0	18.194	90320000	5645000	90320000	3	3				548	2097;3230;4689;8278;8847	True;True;True;True;True	2348;3600;5219;9580;10210;10211	8210;12589;18096;33635;36154;36155	6439;9723;13503;25203;26967;26968	6439;9723;13503;25203;26968		219					323
sp|P05997|CO5A2_HUMAN	sp|P05997|CO5A2_HUMAN	2	2	2		1	2	2	2	1.3	1.3	1.3	144.91	1499	1499	0	2.6581	177720000	2434500	177720000	0	0				549	2619;7341	True;True	2938;8515	10284;10285;29680;29681	7946;22103	7946;22103			288					997
sp|P06127|CD5_HUMAN	sp|P06127|CD5_HUMAN	1	1	1		1	1	1	1	2.2	2.2	2.2	54.577	495	495	0	4.2593	38048000	1521900	38048000	1	1				550	5178	TRUE	5796	19979;19980;19981	14778	14778
sp|P06133|UD2B4_HUMAN;sp|P16662|UD2B7_HUMAN	sp|P06133|UD2B4_HUMAN;sp|P16662|UD2B7_HUMAN	2;1	2;1	2;1	;	2	2	2	2	3.6	3.6	3.6	60.512	528	528;529	0.0015715	2.0606	23660000	946420	23660000	2	2				551	2005;6166	True;True	2248;7048	7884;25095;25096;25097	6206;18695;18696	6206;18696
sp|P06241|FYN_HUMAN	sp|P06241|FYN_HUMAN	2	1	1		1	2	1	1	4.8	2.8	2.8	60.761	537	537	0.0024777	1.8266	4379000	151000	4379000	1	1				552	2206;9321	True;False	2474;10729	8585;8586;38328;38329;38330	6705;28569	6705;28569
sp|P06276|CHLE_HUMAN	sp|P06276|CHLE_HUMAN	1	1	1		1	1	1	1	1.7	1.7	1.7	68.417	602	602	0.0038351	1.7151	18243000	675670	18243000	1	1				553	9562	TRUE	10989	39212;39213	29220	29220
sp|P06280|AGAL_HUMAN	sp|P06280|AGAL_HUMAN	7	7	7		1	7	7	7	17.9	17.9	17.9	48.766	429	429	0	294.83	1521900000	56365000	1520000000	13	13				554	413;4468;6623;6841;7221;7684;8073	True;True;True;True;True;True;True	469;4971;7629;7630;7967;8385;8890;9336	1601;1602;1603;1604;1605;1606;17273;17274;17275;17276;26777;26778;26779;27818;29182;29183;29184;29185;29186;29187;30783;30784;32273;32274;32275	1247;1248;1249;1250;1251;12941;19896;19897;19898;20663;21719;21720;21721;21722;21723;22944;24046;24047	1249;12941;19896;20663;21720;22944;24047
sp|P06310|KV230_HUMAN;sp|A0A075B6S6|KVD30_HUMAN	sp|P06310|KV230_HUMAN;sp|A0A075B6S6|KVD30_HUMAN	4;2	3;1	3;1	;	2	4	3	3	36.7	36.7	36.7	13.185	120	120;120	0	47.306	640060000	160020000	640060000	2	2				555	1376;2253;7528;8971	True;False;True;True	1536;2529;8714;10339;10340	5091;5092;5093;5094;5095;5096;5097;8960;8961;8962;8963;8964;8965;8966;8967;8968;8969;8970;8971;8972;8973;8974;8975;8976;8977;8978;8979;8980;8981;8982;8983;8984;8985;8986;8987;8988;8989;8990;8991;8992;8993;8994;8995;8996;8997;8998;8999;9000;9001;9002;9003;9004;9005;9006;9007;9008;9009;9010;9011;9012;9013;9014;9015;9016;30194;36561;36562;36563;36564	3935;3936;3937;6983;6984;6985;6986;6987;6988;6989;6990;6991;6992;6993;6994;6995;6996;6997;6998;6999;7000;7001;7002;7003;7004;7005;7006;7007;7008;7009;7010;7011;7012;7013;7014;7015;7016;7017;7018;7019;7020;7021;7022;7023;7024;7025;7026;7027;7028;7029;7030;7031;7032;22494;27269;27270;27271	3936;7019;22494;27271		220;221					59;78
sp|P06312|KV401_HUMAN	sp|P06312|KV401_HUMAN	4	4	4		1	4	4	4	29.8	29.8	29.8	13.38	121	121	0	116.47	124300000	31075000	124300000	2	2				556	4734;6108;6109;7529	True;True;True;True	5277;6985;6986;6987;6988;8715;8716	18484;18485;18486;24932;24933;24934;24935;24936;24937;24938;24939;24940;24941;24942;24943;24944;24945;24946;24947;24948;24949;24950;24951;30195;30196;30197;30198;30199;30200;30201;30202;30203;30204;30205;30206;30207;30208;30209;30210;30211;30212	13757;13758;18580;18581;18582;18583;18584;18585;18586;18587;18588;18589;18590;18591;18592;22495;22496;22497;22498;22499;22500;22501;22502;22503;22504;22505;22506;22507;22508;22509	13757;18582;18592;22499		222;223;585					54;57;64
sp|P06331|HV434_HUMAN;sp|P01825|HV459_HUMAN;sp|P0DP08|HVD82_HUMAN;sp|P0DP06|HVD34_HUMAN;sp|A0A0C4DH41|HV461_HUMAN;sp|P01824|HV439_HUMAN;sp|A0A075B6R2|HV404_HUMAN;sp|P0DP07|HV431_HUMAN;sp|A0A087WSY4|HV432_HUMAN	sp|P06331|HV434_HUMAN;sp|P01825|HV459_HUMAN;sp|P0DP08|HVD82_HUMAN;sp|P0DP06|HVD34_HUMAN;sp|A0A0C4DH41|HV461_HUMAN;sp|P01824|HV439_HUMAN	4;2;2;2;2;2;1;1;1	4;2;2;2;2;2;1;1;1	4;2;2;2;2;2;1;1;1	;;;;;	9	4	4	4	44.7	44.7	44.7	13.815	123	123;116;117;118;118;125;117;118;118	0	70.801	434950000	72491000	423930000	4	4				557	2645;5161;5483;9032	True;True;True;True	2964;5777;6157;10405	10351;19925;19926;19927;19928;19929;19930;19931;19932;21592;21593;36733;36734;36735	7986;14745;14746;14747;14748;16040;27403	7986;14747;16040;27403
sp|P06396|GELS_HUMAN;CON__Q3SX14	sp|P06396|GELS_HUMAN;CON__Q3SX14	22;12	22;12	22;12	;	2	22	22	22	36.1	36.1	36.1	85.696	782	782;781	0	323.31	32553000000	957450000	30766000000	123	123			+	558	203;223;593;1311;1768;1771;1879;2344;3157;4388;6099;6308;6781;6976;7810;8059;8066;8067;8835;8838;8967;9492	True;True;True;True;True;True;True;True;True;True;True;True;True;True;True;True;True;True;True;True;True;True	229;230;252;676;1467;1982;1983;1986;2103;2631;3519;4881;6975;7200;7201;7864;7865;8116;9032;9321;9329;9330;10198;10201;10335;10910	883;884;885;886;887;888;889;890;891;892;893;894;895;896;897;898;899;900;901;902;903;904;905;906;907;908;909;910;970;2246;2247;2248;2249;2250;2251;2252;2253;2254;2255;4876;4877;4878;4879;6852;6853;6854;6855;6856;6857;6858;6859;6860;6861;6862;6863;6864;6865;6872;6873;6874;7413;9440;9441;9442;9443;12389;12390;12391;12392;12393;12394;12395;12396;12397;17002;17003;17004;17005;17006;24906;24907;25545;2…	721;722;723;724;725;726;727;728;729;730;731;732;733;734;735;736;737;738;739;740;741;742;743;744;745;785;1752;1753;1754;3753;3754;3755;3756;3757;5277;5278;5279;5280;5281;5282;5283;5284;5289;5841;7339;7340;9575;9576;9577;9578;9579;9580;9581;12749;12750;18562;19008;19009;19010;19011;19012;19013;20436;20437;20438;20439;20440;20441;20442;21081;21082;21083;21084;21085;21086;21087;21088;21089;21090;2330…	737;785;1752;3753;5277;5289;5841;7339;9578;12750;18562;19012;20436;21081;23300;23947;24036;24038;26944;26951;27262;28989		224;225;226	289;290;291				305;589;591	52;310;536
sp|P06454|PTMA_HUMAN	sp|P06454|PTMA_HUMAN	1	1	1		1	1	1	1	12.6	12.6	12.6	12.203	111	111	0.0036664	1.5896	9021400	3007100	9021400	1	1				559	7044	TRUE	8185	28522	21241	21241
sp|P06576|ATPB_HUMAN	sp|P06576|ATPB_HUMAN	10	10	10		1	10	10	10	28.9	28.9	28.9	56.559	529	529	0	104.85	135020000	4656000	128180000	29	29				560	279;1339;1608;2319;3639;5311;7336;7337;8202;8288	True;True;True;True;True;True;True;True;True;True	314;1495;1801;2605;4050;5946;8510;8511;9485;9486;9590	1170;1171;1172;4962;4963;4964;4965;4966;4967;4968;4969;4970;4971;6135;6136;6137;9362;9363;9364;9365;9366;13924;20554;29661;29662;29663;29664;29665;29666;29667;29668;29669;29670;29671;29672;29673;33232;33233;33234;33235;33236;33237;33238;33239;33240;33241;33242;33243;33244;33664;33665;33666;33667;33668;33669;33670;33671	938;3838;3839;3840;3841;3842;3843;3844;4747;4748;7286;7287;7288;7289;10604;15183;22092;22093;22094;22095;22096;22097;24906;24907;24908;24909;24910;24911;25222;25223;25224	938;3839;4747;7287;10604;15183;22092;22094;24910;25224			292					217
sp|P06681|CO2_HUMAN	sp|P06681|CO2_HUMAN	11	11	11		1	11	11	11	15.7	15.7	15.7	83.267	752	752	0	36.024	653170000	16748000	635120000	16	16				561	397;770;947;1650;3005;3006;4704;5754;6946;7501;8698	True;True;True;True;True;True;True;True;True;True;True	452;876;1063;1848;3349;3350;5234;5235;5236;6531;8080;8685;10047;10048	1562;1563;2777;2778;2779;3296;3297;3298;3299;3300;3301;6421;6422;11510;11511;11512;11513;18150;18151;18152;18153;18154;18155;18156;18157;23198;28157;28158;28159;28160;28161;30123;35575;35576;35577;35578	1221;1222;2132;2562;2563;2564;2565;4965;8838;8839;13533;13534;13535;13536;13537;13538;13539;17228;20935;20936;22442;26546;26547;26548	1221;2132;2563;4965;8838;8839;13533;17228;20935;22442;26548		227	293;294;295				97	306;359;362
sp|P06702|S10A9_HUMAN	sp|P06702|S10A9_HUMAN	6	6	6		1	6	6	6	43	43	43	13.242	114	114	0	35.289	869630000	108700000	869630000	7	7				562	1255;3947;4477;4478;5254;5828	True;True;True;True;True;True	1397;4395;4983;4984;5876;6624;6625	4657;14995;14996;14997;17349;17350;17351;20220;20221;20222;20223;23483;23484;23485;23486	3596;11322;12997;12998;12999;13000;14943;17452;17453;17454	3596;11322;12997;12998;14943;17452		228					17
sp|P06703|S10A6_HUMAN	sp|P06703|S10A6_HUMAN	1	1	1		1	1	1	1	8.9	8.9	8.9	10.18	90	90	0.0057752	1.477	32765000	6552900	32765000	2	2				563	1694	TRUE	1899	6590	5087;5088	5088
sp|P06727|APOA4_HUMAN;CON__Q32PJ2	sp|P06727|APOA4_HUMAN	19;2	19;2	19;2		2	19	19	19	51.3	51.3	51.3	45.398	396	396;380	0	323.31	4633200000	178200000	4208800000	44	44				564	474;1200;3339;4048;4463;4498;4781;4883;5224;5326;6669;6971;6983;7099;7261;8102;8103;8621;8720	True;True;True;True;True;True;True;True;True;True;True;True;True;True;True;True;True;True;True	538;539;1339;3718;4508;4965;5006;5332;5467;5468;5469;5844;5964;7688;7689;8110;8123;8247;8427;9370;9371;9372;9965;10071	1805;1806;1807;1808;1809;1810;1811;1812;1813;1814;4460;4461;12956;15387;15388;15389;17247;17404;17405;17406;17407;17408;17409;17410;17411;17412;17413;18673;18674;18675;18676;18677;18678;18679;18680;18681;18682;18683;18684;19088;19089;19090;19091;19092;19093;19094;19095;19096;19097;19098;19099;19100;20112;20113;20777;20778;20779;20780;20781;20782;20783;20784;26915;26916;26917;26918;26919;26920;283…	1394;1395;1396;1397;1398;1399;1400;3438;3439;3440;3441;9960;11607;11608;11609;12924;13032;13033;13034;13035;13036;13037;13856;13857;13858;13859;13860;14126;14127;14128;14129;14130;14131;14132;14133;14134;14867;15370;15371;15372;15373;19999;20000;21071;21122;21389;21390;21391;21392;21393;21814;21815;21816;21817;21818;21819;21820;21821;24239;24240;24241;24242;24243;26282;26283;26600;26601;26602;266…	1397;3439;9960;11609;12924;13037;13857;14131;14867;15370;19999;21071;21122;21389;21819;24239;24240;26282;26602		229;586	296;297				145;235	245;322
sp|P06732|KCRM_HUMAN	sp|P06732|KCRM_HUMAN	3	3	3		1	3	3	3	10.2	10.2	10.2	43.101	381	381	0	4.0709	21687000	1084400	21687000	3	3				565	2891;4511;6906	True;True;True	3230;5020;8038	11200;11201;11202;11203;11204;17455;17456;17457;28037	8609;13069;20845	8609;13069;20845
sp|P06733|ENOA_HUMAN;sp|P13929|ENOB_HUMAN	sp|P06733|ENOA_HUMAN	12;2	12;2	10;0		2	12	12	10	41.9	41.9	36.9	47.168	434	434;434	0	323.31	4536600000	206210000	4536600000	36	36				566	71;72;1472;2743;3331;4198;7041;7154;8806;9135;9467;9514	True;True;True;True;True;True;True;True;True;True;True;True	80;81;1648;3074;3710;4670;4671;8182;8304;10168;10530;10885;10936	273;274;275;276;277;278;279;280;281;282;283;284;5656;5657;5658;5659;5660;5661;10672;10673;10674;10675;12929;12930;12931;12932;12933;12934;12935;12936;12937;12938;12939;12940;12941;16183;16184;16185;16186;16187;16188;16189;16190;28513;28514;28874;28875;28876;28877;28878;28879;28880;28881;28882;28883;28884;28885;28886;28887;28888;28889;28890;28891;36052;36053;36054;36055;37580;37581;37582;37583;375…	274;275;276;277;278;279;4376;4377;4378;8195;8196;8197;9947;9948;9949;12215;12216;12217;12218;21235;21483;21484;21485;21486;21487;21488;21489;21490;21491;21492;21493;21494;21495;21496;26881;26882;26883;28011;28012;28013;28014;28015;28944;29120	277;279;4377;8196;9948;12215;21235;21483;26882;28014;28944;29120		230;587	298;299				305;363	244;368
sp|P06734|FCER2_HUMAN	sp|P06734|FCER2_HUMAN	2	2	2		1	2	2	2	10	10	10	36.468	321	321	0	33.765	223940000	13996000	223940000	2	2				567	2481;4448	True;True	2782;4950	9906;9907;17219;17220	7670;7671;12900	7670;12900
sp|P06737|PYGL_HUMAN	sp|P06737|PYGL_HUMAN	8	8	6		1	8	8	6	12.8	12.8	9.6	97.147	847	847	0	28.64	50785000	995770	50785000	7	7				568	1170;2279;4548;5304;6526;8590;8765;8977	True;True;True;True;True;True;True;True	1305;2561;5064;5935;5936;7482;7483;9933;10118;10346	4323;4324;9184;17603;20536;20537;26314;26315;26316;26317;26318;26319;26320;26321;26322;35104;35770;35771;35772;36571;36572	3329;7157;13168;15166;15167;15168;19570;19571;26235;26690;26691;27278	3329;7157;13168;15166;19570;26235;26691;27278		231					748
sp|P06744|G6PI_HUMAN;CON__Q3ZBD7	sp|P06744|G6PI_HUMAN	5;2	5;2	5;2		2	5	5	5	11.1	11.1	11.1	63.146	558	558;557	0	98.689	188430000	7247300	182790000	6	6				569	1923;3028;5585;8432;9211	True;True;True;True;True	2152;2153;3375;6300;9758;10612	7562;7563;7564;7565;11615;21927;21928;34550;34551;37834;37835;37836	5954;5955;8925;16277;25846;25847;28199;28200	5955;8925;16277;25846;28200			300					357
sp|P06748|NPM_HUMAN	sp|P06748|NPM_HUMAN	1	1	1		1	1	1	1	4.8	4.8	4.8	32.575	294	294	0	28.663	3988100	332340	3040500	2	2				570	5654	TRUE	6398;6399	22138;22139	16438;16439	16439			301					278
sp|P06753|TPM3_HUMAN;sp|P09493|TPM1_HUMAN	sp|P06753|TPM3_HUMAN;sp|P09493|TPM1_HUMAN	4;2	4;2	3;1	;	2	4	4	3	16.5	16.5	13	32.95	285	285;284	0	5.9558	11998000	749890	11998000	2	2				571	320;3672;5500;6632	True;True;True;True	364;365;4089;6180;7641	1302;1303;1304;1305;14035;14036;21653;21654;26802;26803;26804;26805;26806;26807	1025;1026;10682;16091;19917	1026;10682;16091;19917				8;62					283;284
sp|P06756|ITAV_HUMAN	sp|P06756|ITAV_HUMAN	4	4	4		1	4	4	4	3.9	3.9	3.9	116.04	1048	1048	0	5.1958	37534000	647140	37534000	4	4				572	249;4879;6832;7946	True;True;True;True	281;5462;7954;9181	1044;1045;19081;27776;27777;27778;27779;31670;31671	841;842;14121;20635;23583	842;14121;20635;23583			302					717
sp|P06858|LIPL_HUMAN	sp|P06858|LIPL_HUMAN	1	1	1		1	1	1	1	3.6	3.6	3.6	53.162	475	475	0.0015536	2.0007	3589100	179460	3589100	1	1				573	5140	TRUE	5755	19880	14714	14714
sp|P06865|HEXA_HUMAN	sp|P06865|HEXA_HUMAN	6	6	6		1	6	6	6	13	13	13	60.702	529	529	0	77.366	757500000	30300000	757500000	10	10				574	415;1235;2671;2875;3002;5232	True;True;True;True;True;True	471;1375;2993;3212;3346;5852	1608;4537;4538;4539;10440;10441;10442;10443;10444;11041;11042;11505;11506;20133;20134;20135	1253;3495;8038;8039;8040;8041;8486;8835;14879;14880;14881	1253;3495;8038;8486;8835;14879
sp|P06870|KLK1_HUMAN	sp|P06870|KLK1_HUMAN	3	3	3		1	3	3	3	16	16	16	28.889	262	262	0	47.142	685960000	97994000	582600000	10	10				575	5189;6441;9004	True;True;True	5808;7353;7354;7355;10373;10374	20024;20025;25979;25980;25981;25982;25983;25984;36636;36637;36638;36639;36640;36641;36642;36643;36644;36645;36646;36647;36648;36649;36650;36651	14809;19328;19329;19330;19331;27331;27332;27333;27334;27335;27336;27337;27338;27339;27340	14809;19330;27338			303;304					122;197
sp|P07093|GDN_HUMAN	sp|P07093|GDN_HUMAN	1	1	1		1	1	1	1	3	3	3	44.002	398	398	0.0091667	1.2873	3431900	155990	3431900	2	2				576	1192	TRUE	1331	4448	3424;3425	3425
sp|P07108|ACBP_HUMAN	sp|P07108|ACBP_HUMAN	5	5	5		1	5	5	5	73.6	73.6	73.6	10.044	87	87	0	97.185	959210000	191840000	846540000	19	19				577	839;6228;6470;7915;9265	True;True;True;True;True	948;7113;7114;7400;7401;7402;7403;9145;9146;10673	2968;2969;25290;25291;25292;25293;25294;25295;25296;25297;25298;26075;26076;26077;26078;26079;26080;26081;26082;26083;26084;26085;26086;26087;26088;26089;26090;26091;26092;26093;26094;26095;26096;26097;26098;26099;26100;26101;26102;31556;31557;31558;31559;31560;31561;31562;31563;31564;31565;31566;31567;31568;31569;38143	2277;2278;18827;18828;18829;18830;18831;18832;19397;19398;19399;19400;19401;19402;19403;19404;19405;19406;19407;19408;19409;19410;19411;19412;19413;19414;19415;19416;19417;23494;23495;23496;23497;23498;23499;23500;23501;23502;23503;23504;28455	2277;18828;19399;23495;28455			305;306					25;47
sp|P07148|FABPL_HUMAN	sp|P07148|FABPL_HUMAN	6	6	6		1	6	6	6	51.2	51.2	51.2	14.208	127	127	0	17.199	4461300000	637330000	4328600000	13	13				578	297;1171;2312;2960;8225;9639	True;True;True;True;True;True	334;1306;2597;3301;9514;11078;11079	1214;1215;1216;1217;1218;1219;1220;1221;4325;9327;9328;9329;9330;9331;9332;9333;9334;11401;11402;33340;33341;33342;39609;39610;39611;39612;39613;39614;39615;39616	969;970;971;972;3330;7270;7271;7272;8765;24977;24978;29553;29554;29555;29556;29557;29558	969;3330;7270;8765;24977;29557		232	307				44	19
sp|P07195|LDHB_HUMAN;sp|Q6ZMR3|LDH6A_HUMAN;sp|P07864|LDHC_HUMAN	sp|P07195|LDHB_HUMAN	11;1;1	11;1;1	10;0;0		3	11	11	10	30.8	30.8	27.2	36.638	334	334;332;332	0	323.31	3333800000	196100000	3156900000	25	25				579	2069;2484;2694;3382;3822;3880;4098;5687;7005;7006;8568	True;True;True;True;True;True;True;True;True;True;True	2317;2785;2786;3016;3765;4259;4320;4561;6447;6448;8146;8147;9904	8126;8127;8128;8129;9914;9915;9916;9917;9918;10514;10515;10516;13069;13070;13071;14605;14606;14607;14608;14609;14610;14611;14758;14759;14760;14761;14762;15601;22977;22978;22979;22980;22981;22982;28408;28409;28410;35037;35038	6385;7674;7675;7676;8083;8084;8085;8086;10043;10044;11067;11068;11069;11070;11172;11173;11174;11778;17059;17060;17061;17062;17063;21160;21161;26185	6385;7676;8084;10043;11069;11173;11778;17059;21160;21161;26185			308;309					64;234
sp|P07203|GPX1_HUMAN	sp|P07203|GPX1_HUMAN	2	2	2		1	2	2	2	12.3	12.3	12.3	22.088	203	203	0	2.562	44592000	3430100	44592000	2	2				580	2145;6269	True;True	2399;7160	8364;25424;25425	6554;18915;18916	6554;18915
sp|P07204|TRBM_HUMAN	sp|P07204|TRBM_HUMAN	2	2	2		1	2	2	2	6.1	6.1	6.1	60.329	575	575	0	2.42	73294000	6107900	73294000	2	2				581	95;7542	True;True	107;8730	363;364;365;366;30234	324;325;22523	325;22523		233					76
sp|P07225|PROS_HUMAN;CON__P07224	sp|P07225|PROS_HUMAN	6;1	6;1	6;1		2	6	6	6	10.4	10.4	10.4	75.122	676	676;675	0	16.308	68159000	2065400	68159000	7	7				582	2238;3649;4125;5927;5928;7126	True;True;True;True;True;True	2512;4061;4591;6743;6744;8274	8930;13964;15697;23930;23931;28799	6959;10630;11843;11844;17796;17797;21429	6959;10630;11844;17796;17797;21429
sp|P07237|PDIA1_HUMAN	sp|P07237|PDIA1_HUMAN	8	8	8		1	8	8	8	14.8	14.8	14.8	57.116	508	508	0	14.506	640730000	18307000	640730000	10	10				583	1480;1481;3090;3510;4107;6624;7380;9637	True;True;True;True;True;True;True;True	1656;1657;3442;3900;4571;7631;8556;11076	5680;5681;5682;12007;13393;13394;15630;26780;29763;29764;29765;39598;39599;39600;39601;39602	4389;4390;4391;9260;10255;11796;19899;22174;22175;29546;29547	4389;4390;9260;10255;11796;19899;22174;29546
sp|P07288|KLK3_HUMAN	sp|P07288|KLK3_HUMAN	8	8	8		1	8	8	8	32.6	32.6	32.6	28.741	261	261	0	323.31	13200000000	1200000000	12121000000	46	46				584	2139;2150;3124;4986;5105;6204;7615;9287	True;True;True;True;True;True;True;True	2391;2392;2405;2406;3481;5587;5588;5717;7088;8813;10695	8316;8317;8318;8319;8320;8321;8322;8323;8324;8325;8326;8327;8328;8329;8330;8331;8332;8333;8334;8335;8336;8337;8338;8339;8340;8341;8342;8343;8344;8345;8346;8347;8371;8372;8373;8374;8375;8376;8377;8378;8379;8380;8381;12175;12176;12177;12178;12179;12180;12181;12182;12183;12184;12185;12186;12187;19412;19413;19414;19776;19777;25222;30551;30552;30553;30554;30555;30556;30557;38225	6515;6516;6517;6518;6519;6520;6521;6522;6523;6524;6525;6526;6527;6528;6529;6530;6531;6532;6533;6534;6535;6536;6537;6538;6539;6540;6560;6561;6562;6563;6564;6565;9395;9396;9397;9398;9399;9400;9401;9402;9403;9404;9405;9406;9407;14359;14360;14361;14644;14645;18785;22771;22772;22773;28497	6525;6560;9406;14359;14645;18785;22772;28497		234	310;311				181	122;196
sp|P07306|ASGR1_HUMAN	sp|P07306|ASGR1_HUMAN	1	1	1		1	1	1	1	3.8	3.8	3.8	33.186	291	291	0	4.9381	112110000	6228400	112110000	1	1				585	2692	TRUE	3014	10506;10507;10508	8081	8081
sp|P07307|ASGR2_HUMAN	sp|P07307|ASGR2_HUMAN	3	3	3		1	3	3	3	11.9	11.9	11.9	35.092	311	311	0	8.6588	110560000	7370400	110560000	6	6				586	101;3025;9388	True;True;True	114;3372;10800	419;420;11608;11609;11610;38597;38598;38599;38600	362;363;8920;8921;8922;28765	362;8920;28765
sp|P07311|ACYP1_HUMAN	sp|P07311|ACYP1_HUMAN	3	3	3		1	3	3	3	30.3	30.3	30.3	11.261	99	99	0	6.2123	86568000	10821000	86568000	3	3				587	2913;4324;8892	True;True;True	3252;4811;10258	11279;16838;16839;36340;36341	8674;12642;27129	8674;12642;27129
sp|P07320|CRGD_HUMAN	sp|P07320|CRGD_HUMAN	3	3	3		1	3	3	3	25.9	25.9	25.9	20.738	174	174	0	6.1177	24423000	2713700	24423000	3	3				588	3166;6847;6893	True;True;True	3528;7975;8025	12412;27856;28012	9596;20686;20824	9596;20686;20824
sp|P07333|CSF1R_HUMAN	sp|P07333|CSF1R_HUMAN	3	3	3		1	3	3	3	3.8	3.8	3.8	107.98	972	972	0	9.3019	116290000	3420300	109710000	4	4				589	2078;4180;6202	True;True;True	2326;2327;4652;7086	8145;8146;8147;16128;16129;25217;25218;25219;25220	6398;6399;6400;12178;12179;18783	6400;12178;18783			312					181
sp|P07339|CATD_HUMAN	sp|P07339|CATD_HUMAN	14	14	14		1	14	14	14	33.7	33.7	33.7	44.552	412	412	0	100.55	11116000000	585050000	10705000000	23	23				590	295;1974;3756;4660;6705;6801;6802;6975;8014;8485;8985;9669;9749;9750	True;True;True;True;True;True;True;True;True;True;True;True;True;True	330;331;332;2210;2211;4184;4185;4186;4187;5187;7750;7751;7903;7904;7905;8114;8115;9263;9264;9816;10354;11113;11210;11211	1201;1202;1203;1204;1205;1206;1207;1208;1209;1210;1211;7716;7717;7718;7719;7720;7721;7722;7723;7724;7725;7726;7727;14368;14369;14370;14371;14372;14373;14374;14375;14376;14377;14378;14379;14380;14381;14382;14383;14384;14385;14386;14387;14388;14389;18001;27096;27097;27098;27099;27100;27101;27102;27103;27104;27610;27611;27612;27613;27614;28321;28322;28323;28324;28325;31975;31976;31977;34785;34786;36…	960;961;962;963;964;965;966;6073;6074;6075;6076;6077;6078;6079;6080;6081;6082;6083;6084;10928;10929;10930;10931;10932;10933;10934;10935;10936;10937;10938;13425;20134;20135;20136;20137;20138;20521;20522;20523;20524;21078;21079;21080;23798;23799;26012;27290;27291;27292;29635;29636;29882;29883;29884;29885	962;6080;10930;13425;20138;20521;20523;21078;23798;26012;27290;29635;29884;29885		235;236	313;314;315;316				209;210	36;201;219;326
sp|P07355|ANXA2_HUMAN;sp|A6NMY6|AXA2L_HUMAN	sp|P07355|ANXA2_HUMAN;sp|A6NMY6|AXA2L_HUMAN	8;5	8;5	8;5	;	2	8	8	8	20.6	20.6	20.6	38.604	339	339;339	0	57.143	367770000	15990000	367770000	8	8				591	6300;6492;7365;7366;7599;7681;7682;7911	True;True;True;True;True;True;True;True	7191;7430;7431;8539;8540;8797;8887;8888;9141	25525;25526;25527;25528;26148;26149;26150;26151;26152;26153;26154;26155;29736;29737;29738;29739;29740;29741;30492;30493;30779;30780;30781;31550	18996;19450;19451;19452;19453;22149;22150;22151;22152;22153;22730;22941;22942;23490	18996;19453;22149;22152;22730;22941;22942;23490			317					240
sp|P07357|CO8A_HUMAN	sp|P07357|CO8A_HUMAN	6	6	6		1	6	6	6	10.8	10.8	10.8	65.163	584	584	0	8.6044	172260000	6890500	141160000	8	8				592	363;3139;3605;3931;5505;7320	True;True;True;True;True;True	413;3499;4014;4378;6185;6186;8490	1438;1439;1440;12312;13827;13828;14934;14935;21665;21666;21667;21668;29546;29547	1122;1123;1124;9525;9526;10536;11285;11286;16098;16099;22024	1122;9525;10536;11285;16098;22024			318;319					362;492
sp|P07358|CO8B_HUMAN	sp|P07358|CO8B_HUMAN	3	3	3		1	3	3	3	6.8	6.8	6.8	67.046	591	591	0	4.183	34665000	1238000	34665000	3	3				593	2603;4935;9379	True;True;True	2921;5528;10791	10250;19273;19274;38578	7919;14251;28751	7919;14251;28751
sp|P07359|GP1BA_HUMAN	sp|P07359|GP1BA_HUMAN	8	8	8		1	8	8	8	14	14	14	71.539	652	652	0	15.345	1986700000	79468000	1986700000	15	15				594	496;2657;2658;2947;5228;5233;7967;9297	True;True;True;True;True;True;True;True	571;2979;2980;3287;5848;5853;9208;10705	1919;1920;10401;10402;10403;10404;10405;10406;11372;11373;20122;20123;20124;20125;20126;20127;20136;20137;31756;31757;38251;38252;38253	1478;8012;8013;8014;8744;14873;14874;14882;23646;23647;23648;28514;28515;28516;28517;28518;28519;28520	1478;8012;8014;8744;14873;14882;23648;28519
sp|P07360|CO8G_HUMAN	sp|P07360|CO8G_HUMAN	6	6	6		1	6	6	6	41.1	41.1	41.1	22.277	202	202	0	44.329	3804200000	317010000	3744000000	20	20				595	125;4277;6152;6678;7335;8884	True;True;True;True;True;True	138;139;4760;7034;7700;7701;8509;10250	581;582;583;584;585;586;587;588;589;16698;16699;25057;25058;26942;26943;26944;26945;26946;26947;29651;29652;29653;29654;29655;29656;29657;29658;29659;29660;36322;36323	498;499;500;501;502;503;504;505;12547;18667;20018;20019;20020;20021;22084;22085;22086;22087;22088;22089;22090;22091;27117;27118;27119	498;12547;18667;20018;22087;27118			320					84
sp|P07437|TBB5_HUMAN	sp|P07437|TBB5_HUMAN	5	2	2		1	5	2	2	19.4	9.9	9.9	49.67	444	444	0	4.004	6816300	340810	6816300	3	3				596	2180;2367;2586;4531;5471	False;True;False;False;True	2444;2657;2900;5043;6137;6138	8511;9498;9499;10200;10201;10202;10203;10204;10205;10206;10207;10208;10209;10210;10211;10212;10213;10214;17529;17530;17531;17532;17533;17534;21530;21531;21532;21533;21534	6651;7384;7883;7884;7885;7886;7887;7888;7889;7890;7891;13113;13114;13115;13116;15998;15999	6651;7384;7883;13115;15998			263;321					267;363
sp|P07451|CAH3_HUMAN	sp|P07451|CAH3_HUMAN	4	4	4		1	4	4	4	18.1	18.1	18.1	29.557	260	260	0	13.807	596180000	39746000	596180000	7	7				597	1185;2562;3015;3349	True;True;True;True	1323;2873;3361;3729	4429;4430;10128;10129;11550;11551;11552;11553;11554;11555;12979	3406;3407;3408;7839;8868;8869;8870;9977;9978	3408;7839;8869;9978
sp|P07476|INVO_HUMAN	sp|P07476|INVO_HUMAN	3	3	3		1	3	3	3	8.7	8.7	8.7	68.478	585	585	0	6.1214	8818700	267230	8818700	2	2				598	2807;4668;6798	True;True;True	3143;5196;7899	10846;18049;27598;27599;27600	8353;13465;20515;20516	8353;13465;20516
sp|P07478|TRY2_HUMAN;sp|Q8NHM4|TRY6_HUMAN	sp|P07478|TRY2_HUMAN;sp|Q8NHM4|TRY6_HUMAN	4;2	4;2	2;0	;	2	4	4	2	19.8	19.8	8.1	26.487	247	247;247	0	13.584	565080000	70635000	565080000	6	6				599	4458;5157;7934;9229	True;True;True;True	4960;5772;5773;9168;9169;10635	17237;17238;19914;19915;19916;19917;19918;19919;31635;31636;31637;31638;31639;31640;31641;31642;31643;31644;38018;38019;38020;38021;38022;38023	12915;12916;14737;14738;14739;14740;23558;23559;23560;23561;23562;23563;28353;28354;28355;28356	12915;14739;23561;28355
sp|P07585|PGS2_HUMAN	sp|P07585|PGS2_HUMAN	2	2	2		1	2	2	2	6.7	6.7	6.7	39.746	359	359	0	4.2905	72845000	3834000	72845000	2	2				600	1082;1690	True;True	1209;1895	3873;3874;6584	3016;3017;5081	3017;5081
sp|P07602|SAP_HUMAN	sp|P07602|SAP_HUMAN	12	12	12		1	12	12	12	28.2	28.2	28.2	58.112	524	524	0	41.351	1967300000	63460000	1967300000	9	9				601	904;1660;2444;2486;2831;4047;4497;6067;6068;6107;6209;8032	True;True;True;True;True;True;True;True;True;True;True;True	1016;1863;2741;2789;3167;4507;5005;6935;6936;6984;7093;9288;9289	3148;6512;6513;6514;9780;9781;9921;10924;10925;15386;17402;17403;24472;24473;24928;24929;24930;24931;25231;32053;32054;32055;32056	2430;5039;7583;7679;8406;11606;13031;18201;18202;18579;18794;23866;23867;23868	2430;5039;7583;7679;8406;11606;13031;18201;18202;18579;18794;23868		237	322;323;324;325				215	255;256;257;259
sp|P07686|HEXB_HUMAN	sp|P07686|HEXB_HUMAN	10	10	10		1	10	10	10	20.1	20.1	20.1	63.111	556	556	0	56.558	1743000000	60103000	1638900000	18	18				602	2587;2848;2877;4024;4194;4371;5675;7930;8709;9741	True;True;True;True;True;True;True;True;True;True	2901;2902;3184;3214;4480;4666;4860;6429;6430;9163;9164;10060;11201	10215;10216;10217;10218;10219;10220;10965;10966;10967;11045;11046;11047;11048;11049;11050;15289;15290;15291;16171;16172;16173;16174;16175;16951;16952;22945;22946;22947;22948;22949;31605;31606;31607;35631;35632;35633;35634;40026;40027	7892;7893;7894;7895;8432;8433;8489;8490;11530;11531;12208;12209;12210;12713;17037;17038;17039;23530;23531;26588;26589;29866	7894;8433;8490;11530;12208;12713;17039;23530;26589;29866			326;327;328					226;273;556
sp|P07711|CATL1_HUMAN	sp|P07711|CATL1_HUMAN	8	8	8		1	8	8	8	23.1	23.1	23.1	37.564	333	333	0	22.488	2990200000	271840000	2805400000	15	15				603	2624;5404;5814;6025;6817;6947;8454;9677	True;True;True;True;True;True;True;True	2943;6054;6606;6867;6868;7925;7926;7927;7928;8081;9783;11122	10294;10295;21159;21160;21161;21162;23430;23431;23432;23433;23434;23435;24276;24277;24278;24279;24280;24281;24282;27663;27664;27665;27666;27667;27668;27669;27670;27671;28162;28163;28164;28165;34644;34645;34646;34647;34648;39744;39745;39746	7953;7954;15668;15669;17405;17406;17407;18068;18069;18070;18071;20556;20557;20558;20559;20560;20561;20937;25918;25919;29648	7953;15668;17406;18069;20556;20937;25918;29648			329;330					92;308
sp|P07737|PROF1_HUMAN;CON__P02584	sp|P07737|PROF1_HUMAN	11;3	11;3	11;3		2	11	11	11	73.6	73.6	73.6	15.054	140	140;140	0	323.31	11667000000	1296300000	11091000000	24	24				604	1014;1364;1381;1387;1625;7494;7564;7565;7744;7800;7997	True;True;True;True;True;True;True;True;True;True;True	1135;1136;1522;1542;1548;1822;8677;8678;8758;8759;8760;8960;8961;9022;9239;9240	3587;3588;3589;3590;3591;3592;3593;3594;3595;3596;3597;5038;5110;5124;5125;5126;5127;5128;5129;5130;6194;30080;30081;30082;30083;30084;30085;30086;30087;30088;30089;30090;30091;30092;30093;30094;30095;30096;30097;30098;30099;30100;30101;30102;30344;30345;30346;30347;30348;30349;30350;30351;30352;30353;30354;30355;30356;30982;30983;30984;30985;30986;30987;30988;30989;30990;30991;30992;30993;30994;…	2812;2813;2814;2815;2816;2817;2818;3894;3947;3960;3961;3962;3963;3964;3965;4795;22415;22416;22417;22418;22419;22420;22421;22422;22423;22424;22425;22426;22427;22612;22613;22614;22615;22616;22617;22618;22619;22620;23096;23097;23098;23099;23100;23101;23102;23103;23104;23274;23275;23714;23715;23716	2813;3894;3947;3965;4795;22421;22612;22620;23103;23274;23716		238;239	331				62;100	114
sp|P07738|PMGE_HUMAN	sp|P07738|PMGE_HUMAN	5	5	5		1	5	5	5	27	27	27	30.005	259	259	0	21.617	355710000	25408000	355710000	9	9				605	765;3199;4786;7672;7881	True;True;True;True;True	871;3565;5337;8878;9105	2770;12501;12502;18696;18697;18698;30742;30743;31477;31478	2126;9661;13867;13868;22912;22913;22914;23432;23433;23434	2126;9661;13868;22914;23433
sp|P07741|APT_HUMAN	sp|P07741|APT_HUMAN	2	2	2		1	2	2	2	11.7	11.7	11.7	19.608	180	180	0	3.727	41353000	3446100	41353000	3	3				606	32;1187	True;True	34;1325	81;82;4438;4439	63;64;3414;3415	64;3414
sp|P07858|CATB_HUMAN	sp|P07858|CATB_HUMAN	7	7	7		1	7	7	7	28	28	28	37.821	339	339	0	23.003	4058500000	213600000	3991000000	17	17				607	1803;2704;2793;3222;4913;6346;7185	True;True;True;True;True;True;True	2023;3026;3128;3591;5505;7244;8340;8341;8342	7012;7013;7014;10536;10537;10538;10539;10540;10823;12571;12572;19203;19204;19205;19206;19207;19208;19209;19210;19211;19212;25650;29054;29055;29056;29057;29058;29059;29060;29061;29062;29063;29064;29065;29066;29067	5460;8097;8098;8099;8100;8101;8328;9708;14202;14203;14204;19089;21629;21630;21631;21632;21633;21634;21635;21636;21637	5460;8098;8328;9708;14203;19089;21634			332;333					274;275
sp|P07900|HS90A_HUMAN;sp|Q14568|HS902_HUMAN;sp|Q58FG0|HS905_HUMAN	sp|P07900|HS90A_HUMAN	9;2;1	9;2;1	7;1;1		3	9	9	7	16.7	16.7	10.8	84.659	732	732;343;334	0	51.403	355430000	10771000	355430000	12	12				608	109;177;528;1273;1689;2375;3057;3065;6863	True;True;True;True;True;True;True;True;True	122;200;606;1417;1894;2665;3407;3415;7995	431;432;433;434;435;799;800;801;802;2050;2051;2052;2053;4726;4727;4728;4729;4730;6580;6581;6582;6583;9514;11897;11898;11899;11900;11920;27911	373;656;1610;1611;3640;5077;5078;5079;5080;7395;9169;9170;9189;9190;20727	373;656;1611;3640;5077;7395;9169;9189;20727
sp|P07910|HNRPC_HUMAN;sp|O60812|HNRC1_HUMAN;sp|B7ZW38|HNRC3_HUMAN;sp|B2RXH8|HNRC2_HUMAN	sp|P07910|HNRPC_HUMAN;sp|O60812|HNRC1_HUMAN;sp|B7ZW38|HNRC3_HUMAN;sp|B2RXH8|HNRC2_HUMAN	2;1;1;1	2;1;1;1	2;1;1;1	;;;	4	2	2	2	6.9	6.9	6.9	33.67	306	306;293;293;293	0.0015568	2.0119	26273000	1545500	26273000	2	2				609	4100;4632	True;True	4563;5159	15616;15617;15618;17931	11786;13382	11786;13382
sp|P07911|UROM_HUMAN	sp|P07911|UROM_HUMAN	17	17	17		1	17	17	17	26.1	26.1	26.1	69.76	640	640	0	323.31	218640000000	7808700000	171880000000	268	268				610	981;1138;1298;1389;1459;2291;2343;3580;5450;6490;7558;7717;7932;8448;8488;8700;9435	True;True;True;True;True;True;True;True;True;True;True;True;True;True;True;True;True	1099;1270;1452;1453;1550;1551;1634;2573;2574;2630;3983;3984;3985;3986;6106;6107;7427;7428;8751;8925;8926;8927;8928;9166;9775;9776;9819;9820;10050;10851	3383;4219;4220;4221;4222;4223;4224;4839;4840;4841;4842;4843;4844;4845;4846;5136;5137;5138;5139;5140;5141;5142;5143;5144;5145;5146;5147;5148;5149;5150;5151;5152;5153;5154;5155;5156;5157;5530;5531;5532;5533;5534;5535;5536;5537;5538;5539;5540;5541;5542;5543;5544;5545;5546;5547;5548;5549;5550;5551;5552;5553;5554;5555;5556;5557;5558;5559;5560;5561;5562;5563;5564;5565;5566;5567;5568;5569;5570;5571;5572…	2643;3258;3722;3723;3724;3725;3970;3971;3972;3973;3974;3975;3976;3977;3978;3979;3980;3981;3982;3983;3984;3985;3986;3987;3988;4274;4275;4276;4277;4278;4279;4280;4281;4282;4283;4284;4285;4286;4287;4288;4289;4290;4291;4292;4293;4294;4295;4296;4297;4298;4299;4300;4301;4302;4303;4304;4305;4306;4307;4308;4309;4310;4311;4312;4313;4314;4315;4316;4317;4318;4319;4320;4321;4322;4323;4324;4325;4326;4327;4328…	2643;3258;3725;3987;4315;7211;7333;10460;15872;19448;22592;23012;23534;25906;26015;26553;28856		240;241;242;243	334;335;336;337;338;339				374;422;447;540	213;359;431;442;455;552
sp|P07942|LAMB1_HUMAN	sp|P07942|LAMB1_HUMAN	10	10	10		1	10	10	10	8.5	8.5	8.5	198.04	1786	1786	0	24.398	151350000	2045300	151350000	11	11				611	693;771;912;3724;4550;6194;7030;7043;9426;9754	True;True;True;True;True;True;True;True;True;True	796;877;1024;4149;5066;7078;8171;8184;10841;11216	2569;2780;2781;3166;14281;14282;17605;17606;17607;25192;25193;28491;28492;28520;28521;38718;40065;40066	1988;2133;2446;10865;13170;13171;18765;18766;21220;21240;28837;29893	1988;2133;2446;10865;13170;18765;21220;21240;28837;29893			340					265
sp|P07947|YES_HUMAN	sp|P07947|YES_HUMAN	4	2	2		1	4	2	2	8.1	4.4	4.4	60.801	543	543	0.0015617	2.035	42904000	1716100	42904000	1	1				612	2205;4756;8880;9321	True;True;False;False	2473;5304;10246;10729	8584;18567;18568;36317;38328;38329;38330	6704;13804;27112;28569	6704;13804;27112;28569
sp|P07948|LYN_HUMAN	sp|P07948|LYN_HUMAN	5	5	5		1	5	5	5	11.1	11.1	11.1	58.573	512	512	0	5.5227	69613000	2578200	66766000	5	5				613	4903;5395;6404;7275;8017	True;True;True;True;True	5495;6044;7311;8441;9271;9272	19180;21134;21135;21136;25866;29346;31992;31993	14183;15651;19236;21839;23812;23813	14183;15651;19236;21839;23813			341					453
sp|P07951|TPM2_HUMAN;CON__Q3SX28	sp|P07951|TPM2_HUMAN;CON__Q3SX28	3;2	2;1	2;1	;	2	3	2	2	9.9	6.3	6.3	32.85	284	284;284	0	2.9454	31026000	1939100	31026000	2	2			+	614	3672;3875;6634	False;True;True	4089;4315;7643	14035;14036;14737;14738;14739;14740;14741;14742;14743;26810;26811	10682;11163;19919	10682;11163;19919
sp|P07996|TSP1_HUMAN;CON__Q28194	sp|P07996|TSP1_HUMAN;CON__Q28194	16;10	16;10	15;10	;	2	16	16	15	18.3	18.3	17.1	129.38	1170	1170;1170	0	323.31	1565000000	25242000	1565000000	19	19			+	615	579;2196;2214;2339;2568;2898;3262;3619;3943;4258;5501;5726;6488;6583;6829;7900	True;True;True;True;True;True;True;True;True;True;True;True;True;True;True;True	661;2461;2482;2626;2880;3237;3636;4029;4391;4740;6181;6498;7424;7575;7947;7948;9128	2198;2199;2200;2201;8552;8610;8611;9420;9421;10142;10143;10144;10145;11225;12693;13862;14980;14981;14982;14983;16417;16418;16419;16420;16421;21655;21656;23117;26134;26600;27731;27732;27733;31522;31523	1722;6681;6682;6723;7326;7327;7848;7849;8627;9795;9796;10559;11317;11318;12369;12370;12371;12372;16092;16093;17167;19441;19754;20608;20609;20610;23469	1722;6682;6723;7327;7849;8627;9795;10559;11318;12372;16092;17167;19441;19754;20610;23469		244;245	342				122;205	174
sp|P07998|RNAS1_HUMAN	sp|P07998|RNAS1_HUMAN	5	5	5		1	5	5	5	39.7	39.7	39.7	17.644	156	156	0	169.68	7979000000	1139900000	7971100000	15	15				616	908;6402;6581;7391;9611	True;True;True;True;True	1020;7308;7309;7571;7572;7573;8568;11049	3152;3153;3154;3155;3156;3157;3158;3159;3160;3161;25854;25855;25856;25857;25858;25859;25860;25861;25862;25863;25864;26595;26596;26597;26598;29802;39521;39522;39523;39524	2434;2435;2436;2437;2438;2439;2440;2441;19224;19225;19226;19227;19228;19229;19230;19231;19232;19233;19234;19748;19749;19750;19751;19752;22199;29481;29482;29483;29484;29485;29486;29487	2435;19228;19752;22199;29482		246	343;344				72	41;57
sp|P08123|CO1A2_HUMAN	sp|P08123|CO1A2_HUMAN	3	3	3		1	3	3	3	2.9	2.9	2.9	129.31	1366	1366	0	3.1718	67511000	978420	67511000	4	4				617	2476;2775;7328	True;True;True	2777;3108;8502	9891;9892;10753;10754;10755;10756;10757;10758;10759;10760;29627;29628;29629;29630	7660;8264;8265;22075	7660;8264;22075
sp|P08133|ANXA6_HUMAN	sp|P08133|ANXA6_HUMAN	10	10	10		1	10	10	10	13.4	13.4	13.4	75.872	673	673	0	24.805	194090000	4513700	194090000	14	14				618	401;1029;1491;2156;2510;5661;6258;7092;8022;8157	True;True;True;True;True;True;True;True;True;True	456;1152;1668;2413;2817;6409;7149;8240;9277;9435	1571;1572;1573;3630;3631;5708;5709;5710;5711;8395;9996;9997;9998;22163;25395;25396;28722;32011;32012;32809	1227;2844;2845;4412;4413;6573;7734;7735;16454;18896;18897;21374;21375;23830;24436	1227;2845;4412;6573;7735;16454;18896;21375;23830;24436			345;346;347					127;548;569
sp|P08134|RHOC_HUMAN	sp|P08134|RHOC_HUMAN	1	1	1		1	1	1	1	6.2	6.2	6.2	22.006	193	193	0.0036832	1.6052	2531200	316400	2531200	1	1				619	3706	TRUE	4128	14221	10827	10827
sp|P08172|ACM2_HUMAN	sp|P08172|ACM2_HUMAN	1	1	1		1	1	1	1	2.1	2.1	2.1	51.714	466	466	0.003653	1.5685	0	0	0	0	0				620	6693	TRUE	7730	27043;27044;27045;27046	20095;20096	20095	24	588				359	358
sp|P08174|DAF_HUMAN	sp|P08174|DAF_HUMAN	6	6	6		1	6	6	6	19.7	19.7	19.7	41.4	381	381	0	323.31	2975200000	129360000	2975200000	5	5				621	1664;3622;4900;5184;6719;9319	True;True;True;True;True;True	1867;1868;4032;5492;5802;5803;7771;10727	6527;6528;6529;6530;6531;13870;19164;19165;19166;19167;19168;19169;19170;19997;19998;19999;20000;20001;20002;20003;20004;20005;20006;20007;20008;20009;20010;20011;27156;38318;38319;38320;38321;38322	5044;5045;5046;5047;10567;14179;14180;14789;14790;14791;14792;14793;14794;14795;20180;28565;28566	5044;10567;14180;14791;20180;28565		247;248					148;233
sp|P08183|MDR1_HUMAN;sp|P21439|MDR3_HUMAN	sp|P08183|MDR1_HUMAN	6;2	6;2	6;2		2	6	6	6	5.9	5.9	5.9	141.48	1280	1280;1286	0	37.971	73414000	1147100	73414000	6	6				622	1995;2816;3401;6062;8161;8911	True;True;True;True;True;True	2236;3152;3785;6927;9439;10279	7840;10866;10867;13126;13127;24455;32814;32815;36407	6176;8367;10080;10081;18188;24440;27164	6176;8367;10081;18188;24440;27164
sp|P08185|CBG_HUMAN	sp|P08185|CBG_HUMAN	7	7	7		1	7	7	7	20.7	20.7	20.7	45.14	405	405	0	28.221	5424900000	319110000	4992800000	24	24				623	2915;3079;3170;3798;5609;6599;7107	True;True;True;True;True;True;True	3254;3430;3532;4233;6339;6340;7595;8255	11281;11282;11283;11284;11285;11286;11963;11964;11965;11966;11967;11968;11969;12425;12426;12427;14524;14525;14526;22002;22003;22004;22005;22006;22007;22008;22009;22010;22011;22012;22013;22014;22015;22016;26653;26654;26655;26656;26657;28756	8676;8677;8678;8679;8680;9218;9219;9220;9221;9222;9223;9224;9609;9610;9611;11017;16334;16335;16336;16337;16338;16339;16340;16341;16342;19784;19785;21401	8676;9218;9609;11017;16334;19785;21401			348;349					158;273
sp|P08195|4F2_HUMAN	sp|P08195|4F2_HUMAN	9	9	9		1	9	9	9	17	17	17	67.993	630	630	0	323.31	913520000	31501000	913520000	12	12				624	2488;2697;2814;3338;4323;4634;8281;8576;9262	True;True;True;True;True;True;True;True;True	2792;3019;3150;3717;4810;5161;9583;9915;9916;10670	9927;9928;9929;9930;10521;10522;10523;10862;10863;10864;12951;12952;12953;12954;12955;16835;16836;16837;17934;33649;35070;35071;35072;35073;35074;38139	7684;7685;8089;8364;8365;9956;9957;9958;9959;12641;13384;25213;26207;26208;28451	7684;8089;8364;9956;12641;13384;25213;26208;28451
sp|P08217|CEL2A_HUMAN;sp|P08218|CEL2B_HUMAN	sp|P08217|CEL2A_HUMAN;sp|P08218|CEL2B_HUMAN	2;1	2;1	2;1	;	2	2	2	2	9.3	9.3	9.3	28.887	269	269;269	0	12.353	42968000	3069100	42968000	0	0				625	4191;5057	True;True	4663;5667;5668	16163;19621;19622	12201;14516;14517	12201;14516		249					166
sp|P08236|BGLR_HUMAN	sp|P08236|BGLR_HUMAN	8	8	8		1	8	8	8	12.1	12.1	12.1	74.731	651	651	0	117.06	1529500000	58829000	1529500000	11	11				626	1678;6409;6896;6998;7276;7315;7449;9105	True;True;True;True;True;True;True;True	1883;7316;8028;8138;8442;8443;8485;8630;10493	6551;6552;25875;25876;28016;28017;28398;29347;29348;29349;29350;29351;29535;29536;29537;29538;29968;29969;37159	5063;5064;19244;19245;20827;20828;21150;21840;21841;21842;22016;22017;22018;22019;22341;27715	5064;19244;20828;21150;21840;22016;22341;27715		250					484
sp|P08237|PFKAM_HUMAN	sp|P08237|PFKAM_HUMAN	5	5	5		1	5	5	5	8.2	8.2	8.2	85.182	780	780	0	4.3034	24374000	738610	24374000	4	4				627	284;472;7114;7121;8759	True;True;True;True;True	319;536;8262;8269;10112	1180;1800;28772;28785;35760	945;1392;21412;21420;26683	945;1392;21412;21420;26683
sp|P08238|HS90B_HUMAN;sp|Q58FF8|H90B2_HUMAN;sp|Q58FF7|H90B3_HUMAN	sp|P08238|HS90B_HUMAN	8;2;2	6;1;2	5;1;2		3	8	6	5	17.8	11.9	9.9	83.263	724	724;381;597	0	15.289	138370000	4192900	111560000	11	11				628	109;177;1278;1693;3064;6862;7358;7992	False;False;True;True;True;True;True;True	122;200;1422;1898;3414;7994;8532;9233	431;432;433;434;435;799;800;801;802;4742;4743;4744;4745;6589;11918;11919;27910;29724;31851;31852;31853;31854	373;656;3650;3651;3652;5086;9187;9188;20725;20726;22139;23704;23705;23706	373;656;3651;5086;9187;20726;22139;23706
sp|P08246|ELNE_HUMAN	sp|P08246|ELNE_HUMAN	3	3	3		1	3	3	3	12.7	12.7	12.7	28.518	267	267	0	7.5731	561170000	46764000	561170000	3	3				629	4493;6799;9148	True;True;True	5001;7900;7901;10543	17392;27601;27602;27603;27604;27605;27606;27607;37610;37611	13025;20517;20518;28037;28038;28039	13025;20517;28037		251	350				147	154
sp|P08253|MMP2_HUMAN	sp|P08253|MMP2_HUMAN	1	1	1		1	1	1	1	1.8	1.8	1.8	73.881	660	660	0.0091476	1.2847	6538700	198140	6538700	1	1				630	6496	TRUE	7435	26163	19458	19458
sp|P08254|MMP3_HUMAN;sp|P09238|MMP10_HUMAN	sp|P08254|MMP3_HUMAN;sp|P09238|MMP10_HUMAN	2;1	2;1	2;1	;	2	2	2	2	4.2	4.2	4.2	53.977	477	477;476	0.00055006	2.3416	11891000	517000	11891000	2	2				631	2744;9196	True;True	3075;10596	10676;10677;37779;37780	8198;28149	8198;28149
sp|P08263|GSTA1_HUMAN	sp|P08263|GSTA1_HUMAN	5	5	1		1	5	5	1	23	23	3.2	25.631	222	222	0	9.1322	1283200000	116650000	1257400000	11	11				632	304;2137;3742;4552;5745	True;True;True;True;True	343;2389;4169;5068;6520;6521	1238;1239;1240;1241;8310;8311;14337;14338;14339;17623;17624;17625;17626;23166;23167;23168;23169;23170;23171;23172;23173;23174;23175;23176	984;985;6511;10905;10906;13182;13183;17204;17205;17206;17207;17208;17209	985;6511;10906;13182;17207			351;352;353					51;57;63
sp|P08294|SODE_HUMAN	sp|P08294|SODE_HUMAN	3	3	3		1	3	3	3	14.6	14.6	14.6	25.851	240	240	0	74.946	978750000	122340000	957620000	13	13				633	224;9009;9022	True;True;True	253;10379;10380;10394	971;972;36662;36663;36664;36665;36666;36667;36668;36669;36670;36671;36672;36673;36674;36675;36676;36699;36700;36701;36702;36703;36704;36705	786;787;27351;27352;27353;27354;27355;27356;27357;27358;27359;27360;27361;27362;27379;27380;27381;27382	786;27359;27381			354					50
sp|P08311|CATG_HUMAN	sp|P08311|CATG_HUMAN	3	3	3		1	3	3	3	16.5	16.5	16.5	28.837	255	255	0	6.6504	334680000	22312000	333860000	6	6				634	2463;3307;7886	True;True;True	2762;3685;9111;9112	9850;9851;12856;12857;12858;12859;31486;31487;31488;31489;31490;31491	7629;7630;9906;23440;23441;23442	7629;9906;23440			355					110
sp|P08473|NEP_HUMAN	sp|P08473|NEP_HUMAN	18	18	18		1	18	18	18	27.1	27.1	27.1	85.513	750	750	0	67.777	3185000000	79624000	2999100000	38	38				635	283;479;1117;1256;1520;2072;3156;3414;3929;4597;4778;4780;4894;5751;5779;6021;8682;9473	True;True;True;True;True;True;True;True;True;True;True;True;True;True;True;True;True;True	318;544;1248;1398;1399;1700;2320;3518;3798;4376;5121;5122;5328;5330;5331;5485;6528;6557;6863;10029;10891	1177;1178;1179;1820;1821;1822;4025;4026;4027;4028;4029;4658;4659;4660;4661;4662;4663;4664;4665;4666;4667;4668;5780;8134;8135;12386;12387;12388;13147;13148;14932;17738;17739;17740;17741;17742;18645;18646;18647;18648;18649;18650;18661;18662;18663;18664;18665;18666;18667;18668;18669;18670;18671;18672;19142;19143;23192;23193;23194;23195;23256;24266;24267;24268;24269;24270;35534;38860;38861	944;1406;1407;1408;3123;3124;3125;3126;3597;3598;3599;3600;3601;3602;4468;6388;6389;6390;9571;9572;9573;9574;10098;10099;11282;11283;13259;13260;13261;13262;13842;13843;13851;13852;13853;13854;13855;14163;17223;17224;17225;17267;18061;18062;18063;18064;26523;28953;28954	944;1407;3126;3601;4468;6389;9574;10099;11283;13259;13842;13852;14163;17225;17267;18061;26523;28954			356;357;358					73;371;377
sp|P08493|MGP_HUMAN	sp|P08493|MGP_HUMAN	2	2	2		1	2	2	2	11.7	11.7	11.7	12.353	103	103	0	26.963	148190000	37048000	148190000	3	3				636	5729;6945	True;True	6502;8079	23125;23126;28156	17172;17173;17174;20934	17172;20934		252					39
sp|P08519|APOA_HUMAN	sp|P08519|APOA_HUMAN	7	7	7		1	7	7	7	26.6	26.6	26.6	501.31	4548	4548	0	31.575	1741600000	8537200	1733400000	14	14				637	2839;2916;5947;5948;6156;8047;8155	True;True;True;True;True;True;True	3175;3255;6768;6769;7038;9307;9308;9432;9433	10946;11287;11288;11289;11290;23992;23993;23994;23995;25073;32118;32119;32120;32121;32802;32803;32804;32805;32806	8417;8681;8682;8683;17841;17842;17843;17844;17845;18677;23912;23913;23914;24431;24432;24433;24434	8417;8681;17842;17845;18677;23914;24433			359;360					74;188
sp|P08571|CD14_HUMAN	sp|P08571|CD14_HUMAN	10	10	10		1	10	10	10	32.5	32.5	32.5	40.076	375	375	0	323.31	22365000000	1397800000	22348000000	51	51				638	181;1735;2173;2674;3780;4630;5240;6081;8645;8727	True;True;True;True;True;True;True;True;True;True	205;1943;2436;2437;2996;4211;4212;5157;5860;6950;9989;10078	810;811;812;813;814;815;816;817;818;819;820;821;822;823;824;825;826;6706;6707;6708;6709;8485;8486;8487;8488;8489;8490;8491;8492;8493;8494;8495;10452;10453;10454;10455;14447;14448;14449;14450;14451;14452;14453;14454;14455;14456;14457;14458;14459;14460;14461;14462;14463;14464;17915;17916;17917;17918;17919;17920;17921;17922;17923;17924;17925;17926;17927;17928;17929;20149;20150;20151;20152;20153;2015…	662;663;664;665;666;667;668;669;670;671;672;673;674;675;676;677;5179;5180;5181;5182;6636;6637;6638;6639;6640;8044;8045;8046;10977;10978;10979;10980;10981;10982;10983;10984;13371;13372;13373;13374;13375;13376;13377;13378;13379;13380;14891;14892;14893;14894;14895;14896;14897;14898;18319;26334;26335;26336;26337;26338;26613;26614;26615;26616;26617;26618;26619;26620;26621;26622;26623;26624	671;5182;6638;8046;10982;13372;14896;18319;26335;26615		253	361;362				226	132;213
sp|P08572|CO4A2_HUMAN	sp|P08572|CO4A2_HUMAN	7	7	7		1	7	7	7	5.5	5.5	5.5	167.55	1712	1712	0	11.012	384960000	4529000	384960000	8	8				639	273;714;2489;2637;2679;3214;3980	True;True;True;True;True;True;True	307;819;2793;2956;3001;3582;4432	1143;1144;1145;1146;1147;1148;1149;2629;2630;9931;9932;10331;10467;12555;15176;15177	920;921;922;2027;7686;7972;8053;9698;11443	922;2027;7686;7972;8053;9698;11443
sp|P08575|PTPRC_HUMAN	sp|P08575|PTPRC_HUMAN	1	1	1		1	1	1	1	1.1	1.1	1.1	147.48	1306	1306	0.0020222	1.8972	6144500	102410	6144500	1	1				640	7741	TRUE	8957	30977	23092	23092
sp|P08582|TRFM_HUMAN	sp|P08582|TRFM_HUMAN	11	11	11		1	11	11	11	18.3	18.3	18.3	80.214	738	738	0	57.48	723560000	17228000	694470000	22	22				641	793;883;933;1487;4424;4638;5170;5508;6171;9264;9734	True;True;True;True;True;True;True;True;True;True;True	901;993;1047;1663;4923;4924;5165;5787;5788;6189;6190;7053;10672;11194	2865;3089;3090;3271;3272;5698;5699;17140;17141;17142;17143;17940;17941;17942;17943;19963;19964;19965;19966;21671;21672;21673;21674;21675;21676;25112;38141;38142;40006	2200;2387;2388;2542;2543;4403;4404;12839;12840;12841;12842;13388;13389;14766;14767;16102;16103;16104;16105;18706;28453;28454;29854	2200;2388;2543;4403;12839;13388;14766;16103;18706;28453;29854			363;364;365					156;312;660
sp|P08590|MYL3_HUMAN	sp|P08590|MYL3_HUMAN	1	1	1		1	1	1	1	4.6	4.6	4.6	21.932	195	195	0.0058192	1.5018	5459500	419960	5459500	1	1				642	3149	TRUE	3511	12375	9560	9560
sp|P08603|CFAH_HUMAN;sp|Q02985|FHR3_HUMAN	sp|P08603|CFAH_HUMAN	23;1	23;1	21;1		2	23	23	21	21	21	19.4	139.09	1231	1231;330	0	323.31	2115900000	34687000	1938900000	36	36				643	600;813;876;923;996;1015;1628;1653;1913;2334;2494;3871;3995;5180;6030;6950;7035;7207;7294;7406;7519;9309;9317	True;True;True;True;True;True;True;True;True;True;True;True;True;True;True;True;True;True;True;True;True;True;True	684;685;921;986;1035;1114;1137;1138;1825;1826;1851;1852;2142;2621;2799;4310;4449;5798;6876;8084;8176;8368;8462;8583;8705;10717;10725	2276;2277;2278;2916;2917;3078;3079;3239;3432;3598;3599;6200;6201;6426;6427;6428;6429;7547;7548;7549;9399;9958;9959;9960;14725;14726;14727;14728;15218;15219;19985;19986;19987;24309;24310;24311;28169;28499;29142;29389;29830;29831;30169;30170;30171;30172;30173;30174;30175;38285;38286;38287;38316	1773;1774;2236;2375;2376;2515;2680;2819;2820;4799;4800;4968;4969;4970;5940;5941;7314;7702;7703;11150;11151;11152;11153;11474;11475;14782;14783;18088;18089;18090;18091;18092;20941;21225;21692;21880;21881;21882;22227;22228;22474;22475;22476;28543;28563	1774;2236;2375;2515;2680;2819;4799;4970;5940;7314;7703;11150;11475;14782;18089;20941;21225;21692;21882;22227;22475;28543;28563		254;255	366;367;368;369				396;794	64;162;432;1174
sp|P08637|FCG3A_HUMAN	sp|P08637|FCG3A_HUMAN	6	6	3		1	6	6	3	24	24	13	29.089	254	254	0	43	2453000000	350420000	2453000000	15	15				644	806;1375;8656;9095;9338;9432	True;True;True;True;True;True	914;1535;10000;10480;10746;10847;10848	2891;2892;2893;2894;2895;2896;5090;35285;35286;35287;35288;35289;35290;35291;35292;35293;35294;35295;37002;37003;37004;37005;38375;38376;38377;38378;38379;38380;38381;38382;38383;38384;38727;38728;38729	2219;2220;2221;2222;2223;2224;3934;26355;26356;26357;26358;26359;27578;27579;28604;28605;28606;28843;28844;28845	2222;3934;26356;27578;28606;28843		256					154
sp|P08670|VIME_HUMAN;sp|P41219|PERI_HUMAN	sp|P08670|VIME_HUMAN	6;1	6;1	6;1		2	6	6	6	13.7	13.7	13.7	53.651	466	466;470	0	45.709	303710000	8932600	303710000	13	13				645	1839;3526;3527;4126;5457;7953	True;True;True;True;True;True	2061;3916;3917;4592;6115;9188	7280;7281;7282;13429;13430;13431;13432;13433;13434;13435;13436;13437;13438;13439;15698;15699;15700;15701;15702;21450;21451;21452;21453;21454;31688	5753;5754;5755;5756;10281;10282;10283;10284;11845;11846;11847;11848;15934;15935;23593	5755;10282;10284;11846;15935;23593			370					391
sp|P08697|A2AP_HUMAN;CON__P28800	sp|P08697|A2AP_HUMAN	7;2	7;2	7;2		2	7	7	7	15.3	15.3	15.3	54.565	491	491;492	0	21.621	901970000	42951000	901970000	13	13				646	1093;1978;2457;2519;4260;5848;6672	True;True;True;True;True;True;True	1221;2215;2756;2827;4742;6649;7693	3920;3921;3922;3923;7733;9833;9834;9835;9836;9837;9838;10014;16424;16425;23628;23629;23630;26926;26927	3043;6090;7618;7619;7748;7749;12374;12375;17580;17581;20004;20005;20006;20007	3043;6090;7619;7749;12374;17581;20004
sp|P08754|GNAI3_HUMAN;sp|P63096|GNAI1_HUMAN;sp|P04899|GNAI2_HUMAN	sp|P08754|GNAI3_HUMAN;sp|P63096|GNAI1_HUMAN;sp|P04899|GNAI2_HUMAN	5;4;4	5;4;4	3;2;2	;;	3	5	5	3	16.4	16.4	11	40.532	354	354;354;355	0	7.8593	259350000	17290000	248250000	9	9				647	3748;4398;4752;5509;6077	True;True;True;True;True	4175;4893;5300;6191;6192;6946	14351;17040;17041;18556;18557;18558;18559;21677;21678;24622;24623;24624;24625;24626;24627;24628;24629;24630	10915;10916;12776;13796;13797;16106;16107;18313;18314	10916;12776;13796;16107;18313			46					198
sp|P08758|ANXA5_HUMAN	sp|P08758|ANXA5_HUMAN	7	7	7		1	7	7	7	22.2	22.2	22.2	35.936	320	320	0	153.69	822800000	37400000	822800000	13	13				648	1234;1843;2087;2661;7090;7091;8740	True;True;True;True;True;True;True	1374;2065;2338;2983;8238;8239;10092	4535;4536;7287;7288;7289;7290;7291;7292;8164;8165;10416;10417;10418;28716;28717;28718;28719;28720;28721;35719;35720	3494;5761;5762;6412;8023;8024;21370;21371;21372;21373;26654;26655;26656	3494;5762;6412;8024;21371;21373;26654
sp|P08833|IBP1_HUMAN	sp|P08833|IBP1_HUMAN	5	5	5		1	5	5	5	20.8	20.8	20.8	27.903	259	259	0	10.165	2191800000	168600000	2191800000	8	8				649	398;431;4183;6913;9125	True;True;True;True;True	453;491;4655;8045;10520	1564;1565;1566;1567;1675;1676;1677;1678;1679;1680;1681;16142;28058;28059;28060;28061;37564;37565	1223;1296;1297;1298;1299;1300;12188;20863;20864;27998	1223;1299;12188;20863;27998
sp|P08865|RSSA_HUMAN	sp|P08865|RSSA_HUMAN	4	4	4		1	4	4	4	17.3	17.3	17.3	32.854	295	295	0	4.7702	21936000	1687400	21936000	3	3				650	329;1921;7150;9701	True;True;True;True	376;2150;8300;11149	1329;7560;28859;39799	1046;5952;21470;29693	1046;5952;21470;29693
sp|P08887|IL6RA_HUMAN	sp|P08887|IL6RA_HUMAN	2	2	2		1	2	2	2	4.5	4.5	4.5	51.547	468	468	0	4.6618	17678000	930430	17678000	2	2				651	7428;7797	True;True	8606;9017	29915;31208	22300;23256	22300;23256
sp|P08962|CD63_HUMAN	sp|P08962|CD63_HUMAN	1	1	1		1	1	1	1	4.2	4.2	4.2	25.636	238	238	0	49.428	574010000	82001000	568130000	5	5				652	8778	TRUE	10135;10136	35811;35812;35813;35814;35815;35816;35817	26720;26721;26722;26723;26724;26725	26723			371					112
sp|P09104|ENOG_HUMAN	sp|P09104|ENOG_HUMAN	4	2	2		1	4	2	2	15.2	6	6	47.268	434	434	0	4.1096	4377800	218890	4377800	2	2				653	71;4433;7154;9516	False;True;False;True	80;4934;8304;10939	273;274;275;276;277;278;279;280;281;282;283;17175;28874;28875;28876;28877;28878;28879;28880;28881;28882;28883;28884;28885;28886;28887;28888;28889;28890;28891;39070	274;275;276;277;278;12865;21483;21484;21485;21486;21487;21488;21489;21490;21491;21492;21493;21494;21495;21496;29123	277;12865;21483;29123
sp|P09131|P3_HUMAN	sp|P09131|P3_HUMAN	1	1	1		1	1	1	1	2.5	2.5	2.5	50.332	477	477	0	10.158	76776000	5905900	76776000	3	3				654	9067	TRUE	10450	36862;36863	27495;27496;27497	27496
sp|P09210|GSTA2_HUMAN;sp|Q16772|GSTA3_HUMAN;sp|Q7RTV2|GSTA5_HUMAN	sp|P09210|GSTA2_HUMAN;sp|Q16772|GSTA3_HUMAN	5;3;2	1;0;0	1;0;0	;	3	5	1	1	23	3.2	3.2	25.664	222	222;222;222	1	-2	546230000	49657000	546230000	2	2	+			655	304;2137;3742;4187;5745	False;False;False;True;False	343;2389;4169;4659;6520;6521	1238;1239;1240;1241;8310;8311;14337;14338;14339;16156;16157;23166;23167;23168;23169;23170;23171;23172;23173;23174;23175;23176	984;985;6511;10905;10906;12194;12195;17204;17205;17206;17207;17208;17209	985;6511;10906;12194;17207			351;352;353					51;57;63
sp|P09211|GSTP1_HUMAN	sp|P09211|GSTP1_HUMAN	9	9	9		1	9	9	9	44.8	44.8	44.8	23.356	210	210	0	120.1	595990000	54180000	506520000	11	11				656	171;172;432;621;2195;5569;6178;9511;9512	True;True;True;True;True;True;True;True;True	189;190;191;192;193;492;711;2460;6278;6279;7061;10933;10934	742;743;744;745;746;747;748;749;750;751;752;753;754;755;756;757;758;759;760;761;762;1682;2356;8550;8551;21872;21873;21874;21875;21876;21877;25137;25138;39061;39062	619;620;621;622;623;624;625;626;627;1301;1835;6680;16235;16236;16237;16238;18728;18729;29115;29116;29117	624;625;1301;1835;6680;16237;18729;29116;29117	25;26	257;258;589	372			205;207	205;207;210	20
sp|P09228|CYTT_HUMAN	sp|P09228|CYTT_HUMAN	3	3	2		1	3	3	2	23.4	23.4	18.4	16.445	141	141	0	3.9464	42267000	5283400	42267000	4	4				657	396;3406;5645	True;True;True	451;3790;6385	1560;1561;13135;22114;22115;22116;22117	1220;10086;16419;16420	1220;10086;16420			373					131
sp|P09237|MMP7_HUMAN	sp|P09237|MMP7_HUMAN	4	4	4		1	4	4	4	9.7	9.7	9.7	29.676	267	267	0	5.156	146570000	14657000	134840000	6	6				658	426;6889;8560;8561	True;True;True;True	484;8021;9895;9896;9897	1648;1649;28006;35012;35013;35014;35015;35016;35017;35018;35019;35020	1278;20818;26173;26174;26175;26176	1278;20818;26173;26175			374					82
sp|P09326|CD48_HUMAN	sp|P09326|CD48_HUMAN	2	2	2		1	2	2	2	10.3	10.3	10.3	27.683	243	243	0	99.095	21512000	1792600	21512000	3	3				659	1022;4300	True;True	1145;4786	3617;16763	2836;12594;12595	2836;12595
sp|P09327|VILI_HUMAN;sp|O75366|AVIL_HUMAN	sp|P09327|VILI_HUMAN	10;1	10;1	10;1		2	10	10	10	15.5	15.5	15.5	92.694	827	827;819	0	33.496	154700000	3516000	154700000	11	11				660	507;1455;2472;3918;4575;4843;5410;5689;6296;6935	True;True;True;True;True;True;True;True;True;True	584;1629;2773;4365;5096;5401;6060;6451;7187;8069	1962;5516;5517;9882;14913;17689;18865;21227;21228;21229;22985;22986;25502;25503;28122	1506;4255;4256;7654;11264;13229;13996;15726;15727;17066;17067;18975;20904	1506;4256;7654;11264;13229;13996;15726;17067;18975;20904			375					223
sp|P09382|LEG1_HUMAN	sp|P09382|LEG1_HUMAN	5	5	5		1	5	5	5	51.1	51.1	51.1	14.716	135	135	0	161.61	202290000	22477000	175150000	7	7				661	82;1384;2157;4886;7139	True;True;True;True;True	91;1545;2414;5472;5473;8288	312;313;5114;5115;8396;8397;19103;19104;19105;19106;19107;19108;19109;28833;28834	298;3950;3951;6574;6575;14138;14139;21454	298;3951;6574;14139;21454			376					121
sp|P09417|DHPR_HUMAN	sp|P09417|DHPR_HUMAN	5	5	5		1	5	5	5	26.2	26.2	26.2	25.789	244	244	0	38.087	482670000	34477000	482670000	5	5				662	37;1594;2434;5998;8761	True;True;True;True;True	39;1785;2727;6826;10114	88;89;90;91;92;6092;9735;24163;24164;24165;35762;35763;35764	70;4716;7552;17991;17992;26685	70;4716;7552;17992;26685
sp|P09455|RET1_HUMAN	sp|P09455|RET1_HUMAN	4	4	4		1	4	4	4	29.6	29.6	29.6	15.85	135	135	0	13.4	126730000	14081000	105420000	9	9				663	366;5586;6106;6390	True;True;True;True	417;6301;6302;6983;7294	1446;1447;21929;21930;21931;21932;21933;24924;24925;24926;24927;25814;25815;25816	1128;16278;16279;16280;16281;16282;18578;19194;19195	1128;16279;18578;19195			377;378					11;63
sp|P09467|F16P1_HUMAN	sp|P09467|F16P1_HUMAN	6	6	5		1	6	6	5	24.9	24.9	21.6	36.842	338	338	0	25.805	361920000	18096000	320900000	14	14				664	222;1080;2187;4314;4835;9707	True;True;True;True;True;True	251;1207;2451;4800;5391;11157;11158	969;3861;8527;8528;16813;16814;16815;16816;16817;16818;18845;39860;39861;39862;39863;39864;39865;39866	784;3010;6662;12625;12626;12627;12628;13980;13981;29748;29749;29750;29751;29752	784;3010;6662;12628;13981;29750			66;379;380					83;85;249
sp|P09486|SPRC_HUMAN	sp|P09486|SPRC_HUMAN	3	3	3		1	3	3	3	11.9	11.9	11.9	34.632	303	303	0	20.375	72172000	5551700	72172000	6	6				665	4536;6926;7780	True;True;True	5048;8059;8999	17542;17543;28095;28096;28097;31140;31141	13122;13123;13124;20890;23213;23214	13123;20890;23214
sp|P09525|ANXA4_HUMAN	sp|P09525|ANXA4_HUMAN	6	6	6		1	6	6	6	24.8	24.8	24.8	35.882	319	319	0	34.593	487820000	22174000	466080000	11	11				666	58;2659;3749;5817;7071;7109	True;True;True;True;True;True	66;2981;4176;6609;8215;8216;8257	240;241;10407;10408;10409;14352;14353;14354;14355;23439;28605;28606;28607;28760;28761;28762;28763;28764;28765;28766	252;253;8015;8016;10917;17411;21302;21303;21405;21406;21407	253;8015;10917;17411;21303;21405			381					147
sp|P09543|CN37_HUMAN	sp|P09543|CN37_HUMAN	5	5	5		1	5	5	5	12.1	12.1	12.1	47.578	421	421	0	19.735	90850000	3364800	90850000	4	4				667	244;5147;5430;5484;5994	True;True;True;True;True	274;5762;6082;6158;6822	1030;1031;1032;19894;19895;19896;21310;21594;24133	828;829;14724;15805;16041;17962	829;14724;15805;16041;17962
sp|P09564|CD7_HUMAN	sp|P09564|CD7_HUMAN	2	2	2		1	2	2	2	9.6	9.6	9.6	25.409	240	240	0	24.523	11694000	1949100	11694000	3	3				668	6646;6647	True;True	7657;7658;7659	26839;26840;26841;26842;26843;26844;26845;26846;26847;26848;26849;26850;26851;26852;26853;26854;26855;26856;26857	19938;19939;19940;19941;19942;19943;19944;19945;19946;19947;19948;19949;19950;19951;19952;19953;19954	19938;19943
sp|P09603|CSF1_HUMAN	sp|P09603|CSF1_HUMAN	12	12	12		1	12	12	12	26.5	26.5	26.5	60.179	554	554	0	115.4	4489800000	166290000	3935400000	46	46				669	175;1303;2165;3926;5875;6317;6357;7197;7198;7743;7804;8504	True;True;True;True;True;True;True;True;True;True;True;True	196;197;198;1459;2426;4373;6679;7210;7256;8355;8356;8959;9026;9836	768;769;770;771;772;773;774;775;776;777;778;779;780;781;782;783;784;785;786;787;788;789;790;791;792;793;794;795;796;4857;8426;14929;23751;23752;23753;23754;23755;23756;23757;23758;25585;25685;29106;29107;29108;29109;29110;29111;29112;29113;29114;29115;29116;30979;30980;30981;31243;31244;31245;31246;34866	633;634;635;636;637;638;639;640;641;642;643;644;645;646;647;648;649;650;651;652;653;3735;6596;11278;17671;17672;17673;17674;17675;17676;19036;19110;21665;21666;21667;21668;21669;21670;21671;21672;23094;23095;23287;23288;23289;23290;23291;23292;23293;26075	646;3735;6596;11278;17671;19036;19110;21670;21672;23094;23288;26075			382;383					93;97
sp|P09619|PGFRB_HUMAN	sp|P09619|PGFRB_HUMAN	7	7	7		1	7	7	7	8.5	8.5	8.5	123.97	1106	1106	0	19.627	826060000	19211000	817180000	10	10				670	3992;4699;5027;5284;7945;9007;9719	True;True;True;True;True;True;True	4445;5229;5634;5912;5913;9180;10377;11174	15206;18119;18120;19553;19554;20487;20488;20489;20490;31669;36655;36656;36657;36658;36659;36660;39928;39929;39930;39931	11464;13514;14463;14464;15130;15131;15132;23582;27346;27347;27348;27349;29798	11464;13514;14463;15131;23582;27348;29798			384					268
sp|P09668|CATH_HUMAN	sp|P09668|CATH_HUMAN	9	9	9		1	9	9	9	29.6	29.6	29.6	37.393	335	335	0	65.691	2245000000	160360000	2170000000	28	28				671	2607;2734;2892;5054;5458;5800;5906;8042;8791	True;True;True;True;True;True;True;True;True	2925;3063;3231;5664;6116;6117;6118;6585;6714;9301;10151	10256;10636;10637;10638;11205;11206;19618;21455;21456;21457;21458;21459;21460;21461;21462;21463;21464;21465;21466;21467;23365;23366;23367;23853;23854;32085;32086;32087;32088;32089;32090;32091;35864;35865;35866;35867;35868;35869;35870;35871	7924;8168;8610;8611;8612;8613;8614;14513;15936;15937;15938;15939;15940;15941;15942;15943;15944;15945;15946;15947;17359;17744;23892;23893;23894;23895;23896;23897;26754;26755;26756	7924;8168;8612;14513;15938;17359;17744;23894;26755			385;386;387;388					77;85;200;321
sp|P09758|TACD2_HUMAN	sp|P09758|TACD2_HUMAN	1	1	1		1	1	1	1	5	5	5	35.709	323	323	0.0015773	2.0789	21361000	1525800	21361000	2	2				672	392	TRUE	447	1551;1552;1553	1212;1213	1212			389					62
sp|P09871|C1S_HUMAN	sp|P09871|C1S_HUMAN	5	5	5		1	5	5	5	10.5	10.5	10.5	76.684	688	688	0	21.709	158270000	6087200	151350000	8	8				673	1776;4964;7372;7520;8479	True;True;True;True;True	1991;1992;5562;8548;8706;9810	6912;6913;19347;19348;29751;30176;30177;34772;34773;34774	5385;5386;14309;14310;14311;22162;22477;22478;22479;22480;26002;26003	5386;14311;22162;22478;26003		259	390				344	485
sp|P09923|PPBI_HUMAN;sp|P10696|PPBN_HUMAN;sp|P05187|PPB1_HUMAN	sp|P09923|PPBI_HUMAN	6;2;2	6;2;2	6;2;2		3	6	6	6	15.5	15.5	15.5	56.811	528	528;532;535	0	13.749	197590000	8232900	188840000	7	7				674	508;2729;2862;6819;7611;9409	True;True;True;True;True;True	585;3057;3058;3199;7932;8809;10823	1963;10624;10625;10626;10993;27677;27678;27679;30528;30529;30530;38670	1507;8162;8163;8457;20566;22755;22756;28808	1507;8163;8457;20566;22756;28808			391					152
sp|P09936|UCHL1_HUMAN	sp|P09936|UCHL1_HUMAN	3	3	3		1	3	3	3	21.1	21.1	21.1	24.824	223	223	0	8.3883	26876000	2687600	26876000	3	3				675	4520;5616;6777	True;True;True	5031;6349;7859	17476;17477;22033;27484	13082;16354;20429	13082;16354;20429
sp|P09958|FURIN_HUMAN	sp|P09958|FURIN_HUMAN	4	4	4		1	4	4	4	7.7	7.7	7.7	86.677	794	794	0	10.692	22971000	696080	22971000	4	4				676	1286;6131;7996;8215	True;True;True;True	1437;7011;9238;9500	4803;24992;24993;31864;33280;33281;33282	3697;18623;23713;24935;24936	3697;18623;23713;24935		260					414
sp|P09960|LKHA4_HUMAN	sp|P09960|LKHA4_HUMAN	7	7	7		1	7	7	7	16	16	16	69.284	611	611	0	40.762	85404000	2440100	85404000	9	9				677	305;1262;5260;5627;6172;7483;7781	True;True;True;True;True;True;True	344;1405;5883;6362;7054;8665;9000	1242;4686;4687;20239;20240;22053;25113;30055;31142	986;3616;14952;16371;16372;16373;18707;18708;22395;23215	986;3616;14952;16372;18707;22395;23215
sp|P0C0L4|CO4A_HUMAN	sp|P0C0L4|CO4A_HUMAN	34	2	2		1	34	2	2	24.8	2.3	2.3	192.78	1744	1744	0	26.283	291640000	3600500	264140000	11	11				678	99;142;991;1153;1770;1924;1998;2439;2636;2806;2835;3801;3922;4506;4651;4892;5006;5238;5320;5638;6406;6568;6741;7190;7587;7939;8344;8416;8482;8730;8998;9527;9528;9711	False;True;False;False;False;False;False;False;False;False;False;False;False;False;False;False;True;False;False;False;False;False;False;False;False;False;False;False;False;False;False;False;False;False	112;157;158;1109;1286;1985;2154;2239;2732;2733;2734;2735;2955;3142;3171;4236;4369;5015;5178;5482;5483;5610;5858;5957;5958;6375;6376;7313;7549;7550;7810;8347;8783;9174;9656;9738;9813;10081;10367;10950;10951;11163	413;414;415;416;647;648;649;650;651;652;3420;4258;6869;6870;6871;7566;7847;7848;7849;9757;9758;9759;9760;9761;9762;9763;9764;9765;9766;9767;9768;9769;9770;9771;9772;10329;10330;10845;10938;10939;10940;10941;14533;14534;14535;14536;14920;14921;14922;14923;14924;14925;17446;17447;17448;17449;17450;17980;17981;19132;19133;19134;19135;19136;19137;19138;19464;19465;19466;19467;20145;20754;20755;20756;…	358;359;541;542;543;544;545;546;547;2669;3283;5286;5287;5288;5956;6181;6182;7571;7572;7573;7574;7575;7576;7577;7971;8352;8411;8412;11022;11023;11269;11270;11271;11272;11273;13062;13063;13064;13412;13413;14157;14158;14159;14160;14161;14404;14405;14406;14407;14408;14889;15356;15357;15358;15359;15360;16396;16397;16398;19239;19716;19717;19718;19719;19720;19721;20270;21642;21643;21644;21645;21646;2266…	358;547;2669;3283;5287;5956;6182;7571;7971;8352;8411;11022;11272;13064;13412;14160;14405;14889;15356;16398;19239;19719;20270;21645;22662;23569;25348;25668;26008;26627;27324;29139;29151;29759		261;590	392;393;394;395				307;1013	167;328;1015;1281
sp|P0C0L5|CO4B_HUMAN;CON__ENSEMBL:ENSBTAP00000007350;CON__P01030	sp|P0C0L5|CO4B_HUMAN	34;5;4	34;5;4	2;0;0		3	34	34	2	24.8	24.8	2.3	192.75	1744	1744;1742;1741	0	323.31	7910800000	97664000	7274300000	75	75				679	99;141;991;1153;1770;1924;1998;2439;2636;2806;2835;3801;3922;4506;4651;4892;5005;5238;5320;5638;6406;6568;6741;7190;7587;7939;8344;8416;8482;8730;8998;9527;9528;9711	True;True;True;True;True;True;True;True;True;True;True;True;True;True;True;True;True;True;True;True;True;True;True;True;True;True;True;True;True;True;True;True;True;True	112;155;156;1109;1286;1985;2154;2239;2732;2733;2734;2735;2955;3142;3171;4236;4369;5015;5178;5482;5483;5609;5858;5957;5958;6375;6376;7313;7549;7550;7810;8347;8783;9174;9656;9738;9813;10081;10367;10950;10951;11163	413;414;415;416;640;641;642;643;644;645;646;3420;4258;6869;6870;6871;7566;7847;7848;7849;9757;9758;9759;9760;9761;9762;9763;9764;9765;9766;9767;9768;9769;9770;9771;9772;10329;10330;10845;10938;10939;10940;10941;14533;14534;14535;14536;14920;14921;14922;14923;14924;14925;17446;17447;17448;17449;17450;17980;17981;19132;19133;19134;19135;19136;19137;19138;19460;19461;19462;19463;20145;20754;20755;20…	358;359;536;537;538;539;540;2669;3283;5286;5287;5288;5956;6181;6182;7571;7572;7573;7574;7575;7576;7577;7971;8352;8411;8412;11022;11023;11269;11270;11271;11272;11273;13062;13063;13064;13412;13413;14157;14158;14159;14160;14161;14402;14403;14889;15356;15357;15358;15359;15360;16396;16397;16398;19239;19716;19717;19718;19719;19720;19721;20270;21642;21643;21644;21645;21646;22661;22662;22663;23568;23569;…	358;537;2669;3283;5287;5956;6182;7571;7971;8352;8411;11022;11272;13064;13412;14160;14402;14889;15356;16398;19239;19719;20270;21645;22662;23569;25348;25668;26008;26627;27324;29139;29151;29759		261;590	393;394;395;396				307;1013	167;328;1015;1281
sp|Q71UI9|H2AV_HUMAN;sp|P0C0S5|H2AZ_HUMAN	sp|Q71UI9|H2AV_HUMAN;sp|P0C0S5|H2AZ_HUMAN	3;3	1;1	1;1	;	2	3	1	1	35.2	22.7	22.7	13.509	128	128;128	0	323.31	301710000	60342000	301710000	12	12				680	231;3074;8478	False;False;True	260;3425;9809	980;981;982;983;984;985;986;987;988;11948;11949;11950;11951;11952;11953;11954;11955;34762;34763;34764;34765;34766;34767;34768;34769;34770;34771	794;795;796;797;798;799;9205;9206;9207;9208;9209;9210;9211;25990;25991;25992;25993;25994;25995;25996;25997;25998;25999;26000;26001	794;9207;25995
sp|P0C7U0|ELFN1_HUMAN	sp|P0C7U0|ELFN1_HUMAN	3	3	3		1	3	3	3	5.1	5.1	5.1	90.476	828	828	0	11.797	91557000	2288900	91557000	4	4				681	3684;5625;7633	True;True;True	4103;4104;6360;8833	14057;14058;22051;30635;30636	10702;10703;10704;16368;16369;22834;22835	10703;16369;22835		262					172
sp|P0DOY3|IGLC3_HUMAN;sp|P0DOY2|IGLC2_HUMAN;sp|P0CF74|IGLC6_HUMAN	sp|P0DOY3|IGLC3_HUMAN;sp|P0DOY2|IGLC2_HUMAN;sp|P0CF74|IGLC6_HUMAN	4;4;4	1;1;1	0;0;0	;;	3	4	1	0	50.9	17.9	0	11.265	106	106;106;106	0	18.318	24149000000	3449900000	23903000000	119	119				682	50;6753;7678;9357	True;False;False;False	53;7825;8884;10766	123;124;125;126;127;128;129;130;131;132;133;134;135;136;137;138;139;140;141;142;143;144;145;146;147;148;149;150;151;152;153;154;155;156;157;158;159;160;161;162;163;164;165;166;167;168;169;170;171;172;173;174;175;176;177;178;179;180;181;182;183;184;185;186;187;188;189;190;191;192;193;27312;27313;27314;30752;30753;30754;30755;30756;30757;30758;30759;30760;30761;30762;30763;30764;30765;30766;30767;3…	91;92;93;94;95;96;97;98;99;100;101;102;103;104;105;106;107;108;109;110;111;112;113;114;115;116;117;118;119;120;121;122;123;124;125;126;127;128;129;130;131;132;133;134;135;136;137;138;139;140;141;142;143;144;145;146;147;148;149;150;151;152;153;154;155;156;157;158;159;160;161;162;163;164;165;166;167;168;169;170;171;172;173;174;175;176;177;178;179;180;181;182;183;184;185;186;187;188;189;190;191;192;…	138;20295;22922;28659		36;539					61;63
sp|P62987|RL40_HUMAN;sp|P62979|RS27A_HUMAN;sp|P0CG47|UBB_HUMAN;sp|P0CG48|UBC_HUMAN	sp|P62987|RL40_HUMAN;sp|P62979|RS27A_HUMAN;sp|P0CG47|UBB_HUMAN;sp|P0CG48|UBC_HUMAN	5;5;5;5	5;5;5;5	5;5;5;5	;;;	4	5	5	5	35.9	35.9	35.9	14.728	128	128;156;229;685	0	56.59	2722000000	453660000	2719700000	23	23				683	1821;4569;7892;7977;7978	True;True;True;True;True	2041;5089;5090;9120;9218;9219	7152;7153;7154;7155;7156;7157;7158;7159;7160;7161;7162;7163;7164;7165;7166;7167;7168;17674;17675;17676;17677;17678;17679;17680;17681;17682;31506;31507;31508;31509;31510;31511;31512;31783;31784;31785;31786;31787;31788;31789;31790;31791	5653;5654;5655;5656;5657;5658;5659;5660;5661;5662;5663;13217;13218;13219;13220;23453;23454;23455;23456;23457;23458;23459;23460;23461;23669;23670;23671;23672;23673;23674;23675	5657;13219;23456;23672;23675				9;63	15				65;66	48
sp|P0DJD9|PEPA5_HUMAN;sp|P0DJD8|PEPA3_HUMAN;sp|P0DJD7|PEPA4_HUMAN	sp|P0DJD9|PEPA5_HUMAN;sp|P0DJD8|PEPA3_HUMAN;sp|P0DJD7|PEPA4_HUMAN	4;4;4	4;4;4	4;4;4	;;	3	4	4	4	8.8	8.8	8.8	41.993	388	388;388;388	0	4.4506	48935000000	12234000000	48935000000	7	7				684	512;2670;3089;6843	True;True;True;True	589;2992;3441;7970;7971	1968;1969;1970;1971;1972;10436;10437;10438;10439;12005;12006;27824;27825;27826;27827;27828;27829;27830;27831;27832;27833;27834;27835;27836;27837;27838;27839;27840;27841;27842;27843;27844;27845;27846;27847;27848;27849;27850;27851	1511;1512;8036;8037;9257;9258;9259;20668;20669;20670;20671;20672;20673;20674;20675;20676;20677;20678;20679;20680;20681;20682	1511;8036;9259;20682
sp|P0DJI8|SAA1_HUMAN	sp|P0DJI8|SAA1_HUMAN	5	2	2		1	5	2	2	41.8	29.5	29.5	13.532	122	122	0	2.4282	18073000	2581900	18073000	4	4				685	1321;1322;1501;2014;7167	False;False;False;True;True	1477;1478;1679;2259;8318	4909;4910;4911;5733;5734;7974;28938;28939;28940	3786;3787;4429;4430;6267;21530;21531;21532	3786;3787;4429;6267;21531
sp|P0DJI9|SAA2_HUMAN	sp|P0DJI9|SAA2_HUMAN	5	5	2		1	5	5	2	36.1	36.1	13.1	13.527	122	122	0	19.981	133870000	19124000	133870000	5	5				686	1321;1322;1501;2761;6901	True;True;True;True;True	1477;1478;1679;3092;8033	4909;4910;4911;5733;5734;10709;10710;28027	3786;3787;4429;4430;8227;20835	3786;3787;4429;8227;20835
sp|P80294|MT1H_HUMAN;sp|P0DM35|M1BL1_HUMAN	sp|P80294|MT1H_HUMAN;sp|P0DM35|M1BL1_HUMAN	1;1	1;1	1;1	;	2	1	1	1	19.7	19.7	19.7	6.0393	61	61;61	0	4.3033	39113000	13038000	39113000	1	1				687	7032	TRUE	8173	28495	21222	21222
sp|Q8TD33|SG1C1_HUMAN;sp|P0DMR2|SG1C2_HUMAN	sp|Q8TD33|SG1C1_HUMAN;sp|P0DMR2|SG1C2_HUMAN	1;1	1;1	1;1	;	2	1	1	1	12.6	12.6	12.6	10.414	95	95;95	0.0037054	1.6181	6703600	1340700	6703600	1	1				688	4825	TRUE	5380	18789	13938	13938
sp|P0DMV8|HS71A_HUMAN	sp|P0DMV8|HS71A_HUMAN	9	9	6		1	9	9	6	16.7	16.7	10.3	70.051	641	641	0	36.698	568570000	17768000	531920000	12	12				689	198;581;3163;3439;4791;4792;5321;5722;5988	True;True;True;True;True;True;True;True;True	223;224;663;3525;3824;5343;5344;5345;5959;6491;6492;6493;6494;6811;6812	864;865;866;2204;2205;2206;2207;2208;12407;12408;13218;13219;13220;13221;13222;13223;13224;13225;18717;18718;18719;18720;18721;20763;20764;20765;20766;20767;20768;23104;23105;23106;23107;23108;23109;23110;23111;23112;24090;24091;24092	709;710;1724;1725;9592;9593;10136;10137;10138;10139;10140;10141;13885;13886;13887;13888;13889;15361;15362;15363;15364;17157;17158;17159;17160;17161;17162;17163;17931;17932	710;1724;9593;10138;13885;13889;15363;17160;17932		263;264;265;591	397				57;58;355;540	549
sp|P0DOX2|IGA2_HUMAN;sp|P01877|IGHA2_HUMAN;sp|A0A0J9YVY3|HV741_HUMAN	sp|P0DOX2|IGA2_HUMAN;sp|P01877|IGHA2_HUMAN	14;10;1	14;10;1	9;6;0	;	3	14	14	9	35.4	35.4	28.8	48.934	455	455;340;117	0	323.31	31432000000	1428700000	30814000000	62	62				690	126;1041;1670;1881;2491;2909;3994;5781;6057;8061;8853;9298;9299;9568	True;True;True;True;True;True;True;True;True;True;True;True;True;True	140;1167;1875;2106;2107;2795;2796;3248;4447;4448;6559;6918;6919;6920;9324;10217;10706;10707;10995	590;3663;3664;3665;6540;6541;7423;7424;7425;7426;7427;7428;7429;7430;7431;7432;7433;7434;7435;7436;7437;7438;7439;7440;7441;7442;7443;7444;7445;7446;7447;7448;7449;9937;9938;9939;9940;9941;9942;9943;9944;9945;11255;11256;11257;11258;11259;15208;15209;15210;15211;15212;15213;15214;15215;15216;15217;23280;23281;23282;23283;23284;23285;23286;23287;23288;23289;23290;23291;23292;23293;23294;23295;2329…	506;2873;2874;5054;5849;5850;5851;5852;5853;5854;5855;5856;5857;5858;5859;5860;5861;5862;5863;5864;5865;5866;7693;7694;7695;7696;7697;7698;8652;8653;8654;8655;11466;11467;11468;11469;11470;11471;11472;11473;17287;17288;17289;17290;17291;17292;17293;17294;17295;17296;17297;17298;17299;17300;17301;17302;17303;17304;17305;17306;17307;17308;17309;17310;17311;17312;17313;17314;17315;17316;17317;17318;…	506;2874;5054;5860;7698;8655;11470;17299;18173;23953;26982;28526;28529;29229		266;592;593	398;399				13;81;83	82;416
sp|P0DOX3|IGD_HUMAN;sp|P01880|IGHD_HUMAN	sp|P0DOX3|IGD_HUMAN;sp|P01880|IGHD_HUMAN	4;2	4;2	4;2	;	2	4	4	4	11.9	11.9	11.9	56.224	512	512;384	0	9.2955	175770000	7030800	169780000	8	8				691	1395;5034;8829;9033	True;True;True;True	1559;1560;5642;10192;10406	5285;5286;5287;5288;19568;36111;36736;36737;36738	4082;4083;4084;4085;4086;14474;26934;27404	4084;14474;26934;27404			400					194
sp|P0DOX4|IGE_HUMAN	sp|P0DOX4|IGE_HUMAN	2	2	2		1	2	2	2	2.4	2.4	2.4	60.322	547	547	0	7.3478	0	0	0	0	0				692	6823;6824	True;True	7938;7939;7940	27693;27694;27695;27696;27697;27698;27699;27700;27701;27702	20576;20577;20578;20579;20580;20581	20580;20581
sp|P0DOX5|IGG1_HUMAN;sp|P01857|IGHG1_HUMAN	sp|P0DOX5|IGG1_HUMAN;sp|P01857|IGHG1_HUMAN	18;14	18;14	9;5	;	2	18	18	9	50.3	50.3	26.5	49.328	449	449;330	0	323.31	31188000000	1356000000	30424000000	156	156				693	1068;1406;1775;2171;2534;2779;5089;5992;6043;6264;6825;6826;7590;8046;8170;8969;9171;9308	True;True;True;True;True;True;True;True;True;True;True;True;True;True;True;True;True;True	1195;1571;1990;2433;2434;2844;2845;3112;5701;6818;6819;6891;7155;7941;7942;7943;7944;8786;9306;9450;10337;10568;10569;10716	3818;3819;3820;3821;5333;5334;5335;5336;5337;5338;5339;5340;5341;5342;6880;6881;6882;6883;6884;6885;6886;6887;6888;6889;6890;6891;6892;6893;6894;6895;6896;6897;6898;6899;6900;6901;6902;6903;6904;6905;6906;6907;6908;6909;6910;6911;8444;8445;8446;8447;8448;8449;8450;8451;8452;8453;8454;8455;8456;8457;8458;8459;8460;8461;8462;8463;8464;8465;8466;8467;8468;8469;8470;8471;8472;8473;8474;8475;8476;8477…	2976;2977;2978;2979;4127;5295;5296;5297;5298;5299;5300;5301;5302;5303;5304;5305;5306;5307;5308;5309;5310;5311;5312;5313;5314;5315;5316;5317;5318;5319;5320;5321;5322;5323;5324;5325;5326;5327;5328;5329;5330;5331;5332;5333;5334;5335;5336;5337;5338;5339;5340;5341;5342;5343;5344;5345;5346;5347;5348;5349;5350;5351;5352;5353;5354;5355;5356;5357;5358;5359;5360;5361;5362;5363;5364;5365;5366;5367;5368;5369…	2977;4127;5377;6633;7793;8283;14612;17952;18124;18906;20596;20604;22688;23908;24524;27265;28077;28542		127;129;130;267;575;594;595;596	204				1;6;13;288;317;363;364;391	430
sp|P0DOX6|IGM_HUMAN;sp|A0A0C4DH43|HV70D_HUMAN	sp|P0DOX6|IGM_HUMAN	9;1	1;1	1;1		2	9	1	1	16.5	1.2	1.2	63.485	576	576;119	1	-2	278320000	9939900	278320000	2	2	+			694	379;1123;2301;2520;6076;6167;8988;9359;9720	True;False;False;False;False;False;False;False;False	431;1254;2585;2828;6945;7049;10357;10768;11175;11176	1480;1481;1482;1483;4040;9293;9294;9295;10015;10016;10017;10018;10019;10020;10021;24597;24598;24599;24600;24601;24602;24603;24604;24605;24606;24607;24608;24609;24610;24611;24612;24613;24614;24615;24616;24617;24618;24619;24620;24621;25098;25099;25100;36592;36593;36594;36595;36596;36597;36598;36599;36600;36601;38483;38484;38485;38486;38487;38488;38489;38490;38491;38492;38493;38494;38495;38496;38497…	1152;1153;3135;3136;7244;7245;7246;7750;18274;18275;18276;18277;18278;18279;18280;18281;18282;18283;18284;18285;18286;18287;18288;18289;18290;18291;18292;18293;18294;18295;18296;18297;18298;18299;18300;18301;18302;18303;18304;18305;18306;18307;18308;18309;18310;18311;18312;18697;27295;27296;27297;27298;27299;27300;27301;27302;28679;28680;28681;28682;28683;28684;28685;29799;29800;29801;29802;29803…	1152;3136;7245;7750;18296;18697;27302;28681;29802			207					506
sp|P0DOX7|IGK_HUMAN;sp|P01602|KV105_HUMAN	sp|P0DOX7|IGK_HUMAN	9;1	9;1	3;1		2	9	9	3	56.1	56.1	22.4	23.379	214	214;117	0	323.31	13160000000	1462200000	10481000000	84	84				695	657;1184;1391;1392;2910;7180;8360;8361;9213	True;True;True;True;True;True;True;True;True	754;1321;1322;1554;1555;3249;8333;8334;8335;9673;9674;9675;10614;10615	2454;2455;4400;4401;4402;4403;4404;4405;4406;4407;4408;4409;4410;4411;4412;4413;4414;4415;4416;4417;4418;4419;4420;4421;4422;4423;4424;4425;4426;4427;4428;5180;5181;5182;5183;5184;5185;5186;5187;5188;5189;5190;5191;5192;5193;5194;5195;5196;5197;5198;5199;5200;5201;5202;5203;5204;5205;5206;5207;5208;5209;5210;5211;5212;5213;5214;5215;5216;5217;5218;5219;5220;5221;5222;5223;5224;5225;5226;5227;5228…	1911;3388;3389;3390;3391;3392;3393;3394;3395;3396;3397;3398;3399;3400;3401;3402;3403;3404;3405;4008;4009;4010;4011;4012;4013;4014;4015;4016;4017;4018;4019;4020;4021;4022;4023;4024;4025;4026;4027;4028;4029;4030;4031;4032;4033;4034;4035;4036;4037;4038;4039;4040;4041;4042;4043;4044;4045;4046;4047;4048;4049;4050;4051;4052;4053;4054;4055;4056;4057;4058;4059;4060;4061;8656;8657;8658;8659;8660;8661;8662…	1911;3393;4060;4061;8666;21574;25386;25399;28208	17;18	123;124;125;126;573;574	401			137;138	137;138;152;155;158;199	4
sp|P0DOX8|IGL1_HUMAN;sp|B9A064|IGLL5_HUMAN;sp|P0CG04|IGLC1_HUMAN	sp|P0DOX8|IGL1_HUMAN;sp|B9A064|IGLL5_HUMAN;sp|P0CG04|IGLC1_HUMAN	7;5;4	7;5;4	4;2;1	;;	3	7	7	4	32.9	32.9	16.7	22.83	216	216;214;106	0	323.31	40314000000	4031400000	39757000000	101	101				696	514;6753;7678;8573;8574;9086;9357	True;True;True;True;True;True;True	591;7825;8884;9912;9913;10471;10766	1978;1979;1980;1981;1982;1983;1984;1985;1986;1987;1988;1989;1990;1991;1992;1993;1994;1995;1996;1997;1998;1999;2000;2001;2002;2003;2004;2005;2006;2007;2008;2009;2010;2011;2012;2013;2014;2015;27312;27313;27314;30752;30753;30754;30755;30756;30757;30758;30759;30760;30761;30762;30763;30764;30765;30766;30767;30768;30769;30770;35064;35065;35066;35067;35068;36937;36938;36939;36940;36941;36942;36943;36944…	1518;1519;1520;1521;1522;1523;1524;1525;1526;1527;1528;1529;1530;1531;1532;1533;1534;1535;1536;1537;1538;1539;1540;1541;1542;1543;1544;1545;1546;1547;1548;1549;1550;1551;1552;1553;1554;1555;1556;1557;1558;1559;1560;1561;1562;1563;1564;1565;1566;1567;1568;1569;1570;1571;1572;1573;1574;1575;1576;1577;1578;1579;1580;1581;1582;20294;20295;22922;22923;22924;22925;22926;22927;22928;22929;22930;22931;22…	1562;20295;22922;26203;26205;27553;28659		36;539					171;173
sp|P0DP01|HV108_HUMAN	sp|P0DP01|HV108_HUMAN	2	1	1		1	2	1	1	22.2	12.8	12.8	12.992	117	117	0	20.361	0	0	0	0	0				697	6054;7084	True;False	6914;6915;8232	24415;24416;24417;24418;24419;24420;24421;28703	18161;18162;18163;18164;21360	18163;21360		268	402				92	100
sp|P0DP23|CALM1_HUMAN	sp|P0DP23|CALM1_HUMAN	3	3	3		1	3	3	3	34.2	34.2	34.2	16.837	149	149	0	16.774	23988000	2665400	23988000	6	6				698	111;1482;8428	True;True;True	124;1658;9753;9754	443;5683;5684;5685;5686;5687;5688;5689;5690;5691;34531;34532;34533;34534;34535;34536;34537;34538	381;4392;4393;4394;4395;4396;25835;25836;25837;25838	381;4392;25836
sp|P0DP57|SLUR2_HUMAN	sp|P0DP57|SLUR2_HUMAN	1	1	1		1	1	1	1	13.4	13.4	13.4	10.16	97	97	0.0088013	1.3007	4082700000	2041300000	4082700000	4	4				699	8734	TRUE	10085	35694;35695;35696;35697;35698;35699;35700;35701	26639;26640;26641;26642	26641
sp|P0DPQ3|PR20G_HUMAN	sp|P0DPQ3|PR20G_HUMAN	1	1	1		1	1	1	1	4.3	4.3	4.3	21.865	210	210	0.0020253	1.9011	0	0	0	0	0				700	6368	TRUE	7271	25750;25751	19153;19154	19153			403	146				52	48
sp|P10074|TZAP_HUMAN	sp|P10074|TZAP_HUMAN	1	1	1		1	1	1	1	1.5	1.5	1.5	77.053	688	688	0.0088533	1.3136	525680000	15930000	525680000	2	2				701	7766	TRUE	8985	31094;31095;31096;31097;31098;31099;31100;31101	23186;23187	23186
sp|P10109|ADX_HUMAN	sp|P10109|ADX_HUMAN	1	1	1		1	1	1	1	4.9	4.9	4.9	19.393	184	184	0	2.5497	23061000	1773900	23061000	1	1				702	4450	TRUE	4952	17222;17223	12902	12902
sp|P10124|SRGN_HUMAN	sp|P10124|SRGN_HUMAN	1	1	1		1	1	1	1	8.2	8.2	8.2	17.652	158	158	0.0015641	2.0401	47509000	11877000	47509000	2	2				703	2769	TRUE	3101	10739;10740;10741	8252;8253	8253
sp|P10153|RNAS2_HUMAN	sp|P10153|RNAS2_HUMAN	4	4	4		1	4	4	4	21.7	21.7	21.7	18.354	161	161	0	323.31	29895000000	5978900000	29726000000	68	68				704	1326;6872;9372;9373	True;True;True;True	1482;8004;10781;10782;10783;10784;10785	4920;4921;4922;4923;4924;4925;4926;4927;4928;4929;4930;4931;4932;4933;4934;4935;4936;4937;4938;27925;27926;27927;27928;27929;27930;27931;27932;27933;27934;27935;27936;27937;27938;27939;27940;27941;27942;27943;27944;27945;27946;27947;27948;27949;27950;27951;27952;27953;27954;27955;27956;27957;27958;27959;27960;27961;27962;27963;27964;27965;27966;27967;27968;27969;27970;38529;38530;38531;38532;3853…	3794;3795;3796;3797;3798;3799;3800;3801;3802;3803;3804;3805;3806;3807;3808;3809;3810;3811;3812;3813;3814;3815;3816;3817;20739;20740;20741;20742;20743;20744;20745;20746;20747;20748;20749;20750;20751;20752;20753;20754;20755;20756;20757;20758;20759;20760;20761;20762;20763;20764;20765;20766;20767;20768;20769;20770;20771;20772;20773;20774;20775;20776;20777;20778;20779;20780;20781;20782;20783;20784;207…	3810;20774;28728;28740		269	404				131	132
sp|P10253|LYAG_HUMAN	sp|P10253|LYAG_HUMAN	15	15	15		1	15	15	15	18.6	18.6	18.6	105.32	952	952	0	204.74	12740000000	335280000	11890000000	67	67				705	257;262;263;1101;1109;1125;4315;5822;6277;6732;6994;9064;9283;9581;9582	True;True;True;True;True;True;True;True;True;True;True;True;True;True;True	289;294;295;296;1230;1231;1239;1256;4801;6615;6616;6617;6618;7168;7788;7789;7790;7791;8134;10447;10691;11011;11012;11013;11014;11015;11016	1056;1057;1058;1059;1060;1061;1062;1063;1064;1083;1084;1085;1086;1087;1088;1089;1090;1091;1092;1093;1094;3954;3955;3956;3957;3958;3959;3960;3961;3962;3963;3964;3965;3966;3967;3968;3969;3970;3971;4009;4010;4011;4044;4045;4046;16819;23460;23461;23462;23463;23464;23465;23466;23467;23468;23469;23470;23471;23472;25437;25438;25439;25440;25441;25442;25443;25444;27204;27205;27206;27207;27208;27209;27210;…	850;851;852;853;854;855;856;857;869;870;871;872;873;874;875;876;877;3068;3069;3070;3071;3072;3073;3074;3075;3076;3077;3078;3079;3080;3081;3082;3083;3084;3085;3109;3110;3139;3140;3141;3142;12629;17430;17431;17432;17433;17434;17435;17436;17437;17438;17439;17440;17441;17442;17443;18926;18927;20214;20215;20216;20217;20218;20219;20220;21139;21140;21141;21142;27481;27482;27483;27484;27485;27486;27487;2…	855;874;877;3082;3110;3140;12629;17430;18926;20219;21141;27481;28489;29332;29345		270;271	405;406;407;408;409;410				673;675	408;427;439;440;695;841
sp|P10301|RRAS_HUMAN;sp|P62070|RRAS2_HUMAN	sp|P10301|RRAS_HUMAN;sp|P62070|RRAS2_HUMAN	2;1	2;1	2;1	;	2	2	2	2	10.6	10.6	10.6	23.48	218	218;204	0	2.8874	30734000	2048900	30734000	2	2				706	4904;5375	True;True	5496;6023	19181;19182;19183;21081;21082	14184;15616	14184;15616
sp|P10321|HLAC_HUMAN	sp|P10321|HLAC_HUMAN	7	7	5		1	7	7	5	20.2	20.2	12.6	40.648	366	366	0	35.446	183200000	10777000	183200000	8	8				707	843;2085;6458;7658;9252;9428;9429	True;True;True;True;True;True;True	952;2336;7382;8862;10659;10843;10844	2983;2984;2985;8161;26038;26039;30695;38093;38094;38720;38721;38722;38723	2287;2288;2289;6410;19370;22879;28410;28411;28839;28840	2288;6410;19370;22879;28410;28839;28840
sp|P16403|H12_HUMAN;sp|P10412|H14_HUMAN;sp|P16402|H13_HUMAN	sp|P16403|H12_HUMAN;sp|P10412|H14_HUMAN;sp|P16402|H13_HUMAN	3;3;3	3;3;3	3;3;3	;;	3	3	3	3	10.3	10.3	10.3	21.364	213	213;219;221	0	5.335	133940000	14882000	133940000	4	4				708	626;3935;7184	True;True;True	717;4383;8339	2366;14961;14962;29046;29047;29048;29049;29050;29051;29052;29053	1843;11302;11303;21627;21628	1843;11303;21627
sp|P10451|OSTP_HUMAN;CON__P31096	sp|P10451|OSTP_HUMAN	18;1	18;1	18;1		2	18	18	18	62.7	62.7	62.7	35.422	314	314;262	0	323.31	11137000000	928040000	11100000000	56	56				709	312;313;505;1393;1562;2233;2467;2468;2622;3725;3932;6443;6681;6697;6698;6953;7249;9601	True;True;True;True;True;True;True;True;True;True;True;True;True;True;True;True;True;True	352;353;354;581;582;1556;1557;1746;1747;2505;2506;2767;2768;2941;4150;4151;4152;4379;4380;7357;7705;7735;7736;7737;8088;8089;8090;8091;8415;11038	1255;1256;1257;1258;1259;1260;1261;1262;1263;1264;1265;1266;1267;1268;1269;1270;1937;1938;1939;1940;1941;1942;1943;1944;1945;1946;1947;1948;1949;1950;1951;1952;1953;1954;1955;1956;1957;1958;1959;1960;5258;5259;5260;5261;5262;5263;5264;5265;5266;5267;5268;5269;5270;5271;5272;5273;5274;5275;5276;5277;5278;5279;5280;5281;5902;5903;5904;5905;5906;5907;5908;5909;5910;5911;5912;5913;5914;5915;8892;8893…	996;997;998;999;1000;1492;1493;1494;1495;1496;1497;1498;1499;1500;1501;1502;1503;1504;4062;4063;4064;4065;4066;4067;4068;4069;4070;4071;4072;4073;4074;4075;4076;4077;4078;4557;4558;4559;6931;6932;6933;6934;6935;6936;6937;6938;6939;6940;6941;6942;6943;6944;6945;6946;6947;6948;7637;7638;7639;7640;7641;7642;7643;7644;7645;7950;10866;10867;10868;10869;10870;10871;10872;10873;10874;10875;10876;10877;1…	998;1000;1498;4070;4558;6938;7637;7645;7950;10878;11288;19333;20027;20106;20108;21017;21781;29425		272	411;412	10;11;12;13;14;15;16;17;18;19;20;147			199	193;284	62;63;195;202;234;254;275;280;303;308;310;311
sp|P10515|ODP2_HUMAN	sp|P10515|ODP2_HUMAN	3	3	3		1	3	3	3	6	6	6	68.996	647	647	0	6.0587	86687000	2549600	86687000	5	5				710	1436;3562;8849	True;True;True	1606;3954;10213	5439;13550;13551;36158	4196;10343;10344;10345;26972	4196;10343;26972
sp|P10523|ARRS_HUMAN	sp|P10523|ARRS_HUMAN	1	1	1		1	1	1	1	5.4	5.4	5.4	45.119	405	405	0	25.561	17421000	725870	17421000	12	12				711	5246	TRUE	5867	20185;20186;20187;20188;20189;20190;20191;20192;20193;20194;20195;20196;20197;20198;20199;20200;20201;20202	14920;14921;14922;14923;14924;14925;14926;14927;14928;14929;14930;14931	14924
sp|P10586|PTPRF_HUMAN	sp|P10586|PTPRF_HUMAN	6	5	5		1	6	5	5	4.3	3.8	3.8	212.88	1907	1907	0	323.31	517950000	5128200	513350000	10	10				712	2313;2844;7063;8634;9012;9648	True;True;True;True;True;False	2598;3180;8206;8207;9978;10383;11090	9335;9336;9337;10957;10958;28585;28586;28587;35195;35196;35197;35198;36679;36680;39671;39672	7273;7274;8424;8425;21287;21288;26298;27365;27366;27367;29590	7273;8424;21288;26298;27367;29590			413					588
sp|P10599|THIO_HUMAN	sp|P10599|THIO_HUMAN	1	1	1		1	1	1	1	8.6	8.6	8.6	11.737	105	105	0	4.9922	92278000	13183000	92278000	2	2				713	6179	TRUE	7062	25139;25140;25141;25142;25143;25144	18730;18731	18731
sp|P10619|PPGB_HUMAN	sp|P10619|PPGB_HUMAN	6	6	6		1	6	6	6	12.5	12.5	12.5	54.465	480	480	0	183.03	90839000	4781000	90839000	8	8				714	1417;1570;3069;5390;6852;9412	True;True;True;True;True;True	1585;1756;3420;6039;7982;7983;10826	5382;5383;5384;5385;5962;5963;11932;21121;21122;21123;27876;27877;27878;27879;27880;27881;38677	4161;4162;4604;9196;9197;15642;15643;20699;20700;28811	4162;4604;9196;15643;20700;28811
sp|P10636|TAU_HUMAN	sp|P10636|TAU_HUMAN	1	1	1		1	1	1	1	2.1	2.1	2.1	78.927	758	758	0.0024876	1.8408	7873000	196830	7873000	1	1				715	3370	TRUE	3751	13023	10006	10006
sp|P10643|CO7_HUMAN	sp|P10643|CO7_HUMAN	10	10	9		1	10	10	9	16	16	14.9	93.517	843	843	0	75.518	1362600000	28388000	1362600000	12	12				716	59;80;880;1731;2544;2815;4561;6086;8667;9300	True;True;True;True;True;True;True;True;True;True	67;89;990;1939;2855;3151;5080;6957;10012;10708	242;243;304;305;306;307;3085;3086;6700;10090;10091;10092;10865;17657;17658;17659;17660;24656;24657;35323;38268;38269	254;292;293;294;2384;5175;7815;8366;13204;13205;13206;18338;18339;26380;28533	254;292;2384;5175;7815;8366;13205;18338;26380;28533
sp|P10644|KAP0_HUMAN	sp|P10644|KAP0_HUMAN	3	3	3		1	3	3	3	11.5	11.5	11.5	42.981	381	381	0	4.5836	11141000	586370	11141000	4	4				717	3088;3879;8954	True;True;True	3440;4319;10322	12003;12004;14753;14754;14755;14756;14757;36517;36518	9256;11169;11170;11171;27239	9256;11171;27239
sp|P10645|CMGA_HUMAN	sp|P10645|CMGA_HUMAN	2	2	2		1	2	2	2	6.1	6.1	6.1	50.688	457	457	0	9.1867	1559500000	70885000	1559500000	10	10				718	6956;8282	True;True	8094;9584	28263;28264;28265;28266;28267;28268;28269;28270;28271;28272;28273;28274;28275;33650;33651;33652;33653	21035;21036;21037;21038;21039;21040;21041;21042;21043;25214;25215	21042;25214
sp|P10721|KIT_HUMAN	sp|P10721|KIT_HUMAN	4	4	4		1	4	4	4	4.4	4.4	4.4	109.86	976	976	0	7.3897	139070000	2781400	139070000	5	5				719	1439;5373;6469;9718	True;True;True;True	1609;6021;7399;11173	5445;21079;26073;26074;39924;39925;39926;39927	4200;15614;19396;29795;29796;29797	4200;15614;19396;29796
sp|P10768|ESTD_HUMAN	sp|P10768|ESTD_HUMAN	4	4	4		1	4	4	4	20.6	20.6	20.6	31.462	282	282	0	23.357	211660000	15119000	211660000	5	5				720	189;830;7187;7675	True;True;True;True	213;939;8344;8881	848;849;2950;2951;2952;29072;30747	696;2262;2263;21639;22917	696;2263;21639;22917
sp|P10809|CH60_HUMAN	sp|P10809|CH60_HUMAN	2	2	2		1	2	2	2	6.3	6.3	6.3	61.054	573	573	0.0037037	1.6148	6979200	218100	6979200	2	2				721	422;8483	True;True	478;9814	1618;1619;1620;1621;1622;1623;1624;1625;34781	1263;26009	1263;26009
sp|P10909|CLUS_HUMAN	sp|P10909|CLUS_HUMAN	17	17	17		1	17	17	17	36.3	36.3	36.3	52.494	449	449	0	323.31	9244600000	486560000	9136700000	36	36				722	1651;1774;2148;2149;3247;4115;4116;4145;4396;4397;5230;6595;6735;7176;7956;9076;9715	True;True;True;True;True;True;True;True;True;True;True;True;True;True;True;True;True	1849;1989;2402;2403;2404;3619;4579;4580;4581;4616;4891;4892;5850;7591;7798;7799;7800;7801;7802;8328;9191;10461;11170	6423;6424;6877;6878;6879;8367;8368;8369;8370;12651;15641;15642;15643;15644;15645;15646;15647;15648;15649;15650;15651;15652;15653;15654;15655;15656;15657;15658;15659;15660;15661;15662;15663;15664;15665;15666;15667;15668;15669;15670;15671;15672;15673;16000;16001;16002;16003;16004;16005;16006;16007;16008;16009;17030;17031;17032;17033;17034;17035;17036;17037;17038;17039;20131;26642;26643;26644;27239;…	4966;5292;5293;5294;6557;6558;6559;9762;11806;11807;11808;11809;11810;11811;11812;11813;11814;11815;11816;11817;11818;11819;11820;11821;11822;11823;11824;11825;11826;11827;11828;12080;12081;12082;12083;12769;12770;12771;12772;12773;12774;12775;14876;19780;20243;20244;20245;20246;20247;20248;20249;20250;20251;20252;20253;20254;20255;20256;20257;20258;20259;20260;21553;21554;23597;23598;23599;23600…	4966;5294;6557;6559;9762;11813;11822;12083;12774;12775;14876;19780;20260;21554;23603;27524;29790		273;274;275;276	414;415				43;48;51;73	172;176
sp|P10912|GHR_HUMAN	sp|P10912|GHR_HUMAN	1	1	1		1	1	1	1	2.5	2.5	2.5	71.499	638	638	0.0015957	2.1268	16760000	798100	12057000	0	0				723	5592	TRUE	6312;6313	21947;21948;21949;21950;21951	16295;16296	16295			416;417					206;207
sp|P11021|BIP_HUMAN	sp|P11021|BIP_HUMAN	13	12	12		1	13	12	12	21.7	21.7	21.7	72.332	654	654	0	60.295	498220000	16607000	488260000	18	18				724	332;1032;1991;3255;3436;3438;3796;4018;4109;5983;7453;8771;9024	True;True;True;True;False;True;True;True;True;True;True;True;True	379;1155;2230;2231;3627;3821;3823;4231;4474;4573;6806;8634;10126;10396	1335;1336;1337;3635;7812;7813;7814;12665;13203;13204;13205;13206;13207;13208;13209;13210;13217;14513;14514;14515;15277;15278;15632;24082;29974;29975;29976;29977;29978;35789;36709;36710	1049;2849;6155;6156;6157;6158;9772;10127;10128;10129;10134;10135;11013;11522;11798;17924;22345;22346;22347;26704;27385;27386	1049;2849;6157;9772;10127;10135;11013;11522;11798;17924;22345;26704;27386			418					332
sp|P11047|LAMC1_HUMAN	sp|P11047|LAMC1_HUMAN	13	13	13		1	13	13	13	11.1	11.1	11.1	177.6	1609	1609	0	39.429	404750000	5469500	404750000	18	18				725	161;905;1122;1523;4494;4565;4566;5083;6138;6212;6337;6493;7689	True;True;True;True;True;True;True;True;True;True;True;True;True	178;1017;1253;1703;5002;5084;5085;5695;7018;7096;7234;7432;8896	683;684;3149;4038;4039;5786;5787;17393;17665;17666;17667;17668;19727;19728;19729;19730;19731;25011;25242;25633;25634;26156;30805	571;2431;3133;3134;4471;4472;13026;13027;13210;13211;14603;14604;14605;18638;18800;19075;19454;22959	571;2431;3134;4472;13026;13210;13211;14603;18638;18800;19075;19454;22959
sp|P11117|PPAL_HUMAN	sp|P11117|PPAL_HUMAN	7	7	7		1	7	7	7	16.8	16.8	16.8	48.344	423	423	0	26.82	1112400000	58549000	1112400000	16	16				726	957;1607;2110;2184;2358;4946;5015	True;True;True;True;True;True;True	1074;1799;1800;2361;2448;2646;5539;5619	3323;6125;6126;6127;6128;6129;6130;6131;6132;6133;6134;8257;8258;8521;9471;9472;19298;19483;19484;19485	2587;2588;4737;4738;4739;4740;4741;4742;4743;4744;4745;4746;6474;6475;6657;7362;7363;14271;14423	2588;4741;6474;6657;7362;14271;14423			419					73
sp|P11142|HSP7C_HUMAN	sp|P11142|HSP7C_HUMAN	19	19	12		1	19	19	12	35.4	35.4	24.8	70.897	646	646	0	193.66	1995900000	60483000	1799500000	80	80				727	612;942;1031;1990;1997;3436;3437;4286;4789;4790;5551;5680;5990;6008;6070;7102;7145;7454;8220	True;True;True;True;True;True;True;True;True;True;True;True;True;True;True;True;True;True;True	701;1057;1154;2229;2238;3821;3822;4771;5340;5341;5342;6253;6436;6437;6815;6816;6837;6838;6839;6840;6938;8250;8294;8295;8635;9506;9507	2337;2338;3289;3290;3633;3634;7808;7809;7810;7811;7843;7844;7845;7846;13203;13204;13205;13206;13207;13208;13209;13210;13211;13212;13213;13214;13215;13216;16726;18705;18706;18707;18708;18709;18710;18711;18712;18713;18714;18715;18716;21824;22963;22964;24097;24098;24099;24100;24101;24102;24193;24194;24195;24196;24197;24198;24199;24475;24476;24477;24478;24479;24480;24481;24482;24483;24484;24485;24486…	1820;1821;2555;2848;6153;6154;6179;6180;10127;10128;10129;10130;10131;10132;10133;12567;13877;13878;13879;13880;13881;13882;13883;13884;16200;17048;17049;17935;17936;17937;17938;17939;17940;18015;18016;18017;18018;18019;18020;18204;18205;18206;18207;18208;18209;18210;18211;18212;18213;18214;18215;18216;18217;18218;18219;18220;18221;18222;18223;18224;18225;18226;18227;18228;18229;18230;18231;18232…	1820;2555;2848;6153;6179;10127;10131;12567;13883;13884;16200;17048;17936;18016;18205;21396;21464;22348;24965		277;278	420;421;422				355;540	61;237;549
sp|P11166|GTR1_HUMAN	sp|P11166|GTR1_HUMAN	1	1	1		1	1	1	1	2	2	2	54.083	492	492	0.00054171	2.2354	16323000	1255600	16323000	0	0				728	7778	TRUE	8997	31137	23211	23211
sp|P11171|41_HUMAN	sp|P11171|41_HUMAN	2	2	2		1	2	2	2	4.7	4.7	4.7	97.016	864	864	0	16.417	13499000	313920	13499000	3	3				729	6374;7963	True;True	7277;9201	25768;25769;25770;31737;31738	19165;19166;19167;23627;23628	19165;23627		279					720
sp|P11215|ITAM_HUMAN	sp|P11215|ITAM_HUMAN	7	7	7		1	7	7	7	7.6	7.6	7.6	127.18	1152	1152	0	11.327	90888000	1567000	90888000	8	8				730	1581;2509;4957;6515;7759;8777;9178	True;True;True;True;True;True;True	1770;2816;5553;7463;8977;10134;10577	6050;9995;19331;19332;26249;31071;35810;37719	4685;7733;14295;19526;23166;26719;28110;28111	4685;7733;14295;19526;23166;26719;28110			423					951
sp|P11216|PYGB_HUMAN	sp|P11216|PYGB_HUMAN	6	4	4		1	6	4	4	11.2	7.9	7.9	96.695	843	843	0	6.0164	56734000	1157800	56734000	3	3				731	3060;3342;6471;6526;8588;8765	True;True;True;False;True;False	3410;3721;7404;7482;7483;9931;10118	11904;12959;12960;12961;12962;26103;26314;26315;26316;26317;26318;26319;26320;26321;26322;35100;35770;35771;35772	9174;9963;19418;19570;19571;26232;26690;26691	9174;9963;19418;19570;26232;26691
sp|P11217|PYGM_HUMAN	sp|P11217|PYGM_HUMAN	3	1	1		1	3	1	1	4.9	1.7	1.7	97.091	842	842	0.0028944	1.7344	7038500	140770	7038500	3	3				732	1099;6526;8765	True;False;False	1228;7482;7483;10118	3945;3946;3947;3948;3949;3950;3951;26314;26315;26316;26317;26318;26319;26320;26321;26322;35770;35771;35772	3063;3064;3065;19570;19571;26690;26691	3063;19570;26691
sp|P11226|MBL2_HUMAN	sp|P11226|MBL2_HUMAN	3	3	3		1	3	3	3	14.1	14.1	14.1	26.143	248	248	0	4.715	88870000	5924700	88870000	4	4				733	2018;2193;5704	True;True;True	2263;2458;6470	7980;7981;7982;7983;8544;8545;8546;8547;8548;23052;23053	6272;6678;17116;17117	6272;6678;17116			424					146
sp|P11233|RALA_HUMAN	sp|P11233|RALA_HUMAN	2	1	1		1	2	1	1	12.6	7.3	7.3	23.567	206	206	1	-2	18916000	2101800	18916000	1	1	+			734	8583;8617	False;True	9923;9924;9961	35087;35088;35089;35090;35166;35167	26220;26221;26222;26278	26220;26278			425					19
sp|P11234|RALB_HUMAN	sp|P11234|RALB_HUMAN	2	2	1		1	2	2	1	12.1	12.1	6.8	23.408	206	206	0	17.209	154580000	17175000	130780000	3	3				735	128;8583	True;True	142;9923;9924	595;596;597;598;35087;35088;35089;35090	510;511;512;26220;26221;26222	511;26220			425					19
sp|P11277|SPTB1_HUMAN	sp|P11277|SPTB1_HUMAN	4	4	4		1	4	4	4	2.4	2.4	2.4	246.47	2137	2137	0	8.9144	63729000	501810	63729000	5	5				736	1742;4343;5382;6660	True;True;True;True	1950;4831;6031;7676	6736;6737;16879;21100;21101;21102;26888	5195;12668;15629;15630;19981	5195;12668;15630;19981
sp|P11279|LAMP1_HUMAN	sp|P11279|LAMP1_HUMAN	3	3	3		1	3	3	3	6.2	6.2	6.2	44.882	417	417	0	5.9135	1275100000	67108000	1275100000	4	4				737	191;437;9205	True;True;True	215;497;10606	851;852;853;1692;1693;1694;1695;1696;1697;1698;37808;37809	698;1308;1309;1310;28173	698;1309;28173
sp|P11362|FGFR1_HUMAN	sp|P11362|FGFR1_HUMAN	4	4	4		1	4	4	4	6.1	6.1	6.1	91.867	822	822	0	4.3164	175470000	5161000	175470000	4	4				738	3362;5071;5624;9234	True;True;True;True	3743;5682;6359;10640	13006;13007;13008;19643;19644;19645;22049;22050;38033	9996;14534;14535;16366;16367;28364	9996;14534;16367;28364			426					149
sp|P11413|G6PD_HUMAN	sp|P11413|G6PD_HUMAN	3	3	3		1	3	3	3	6.4	6.4	6.4	59.256	515	515	0	3.879	13963000	398930	12959000	4	4				739	1748;3238;5010	True;True;True	1958;1959;3608;5614	6748;6749;12607;12608;19473	5205;5206;9737;14415	5206;9737;14415
sp|P11586|C1TC_HUMAN	sp|P11586|C1TC_HUMAN	5	5	5		1	5	5	5	5.9	5.9	5.9	101.56	935	935	0	7.3261	59654000	1147200	59654000	5	5				740	2410;4017;4179;8692;9724	True;True;True;True;True	2703;4473;4651;10040;11181	9683;9684;15276;16127;35562;39951;39952	7515;11521;12177;26538;29818	7515;11521;12177;26538;29818
sp|P11597|CETP_HUMAN	sp|P11597|CETP_HUMAN	7	7	7		1	7	7	7	14.4	14.4	14.4	54.756	493	493	0	30.382	310370000	13494000	295620000	10	10				741	492;2961;4745;4857;6135;8438;8595	True;True;True;True;True;True;True	566;3302;5292;5429;5430;5431;7015;9764;9938	1909;1910;1911;11403;18536;18537;18538;18987;18988;18989;18990;18991;18992;25006;25007;34565;35117	1472;1473;8766;13785;14055;14056;14057;18633;18634;25858;26245	1472;8766;13785;14057;18634;25858;26245			427;428;429;430					66;67;301;305
sp|P11684|UTER_HUMAN	sp|P11684|UTER_HUMAN	6	6	6		1	6	6	6	51.6	51.6	51.6	9.9937	91	91	0	193.25	2893700000	578750000	2892800000	11	11				742	1811;4045;4046;5276;5277;8562	True;True;True;True;True;True	2031;4505;4506;5903;5904;5905;9898	7033;15364;15365;15366;15367;15368;15369;15370;15371;15372;15373;15374;15375;15376;15377;15378;15379;15380;15381;15382;15383;15384;15385;20428;20429;20430;20431;20432;20433;20434;20435;20436;20437;20438;20439;20440;20441;20442;20443;20444;20445;20446;20447;20448;20449;20450;20451;20452;20453;20454;20455;20456;20457;20458;20459;20460;20461;20462;20463;20464;20465;20466;20467;20468;20469;20470;2047…	5476;11593;11594;11595;11596;11597;11598;11599;11600;11601;11602;11603;11604;11605;15078;15079;15080;15081;15082;15083;15084;15085;15086;15087;15088;15089;15090;15091;15092;15093;15094;15095;15096;15097;15098;15099;15100;15101;15102;15103;15104;15105;15106;15107;15108;15109;15110;15111;15112;15113;15114;15115;15116;15117;15118;26177	5476;11594;11603;15078;15108;26177			431;432					36;46
sp|P11717|MPRI_HUMAN	sp|P11717|MPRI_HUMAN	18	18	18		1	18	18	18	9	9	9	274.37	2491	2491	0	168.38	843730000	6643600	843730000	26	26				743	704;1113;1127;2115;2333;2878;4008;4079;6281;7087;7549;8176;8237;8277;8846;9396;9650;9702	True;True;True;True;True;True;True;True;True;True;True;True;True;True;True;True;True;True	807;1244;1258;2366;2620;3215;4464;4540;7172;8235;8741;9456;9528;9579;10209;10808;11092;11150	2600;4017;4018;4019;4020;4048;8267;8268;8269;9397;9398;11051;11052;11053;15251;15487;15488;15489;15490;25450;28711;28712;30270;32930;32931;32932;33455;33456;33633;33634;36150;36151;36152;36153;38632;39674;39675;39800;39801	2006;3117;3118;3119;3144;6480;6481;7313;8491;11506;11674;11675;11676;11677;18931;21364;22553;24544;24545;25056;25057;25202;26965;26966;28783;29592;29593;29594;29694	2006;3117;3144;6481;7313;8491;11506;11677;18931;21364;22553;24545;25056;25202;26966;28783;29594;29694
sp|P11766|ADHX_HUMAN	sp|P11766|ADHX_HUMAN	4	4	4		1	4	4	4	13.1	13.1	13.1	39.724	374	374	0	17.741	138520000	6925800	138520000	5	5				744	67;210;3415;3416	True;True;True;True	75;238;3799;3800	260;261;262;939;13149;13150;13151;13152	265;266;765;10100;10101	265;765;10100;10101
sp|P11940|PABP1_HUMAN;sp|Q13310|PABP4_HUMAN	sp|P11940|PABP1_HUMAN;sp|Q13310|PABP4_HUMAN	5;3	5;3	4;3	;	2	5	5	4	12.7	12.7	10.2	70.67	636	636;644	0	10.74	51639000	1434400	46791000	5	5				745	364;3779;6120;7256;7301	True;True;True;True;True	414;415;4210;7000;8422;8470	1441;1442;1443;1444;14444;14445;14446;24971;29294;29295;29416;29417	1125;1126;10976;18606;21806;21898	1125;10976;18606;21806;21898
sp|P12004|PCNA_HUMAN	sp|P12004|PCNA_HUMAN	1	1	1		1	1	1	1	5	5	5	28.768	261	261	0.0088235	1.3045	4319100	269940	4319100	1	1				746	2240	TRUE	2514	8933	6961	6961
sp|P12104|FABPI_HUMAN	sp|P12104|FABPI_HUMAN	3	3	3		1	3	3	3	12.9	12.9	12.9	15.207	132	132	0	4.0197	840700000	105090000	840700000	4	4				747	164;165;5532	True;True;True	182;183;6224	694;695;696;697;21764;21765;21766;21767	576;577;578;16162;16163	576;578;16162			433					22
sp|P12109|CO6A1_HUMAN	sp|P12109|CO6A1_HUMAN	16	16	16		1	16	16	16	13.7	13.7	13.7	108.53	1028	1028	0	177.88	9791300000	181320000	9772000000	26	26				748	2642;2931;3191;4000;4640;4741;5121;6225;6420;6886;6934;8318;8319;8461;8869;9546	True;True;True;True;True;True;True;True;True;True;True;True;True;True;True;True	2961;3270;3555;4456;5167;5287;5288;5734;7110;7327;8018;8068;9625;9626;9792;10235;10971	10343;10344;10345;10346;11323;11324;11325;11326;11327;12477;12478;12479;12480;12481;12482;12483;12484;12485;15241;17946;17947;17948;17949;17950;17951;17952;18513;18514;18515;18516;18517;18518;18519;18520;18521;18522;18523;18524;18525;19821;19822;19823;19824;25284;25285;25286;25287;25895;25896;27999;28000;28121;33787;33788;33789;33790;33791;33792;33793;34696;34697;34698;34699;34700;34701;34702;347…	7979;7980;7981;8708;8709;8710;9645;9646;9647;11497;13391;13392;13771;13772;13773;13774;13775;13776;13777;14674;14675;14676;18822;18823;18824;19261;20813;20903;25303;25304;25305;25306;25949;25950;25951;25952;25953;25954;27097;27098;29183;29184;29185	7979;8708;9646;11497;13391;13772;14675;18822;19261;20813;20903;25303;25305;25952;27098;29183		280					946
sp|P12110|CO6A2_HUMAN	sp|P12110|CO6A2_HUMAN	6	6	6		1	6	6	6	7	7	7	108.58	1019	1019	0	7.4348	621130000	12940000	586000000	8	8				749	1444;2337;3249;4390;5786;9459	True;True;True;True;True;True	1615;1616;2624;3621;4883;6565;10877	5453;5454;5455;5456;5457;9410;9411;9412;12654;12655;12656;17008;23320;23321;38831	4207;4208;4209;4210;4211;7323;9765;12752;17328;28931	4211;7323;9765;12752;17328;28931			434					762
sp|P12111|CO6A3_HUMAN	sp|P12111|CO6A3_HUMAN	32	32	32		1	32	32	32	12.3	12.3	12.3	343.67	3177	3177	0	117.94	3411000000	19831000	3293400000	34	34				750	140;209;372;1884;1899;1970;2371;2650;2722;3209;3397;4818;4933;5268;5278;5929;6248;6274;6530;6592;6600;6648;7055;7443;7498;8006;8107;8337;8387;8494;8497;8792	True;True;True;True;True;True;True;True;True;True;True;True;True;True;True;True;True;True;True;True;True;True;True;True;True;True;True;True;True;True;True;True	154;237;423;2110;2126;2206;2661;2970;2971;3048;3577;3781;5373;5526;5893;5906;6745;6746;7138;7139;7165;7487;7588;7596;7660;7661;8196;8624;8682;9251;9377;9647;9704;9826;9829;10152	638;639;935;936;937;938;1461;7452;7493;7494;7495;7700;7701;7702;9507;9508;9509;9510;10377;10378;10379;10380;10381;10382;10598;10599;10600;12548;13110;18772;18773;18774;19269;19270;19271;20352;20353;20474;20475;20476;23932;23933;23934;25369;25370;25371;25372;25373;25374;25375;25433;26327;26636;26637;26638;26658;26659;26660;26858;26859;26860;26861;26862;26863;26864;28560;29958;30115;31901;31902;325…	534;535;760;761;762;763;764;1137;5869;5896;5897;5898;6065;6066;7390;7391;7999;8000;8001;8002;8138;9692;10071;13927;13928;14248;14249;15034;15119;17798;17799;17800;18881;18882;18923;19575;19776;19786;19955;19956;19957;19958;19959;21273;22333;22437;23739;24250;25337;25601;26062;26066;26757;26758;26759;26760	535;763;1137;5869;5897;6065;7390;8002;8138;9692;10071;13927;14248;15034;15119;17800;18881;18923;19575;19776;19786;19958;21273;22333;22437;23739;24250;25337;25601;26062;26066;26759		281;282;283;597	435;436				534;535;1372;1375	126;3175
sp|P12259|FA5_HUMAN	sp|P12259|FA5_HUMAN	5	5	5		1	5	5	5	2.4	2.4	2.4	251.7	2224	2224	0	17.877	851840000	9360800	851840000	7	7				751	820;1310;2328;4150;4813	True;True;True;True;True	928;1466;2615;4621;5368	2926;4875;9389;9390;9391;16022;18760;18761	2244;3752;7304;7305;7306;7307;12094;13921	2244;3752;7304;12094;13921
sp|P12273|PIP_HUMAN	sp|P12273|PIP_HUMAN	3	3	3		1	3	3	3	26.7	26.7	26.7	16.572	146	146	0	4.2283	950430000	105600000	950430000	4	4				752	2383;7634;8210	True;True;True	2674;8834;9495	9531;9532;9533;9534;9535;9536;9537;30637;30638;33271	7405;7406;7407;22836;24928	7405;22836;24928
sp|P12277|KCRB_HUMAN	sp|P12277|KCRB_HUMAN	5	5	5		1	5	5	5	17.6	17.6	17.6	42.644	381	381	0	21.564	280730000	16513000	271460000	22	22				753	4234;4466;6190;7788;8744	True;True;True;True;True	4710;4968;4969;7074;9007;10097	16288;16289;16290;16291;16292;17250;17251;17252;17253;17254;17255;17256;17257;17258;17259;17260;17261;17262;17263;17264;17265;17266;17267;17268;17269;17270;25179;31166;31167;31168;31169;31170;31171;31172;31173;31174;35731;35732;35733;35734	12288;12289;12290;12291;12292;12927;12928;12929;12930;12931;12932;12933;12934;12935;12936;12937;12938;18753;23228;23229;23230;23231;23232;26665;26666;26667	12289;12929;18753;23229;26665		284	437				5	352
sp|P31994|FCG2B_HUMAN;sp|P12318|FCG2A_HUMAN;sp|P31995|FCG2C_HUMAN	sp|P31994|FCG2B_HUMAN;sp|P12318|FCG2A_HUMAN;sp|P31995|FCG2C_HUMAN	1;1;1	1;1;1	1;1;1	;;	3	1	1	1	2.6	2.6	2.6	34.043	310	310;317;323	0.0088161	1.3043	119050000	13228000	119050000	1	1				754	9014	TRUE	10385	36684;36685;36686	27370	27370
sp|P12429|ANXA3_HUMAN	sp|P12429|ANXA3_HUMAN	6	6	6		1	6	6	6	14.6	14.6	14.6	36.375	323	323	0	31.678	504550000	22934000	504550000	7	7				755	418;419;631;1188;5568;6051	True;True;True;True;True;True	474;475;722;1326;6277;6911	1613;1614;2379;2380;4440;21869;21870;21871;24402;24403	1258;1259;1854;3416;3417;16233;16234;18157	1258;1259;1854;3416;16233;18157			438					40
sp|P12532|KCRU_HUMAN	sp|P12532|KCRU_HUMAN	1	1	1		1	1	1	1	1.7	1.7	1.7	47.036	417	417	1	-2	1152900	57646	1152900	2	2	+			756	5454	TRUE	6111	21443	15928;15929	15929			439					1
sp|P12643|BMP2_HUMAN	sp|P12643|BMP2_HUMAN	1	1	1		1	1	1	1	3	3	3	44.701	396	396	0.0065416	1.4285	7175800	398660	7175800	1	1				757	9274	TRUE	10682	38183;38184	28474	28474
sp|P12724|ECP_HUMAN	sp|P12724|ECP_HUMAN	3	3	3		1	3	3	3	17.5	17.5	17.5	18.385	160	160	0	5.1593	185470000	23184000	185470000	3	3				758	2384;5984;9622	True;True;True	2675;6807;11060	9538;9539;24083;39546;39547	7408;17925;29510	7408;17925;29510
sp|P12814|ACTN1_HUMAN	sp|P12814|ACTN1_HUMAN	9	1	1		1	9	1	1	10.8	1	1	103.06	892	892	1	-2	23162000	445420	23162000	1	1	+			759	357;972;1603;2987;3573;4215;5658;7883;8523	False;False;False;False;True;False;False;False;False	407;1089;1794;3329;3974;4688;6404;6405;9108;9856	1427;3353;6114;6115;11461;11462;11463;11464;13689;13690;13691;13692;16232;16233;16234;16235;16236;16237;22148;22149;22150;22151;22152;22153;22154;22155;22156;22157;22158;22159;31481;31482;34909;34910;34911;34912	1114;2614;4730;4731;8805;10427;12252;12253;12254;16445;16446;16447;16448;16449;16450;23437;26103	1114;2614;4731;8805;10427;12252;16450;23437;26103			89;90					122;126
sp|P12821|ACE_HUMAN	sp|P12821|ACE_HUMAN	7	7	7		1	7	7	7	6	6	6	149.71	1306	1306	0	16.12	270020000	4426600	270020000	8	8				760	1250;1289;1765;1894;6419;8940;9705	True;True;True;True;True;True;True	1392;1441;1979;2120;7326;10308;11154	4649;4808;6847;6848;7475;25894;36488;39809;39810	3590;3702;5274;5881;19260;27217;29702;29703	3590;3702;5274;5881;19260;27217;29702			440					588
sp|P12830|CADH1_HUMAN	sp|P12830|CADH1_HUMAN	8	8	8		1	8	8	8	11.1	11.1	11.1	97.455	882	882	0	167.6	4351200000	161160000	4351200000	13	13				761	1396;1458;2822;5909;6036;7869;8514;9010	True;True;True;True;True;True;True;True	1561;1633;3158;6717;6718;6719;6882;6883;9093;9846;10381	5289;5290;5291;5292;5293;5294;5295;5296;5528;5529;10899;10900;23859;23860;23861;23862;23863;23864;23865;23866;23867;24320;24321;24322;24323;24324;24325;24326;24327;24328;24329;24330;24331;24332;24333;24334;24335;24336;24337;24338;24339;24340;24341;24342;24343;24344;24345;31446;31447;31448;31449;31450;31451;31452;31453;34884;34885;34886;36677	4087;4088;4089;4090;4091;4092;4272;4273;8388;8389;8390;8391;17748;17749;17750;18101;18102;18103;18104;18105;18106;18107;18108;18109;18110;18111;18112;18113;18114;18115;23410;23411;26088;27363	4091;4272;8389;17748;18110;23410;26088;27363		285	441				322	316
sp|P12883|MYH7_HUMAN;sp|P13533|MYH6_HUMAN;sp|P13535|MYH8_HUMAN;sp|A7E2Y1|MYH7B_HUMAN	sp|P12883|MYH7_HUMAN;sp|P13533|MYH6_HUMAN	7;6;3;1	4;3;0;0	4;3;0;0	;	4	7	4	4	5.4	3.2	3.2	223.09	1935	1935;1939;1937;1983	0	6.3406	5342400	53424	5342400	3	3				762	325;2462;4210;4370;5496;8728;8897	False;True;False;False;True;True;True	370;371;2761;4683;4859;6176;10079;10263	1319;1320;1321;1322;9849;16209;16210;16211;16212;16213;16214;16215;16216;16949;16950;21648;35678;36358;36359	1038;1039;1040;7628;12231;12232;12233;12234;12235;12236;12237;12712;16087;26625;27137	1039;7628;12232;12712;16087;26625;27137		286;598	442	21;22	16		1365;1370	1765	1362;1366	1363
sp|P12931|SRC_HUMAN	sp|P12931|SRC_HUMAN	4	3	1		1	4	3	1	6.9	5.4	1.7	59.834	536	536	0	3.044	84855000	3030500	65721000	3	3				763	4754;8262;8880;9321	True;False;True;True	5302;9563;10246;10729	18561;18562;18563;18564;33587;33588;33589;33590;36317;38328;38329;38330	13799;13800;13801;25168;27112;28569	13799;25168;27112;28569
sp|P12955|PEPD_HUMAN	sp|P12955|PEPD_HUMAN	10	10	10		1	10	10	10	24.7	24.7	24.7	54.548	493	493	0	72.131	417260000	17386000	417260000	19	19				764	17;811;2003;4057;4914;5945;6249;8848;9376;9389	True;True;True;True;True;True;True;True;True;True	18;919;2246;4517;5506;5507;6766;7140;10212;10788;10801	24;25;26;27;2909;2910;2911;2912;2913;7876;7877;7878;7879;15419;15420;19213;19214;23987;23988;23989;25376;36156;36157;38570;38571;38601	22;23;24;2232;2233;6200;6201;6202;11626;11627;14205;14206;14207;17837;17838;17839;18883;26969;26970;26971;28747;28766	23;2233;6201;11627;14205;17838;18883;26970;28747;28766			443					108
sp|P13164|IFM1_HUMAN;sp|Q01629|IFM2_HUMAN;sp|Q01628|IFM3_HUMAN	sp|P13164|IFM1_HUMAN;sp|Q01629|IFM2_HUMAN;sp|Q01628|IFM3_HUMAN	1;1;1	1;1;1	1;1;1	;;	3	1	1	1	12.8	12.8	12.8	13.964	125	125;132;133	0.0057855	1.4796	4232700	2116300	4232700	1	1				765	5673	TRUE	6427	22942	17034	17034			444					68
sp|P13224|GP1BB_HUMAN	sp|P13224|GP1BB_HUMAN	1	1	1		1	1	1	1	4.9	4.9	4.9	21.717	206	206	0.0057446	1.4641	11507000	1917900	11507000	1	1				766	7710	TRUE	8918	30848;30849	22990	22990
sp|P13284|GILT_HUMAN	sp|P13284|GILT_HUMAN	4	4	4		1	4	4	4	20	20	20	27.963	250	250	0	300.05	289200000	32134000	289200000	6	6				767	2720;4062;7737;7829	True;True;True;True	3045;4522;8952;8953;9052	10586;10587;10588;10589;10590;10591;10592;15426;15427;15428;15429;15430;15431;30954;30955;30956;30957;30958;30959;30960;30961;30962;30963;30964;30965;31328;31329	8132;8133;8134;8135;11633;11634;11635;23076;23077;23078;23079;23080;23081;23082;23083;23084;23345	8132;11634;23083;23345		287					211
sp|P13473|LAMP2_HUMAN	sp|P13473|LAMP2_HUMAN	3	3	3		1	3	3	3	6.6	6.6	6.6	44.96	410	410	0	14.579	526780000	27726000	521280000	4	4				768	2606;3631;7199	True;True;True	2924;4041;4042;8357	10255;13897;13898;13899;13900;13901;13902;13903;13904;13905;13906;13907;13908;13909;13910;29117;29118;29119;29120;29121;29122	7923;10584;10585;10586;10587;10588;10589;10590;10591;21673;21674;21675;21676	7923;10585;21673		288					148
sp|P13489|RINI_HUMAN	sp|P13489|RINI_HUMAN	2	2	2		1	2	2	2	5.4	5.4	5.4	49.973	461	461	0	9.1188	132890000	5111100	132890000	2	2				769	1677;8803	True;True	1882;10165	6550;36048	5062;26878	5062;26878
sp|P13497|BMP1_HUMAN	sp|P13497|BMP1_HUMAN	2	2	2		1	2	2	2	1.2	1.2	1.2	111.25	986	986	0	9.684	13700000	263460	13700000	2	2				770	184;185	True;True	208;209	834;835	686;687	686;687
sp|P13591|NCAM1_HUMAN	sp|P13591|NCAM1_HUMAN	5	5	5		1	5	5	5	6.6	6.6	6.6	94.573	858	858	0	21.017	1783600000	46938000	1684600000	11	11				771	460;1189;2017;4954;9494	True;True;True;True;True	521;1327;2262;5549;5550;10912	1764;1765;1766;1767;4441;4442;7978;7979;19318;19319;19320;19321;19322;19323;19324;19325;19326;19327;38913	1365;1366;1367;1368;1369;1370;3418;3419;6270;6271;14288;14289;14290;14291;28993	1365;3418;6270;14291;28993			445					670
sp|P13598|ICAM2_HUMAN	sp|P13598|ICAM2_HUMAN	3	3	3		1	3	3	3	14.5	14.5	14.5	30.654	275	275	0	11.738	2560600000	170710000	2541800000	8	8				772	3528;6522;6809	True;True;True	3918;7474;7475;7914	13440;13441;13442;13443;13444;13445;13446;13447;13448;26295;26296;27637;27638;27639	10285;10286;10287;10288;19559;19560;19561;20538	10286;19561;20538			446					102
sp|P13611|CSPG2_HUMAN	sp|P13611|CSPG2_HUMAN	4	4	4		1	4	4	4	1.4	1.4	1.4	372.82	3396	3396	0	17.137	37038000	282730	37038000	3	3				773	4233;8490;9322;9691	True;True;True;True	4709;9822;10730;11137	16287;34827;34828;38331;39771	12287;26053;28570;29675	12287;26053;28570;29675
sp|P13639|EF2_HUMAN	sp|P13639|EF2_HUMAN	9	9	8		1	9	9	8	12.5	12.5	11.3	95.337	858	858	0	18.596	92705000	2060100	92705000	9	9				774	936;1530;1600;2548;2584;5913;6528;7841;8788	True;True;True;True;True;True;True;True;True	1050;1711;1791;2859;2898;6726;7485;9064;10147	3276;5800;6110;10098;10198;23904;26324;26325;31353;35845;35846	2546;4481;4727;7820;7881;17775;19573;23357;26742	2546;4481;4727;7820;7881;17775;19573;23357;26742
sp|P13667|PDIA4_HUMAN	sp|P13667|PDIA4_HUMAN	6	6	6		1	6	6	6	11.9	11.9	11.9	72.932	645	645	0	10.539	272960000	7183300	269510000	8	8				775	1985;2059;3233;8389;8976;9465	True;True;True;True;True;True	2223;2306;3603;9707;10345;10883	7796;7797;7798;8099;12595;12596;34178;36570;38846;38847	6145;6146;6360;9727;9728;25606;27277;28941	6146;6360;9727;25606;27277;28941
sp|P13671|CO6_HUMAN	sp|P13671|CO6_HUMAN	6	6	6		1	6	6	6	7	7	7	104.79	934	934	0	11.813	239080000	4980800	239080000	6	6				776	425;1225;2533;2558;7791;7962	True;True;True;True;True;True	483;1365;2843;2869;9011;9200	1646;1647;4512;10060;10061;10062;10063;10064;10123;31178;31736	1276;1277;3479;7787;7788;7835;23237;23626	1276;3479;7787;7835;23237;23626
sp|P13688|CEAM1_HUMAN	sp|P13688|CEAM1_HUMAN	4	4	3		1	4	4	3	11.2	11.2	9.5	57.56	526	526	0	9.9131	187470000	10415000	187470000	5	5				777	1517;6612;7879;7991	True;True;True;True	1697;7612;9103;9232	5771;5772;5773;5774;26704;31475;31847;31848;31849;31850	4461;19821;23429;23702;23703	4461;19821;23429;23703
sp|P13716|HEM2_HUMAN	sp|P13716|HEM2_HUMAN	6	6	6		1	6	6	6	22.4	22.4	22.4	36.294	330	330	0	30.067	495750000	30984000	469300000	16	16				778	69;1496;1584;4171;4333;8989	True;True;True;True;True;True	77;78;1673;1674;1773;4642;4820;4821;10358	264;265;266;267;268;5723;5724;5725;5726;5727;6054;16104;16105;16850;16851;16852;16853;36602;36603;36604	268;269;270;271;4420;4421;4422;4423;4424;4688;12154;12652;12653;12654;12655;12656;27303	269;4424;4688;12154;12654;27303			447;448;449					64;183;304
sp|P13727|PRG2_HUMAN	sp|P13727|PRG2_HUMAN	3	3	3		1	3	3	3	13.1	13.1	13.1	25.205	222	222	0	4.3546	1889300000	134950000	1889300000	4	4				779	2230;2550;9131	True;True;True	2502;2861;10526	8877;8878;8879;8880;10101;10102;37574;37575	6923;7822;7823;28004	6923;7822;28004
sp|P13796|PLSL_HUMAN	sp|P13796|PLSL_HUMAN	15	15	13		1	15	15	13	23.8	23.8	20.3	70.288	627	627	0	323.31	1407800000	38049000	1407800000	16	16				780	851;2271;3359;3360;3481;3716;4023;5142;6095;6540;8783;8876;9257;9369;9692	True;True;True;True;True;True;True;True;True;True;True;True;True;True;True	961;2552;3740;3741;3870;4141;4479;5757;6971;7503;7504;10142;10242;10665;10778;11138	3005;9165;9166;13001;13002;13003;13004;13331;14267;15288;19883;19884;19885;24899;24900;26383;26384;26385;26386;26387;26388;35830;35831;36309;36310;38102;38525;38526;39772	2311;7144;7145;9993;9994;10211;10853;11529;14716;18558;19618;19619;19620;19621;19622;26735;26736;27108;28420;28421;28702;29676	2311;7144;9993;9994;10211;10853;11529;14716;18558;19618;26736;27108;28421;28702;29676
sp|P13797|PLST_HUMAN	sp|P13797|PLST_HUMAN	9	7	7		1	9	7	7	13.8	10.3	10.3	70.81	630	630	0	20.115	119450000	3228500	119450000	8	8				781	504;1500;3589;3590;4023;5142;5755;7591;9214	True;True;True;True;False;False;True;True;True	580;1678;3996;3997;4479;5757;6532;8787;10616	1936;5732;13788;13789;15288;19883;19884;19885;23199;30454;37957	1491;4428;10503;10504;11529;14716;17229;22698;28302;28303	1491;4428;10503;10504;11529;14716;17229;22698;28302
sp|P13798|ACPH_HUMAN	sp|P13798|ACPH_HUMAN	6	6	6		1	6	6	6	9.4	9.4	9.4	81.224	732	732	0	14.942	268410000	9255500	255890000	7	7				782	152;2865;7122;8060;8486;9126	True;True;True;True;True;True	169;3202;8270;9322;9323;9817;10521	671;10998;10999;28786;28787;28788;32163;32164;32165;34787;34788;34789;37566;37567	560;8461;21421;23948;23949;23950;23951;23952;26013;27999	560;8461;21421;23952;26013;27999			450					670
sp|P13861|KAP2_HUMAN	sp|P13861|KAP2_HUMAN	2	2	1		1	2	2	1	7.7	7.7	4.2	45.518	404	404	0	73.43	7146700	297780	7146700	1	1				783	2836;5859	True;True	3172;6662	10942;23693	8413;17632	8413;17632
sp|P13866|SC5A1_HUMAN	sp|P13866|SC5A1_HUMAN	1	1	1		1	1	1	1	1.7	1.7	1.7	73.497	664	664	0.0057168	1.447	22924000	1091600	22924000	1	1				784	5655	TRUE	6400;6401	22140;22141;22142;22143	16440;16441	16441			451					632
sp|P13987|CD59_HUMAN	sp|P13987|CD59_HUMAN	6	6	6		1	6	6	6	27.3	27.3	27.3	14.177	128	128	0	70.592	65271000000	10879000000	65181000000	20	20				785	232;1012;1749;1993;1994;5072	True;True;True;True;True;True	261;1133;1960;2233;2234;2235;5683	989;990;991;992;993;994;995;996;997;998;999;1000;1001;1002;1003;1004;1005;1006;3585;6750;6751;6752;7817;7818;7819;7820;7821;7822;7823;7824;7825;7826;7827;7828;7829;7830;7831;7832;7833;7834;7835;7836;7837;7838;7839;19646;19647;19648;19649;19650;19651;19652;19653;19654;19655;19656;19657;19658;19659;19660;19661;19662;19663;19664	800;801;802;803;804;805;806;807;808;809;810;2810;5207;6160;6161;6162;6163;6164;6165;6166;6167;6168;6169;6170;6171;6172;6173;6174;6175;14536;14537;14538;14539;14540;14541;14542;14543;14544;14545;14546;14547;14548;14549;14550	810;2810;5207;6169;6175;14547		289					73
sp|P14151|LYAM1_HUMAN	sp|P14151|LYAM1_HUMAN	1	1	1		1	1	1	1	4.8	4.8	4.8	42.187	372	372	0	4.479	236600000	21509000	236600000	3	3				786	7864	TRUE	9087	31429;31430;31431;31432;31433	23401;23402;23403;23404	23402
sp|P14174|MIF_HUMAN	sp|P14174|MIF_HUMAN	2	2	2		1	2	2	2	17.4	17.4	17.4	12.476	115	115	0.00055127	2.3541	390330000	78065000	386790000	2	2				787	4656;6302	True;True	5183;7193;7194	17989;17990;17991;17992;25530;25531;25532;25533	13419;18998;18999	13419;18998			452					3
sp|P14207|FOLR2_HUMAN;sp|P41439|FOLR3_HUMAN	sp|P14207|FOLR2_HUMAN	3;1	3;1	3;1		2	3	3	3	11.8	11.8	11.8	29.279	255	255;245	0	7.8059	296520000	24710000	296520000	4	4				788	2977;4526;5417	True;True;True	3318;5038;6067	11437;11438;17503;21238;21239	8790;13099;15736;15737	8790;13099;15737
sp|P14209|CD99_HUMAN	sp|P14209|CD99_HUMAN	1	1	1		1	1	1	1	15.7	15.7	15.7	18.848	185	185	0.0029254	1.7822	16889000	4222200	16889000	2	2				789	4073	TRUE	4533	15454;15455;15456;15457;15458	11652;11653	11653
sp|P14314|GLU2B_HUMAN	sp|P14314|GLU2B_HUMAN	2	2	2		1	2	2	2	5.7	5.7	5.7	59.425	528	528	0	4.3789	90007000	4737200	90007000	4	4				790	4474;4567	True;True	4979;5086	17337;17338;17339;17340;17341;17669	12989;12990;12991;13212	12991;13212
sp|P14317|HCLS1_HUMAN	sp|P14317|HCLS1_HUMAN	2	2	2		1	2	2	2	6.6	6.6	6.6	54.013	486	486	0.0015924	2.121	8531600	473980	8531600	2	2				791	4016;7760	True;True	4472;8978	15275;31072;31073	11520;23167	11520;23167
sp|P14324|FPPS_HUMAN	sp|P14324|FPPS_HUMAN	1	1	1		1	1	1	1	3.1	3.1	3.1	48.275	419	419	0.0045025	1.5255	10023000	556840	10023000	0	0				792	4631	TRUE	5158	17930	13381	13381
sp|P14384|CBPM_HUMAN	sp|P14384|CBPM_HUMAN	7	7	7		1	7	7	7	20.3	20.3	20.3	50.513	443	443	0	113.36	1291700000	56161000	1233100000	20	20				793	637;1766;2818;3377;4953;6806;7351	True;True;True;True;True;True;True	728;1980;3154;3759;3760;5547;5548;7910;8525	2392;2393;2394;2395;2396;2397;2398;2399;6849;10889;10890;13052;13053;13054;13055;13056;13057;13058;13059;13060;13061;13062;13063;19310;19311;19312;19313;19314;19315;19316;19317;27623;27624;29701;29702;29703;29704;29705;29706;29707;29708	1863;1864;1865;5275;8384;10027;10028;10029;10030;10031;10032;10033;10034;10035;10036;10037;14282;14283;14284;14285;14286;14287;20531;22123;22124;22125;22126;22127;22128;22129;22130	1864;5275;8384;10030;14283;20531;22125		290;291	453;454				298;299	122;125
sp|P14410|SUIS_HUMAN	sp|P14410|SUIS_HUMAN	2	2	2		1	2	2	2	1.5	1.5	1.5	209.45	1827	1827	0.00053648	2.1914	8227900	96798	8227900	2	2				794	3513;6012	True;True	3903;6845	13401;24219	10259;18030	10259;18030
sp|P14543|NID1_HUMAN	sp|P14543|NID1_HUMAN	16	16	15		1	16	16	15	14.6	14.6	13.8	136.38	1247	1247	0	323.31	1836800000	34656000	1836800000	24	24				795	635;1463;1528;2373;2536;2742;5691;5792;6447;6898;7054;7381;7382;8664;9250;9370	True;True;True;True;True;True;True;True;True;True;True;True;True;True;True;True	726;1638;1709;2663;2847;3073;6453;6573;6574;7363;7364;8030;8195;8557;8558;8559;10009;10656;10779	2386;5626;5797;9512;10070;10671;22989;22990;23342;23343;23344;23345;23346;26002;26003;26004;26005;28020;28549;28550;28551;28552;28553;28554;28555;28556;28557;28558;28559;29766;29767;29768;29769;29770;29771;29772;29773;29774;29775;29776;29777;29778;29779;29780;29781;29782;29783;29784;29785;29786;29787;35314;35315;35316;35317;38085;38086;38087;38088;38527	1859;4357;4479;7393;7796;8194;17069;17341;17342;17343;19341;19342;19343;20830;20831;21265;21266;21267;21268;21269;21270;21271;21272;22176;22177;22178;22179;22180;22181;22182;22183;22184;22185;22186;22187;22188;26374;26375;26376;26377;28400;28401;28402;28403;28404;28703	1859;4357;4479;7393;7796;8194;17069;17343;19342;20831;21270;22182;22188;26375;28403;28703		292;293;294;295	455				233;421;507;655	991
sp|P14550|AK1A1_HUMAN	sp|P14550|AK1A1_HUMAN	7	7	7		1	7	7	7	24.6	24.6	24.6	36.573	325	325	0	35.584	515010000	23410000	456400000	7	7				796	370;792;2644;5621;6586;8425;9519	True;True;True;True;True;True;True	421;900;2963;6355;7579;7580;9749;9750;10942	1457;1458;1459;2864;10348;10349;10350;22044;22045;26605;26606;26607;26608;26609;26610;34521;34522;34523;34524;34525;34526;39074;39075;39076	1134;1135;2199;7983;7984;7985;16362;19758;19759;19760;19761;25831;25832;29126	1134;2199;7983;16362;19758;25832;29126			456					286
sp|P14555|PA2GA_HUMAN	sp|P14555|PA2GA_HUMAN	1	1	1		1	1	1	1	5.6	5.6	5.6	16.083	144	144	0.0045331	1.5416	6882100	983150	6882100	2	2				797	16	TRUE	17	22;23	20;21	20
sp|P14618|KPYM_HUMAN	sp|P14618|KPYM_HUMAN	17	17	17		1	17	17	17	40.5	40.5	40.5	57.936	531	531	0	65.339	4736600000	143530000	4733200000	27	27				798	539;865;1484;2053;2949;3914;4005;4195;4876;5629;6032;6241;6388;6882;7608;7722;8786	True;True;True;True;True;True;True;True;True;True;True;True;True;True;True;True;True	617;975;1660;2300;3289;4361;4461;4667;5458;6364;6878;7130;7131;7291;8014;8806;8934;10145	2072;2073;3044;5694;8081;8082;8083;8084;8085;8086;8087;8088;8089;11376;11377;11378;14898;14899;14900;14901;14902;15248;16176;16177;16178;16179;16180;19065;22056;24313;25347;25348;25349;25350;25351;25352;25353;25354;25801;25802;25803;25804;25805;27988;27989;27990;27991;30522;30890;30891;35836;35837;35838;35839;35840;35841;35842;35843	1630;2346;4398;4399;6351;6352;6353;8747;11255;11256;11257;11258;11503;12211;12212;14109;16375;18094;18869;18870;19188;20807;20808;20809;22752;23027;23028;23029;26739;26740	1630;2346;4398;6351;8747;11257;11503;12212;14109;16375;18094;18870;19188;20807;22752;23027;26739			457					494
sp|P14621|ACYP2_HUMAN	sp|P14621|ACYP2_HUMAN	2	2	2		1	2	2	2	16.2	16.2	16.2	11.139	99	99	0	2.6324	228320000	25369000	228320000	3	3				799	4386;8890	True;True	4879;10256	16998;16999;17000;36338	12746;12747;27126	12747;27126
sp|P14625|ENPL_HUMAN	sp|P14625|ENPL_HUMAN	6	5	5		1	6	5	5	9.1	7.3	7.3	92.468	803	803	0	20.953	124750000	3118600	121020000	8	8				800	1559;1693;2225;5879;5880;7223	True;False;True;True;True;True	1742;1743;1898;2496;6684;6685;8387	5894;5895;5896;5897;6589;8864;8865;23773;23774;23775;29193;29194	4553;4554;5086;6916;6917;17683;17684;17685;21725;21726	4554;5086;6916;17683;17684;21725			458					622
sp|P14778|IL1R1_HUMAN	sp|P14778|IL1R1_HUMAN	2	2	2		1	2	2	2	4	4	4	65.402	569	569	0.0036765	1.6025	10550000	319690	10550000	3	3				801	4616;8558	True;True	5142;9893	17878;17879;35008;35009	13348;26170;26171	13348;26170
sp|P14780|MMP9_HUMAN	sp|P14780|MMP9_HUMAN	11	11	11		1	11	11	11	17.3	17.3	17.3	78.457	707	707	0	27.073	599050000	15764000	547080000	16	16				802	2036;2044;2303;4404;5380;5512;5572;6318;6618;6758;7295	True;True;True;True;True;True;True;True;True;True;True	2281;2291;2588;4899;6029;6195;6196;6282;6283;7211;7624;7830;7831;8463	8028;8029;8050;8051;9302;9303;9304;17051;17052;21095;21096;21097;21098;21692;21693;21880;21881;21882;21883;21884;25586;25587;26761;26762;27320;27321;27322;27323;27324;27325;27326;29390;29391	6314;6329;6330;6331;7252;7253;7254;12782;15625;15626;15627;16116;16117;16118;16241;16242;16243;19037;19881;20300;20301;20302;20303;20304;21883	6314;6331;7254;12782;15626;16118;16242;19037;19881;20300;21883			459;460					624;653
sp|P14784|IL2RB_HUMAN	sp|P14784|IL2RB_HUMAN	3	3	3		1	3	3	3	7.4	7.4	7.4	61.116	551	551	0	10.396	103190000	4299600	103190000	6	6				803	5237;7983;8766	True;True;True	5857;9224;10119	20142;20143;20144;31798;31799;31800;31801;35773	14887;14888;23682;23683;23684;26692	14888;23683;26692
sp|P14868|SYDC_HUMAN	sp|P14868|SYDC_HUMAN	1	1	1		1	1	1	1	2	2	2	57.136	501	501	0.0020587	1.9611	8389200	226730	8389200	1	1				804	2227	TRUE	2498	8867;8868;8869	6919	6919
sp|P14923|PLAK_HUMAN;sp|P35222|CTNB1_HUMAN	sp|P14923|PLAK_HUMAN	5;1	5;1	5;1		2	5	5	5	8.9	8.9	8.9	81.744	745	745;781	0	6.9588	49174000	1069000	49174000	5	5				805	421;3078;5758;5899;8256	True;True;True;True;True	477;3429;6535;6706;9554	1617;11962;23208;23209;23825;33547	1262;9217;17235;17722;25138	1262;9217;17235;17722;25138
sp|P15085|CBPA1_HUMAN	sp|P15085|CBPA1_HUMAN	3	3	3		1	3	3	3	7.6	7.6	7.6	47.14	419	419	0	11.582	65215000	2964300	65215000	2	2				806	2751;3663;8839	True;True;True	3082;4077;10202	10687;14003;14004;36134	8207;10661;26952	8207;10661;26952
sp|P15086|CBPB1_HUMAN	sp|P15086|CBPB1_HUMAN	3	3	3		1	3	3	3	11.5	11.5	11.5	47.367	417	417	0	3.8331	20992000	749710	20992000	3	3				807	7614;9453;9698	True;True;True	8812;10871;11146	30550;38821;39793	22770;28922;29690	22770;28922;29690
sp|P15090|FABP4_HUMAN;sp|P02689|MYP2_HUMAN	sp|P15090|FABP4_HUMAN	7;1	7;1	7;1		2	7	7	7	40.9	40.9	40.9	14.719	132	132;132	0	25.688	1189700000	169950000	1156300000	13	13				808	867;1863;1864;5354;5355;5366;6305	True;True;True;True;True;True;True	977;2086;2087;5996;5997;5998;5999;6013;7197	3054;3055;3056;3057;7360;7361;7362;7363;7364;7365;7366;20992;20993;20994;20995;20996;20997;20998;20999;21055;21056;21057;21058;25540;25541	2356;2357;5800;5801;5802;15543;15544;15545;15546;15547;15548;15549;15599;19003	2357;5801;5802;15543;15546;15599;19003			461;462					21;41
sp|P15121|ALDR_HUMAN	sp|P15121|ALDR_HUMAN	4	4	3		1	4	4	3	13.6	13.6	11.1	35.853	316	316	0	6.2587	75648000	4202700	75648000	4	4				809	5381;6878;8150;9520	True;True;True;True	6030;8010;9427;10943	21099;27978;32796;32797;39077	15628;20798;24425;29127	15628;20798;24425;29127
sp|P15144|AMPN_HUMAN	sp|P15144|AMPN_HUMAN	32	32	32		1	32	32	32	29.7	29.7	29.7	109.54	967	967	0	323.31	18810000000	417990000	18075000000	86	86				810	583;1159;1246;1265;1508;1741;1755;1762;1763;1896;2286;2287;2288;2936;3691;4103;4136;4942;5583;6423;6464;6733;6828;6837;6887;6888;7232;7768;9042;9110;9111;9560	True;True;True;True;True;True;True;True;True;True;True;True;True;True;True;True;True;True;True;True;True;True;True;True;True;True;True;True;True;True;True;True	665;666;1292;1387;1388;1408;1409;1688;1949;1967;1975;1976;2122;2123;2568;2569;2570;3275;4111;4566;4605;5535;6297;7330;7392;7393;7792;7793;7946;7959;7960;7961;7962;8019;8020;8397;8987;10417;10501;10502;10987	2211;2212;2213;2214;2215;2216;2217;2218;2219;2220;2221;2222;2223;2224;2225;2226;2227;4273;4274;4275;4276;4277;4278;4279;4280;4281;4282;4283;4284;4285;4631;4632;4633;4634;4635;4636;4637;4638;4639;4640;4641;4642;4691;4692;4693;4694;4695;4696;4697;4698;4699;4700;4701;4702;4703;4704;5753;6727;6728;6729;6730;6731;6732;6733;6734;6735;6788;6789;6832;6833;6834;6835;6836;6837;6838;6839;6840;6841;7477;7478…	1728;1729;1730;1731;1732;1733;1734;1735;1736;1737;1738;3293;3294;3295;3296;3297;3298;3299;3300;3301;3576;3577;3578;3579;3580;3581;3582;3583;3584;3585;3619;3620;3621;3622;3623;3624;3625;3626;3627;3628;4448;5193;5194;5229;5255;5256;5257;5258;5259;5260;5261;5262;5884;5885;5886;5887;5888;7188;7189;7190;7191;7192;7193;7194;7195;7196;7197;8721;8722;8723;10715;10716;10717;11790;12055;12056;12057;14260;1…	1733;3295;3580;3621;4448;5193;5229;5257;5260;5885;7188;7193;7196;8723;10716;11790;12056;14260;16270;19265;19386;20221;20607;20645;20814;20816;21742;23190;27427;27962;27965;29215		296	463;464;465;466				663	249;435;486;780
sp|P15151|PVR_HUMAN	sp|P15151|PVR_HUMAN	3	3	3		1	3	3	3	4.8	4.8	4.8	45.302	417	417	0	7.2249	3050000000	234620000	2324500000	8	8				811	4340;6929;8900	True;True;True	4828;8063;10266;10267	16868;16869;16870;16871;16872;28104;28105;28106;28107;28108;28109;28110;36363;36364;36365;36366;36367;36368;36369;36370;36371;36372;36373	12664;20895;20896;27143;27144;27145;27146;27147;27148;27149	12664;20895;27148			467					163
sp|P15169|CBPN_HUMAN	sp|P15169|CBPN_HUMAN	1	1	1		1	1	1	1	2	2	2	52.286	458	458	0.007772	1.389	30273000	1593300	30273000	2	2				812	3866	TRUE	4305	14716	11139;11140	11139
sp|P15289|ARSA_HUMAN	sp|P15289|ARSA_HUMAN	7	7	6		1	7	7	6	17.8	17.8	16.4	53.588	507	507	0	75.436	1768300000	110520000	1247800000	27	27				813	38;585;2555;2996;5526;6748;9577	True;True;True;True;True;True;True	40;668;2866;3339;3340;6213;6214;6215;7817;7818;11004;11005;11006	93;94;2234;10113;10114;10115;10116;10117;11481;11482;11483;11484;21735;21736;21737;21738;21739;21740;21741;21742;21743;21744;21745;27285;27286;27287;27288;27289;27290;27291;27292;27293;27294;39303;39304;39305;39306;39307;39308;39309;39310;39311;39312;39313;39314;39315;39316;39317;39318;39319;39320;39321;39322;39323;39324	71;72;1741;1742;7829;7830;7831;7832;8820;8821;8822;16144;16145;16146;16147;16148;16149;16150;16151;20279;20280;20281;20282;20283;20284;20285;20286;29308;29309;29310;29311;29312;29313;29314;29315;29316;29317;29318;29319;29320	71;1741;7830;8822;16144;20281;29318			468;469;470;471					85;87;202;209
sp|P15291|B4GT1_HUMAN	sp|P15291|B4GT1_HUMAN	4	4	4		1	4	4	4	17.1	17.1	17.1	43.92	398	398	0	11.247	133780000	7869200	133780000	6	6				814	1838;3052;4775;4947	True;True;True;True	2059;2060;3402;5325;5540;5541	7276;7277;7278;7279;11884;18637;18638;19299;19300;19301	5750;5751;5752;9159;13837;13838;14272;14273	5751;9159;13838;14272			472	23;24				366	73;74
sp|P15309|PPAP_HUMAN	sp|P15309|PPAP_HUMAN	10	10	10		1	10	10	10	26.9	26.9	26.9	44.566	386	386	0	323.31	15639000000	977460000	15120000000	34	34				815	718;1085;1729;2128;2359;2495;3022;5016;5115;7420	True;True;True;True;True;True;True;True;True;True	823;1212;1937;2379;2647;2800;2801;3369;5620;5621;5622;5623;5727;8598	2640;2641;2642;2643;2644;2645;2646;3879;3880;3881;3882;3883;3884;3885;3886;3887;3888;3889;3890;3891;6681;6682;6683;6684;6685;6686;6687;6688;6689;6690;6691;6692;6693;6694;6695;6696;6697;6698;8291;8292;9473;9474;9475;9476;9477;9961;9962;9963;9964;9965;9966;9967;9968;9969;9970;9971;11594;11595;11596;11597;19486;19487;19488;19489;19490;19491;19492;19493;19494;19495;19496;19497;19498;19499;19500;19501…	2041;2042;2043;2044;2045;2046;3022;3023;3024;3025;5160;5161;5162;5163;5164;5165;5166;5167;5168;5169;5170;5171;5172;5173;6497;7364;7365;7704;7705;7706;7707;7708;7709;7710;7711;8912;14424;14425;14426;14427;14428;14429;14430;14431;14432;14433;14434;14435;14436;14437;14438;14439;14440;14441;14442;14443;14444;14445;14659;14660;14661;22289	2041;3023;5160;6497;7364;7705;8912;14441;14661;22289		297;298	473;474				265;269	271;329
sp|P15311|EZRI_HUMAN	sp|P15311|EZRI_HUMAN	13	13	6		1	13	13	6	20.6	20.6	11.1	69.412	586	586	0	48.457	2369600000	74049000	2364700000	23	23				816	523;2346;2717;3190;3201;3345;3699;3934;3971;6640;6657;6658;6917	True;True;True;True;True;True;True;True;True;True;True;True;True	601;2633;3042;3554;3567;3725;4119;4382;4423;7650;7651;7672;7673;7674;8050	2040;2041;2042;9446;9447;9448;9449;10580;10581;12474;12475;12476;12510;12511;12512;12969;12970;14096;14097;14098;14099;14100;14101;14102;14103;14959;14960;15154;15155;26822;26823;26824;26825;26826;26827;26828;26829;26830;26881;26882;26883;26884;28072;28073;28074;28075;28076	1600;1601;1602;1603;7343;7344;7345;7346;8128;8129;9643;9644;9668;9970;10729;10730;10731;10732;10733;11299;11300;11301;11427;11428;19927;19928;19929;19930;19931;19972;19973;19974;19975;19976;19977;20873;20874;20875;20876	1601;7344;8129;9643;9668;9970;10729;11299;11427;19931;19974;19977;20875			475					200
sp|P15313|VATB1_HUMAN	sp|P15313|VATB1_HUMAN	2	2	2		1	2	2	2	5.3	5.3	5.3	56.832	513	513	0	3.6677	54712000	2026400	54712000	2	2				817	331;3636	True;True	378;4047	1331;1332;1333;1334;13918	1048;10601	1048;10601
sp|P15328|FOLR1_HUMAN	sp|P15328|FOLR1_HUMAN	4	4	4		1	4	4	4	20.2	20.2	20.2	29.819	257	257	0	323.31	1796000000	149660000	1631200000	14	14				818	902;2170;7764;8706	True;True;True;True	1013;1014;2431;2432;8982;8983;10057	3135;3136;3137;3138;3139;3140;3141;3142;3143;3144;8436;8437;8438;8439;8440;8441;8442;8443;31087;31088;31089;31090;35615;35616;35617;35618;35619;35620	2421;2422;2423;2424;2425;2426;2427;2428;6603;6604;6605;6606;6607;6608;23182;23183;26578;26579	2426;6605;23183;26579			476;477;478					38;92;212
sp|P15374|UCHL3_HUMAN	sp|P15374|UCHL3_HUMAN	3	3	3		1	3	3	3	17.4	17.4	17.4	26.182	230	230	0	4.1237	38241000	3186700	38241000	2	2				819	5537;7452;9295	True;True;True	6231;8633;10703	21780;21781;29972;29973;38245;38246;38247;38248	16173;22344;28511	16173;22344;28511
sp|P15428|PGDH_HUMAN	sp|P15428|PGDH_HUMAN	8	8	8		1	8	8	8	40.2	40.2	40.2	28.977	266	266	0	21.155	123010000	8786200	117200000	11	11				820	158;2596;3036;4282;4867;7000;7942;8289	True;True;True;True;True;True;True;True	175;2914;3383;4766;5447;8140;8141;9177;9591	677;678;10238;11635;16717;19044;28400;28401;31659;31660;33672;33673;33674	566;7909;8943;12561;14095;14096;21152;21153;23574;23575;25225	566;7909;8943;12561;14095;21153;23574;25225			479					172
sp|P15529|MCP_HUMAN	sp|P15529|MCP_HUMAN	3	3	3		1	3	3	3	7.4	7.4	7.4	43.747	392	392	0	2.7485	207960000	12997000	207960000	2	2				821	6268;6311;8635	True;True;True	7159;7204;9979	25422;25423;25560;25561;25562;25563;25564;25565;35199	18914;19019;19020;19021;26299	18914;19021;26299
sp|P15531|NDKA_HUMAN	sp|P15531|NDKA_HUMAN	6	6	3		1	6	6	3	42.8	42.8	17.8	17.149	152	152	0	138.96	553240000	61471000	491470000	12	12				822	1360;2153;2154;2695;7783;8774	True;True;True;True;True;True	1518;2410;2411;3017;9002;10129;10130	5031;5032;8388;8389;8390;8391;10517;31147;31148;31149;31150;31151;31152;35793;35794;35795;35796;35797;35798;35799;35800	3889;6569;6570;6571;8087;23220;23221;23222;23223;26710;26711;26712;26713;26714;26715	3889;6570;6571;8087;23222;26711			480;481					41;90
sp|P15586|GNS_HUMAN	sp|P15586|GNS_HUMAN	10	10	10		1	10	10	10	20.8	20.8	20.8	62.081	552	552	0	88.756	6833600000	284730000	6270100000	46	46				823	183;3655;4858;5778;6960;6993;7367;8053;8095;9310	True;True;True;True;True;True;True;True;True;True	207;4067;4068;5432;5433;5434;6556;8098;8133;8541;8542;9314;9359;9360;9361;10718	828;829;830;831;832;833;13980;13981;13982;13983;13984;13985;13986;13987;13988;13989;18993;18994;18995;18996;18997;18998;18999;19000;23248;23249;23250;23251;23252;23253;23254;23255;28279;28382;28383;28384;29742;29743;29744;32132;32133;32134;32135;32492;32493;32494;32495;32496;32497;32498;32499;32500;32501;32502;32503;32504;32505;32506;32507;32508;32509;32510;32511;38288;38289;38290;38291;38292;382…	679;680;681;682;683;684;685;10643;10644;10645;10646;10647;10648;10649;10650;14058;14059;14060;14061;14062;14063;14064;14065;17264;17265;17266;21047;21137;21138;22154;22155;22156;23924;23925;23926;23927;24208;24209;24210;24211;24212;24213;24214;24215;24216;24217;24218;24219;24220;24221;24222;24223;24224;24225;24226;28544;28545;28546;28547;28548	683;10645;14065;17265;21047;21138;22155;23925;24219;28544			482;483;484;485;486					139;391;394;508;509
sp|P15813|CD1D_HUMAN	sp|P15813|CD1D_HUMAN	1	1	1		1	1	1	1	4.8	4.8	4.8	37.717	335	335	0.0056893	1.4378	0	0	0	1	1				824	699	TRUE	802	2583	1996	1996
sp|P15814|IGLL1_HUMAN	sp|P15814|IGLL1_HUMAN	2	2	2		1	2	2	2	16	16	16	22.963	213	213	0	20.684	221700000	18475000	209410000	11	11				825	716;9358	True;True	821;10767	2632;2633;2634;2635;2636;2637;2638;38479;38480;38481;38482	2029;2030;2031;2032;2033;2034;2035;2036;2037;2038;2039;28676;28677;28678	2033;28676
sp|Q5T1R4|ZEP3_HUMAN;sp|P31629|ZEP2_HUMAN;sp|P15822|ZEP1_HUMAN	sp|Q5T1R4|ZEP3_HUMAN;sp|P31629|ZEP2_HUMAN;sp|P15822|ZEP1_HUMAN	1;1;1	1;1;1	1;1;1	;;	3	1	1	1	0.4	0.4	0.4	259.46	2406	2406;2446;2718	0.0057068	1.4458	0	0	0	0	0				826	2741	TRUE	3071;3072	10652;10653;10654;10655;10656;10657;10658;10659;10660;10661;10662;10663;10664;10665;10666;10667;10668;10669;10670	8179;8180;8181;8182;8183;8184;8185;8186;8187;8188;8189;8190;8191;8192;8193	8185		299	487	25	17;18		1796	1801	1803	1802;1804
sp|P15848|ARSB_HUMAN;sp|Q5FYB1|ARSI_HUMAN	sp|P15848|ARSB_HUMAN	7;1	7;1	7;1		2	7	7	7	17.4	17.4	17.4	59.687	533	533;569	0	17.84	195650000	6311100	195650000	12	12				827	282;2935;3128;3278;5916;7460;7826	True;True;True;True;True;True;True	317;3274;3485;3654;6729;8641;9048	1175;1176;11337;11338;11339;11340;12264;12265;12745;12746;23908;23909;29996;29997;31322	941;942;943;8719;8720;9487;9488;9830;17778;22359;23340;23341	943;8719;9487;9830;17778;22359;23340
sp|P15880|RS2_HUMAN	sp|P15880|RS2_HUMAN	1	1	1		1	1	1	1	4.4	4.4	4.4	31.324	293	293	0.0088682	1.3171	806770	44820	806770	1	1				828	7283	TRUE	8450	29362	21854	21854
sp|P15907|SIAT1_HUMAN	sp|P15907|SIAT1_HUMAN	7	7	7		1	7	7	7	18.7	18.7	18.7	46.604	406	406	0	74.664	244730000	11654000	244730000	12	12				829	2006;2159;2237;4002;4861;4862;9353	True;True;True;True;True;True;True	2249;2417;2511;4458;5438;5439;10762	7885;8403;8404;8405;8406;8927;8928;8929;15244;15245;19009;19010;19011;19012;19013;19014;19015;38445;38446	6207;6578;6579;6958;11500;14071;14072;14073;14074;14075;14076;28644;28645	6207;6578;6958;11500;14072;14074;28645
sp|P15924|DESP_HUMAN	sp|P15924|DESP_HUMAN	13	13	13		1	13	13	13	5.7	5.7	5.7	331.77	2871	2871	0	20.638	313530000	1923500	313530000	13	13				830	327;2506;2597;3794;4219;4674;4797;5133;5239;6042;6726;9141;9491	True;True;True;True;True;True;True;True;True;True;True;True;True	374;2813;2915;4229;4692;5202;5350;5746;5859;6890;7780;10536;10909	1326;1327;9992;10239;14510;16245;18063;18732;19861;20146;20147;20148;24355;27180;27181;37595;38904;38905	1044;7729;7730;7910;11011;12258;13474;13897;14701;14890;18123;20200;28023;28988	1044;7729;7910;11011;12258;13474;13897;14701;14890;18123;20200;28023;28988
sp|P15941|MUC1_HUMAN	sp|P15941|MUC1_HUMAN	5	5	5		1	5	5	5	68.3	68.3	68.3	122.1	1255	1255	0	45.956	455820000	8441100	253660000	5	5				831	1186;6104;6142;6553;8924	True;True;True;True;True	1324;6980;6981;7022;7522;7523;10292	4431;4432;4433;4434;4435;4436;4437;24916;24917;24918;24919;25016;25017;26427;26428;26429;26430;26431;26432;26433;26434;26435;26436;26437;26438;26439;36433;36434;36435;36436;36437;36438;36439	3409;3410;3411;3412;3413;18569;18570;18571;18572;18573;18574;18575;18642;19650;19651;19652;19653;27187;27188;27189;27190	3413;18573;18642;19653;27189		300;301	488				1190;1236	1076
sp|P16035|TIMP2_HUMAN	sp|P16035|TIMP2_HUMAN	1	1	1		1	1	1	1	3.6	3.6	3.6	24.399	220	220	0.0085288	1.3406	11793000	1072100	11793000	1	1				832	3977	TRUE	4429	15165;15166;15167	11438	11438
sp|P16070|CD44_HUMAN	sp|P16070|CD44_HUMAN	7	7	7		1	7	7	7	11.1	11.1	11.1	81.537	742	742	0	26.37	22231000000	823360000	22231000000	39	39				833	180;453;1936;1937;7447;8029;9452	True;True;True;True;True;True;True	203;204;514;2166;2167;8628;9285;10870	808;809;1749;1750;1751;1752;1753;7586;7587;7588;7589;7590;7591;7592;7593;7594;7595;7596;7597;29965;32036;32037;32038;32039;32040;32041;32042;32043;32044;32045;32046;32047;32048;38809;38810;38811;38812;38813;38814;38815;38816;38817;38818;38819;38820	660;661;1351;1352;1353;1354;1355;1356;5974;5975;5976;5977;5978;5979;5980;5981;5982;5983;5984;5985;5986;5987;22338;23856;23857;23858;23859;23860;23861;23862;28909;28910;28911;28912;28913;28914;28915;28916;28917;28918;28919;28920;28921	660;1352;5978;5985;22338;23856;28917		302	489;490				39	63;66
sp|P16083|NQO2_HUMAN	sp|P16083|NQO2_HUMAN	3	3	3		1	3	3	3	24.7	24.7	24.7	25.918	231	231	0	30.495	68046000	4860400	68046000	5	5				834	686;8628;8684	True;True;True	789;9972;10031	2560;35181;35182;35539;35540	1980;26290;26291;26525;26526	1980;26290;26526
sp|P16112|PGCA_HUMAN	sp|P16112|PGCA_HUMAN	8	8	8		1	8	8	8	3.7	3.7	3.7	261.33	2530	2530	0	20.359	474580000	9305600	474580000	9	9				835	1013;1365;4341;7812;9312;9410;9608;9664	True;True;True;True;True;True;True;True	1134;1523;4829;9034;10720;10824;11046;11106	3586;5039;5040;16873;16874;16875;31268;38304;38305;38306;38671;38672;38673;38674;38675;39514;39515;39516;39706	2811;3895;12665;23305;28555;28556;28809;29476;29616	2811;3895;12665;23305;28556;28809;29476;29616
sp|P16152|CBR1_HUMAN;sp|O75828|CBR3_HUMAN	sp|P16152|CBR1_HUMAN	8;2	8;2	8;2		2	8	8	8	35	35	35	30.375	277	277;277	0	323.31	365890000	21523000	361740000	16	16				836	1912;2064;2594;2790;4423;7497;8023;9158	True;True;True;True;True;True;True;True	2141;2312;2910;3124;4922;8681;9278;10554;10555	7544;7545;7546;8112;8113;8114;8115;10231;10814;17139;30114;32013;37633;37634;37635	5938;5939;6372;6373;6374;6375;6376;7904;8322;8323;8324;12838;22435;22436;23831;28054;28055;28056	5939;6374;7904;8324;12838;22436;23831;28055			491					142
sp|P16157|ANK1_HUMAN	sp|P16157|ANK1_HUMAN	4	4	4		1	4	4	4	3.1	3.1	3.1	206.26	1881	1881	0	24.223	59677000	685940	59677000	8	8				837	1615;2122;3714;3782	True;True;True;True	1810;2373;4139;4214	6150;8282;14265;14466;14467;14468;14469	4760;4761;6490;10851;10986;10987;10988;10989	4761;6490;10851;10989
sp|P16233|LIPP_HUMAN	sp|P16233|LIPP_HUMAN	1	1	1		1	1	1	1	2.4	2.4	2.4	51.156	465	465	0	21.298	0	0	0	1	1				838	7848	TRUE	9071	31371	23365	23365
sp|P16278|BGAL_HUMAN	sp|P16278|BGAL_HUMAN	9	9	8		1	9	9	8	18.8	18.8	17	76.074	677	677	0	32.323	1199300000	44418000	1199300000	23	23				839	207;850;2823;7755;8164;8193;8822;8836;9508	True;True;True;True;True;True;True;True;True	234;960;3159;8973;9443;9475;10185;10199;10930	917;3000;3001;3002;3003;3004;10901;10902;10903;10904;10905;10906;10907;10908;10909;10910;10911;10912;31046;31047;31048;31049;32823;33188;33189;33190;33191;36095;36096;36125;36126;36127;36128;36129;39057	750;2302;2303;2304;2305;2306;2307;2308;2309;2310;8392;8393;8394;8395;8396;8397;23142;23143;23144;23145;23146;24444;24871;24872;26917;26918;26946;26947;26948;29112	750;2305;8395;23143;24444;24871;26917;26948;29112		303					584
sp|P16284|PECA1_HUMAN	sp|P16284|PECA1_HUMAN	5	5	5		1	5	5	5	8.5	8.5	8.5	82.521	738	738	0	32.252	229410000	5098100	229410000	5	5				840	998;3454;7100;7330;8148	True;True;True;True;True	1116;3840;8248;8504;9425	3434;13256;28745;29636;29637;29638;32794	2682;2683;10163;21394;22079;24423	2683;10163;21394;22079;24423
sp|P48454|PP2BC_HUMAN;sp|Q08209|PP2BA_HUMAN;sp|P16298|PP2BB_HUMAN	sp|P48454|PP2BC_HUMAN;sp|Q08209|PP2BA_HUMAN;sp|P16298|PP2BB_HUMAN	2;2;2	2;2;2	2;2;2	;;	3	2	2	2	3.7	3.7	3.7	58.129	512	512;521;524	0.001589	2.1151	27284000	1136800	25556000	2	2				841	9416;9537	True;True	10830;10831;10960	38689;38690;38691;38692;38693;39115;39116	28820;28821;29161	28821;29161
sp|P16333|NCK1_HUMAN;sp|O43639|NCK2_HUMAN	sp|P16333|NCK1_HUMAN;sp|O43639|NCK2_HUMAN	2;1	2;1	2;1	;	2	2	2	2	5	5	5	42.864	377	377;380	0.002009	1.8744	19027000	906070	19027000	2	2				842	5387;7819	True;True	6036;9041	21115;31292	15639;23317	15639;23317
sp|P16422|EPCAM_HUMAN	sp|P16422|EPCAM_HUMAN	2	2	2		1	2	2	2	8.9	8.9	8.9	34.932	314	314	0	10.382	33817000	2415500	33817000	2	2				843	4238;6481	True;True	4714;7415	16299;26120	12296;19430	12296;19430
sp|P16444|DPEP1_HUMAN	sp|P16444|DPEP1_HUMAN	6	6	6		1	6	6	6	18	18	18	45.673	411	411	0	61.443	835110000	37959000	835110000	12	12				844	511;706;761;2409;8303;9602	True;True;True;True;True;True	588;809;867;2702;9606;11039	1967;2605;2606;2607;2763;2764;2765;9679;9680;9681;9682;33714;33715;33716;33717;33718;39490;39491;39492;39493;39494;39495	1510;2009;2121;2122;7512;7513;7514;25252;25253;25254;25255;29463;29464;29465	1510;2009;2121;7512;25254;29465
sp|P16591|FER_HUMAN	sp|P16591|FER_HUMAN	1	1	1		1	1	1	1	1.2	1.2	1.2	94.637	822	822	1	-2	0	0	0	0	0	+			845	6653	TRUE	7666	26871	19965	19965			492					147
sp|P16870|CBPE_HUMAN	sp|P16870|CBPE_HUMAN	8	8	8		1	8	8	8	21.4	21.4	21.4	53.15	476	476	0	59.453	2394000000	99749000	2262700000	21	21				846	62;848;3376;3881;5182;6010;7373;9496	True;True;True;True;True;True;True;True	70;957;958;3757;3758;4321;5800;6842;6843;8549;10914;10915	249;250;251;2995;2996;2997;13036;13037;13038;13039;13040;13041;13042;13043;13044;13045;13046;13047;13048;13049;13050;13051;14763;19990;19991;19992;19993;19994;19995;24204;24205;24206;24207;24208;24209;24210;24211;24212;29752;38915;38916;38917;38918;38919;38920;38921;38922	258;2296;2297;2298;2299;2300;10015;10016;10017;10018;10019;10020;10021;10022;10023;10024;10025;10026;11175;14785;14786;14787;18022;18023;18024;18025;18026;22163;28995;28996;28997;28998;28999	258;2298;10024;11175;14785;18026;22163;28996		304	493;494;495				363	113;154;292
sp|P16871|IL7RA_HUMAN	sp|P16871|IL7RA_HUMAN	3	3	3		1	3	3	3	4.4	4.4	4.4	51.578	459	459	0	6.3926	105010000	6563300	105010000	5	5				847	4033;4995;8697	True;True;True	4492;5597;10045;10046	15325;19432;19433;35572;35573;35574	11560;14375;14376;26543;26544;26545	11560;14375;26543
sp|P16930|FAAA_HUMAN	sp|P16930|FAAA_HUMAN	2	2	2		1	2	2	2	5	5	5	46.374	419	419	0	8.0398	114570000	4981300	114570000	2	2				848	661;3344	True;True	758;3724	2460;2461;12968	1915;9969	1915;9969
sp|P17050|NAGAB_HUMAN	sp|P17050|NAGAB_HUMAN	3	3	3		1	3	3	3	9.7	9.7	9.7	46.564	411	411	0	8.3209	826910000	45939000	826910000	6	6				849	3595;7887;9162	True;True;True	4003;9113;9114;9115;10559	13810;13811;31492;31493;31494;31495;31496;31497;37642;37643;37644;37645	10522;10523;23443;23444;23445;28060;28061;28062;28063;28064	10522;23443;28063		599	496;497				292	294;302
sp|P17066|HSP76_HUMAN;sp|P48741|HSP77_HUMAN	sp|P17066|HSP76_HUMAN	4;1	1;1	1;1		2	4	1	1	6.2	1.7	1.7	71.027	643	643;367	1	-2	2874600	77691	2874600	1	1	+			850	3439;4789;4790;8398	False;False;False;True	3824;5340;5341;5342;9719	13218;13219;13220;13221;13222;13223;13224;13225;18705;18706;18707;18708;18709;18710;18711;18712;18713;18714;18715;18716;34222	10136;10137;10138;10139;10140;10141;13877;13878;13879;13880;13881;13882;13883;13884;25642	10138;13883;13884;25642		277					357
sp|P17174|AATC_HUMAN	sp|P17174|AATC_HUMAN	11	11	11		1	11	11	11	37.5	37.5	37.5	46.247	413	413	0	69.755	484220000	22010000	484220000	13	13				851	549;1769;3055;3194;3816;3829;5861;7740;8489;8499;8797	True;True;True;True;True;True;True;True;True;True;True	629;1984;3405;3558;4253;4266;6664;8956;9821;9831;10158	2102;6866;6867;6868;11893;11894;12489;14587;14628;14629;14630;14631;14632;14633;23696;23697;23698;30976;34824;34825;34826;34854;36035	1657;5285;9166;9167;9651;11054;11079;11080;11081;17635;17636;17637;17638;23091;26052;26069;26869	1657;5285;9167;9651;11054;11079;17636;23091;26052;26069;26869
sp|P17213|BPI_HUMAN	sp|P17213|BPI_HUMAN	2	2	2		1	2	2	2	4.9	4.9	4.9	53.899	487	487	0	4.3264	127740000	6387000	127740000	2	2				852	2268;2639	True;True	2549;2958	9160;9161;10333;10334	7139;7974	7139;7974
sp|P17342|ANPRC_HUMAN	sp|P17342|ANPRC_HUMAN	3	3	3		1	3	3	3	6.1	6.1	6.1	59.807	541	541	0	3.2308	25533000	982040	25533000	3	3				853	6477;7224;9136	True;True;True	7410;8388;10531	26112;29195;37585;37586	19424;21727;28016	19424;21727;28016
sp|P17405|ASM_HUMAN	sp|P17405|ASM_HUMAN	2	2	2		1	2	2	2	3.6	3.6	3.6	69.935	631	631	0	3.5738	64597000	2583900	64597000	2	2				854	819;6197	True;True	927;7081	2925;25200;25201	2243;18770	2243;18770
sp|P22694|KAPCB_HUMAN;sp|P17612|KAPCA_HUMAN	sp|P22694|KAPCB_HUMAN;sp|P17612|KAPCA_HUMAN	2;2	2;2	2;2	;	2	2	2	2	4.3	4.3	4.3	40.622	351	351;351	0	2.4129	8789200	488290	8789200	1	1				855	5881;5882	True;True	6686;6687	23776;23777;23778	17686;17687	17686;17687	27;28	305;306		64		272;284	272;284		279
sp|P17655|CAN2_HUMAN	sp|P17655|CAN2_HUMAN	2	2	2		1	2	2	2	2.1	2.1	2.1	79.994	700	700	0.0020439	1.9377	11153000	337970	11153000	2	2				856	5772;7069	True;True	6550;8213	23238;28603	17256;21300	17256;21300
sp|P17676|CEBPB_HUMAN	sp|P17676|CEBPB_HUMAN	1	1	1		1	1	1	1	4.1	4.1	4.1	36.105	345	345	0.0077553	1.3847	0	0	0	0	0				857	8657	TRUE	10001	35296	26360	26360		307;600			19;20		310;314			315;316
sp|P17813|EGLN_HUMAN	sp|P17813|EGLN_HUMAN	2	2	2		1	2	2	2	4.7	4.7	4.7	70.577	658	658	0	323.31	506750000	26671000	506750000	4	4				858	2765;4921	True;True	3096;5514	10716;10717;10718;10719;10720;10721;10722;19233;19234	8231;8232;8233;14221;14222;14223	8231;14222
sp|P17858|PFKAL_HUMAN;sp|Q01813|PFKAP_HUMAN	sp|P17858|PFKAL_HUMAN	8;1	8;1	8;1		2	8	8	8	13.3	13.3	13.3	85.018	780	780;784	0	17.501	129160000	3798700	120150000	9	9				859	298;730;731;2564;2808;3566;8033;8421	True;True;True;True;True;True;True;True	335;336;835;836;2875;3144;3959;3960;9290;9743	1222;1223;1224;2677;2678;10131;10847;10848;13560;13561;13562;32057;32058;34279	973;974;2066;2067;7841;8354;10353;10354;23869;25675	973;2066;2067;7841;8354;10353;23869;25675			498;499					30;186
sp|P17900|SAP3_HUMAN	sp|P17900|SAP3_HUMAN	6	6	6		1	6	6	6	27.5	27.5	27.5	20.838	193	193	0	38.758	44231000000	5528900000	44167000000	28	28				860	1855;3291;3292;4075;6361;8236	True;True;True;True;True;True	2078;3668;3669;4535;7260;9527	7331;7332;7333;7334;7335;7336;7337;7338;12787;12788;12789;12790;12791;12792;12793;12794;12795;12796;12797;12798;12799;12800;12801;12802;12803;12804;12805;12806;12807;12808;12809;12810;12811;12812;12813;12814;12815;12816;12817;12818;15460;15461;25695;25696;33440;33441;33442;33443;33444;33445;33446;33447;33448;33449;33450;33451;33452;33453;33454	5779;5780;9860;9861;9862;9863;9864;9865;9866;9867;9868;9869;9870;9871;9872;9873;9874;9875;9876;11655;11656;11657;19116;19117;25045;25046;25047;25048;25049;25050;25051;25052;25053;25054;25055	5780;9860;9871;11656;19117;25055
sp|P17927|CR1_HUMAN	sp|P17927|CR1_HUMAN	6	6	6		1	6	6	6	6.8	6.8	6.8	223.66	2039	2039	0	9.2333	68352000	690420	68352000	9	9				861	995;2904;3136;7019;7033;9224	True;True;True;True;True;True	1113;3243;3496;8160;8174;10630	3431;11245;11246;12297;12298;12299;28450;28496;38002;38003	2678;2679;8643;9514;21182;21223;28339;28340;28341	2678;8643;9514;21182;21223;28339
sp|P17931|LEG3_HUMAN	sp|P17931|LEG3_HUMAN	5	5	5		1	5	5	5	22.4	22.4	22.4	26.152	250	250	0	18.907	957770000	106420000	957770000	5	5				862	2728;3187;3696;6761;8312	True;True;True;True;True	3056;3551;4116;7834;7835;9616;9617	10620;10621;10622;10623;12468;12469;14087;14088;14089;14090;14091;14092;27329;27330;27331;27332;33765;33766;33767;33768;33769;33770;33771;33772;33773;33774	8160;8161;9639;10722;10723;10724;10725;10726;20307;20308;20309;25289;25290;25291;25292;25293;25294;25295	8160;9639;10722;20309;25293		308					214
sp|P17936|IBP3_HUMAN	sp|P17936|IBP3_HUMAN	5	5	5		1	5	5	5	18.6	18.6	18.6	31.674	291	291	0	14.153	935510000	49237000	935510000	9	9				863	346;974;2129;6285;9476	True;True;True;True;True	394;1091;2380;7176;10894	1383;1384;1385;1386;3358;8293;8294;8295;25467;25468;25469;25470;38864;38865	1079;1080;1081;1082;1083;2624;2625;6498;18945;18946;28957	1081;2625;6498;18945;28957
sp|P17980|PRS6A_HUMAN	sp|P17980|PRS6A_HUMAN	2	2	2		1	2	2	2	4.3	4.3	4.3	49.203	439	439	0.0037383	1.644	10292000	381180	10292000	2	2				864	8352;9025	True;True	9664;10397	33876;33877;36711	25360;27387	25360;27387
sp|P17987|TCPA_HUMAN	sp|P17987|TCPA_HUMAN	3	3	3		1	3	3	3	8.5	8.5	8.5	60.343	556	556	0	3.3705	20469000	660280	20469000	3	3				865	7303;7647;9621	True;True;True	8472;8849;11059	29421;29422;30665;30666;30667;30668;30669;39545	21901;22856;22857;29509	21901;22857;29509
sp|P18065|IBP2_HUMAN	sp|P18065|IBP2_HUMAN	4	4	4		1	4	4	4	14.5	14.5	14.5	34.814	325	325	0	4.5063	999590000	71399000	999590000	3	3				866	1018;3039;4596;5613	True;True;True;True	1141;3386;5120;6346	3604;3605;11644;11645;11646;11647;17735;17736;17737;22029	2825;8951;8952;13258;16351	2825;8952;13258;16351			500					73
sp|P18206|VINC_HUMAN	sp|P18206|VINC_HUMAN	11	11	11		1	11	11	11	11.7	11.7	11.7	123.8	1134	1134	0	86.52	297470000	3966300	287420000	15	15				867	349;350;596;1736;2605;4193;4652;5566;6793;7291;8364	True;True;True;True;True;True;True;True;True;True;True	398;399;679;1944;2923;4665;5179;6273;6274;7889;7890;8459;9678	1408;1409;1410;2258;6710;6711;10252;10253;10254;16169;16170;17982;21863;21864;27581;27582;27583;29382;33936;33937;33938	1096;1097;1757;1758;5183;7921;7922;12206;12207;13414;16228;16229;20502;20503;21874;25402;25403;25404	1096;1097;1757;5183;7921;12206;13414;16229;20502;21874;25403			501;502;503					327;533;534
sp|P18428|LBP_HUMAN	sp|P18428|LBP_HUMAN	8	8	8		1	8	8	8	20.2	20.2	20.2	53.383	481	481	0	23.601	1626700000	108450000	1419800000	18	18				868	678;3221;3788;4167;5017;6405;7441;8902	True;True;True;True;True;True;True;True	778;779;780;3590;4223;4638;5624;7312;8621;8622;10269	2518;2519;2520;2521;2522;2523;2524;2525;2526;2527;2528;2529;2530;2531;2532;2533;12570;14496;14497;16096;16097;19519;19520;25867;25868;29951;29952;29953;29954;29955;36376;36377;36378	1951;1952;1953;1954;1955;1956;1957;1958;1959;1960;1961;1962;9707;11003;12147;12148;14446;19237;19238;22328;22329;22330;27151	1953;9707;11003;12147;14446;19237;22329;27151			504;505;506;507					200;242;246;267
sp|P18510|IL1RA_HUMAN	sp|P18510|IL1RA_HUMAN	5	5	5		1	5	5	5	27.7	27.7	27.7	20.055	177	177	0	323.31	1650400000	235770000	1650400000	8	8				869	3885;5030;5031;5476;5936	True;True;True;True;True	4325;5637;5638;6146;6753;6754	14767;14768;14769;14770;14771;14772;19557;19558;19559;19560;21560;21561;21562;23947;23948;23949;23950;23951;23952;23953;23954;23955;23956;23957;23958;23959;23960;23961	11179;11180;11181;14467;14468;14469;16022;16023;17809;17810;17811;17812;17813;17814;17815;17816	11181;14467;14469;16022;17813		309;310					52;53
sp|P18627|LAG3_HUMAN	sp|P18627|LAG3_HUMAN	1	1	1		1	1	1	1	2.3	2.3	2.3	57.448	525	525	0.0037665	1.6619	25904000	1619000	25904000	1	1				870	2365	TRUE	2655	9489	7377	7377
sp|Q8N0Y7|PGAM4_HUMAN;sp|P18669|PGAM1_HUMAN;sp|P15259|PGAM2_HUMAN	sp|Q8N0Y7|PGAM4_HUMAN;sp|P18669|PGAM1_HUMAN;sp|P15259|PGAM2_HUMAN	2;2;1	2;2;1	2;2;1	;;	3	2	2	2	13.8	13.8	13.8	28.777	254	254;254;253	0	3.5639	148300000	11408000	131690000	3	3				871	430;7662	True;True	490;8866;8867	1671;1672;1673;1674;30709;30710;30711	1295;22887;22888;22889	1295;22887			508					126
sp|P18827|SDC1_HUMAN	sp|P18827|SDC1_HUMAN	1	1	1		1	1	1	1	6.5	6.5	6.5	32.461	310	310	0.0045558	1.5556	28433000	4061900	28433000	2	2				872	5987	TRUE	6810	24086;24087;24088;24089	17928;17929;17930	17928
sp|P18850|ATF6A_HUMAN	sp|P18850|ATF6A_HUMAN	2	2	2		1	2	2	2	3.6	3.6	3.6	74.584	670	670	0.0036849	1.6052	12530000	464080	12530000	2	2				873	6004;7676	True;True	6833;8882	24188;30748;30749	18011;22918	18011;22918
sp|P19021|AMD_HUMAN	sp|P19021|AMD_HUMAN	8	8	8		1	8	8	8	8	8	8	108.33	973	973	0	25.4	278370000	6051400	278370000	6	6				874	1056;1611;3643;3863;4299;5807;5930;9156	True;True;True;True;True;True;True;True	1183;1804;4055;4302;4785;6595;6596;6747;10551	3792;6140;6141;13948;14712;16761;16762;23399;23400;23401;23402;23403;23935;23936;37625	2957;4751;10619;10620;11134;12592;12593;17381;17382;17801;28050	2957;4751;10620;11134;12592;17381;17801;28050		311					252
sp|P19022|CADH2_HUMAN	sp|P19022|CADH2_HUMAN	15	15	15		1	15	15	15	21.9	21.9	21.9	99.808	906	906	0	323.31	1950700000	52721000	1950700000	19	19				875	1350;1457;1941;1942;2104;2118;2759;3245;3246;4877;5095;5131;5517;6246;9583	True;True;True;True;True;True;True;True;True;True;True;True;True;True;True	1507;1631;1632;2171;2172;2173;2355;2369;3090;3616;3617;3618;5459;5460;5707;5744;6201;7136;11017	4999;5000;5519;5520;5521;5522;5523;5524;5525;5526;5527;7603;7604;7605;7606;7607;7608;7609;7610;7611;7612;7613;7614;7615;7616;7617;7618;7619;7620;8231;8232;8233;8234;8272;10705;10706;10707;12639;12640;12641;12642;12643;12644;12645;12646;12647;12648;12649;12650;19066;19067;19068;19069;19070;19071;19072;19073;19074;19075;19076;19077;19078;19079;19753;19754;19755;19858;21705;25365;25366;25367;39356;3…	3867;3868;3869;4258;4259;4260;4261;4262;4263;4264;4265;4266;4267;4268;4269;4270;4271;5993;5994;5995;5996;5997;5998;5999;6000;6001;6002;6003;6004;6005;6006;6455;6456;6457;6484;6485;8223;8224;8225;9755;9756;9757;9758;9759;9760;9761;14110;14111;14112;14113;14114;14115;14116;14117;14118;14622;14699;16124;18878;18879;29347;29348	3869;4269;5994;6001;6455;6485;8224;9755;9761;14117;14622;14699;16124;18879;29347		312;313;314	509;510				438;550;658	303;457
sp|P19256|LFA3_HUMAN	sp|P19256|LFA3_HUMAN	1	1	1		1	1	1	1	6	6	6	28.147	250	250	0.0038333	1.7134	9388700	1341200	9388700	1	1				876	2667	TRUE	2989	10429	8033	8033
sp|P19320|VCAM1_HUMAN	sp|P19320|VCAM1_HUMAN	16	16	15		1	16	16	15	25.8	25.8	25.8	81.275	739	739	0	144.28	6567700000	160190000	6562000000	42	42				877	334;990;1312;1724;1856;2614;2615;4352;4353;4532;6056;6192;7285;7288;8868;9051	True;True;True;True;True;True;True;True;True;True;True;True;True;True;True;True	381;1108;1468;1930;2079;2932;2933;4840;4841;5044;6917;7076;8452;8453;8456;10234;10429;10430;10431;10432	1339;3419;4880;4881;4882;4883;4884;4885;4886;4887;4888;4889;4890;6646;6647;6648;6649;6650;6651;7339;10274;10275;10276;10277;10278;10279;16899;16900;16901;17535;24423;24424;24425;25181;25182;25183;25184;25185;25186;29364;29365;29366;29367;29372;29373;29374;29375;29376;29377;36285;36286;36287;36288;36289;36796;36797;36798;36799;36800;36801;36802;36803;36804;36805	1051;2668;3758;3759;3760;3761;3762;3763;3764;3765;3766;3767;5135;5136;5137;5138;5781;7935;7936;7937;7938;12684;12685;12686;13117;18166;18167;18168;18755;18756;18757;18758;18759;18760;21856;21857;21858;21859;21863;21864;21865;21866;21867;21868;21869;27094;27095;27096;27450;27451;27452;27453;27454;27455;27456;27457	1051;2668;3760;5135;5781;7936;7938;12684;12686;13117;18167;18756;21856;21863;27096;27453		315;316	511;512				83;89	82;468
sp|P19438|TNR1A_HUMAN	sp|P19438|TNR1A_HUMAN	1	1	1		1	1	1	1	3.1	3.1	3.1	50.494	455	455	0.008137	1.3554	3628800	172800	3628800	1	1				878	6703	TRUE	7748	27093	20131	20131
sp|P19440|GGT1_HUMAN;sp|A6NGU5|GGT3_HUMAN;sp|P36268|GGT2_HUMAN;sp|Q14390|GGTL2_HUMAN;sp|Q9BX51|GGTL1_HUMAN;sp|B5MD39|GGTL3_HUMAN	sp|P19440|GGT1_HUMAN;sp|A6NGU5|GGT3_HUMAN;sp|P36268|GGT2_HUMAN	7;5;4;1;1;1	7;5;4;1;1;1	7;5;4;1;1;1	;;	6	7	7	7	15.5	15.5	15.5	61.409	569	569;568;569;218;225;225	0	33.708	1378200000	57426000	1371800000	15	15				879	2335;2556;2626;4421;5824;6706;8196	True;True;True;True;True;True;True	2622;2867;2945;4920;6620;7752;7753;9479	9400;9401;9402;9403;9404;9405;10118;10303;10304;17135;17136;17137;23474;23475;27105;27106;27107;33223	7315;7316;7317;7318;7319;7320;7833;7957;12835;12836;17445;17446;17447;20139;20140;24896	7315;7833;7957;12835;17446;20140;24896			513					458
[truncated: 1,697 more rows]
