# Supplementary material for: Urinary proteome analysis of acute kidney injury in post-cardiac surgery patients using enrichment materials with high-resolution mass spectrometry
Source: Front Bioeng Biotechnol. 2022 Sep 13;10:1002853. doi: 10.3389/fbioe.2022.1002853 (PMC9513377; doi:10.3389/fbioe.2022.1002853)
Supplement: Supplementary file 2 [file Table4.xls]

Protein	AKI-Day1_2	AKI-Day1_4	AKI-Day1_6	AKI-Day1_8	AKI-Day1_11	AKI-Day1_12	Before-AKI_1	Before-AKI_3	Before-AKI_5	Before-AKI_7	Before-AKI_9	Before-AKI_10	ProteinGroup
sp|A0A075B6I0|LV861_HUMAN	17.9285006090023	19.8806032403999	19.9028141141008	19.8701998730891	19.1319997543169	20.1970055611986	17.9020911467087	20.8050003303681	19.7682984506386	20.6177128849344	19.010598087517	19.4519802153933	sp|A0A075B6I0|LV861_HUMAN
sp|A0A075B6J1|LV537_HUMAN	NA	15.5095068972478	NA	NA	NA	13.0907075343356	NA	NA	NA	NA	NA	NA	sp|A0A075B6J1|LV537_HUMAN
sp|A0A075B6J2|LV233_HUMAN	15.5835437252685	14.1996623292646	19.179909591389	17.091383929181	18.2458714997165	16.1029352910229	17.5375583208535	19.2756858755805	18.8437810915681	18.974416343466	17.7339607352829	17.4754742428048	sp|A0A075B6J2|LV233_HUMAN
sp|A0A075B6J9|LV218_HUMAN	18.1720700945394	18.8242687269223	19.1906275707981	19.3092509578473	20.0976118447451	19.2173063537869	18.6284672315298	19.8864876947904	18.5024372016409	19.0113802736455	19.1030237405265	18.2644702042151	sp|A0A075B6J9|LV218_HUMAN
sp|A0A075B6K0|LV316_HUMAN	17.2660629713539	18.4868423599001	17.4740729496595	17.6719081387289	18.3814912485005	17.5897724110257	17.7046426892734	18.4025335681282	17.2843803008477	17.2807065426072	16.4026268323062	15.7981787861346	sp|A0A075B6K0|LV316_HUMAN
sp|A0A075B6K4|LV310_HUMAN	18.3556985913535	18.886474919878	NA	NA	NA	18.2611662098694	NA	NA	NA	NA	NA	NA	sp|A0A075B6K4|LV310_HUMAN
sp|A0A075B6K5|LV39_HUMAN	17.1487268613888	17.6650929924092	18.6036495350762	19.8914531207342	18.9651329322979	18.2490855467211	19.446433559447	19.1373836022418	18.2615790800861	19.9229302706903	17.6157426378766	17.9139713130406	sp|A0A075B6K5|LV39_HUMAN
sp|A0A075B6P5|KV228_HUMAN	15.5940698061371	16.0622407910602	18.5565955585419	19.4284053905106	18.411212355854	17.6951117581985	18.9724246403981	19.6233354803696	19.0306656254239	20.3052013319428	18.0818812311565	18.8489009562368	sp|A0A075B6P5|KV228_HUMAN
sp|A0A075B6R9|KVD24_HUMAN	14.7309676656974	16.5926635384759	18.5885161967713	18.5467723689077	18.5399443175352	16.5791802767904	18.0155302279971	18.7686570298282	18.5804111405671	18.4318068221472	17.3224608692721	17.7225292737704	sp|A0A075B6R9|KVD24_HUMAN;sp|A0A0C4DH68|KV224_HUMAN
sp|A0A075B6S2|KVD29_HUMAN	NA	14.8224146610095	15.6401066953305	18.9876176514496	18.2056579990135	14.2868323121461	17.000214501648	18.8202095202515	18.1975413779318	15.6266176813653	16.936252910939	16.8827894293972	sp|A0A075B6S2|KVD29_HUMAN
sp|A0A075B6S5|KV127_HUMAN	15.8660557744523	16.0380481926658	18.2395505561307	18.6801706670641	18.040181299625	16.4531952398239	17.8349382266959	18.18457988387	17.5500382613822	17.049928945584	17.3452425278055	17.1993580183642	sp|A0A075B6S5|KV127_HUMAN
sp|A0A075B6S9|KV137_HUMAN	16.8388299559818	16.8105194676851	16.8569159732169	16.9419489947221	16.2511294923416	17.7470602614516	16.5371595028995	17.141233584041	16.9079222971311	16.1748573902223	14.4958759588155	16.0703585014121	sp|A0A075B6S9|KV137_HUMAN
sp|A0A087WSY6|KVD15_HUMAN	19.6877263273151	20.0957051301061	19.5016263979864	20.5518989318418	18.6890363128459	19.785635673646	19.6994104436927	18.2176486981662	19.0290520249514	19.3793588520175	17.0120796749452	19.1419494141396	sp|A0A087WSY6|KVD15_HUMAN
sp|A0A087WW87|KV240_HUMAN	19.8268366787984	17.4693717450481	12.9406337656735	15.8957247506155	14.2220119325965	17.1248343624063	15.2538169561995	16.5666782759343	14.1205089333193	16.3974162911995	15.1394001214637	13.6045847900326	sp|A0A087WW87|KV240_HUMAN
sp|A0A0A0MRZ8|KVD11_HUMAN	23.9689396957963	24.2174785639997	23.9559218373825	25.6925909079661	24.2763491591898	24.9478532881641	24.3930758472987	24.4117321022728	23.8997193441754	25.3939665982191	23.489427100257	23.8523663418165	sp|A0A0A0MRZ8|KVD11_HUMAN;sp|P04433|KV311_HUMAN
sp|A0A0A0MRZ9|LV552_HUMAN	14.0616696761624	12.2268064233979	13.9732925434211	14.3723965972805	14.6702328729538	14.3098780856725	NA	NA	13.4785394970301	13.0868552598969	NA	NA	sp|A0A0A0MRZ9|LV552_HUMAN
sp|A0A0A0MS15|HV349_HUMAN	14.1594119869146	14.9741677533351	NA	14.3988037775664	14.2648376825585	14.6955855480631	NA	NA	NA	14.4762801264228	NA	14.0994418707654	sp|A0A0A0MS15|HV349_HUMAN
sp|A0A0A0MT36|KVD21_HUMAN	17.7668708998198	17.0579670041758	18.2927440490344	17.7228189374576	17.0523729186345	16.7622694016307	17.9450657688158	17.1536542534581	17.8612455693791	18.6834870664154	16.2688428526041	14.3735474171691	sp|A0A0A0MT36|KVD21_HUMAN;sp|A0A0C4DH26|KVD41_HUMAN
sp|A0A0B4J1U3|LV136_HUMAN	NA	15.0314151366035	NA	15.3487108757394	NA	14.4771486366368	NA	15.2502625240462	NA	13.9791910162512	NA	NA	sp|A0A0B4J1U3|LV136_HUMAN
sp|A0A0B4J1V0|HV315_HUMAN	15.5889337088959	16.6323091381183	14.1264191707841	14.4017400640176	14.2905517295122	16.6889825929811	14.922626538691	14.5347163562514	14.2928902954902	14.2472323469572	13.4434418102139	14.2077179885746	sp|A0A0B4J1V0|HV315_HUMAN
sp|A0A0B4J1V2|HV226_HUMAN	14.3016852704073	14.7742527173829	14.5563499685818	14.6067676104952	14.7350529084034	14.9669028787862	15.837678520902	14.1396883364357	14.9317323395454	14.5317446196991	13.7306394635632	13.9242014909365	sp|A0A0B4J1V2|HV226_HUMAN
sp|A0A0B4J1V6|HV373_HUMAN	14.5049408413606	14.2398971918577	NA	NA	NA	14.7814656608021	16.1607877773874	NA	NA	NA	NA	13.5210815921974	sp|A0A0B4J1V6|HV373_HUMAN
sp|A0A0B4J1Y8|LV949_HUMAN	12.5316052760932	14.5675931908807	12.9819597421864	15.1339095039122	16.2627778758249	14.3229141298235	13.5743557629404	13.8898717261163	13.0117289236393	15.1918112741275	13.8824900849736	14.1554462427456	sp|A0A0B4J1Y8|LV949_HUMAN
sp|A0A0B4J1Y9|HV372_HUMAN	14.8890108356704	16.3942955838248	14.177762791804	14.5201291194001	14.6017092008795	16.7946422972456	14.6680201172001	13.6870322049219	12.7066932020441	NA	13.7592076215282	13.68778594525	sp|A0A0B4J1Y9|HV372_HUMAN
sp|A0A0B4J1Z2|KVD43_HUMAN	NA	14.3946892209469	14.2446201497292	16.0233752674504	12.9971528668289	15.593187364174	14.4969154880321	14.2361202410676	13.8672002517946	15.4569036265618	NA	14.0492712318646	sp|A0A0B4J1Z2|KVD43_HUMAN
sp|A0A0B4J2D9|KVD13_HUMAN	14.8351419401757	16.8457767947444	16.6249755270212	14.6525912598726	15.2528430736433	13.8078669608228	14.921508651753	16.8427245871673	16.7499240779697	13.922534414036	14.438187019567	14.4968297574022	sp|A0A0B4J2D9|KVD13_HUMAN
sp|A0A0C4DH24|KV621_HUMAN	16.8734741339221	17.6757894092084	15.9366398464694	14.9731737470583	17.4598118151671	17.4370095743123	16.2886284446631	17.2960070880064	14.8084523590117	15.8928522865412	16.0004756434679	15.4551025994247	sp|A0A0C4DH24|KV621_HUMAN
sp|A0A0C4DH25|KVD20_HUMAN	19.6986253915477	18.0751905147574	17.8256557385795	18.9880059470257	17.2938621047853	18.3787057594071	17.8394305397495	18.1928575761847	17.3139719715552	18.4340506250115	16.4424880631284	18.3347083729114	sp|A0A0C4DH25|KVD20_HUMAN
sp|A0A0C4DH29|HV103_HUMAN	15.1814855094336	15.8075643732402	16.4651950360875	15.6544874160371	16.8589833638744	14.9400158919995	16.9797148452791	17.4890875295399	16.3105823971678	18.1360436077804	17.4487017704391	14.7485045757296	sp|A0A0C4DH29|HV103_HUMAN
sp|A0A0C4DH31|HV118_HUMAN	15.1306829816955	15.7446376478137	15.0997327475478	15.1346124736612	15.7736499899474	15.4913820193287	15.9237844166003	15.5614882837017	14.4326054588724	15.5229083337919	15.6339783152441	15.4070746347915	sp|A0A0C4DH31|HV118_HUMAN
sp|A0A0C4DH36|HV338_HUMAN	15.3526023012739	16.202678060852	15.8553451486847	14.5601845066247	15.3568370008631	16.973564893229	16.6407166842518	15.3723940506698	15.6049097694584	15.3741005292677	14.8816425279784	15.1673464453011	sp|A0A0C4DH36|HV338_HUMAN
sp|A0A0C4DH38|HV551_HUMAN	11.9423961247294	15.4330787607984	13.5686096827304	14.358559815729	16.0313050358695	15.9037411596253	15.6796481955247	14.0855206334256	13.3739455044392	14.6701927290148	15.6926966277372	14.272314542632	sp|A0A0C4DH38|HV551_HUMAN
sp|A0A0C4DH39|HV158_HUMAN	13.2290829693196	12.9866722303239	13.6976606788548	NA	13.506791907344	13.4966848103587	13.409382326414	NA	NA	13.8677339510941	12.013412739068	11.7731821205434	sp|A0A0C4DH39|HV158_HUMAN
sp|A0A0C4DH42|HV366_HUMAN	16.6705179175079	18.3668732365755	16.0102750445935	16.8206313249784	15.199428750546	19.2796823892839	16.7748756160427	15.8529280561016	16.0320436237098	15.6009142406992	15.4366878281913	16.4088204403781	sp|A0A0C4DH42|HV366_HUMAN;sp|P01767|HV353_HUMAN;sp|P01772|HV333_HUMAN;sp|P0DP02|HVC33_HUMAN
sp|A0A0C4DH73|KV112_HUMAN	19.0318530526256	19.6482769045504	18.9171860731812	18.266840186143	18.7964565175651	19.9322418511882	18.3529433524045	18.8236395634395	18.7216111157103	17.7357093835138	17.1096001352295	16.8817520400746	sp|A0A0C4DH73|KV112_HUMAN;sp|P01597|KV139_HUMAN;sp|P01611|KVD12_HUMAN
sp|A0A0G2JS06|LV539_HUMAN	13.8685101441645	15.9515666856079	15.8267575690854	16.2700551498602	15.9126026610087	17.2342528036876	13.658141267723	15.8870767182176	15.9737581595641	16.084372355511	15.2751502257375	17.0921043543594	sp|A0A0G2JS06|LV539_HUMAN
sp|A0A0J9YX35|HV64D_HUMAN	17.2090757944993	17.8472150849245	16.1851910636457	16.8492614848718	15.308717628562	18.083328832644	17.8248371786498	16.5372805555698	14.932930934342	16.0854737997763	15.4249547544324	14.9388298311324	sp|A0A0J9YX35|HV64D_HUMAN
sp|A0A1B0GUA5|SIM32_HUMAN	NA	NA	14.9137492405484	14.4706210970174	16.7463088353856	NA	16.5527872346853	17.2978925766079	15.0089269761081	14.950219098138	15.5769932713155	17.6835254936195	sp|A0A1B0GUA5|SIM32_HUMAN
sp|A0M8Q6|IGLC7_HUMAN	24.724173586644	25.323830765547	25.4369723764545	25.2863169763488	24.8024738695077	25.0994362783341	24.6353788247328	26.1248301968235	25.4052706771158	25.0763375416245	24.4284855929752	24.4797952223333	sp|A0M8Q6|IGLC7_HUMAN
sp|A0PJK1|SC5AA_HUMAN	13.3758320215381	12.1497195491739	14.5272681493695	NA	13.6743938076198	17.43854058044	11.7145188577527	12.8103220060451	13.1813307266455	12.768015251718	NA	13.0671898488186	sp|A0PJK1|SC5AA_HUMAN
sp|A1L4H1|SRCRL_HUMAN	17.4934593570394	15.3741984035275	15.7847909323865	16.3551713436418	NA	15.837786769262	14.4840677985045	14.8859920781491	16.7608074130558	NA	NA	15.0033685742034	sp|A1L4H1|SRCRL_HUMAN
sp|A2NJV5|KV229_HUMAN	15.8720989532163	15.8226623900436	17.3028929844457	18.6954715964906	15.2079866206362	16.0163112981515	17.4461710420201	17.1398020015964	17.3521527238962	19.3456569286064	15.3620988777065	15.6061288063575	sp|A2NJV5|KV229_HUMAN
sp|A4D1T9|PRS37_HUMAN	18.8183002841581	18.0778234191444	17.9408501406143	18.0985054253788	18.0124255490861	17.7579424970774	17.799245672678	18.1621949487899	17.232202518883	17.8900165524251	18.1537841546122	17.7558144578944	sp|A4D1T9|PRS37_HUMAN
sp|A5D8V6|VP37C_HUMAN	13.0349438206073	13.32365208861	14.1527908866601	15.0589243896553	12.9557120719994	14.3395699922522	13.6423320981354	14.5895654827793	14.0715912924306	12.9316916907475	13.3249939099147	15.5769085443282	sp|A5D8V6|VP37C_HUMAN
sp|A6ND91|ASPD_HUMAN	11.5501092899212	11.7750779583502	12.5489562193283	NA	9.25318703052945	11.0350380868672	13.11874313832	12.8992543639752	10.6392777006553	NA	13.1015769127829	11.3058425049389	sp|A6ND91|ASPD_HUMAN
sp|A6NGN9|IGLO5_HUMAN	NA	NA	NA	NA	NA	NA	NA	14.2715137363836	NA	14.2085514848272	14.1911460551011	15.9337299480575	sp|A6NGN9|IGLO5_HUMAN
sp|A6NI73|LIRA5_HUMAN	14.3379125623224	13.1506950856482	14.4767352427873	15.332922594655	16.045414342925	14.9849056477562	15.5177548969897	16.2078927178783	14.9247138490616	15.7356514480233	16.4814578871813	17.4926715603352	sp|A6NI73|LIRA5_HUMAN
sp|A6NL88|SHSA7_HUMAN	NA	NA	NA	NA	NA	NA	NA	NA	NA	13.0801301316058	13.5441518519182	NA	sp|A6NL88|SHSA7_HUMAN
sp|A8K2U0|A2ML1_HUMAN	13.3550241143694	NA	NA	NA	NA	NA	15.3956855133926	13.2773730474952	NA	NA	NA	NA	sp|A8K2U0|A2ML1_HUMAN
sp|A8MT69|CENPX_HUMAN	17.6612853728523	19.4658219352376	19.0287845538025	19.1836767178533	18.2166560129778	20.2619777926441	17.4225570346276	19.1158855815396	18.2076187844534	18.5015226695426	17.6423340988812	18.6201408807364	sp|A8MT69|CENPX_HUMAN
sp|C9JH25|PRRT4_HUMAN	NA	NA	NA	NA	12.7696773339406	NA	13.6165873351717	14.2254377967095	NA	13.4098403532894	13.1330416955943	15.4462402141421	sp|C9JH25|PRRT4_HUMAN
sp|C9JRZ8|AK1BF_HUMAN	13.3068065504844	NA	12.371284127654	NA	12.408741226259	12.7860689209483	12.5776859152552	13.217882115188	NA	12.2072185760737	11.6848620626244	13.154772236641	sp|C9JRZ8|AK1BF_HUMAN
sp|E7ETH6|Z587B_HUMAN	13.5288230474077	16.1708453709633	16.9964194852203	15.7034293004963	18.6248930994933	14.7879964019294	16.9188278427708	13.8657707923132	16.1291517251932	14.9062404535688	17.741397747924	16.0522385945986	sp|E7ETH6|Z587B_HUMAN
sp|E9PAV3|NACAM_HUMAN	16.0173608303932	16.4640558993693	17.8166161311409	16.8796157510871	NA	16.884087156303	14.1457925521592	NA	16.3727094820185	NA	NA	14.1806632700199	sp|E9PAV3|NACAM_HUMAN;sp|Q13765|NACA_HUMAN
sp|K7EJ46|SIM22_HUMAN	NA	NA	13.8035953217704	14.4290379524608	NA	14.0706521909072	13.9954411168622	14.7781882868688	NA	14.0147133594153	13.7603782029815	16.3342150190089	sp|K7EJ46|SIM22_HUMAN
sp|O00115|DNS2A_HUMAN	12.3401043107899	12.4990367858857	12.8532829142753	12.325729316739	12.8520930599425	12.7691451344854	12.1925242448706	14.4995037720241	14.0974858823476	15.1475478904236	17.4707723196615	12.9114658722971	sp|O00115|DNS2A_HUMAN
sp|O00151|PDLI1_HUMAN	17.2341161670348	15.8539712682287	15.3866081995811	15.9018537568101	13.9485230990869	16.0594246602794	13.6949331586763	13.000775544873	15.2866009269878	NA	11.9140265764699	13.8720985637918	sp|O00151|PDLI1_HUMAN
sp|O00159|MYO1C_HUMAN	NA	NA	NA	NA	NA	NA	NA	12.7232349660907	NA	11.6617978891534	NA	13.5665778295733	sp|O00159|MYO1C_HUMAN
sp|O00187|MASP2_HUMAN	23.678387161915	NA	22.7829980229819	22.249319108385	22.3468137383567	23.9554387734766	23.4056620620785	21.3312267971609	24.2212664603676	25.4461623964686	24.0354322307207	25.4555364054134	sp|O00187|MASP2_HUMAN
sp|O00194|RB27B_HUMAN	NA	12.7044842838107	15.7321778766245	14.5336868121378	10.8384988422258	13.7857365311667	11.9879640043538	13.6694277929576	14.2605108147529	12.1202382680413	NA	15.1113845318171	sp|O00194|RB27B_HUMAN
sp|O00233|PSMD9_HUMAN	11.7807183828449	14.8233299246138	NA	NA	NA	NA	NA	NA	NA	NA	NA	NA	sp|O00233|PSMD9_HUMAN
sp|O00241|SIRB1_HUMAN	15.7412069604872	16.9141881170038	17.4021413418044	17.8114376583428	18.9154023105229	17.8232858830339	18.1049146265623	19.8131896380784	16.962340986903	18.5538574683861	19.5636464712851	19.178983497457	sp|O00241|SIRB1_HUMAN
sp|O00244|ATOX1_HUMAN	NA	NA	12.679976525272	13.2560381199248	13.1133841513881	9.77173349330707	13.6727298701808	13.4351546473469	14.0597379977275	13.9920937436395	12.5544888791733	10.5585207451675	sp|O00244|ATOX1_HUMAN
sp|O00264|PGRC1_HUMAN	18.0751683822158	15.0253334473076	16.3017779241604	15.7308520379107	14.5874427952112	17.0492208792897	NA	15.3005078431971	NA	NA	16.0432785160125	16.6032766144745	sp|O00264|PGRC1_HUMAN
sp|O00267|SPT5H_HUMAN	13.0194995494251	13.2376088539912	13.8418005168736	14.4286140715517	13.8251060372142	12.8504850581938	12.6923741565684	12.4557924775786	14.2687457144797	11.3974473592825	12.6745660786212	11.3569079937184	sp|O00267|SPT5H_HUMAN
sp|O00299|CLIC1_HUMAN	13.4371967958015	12.7901875105465	13.0359454246767	12.4503308600682	13.4291238573674	14.7029483730529	13.035140608202	13.2962819325384	14.0719750151846	13.0624248594371	12.0484531555792	14.092378193956	sp|O00299|CLIC1_HUMAN
sp|O00322|UPK1A_HUMAN	NA	14.4569470543081	NA	12.2763622097867	12.6036920898316	13.9884439226147	12.9261713111626	16.5187695034542	NA	13.1086469424325	13.5016654870531	16.089211801346	sp|O00322|UPK1A_HUMAN
sp|O00339|MATN2_HUMAN	14.3253026790362	NA	NA	NA	NA	NA	11.3064697829909	NA	13.9016354360138	NA	NA	NA	sp|O00339|MATN2_HUMAN
sp|O00391|QSOX1_HUMAN	17.1044531126646	17.6683050458494	17.7207266200922	17.4881779302845	18.6084221337979	18.491244986148	17.9060143988619	19.723733529957	17.496546754707	19.1601635340663	19.0734186235717	19.8030870179919	sp|O00391|QSOX1_HUMAN
sp|O00462|MANBA_HUMAN	15.6555744737343	17.4303740903139	16.9486284502828	15.9905355198103	15.9242662488769	17.2956630036204	14.904923121026	16.064739439989	15.6210253670759	16.6848102435241	17.096115195445	16.4885328926721	sp|O00462|MANBA_HUMAN
sp|O00468|AGRIN_HUMAN	20.7736570780933	21.131403550242	20.6947406606419	21.4531803145889	19.3485800079624	21.4297955976851	21.0879173296993	20.7564739041198	20.2449267661254	20.2282484779331	18.4621644932525	19.4123208665738	sp|O00468|AGRIN_HUMAN
sp|O00487|PSDE_HUMAN	NA	NA	NA	NA	NA	NA	12.2588746329399	12.6283860111056	12.7419898073022	NA	13.0960920347002	NA	sp|O00487|PSDE_HUMAN
sp|O00499|BIN1_HUMAN	19.5802689673499	21.15252220725	20.1346211127282	20.1106075974536	16.4938941321344	21.1767649560664	15.0732700571824	15.5400235740526	19.6243735338045	14.0439383966633	15.0430174016178	16.4601093954311	sp|O00499|BIN1_HUMAN
sp|O00526|UPK2_HUMAN	NA	15.0817800337234	13.6045264335665	NA	NA	14.3031182455618	12.0950577313907	16.4925528802564	NA	NA	14.5752012780906	16.734820800299	sp|O00526|UPK2_HUMAN
sp|O00533|NCHL1_HUMAN	15.0057585027889	15.7202223035025	14.1479947539739	15.0039016584469	14.1482714621764	15.8492407665949	16.8673007811316	17.2558158299393	13.7446829256228	15.7676827269047	16.65370854125	18.8595705701914	sp|O00533|NCHL1_HUMAN
sp|O00560|SDCB1_HUMAN	18.9569563509034	18.9214297150446	20.1429010990305	19.7754453763299	19.656831750539	20.2219599703731	18.8851059534322	18.9017911109222	19.4479710623268	19.1248721479244	20.0134490083119	20.9004892579899	sp|O00560|SDCB1_HUMAN
sp|O00584|RNT2_HUMAN	14.7772572980775	15.1732027441817	17.1584457069491	17.4680208138003	17.6096683318992	15.0074266309881	18.7119380397353	19.0976693473753	18.6720021062273	19.483977907607	19.3124261083155	18.3451405323571	sp|O00584|RNT2_HUMAN
sp|O00592|PODXL_HUMAN	15.0211823358129	15.0089414381863	15.9905756277275	16.4527979727616	15.282947581088	16.434901409486	16.5977978593121	17.8777855710285	16.6297479272594	18.4365983790199	17.4262800496151	19.6264388659983	sp|O00592|PODXL_HUMAN
sp|O00622|CCN1_HUMAN	NA	NA	NA	NA	NA	NA	NA	13.8288125102411	14.4257573678414	NA	NA	NA	sp|O00622|CCN1_HUMAN
sp|O00754|MA2B1_HUMAN	12.4442372087891	12.9074410116863	14.0811560661444	11.3851066318109	NA	15.0444393151304	13.0900028920355	13.6267278764587	12.3299943356625	14.0199610616376	13.4873233401703	13.2350044931314	sp|O00754|MA2B1_HUMAN
sp|O00757|F16P2_HUMAN	14.9732577502461	16.3829955289734	16.0580861531491	15.3017254669363	15.062265818634	16.4180802574669	14.649342786059	14.6940381322028	16.4421666720804	14.4974017442669	15.6068506475059	17.0459640221011	sp|O00757|F16P2_HUMAN
sp|O00764|PDXK_HUMAN	12.218667080202	NA	11.9863199191331	NA	NA	12.9102976734652	NA	12.9068626324013	NA	11.6856361070435	NA	13.6506630756975	sp|O00764|PDXK_HUMAN
sp|O14498|ISLR_HUMAN	20.6533237205595	18.4244086078685	18.5928600921564	20.1186818123918	19.9100681342655	19.4305965226239	18.8404255365307	19.6661252001894	20.0280732969145	19.0565737189771	19.0454244505895	20.1896981162846	sp|O14498|ISLR_HUMAN
sp|O14561|ACPM_HUMAN	NA	NA	NA	NA	14.538148933228	NA	NA	12.5684449212626	NA	NA	NA	NA	sp|O14561|ACPM_HUMAN
sp|O14618|CCS_HUMAN	16.1409336721983	15.9362470319378	16.3038703053117	15.8368159962672	15.4017881472226	14.9556081497741	15.0329376541545	14.3305254781872	16.7846615024031	14.2952663963257	15.6015878164363	14.9716391908931	sp|O14618|CCS_HUMAN
sp|O14672|ADA10_HUMAN	NA	NA	NA	NA	10.1314534972576	NA	13.0275561983963	13.3482005151958	12.8332505606247	13.0155545870304	12.2097695080441	NA	sp|O14672|ADA10_HUMAN
sp|O14686|KMT2D_HUMAN	NA	NA	NA	12.3328949353548	NA	NA	NA	NA	11.8230144644834	11.8359831898505	13.4872798735012	NA	sp|O14686|KMT2D_HUMAN
sp|O14737|PDCD5_HUMAN	13.8182751877311	15.5647597325627	13.4364564497355	12.4715648625763	13.2678103906644	13.6044294381095	13.8317891020432	12.110193435264	NA	12.3447488464875	12.628380437686	14.532068778883	sp|O14737|PDCD5_HUMAN
sp|O14745|NHRF1_HUMAN	17.359994038016	16.4643410988738	15.7663266380077	14.4460866426634	14.924587289882	18.461251407396	NA	14.2884874908553	14.3012380632489	NA	NA	14.904253468452	sp|O14745|NHRF1_HUMAN
sp|O14773|TPP1_HUMAN	18.5633511992314	19.464419050057	19.6637966064953	19.657176070436	18.9958194881999	19.6665986336118	17.3449588028178	18.8680175595495	20.1338156021883	19.1741947942339	20.3986648599569	19.4473792503386	sp|O14773|TPP1_HUMAN
sp|O14786|NRP1_HUMAN	12.6880268314282	11.8618812750043	14.9117462403102	12.1893332769448	12.8776436345822	15.5224185741993	NA	14.6653376399884	15.1986874210022	12.8105146071154	12.4962880822499	12.006471263711	sp|O14786|NRP1_HUMAN
sp|O14818|PSA7_HUMAN	13.51338117936	17.3008264255784	13.6933812396077	13.5117069680345	12.8172108847592	13.6539907676623	15.4513010357408	14.1946311307608	14.8328781054186	12.3831791829595	NA	14.8950658885988	sp|O14818|PSA7_HUMAN
sp|O14908|GIPC1_HUMAN	NA	NA	NA	NA	NA	12.899529835046	12.8690861147083	NA	NA	NA	NA	15.2745432288262	sp|O14908|GIPC1_HUMAN
sp|O14917|PCD17_HUMAN	NA	NA	NA	NA	13.6785322399175	NA	NA	13.4669725801558	NA	13.2889964208259	14.7047514047871	13.9689650504647	sp|O14917|PCD17_HUMAN
sp|O14950|ML12B_HUMAN	12.8056545120804	NA	13.6190419691999	13.0030917770705	12.6080727112538	12.6410223426483	14.8596963654063	13.4607130587105	13.2491919477076	12.2846830750104	NA	14.0734443120576	sp|O14950|ML12B_HUMAN;sp|P19105|ML12A_HUMAN
sp|O14964|HGS_HUMAN	13.6361654895584	NA	13.7087094449914	NA	NA	13.5970519130512	13.5136504632859	13.7467690463565	14.1201640345426	NA	NA	14.1929994498029	sp|O14964|HGS_HUMAN
sp|O14966|RAB7L_HUMAN	NA	NA	13.5565999483261	NA	NA	12.8493610605307	NA	14.3751622272908	NA	13.7927019389563	14.6145667581806	15.2145789493028	sp|O14966|RAB7L_HUMAN;sp|P57729|RAB38_HUMAN;sp|Q13637|RAB32_HUMAN
sp|O15031|PLXB2_HUMAN	NA	NA	13.535238972558	14.4810750977957	14.6101777233946	14.3139696797445	14.7000580899303	14.84618129747	14.4290068251965	14.166350612305	14.711521960318	15.5621479455392	sp|O15031|PLXB2_HUMAN
sp|O15127|SCAM2_HUMAN	NA	NA	11.4556003093411	NA	NA	11.2676491048624	11.7473093159349	NA	9.48339996708574	NA	NA	12.8866533659078	sp|O15127|SCAM2_HUMAN
sp|O15144|ARPC2_HUMAN	12.4328572812685	11.4592802036136	12.9957222785347	13.1699512014857	12.4759794575719	13.5879456545715	15.3041331166658	11.8699517970367	13.4209044987606	13.6319082077311	14.2200159178325	13.9964920834631	sp|O15144|ARPC2_HUMAN
sp|O15162|PLS1_HUMAN	NA	NA	NA	NA	14.3312869557126	NA	13.2320878181901	15.3514300287274	NA	15.0470692967883	14.7734745855828	15.8018564124678	sp|O15162|PLS1_HUMAN
sp|O15197|EPHB6_HUMAN	12.2384085298946	12.1975046884802	12.7188061778229	13.2532342824978	12.7542456926504	12.5662675489579	13.7774743073439	14.8332899548412	14.2531690091892	15.4818373529394	15.5363007255947	13.9928776954521	sp|O15197|EPHB6_HUMAN
sp|O15230|LAMA5_HUMAN	NA	NA	16.2017067972354	15.6658578590551	NA	NA	13.2350838555256	13.8911013410799	14.6423054931123	NA	NA	13.9996006169641	sp|O15230|LAMA5_HUMAN
sp|O15240|VGF_HUMAN	15.4816528165072	NA	14.527463736234	12.0168571057092	16.1039011165646	13.2075919360772	12.2674255046501	13.8593242178282	12.1446932989445	13.4333624931762	11.2400375076411	15.2315226889937	sp|O15240|VGF_HUMAN
sp|O15244|S22A2_HUMAN	NA	NA	16.7459470054481	17.6672795428426	12.9332577058803	14.9027679520161	15.7145316838225	16.5895538111072	15.9205534385647	16.8019248832497	13.6947823896727	NA	sp|O15244|S22A2_HUMAN
sp|O15393|TMPS2_HUMAN	10.5159308982711	12.6903980799336	14.6397490255629	14.4881511484474	12.7451077975427	13.9319212932973	14.0839341710132	15.6570514967107	15.1862109691551	14.3582327171642	14.928436660159	16.1139275413632	sp|O15393|TMPS2_HUMAN
sp|O15394|NCAM2_HUMAN	12.7892150802991	15.3952143409118	15.9660318116729	16.4878162954213	14.3849910416777	14.709628103438	14.8670886915877	14.8207953973859	14.5801277656564	15.8727605244081	15.0629488887199	13.9851827695214	sp|O15394|NCAM2_HUMAN
sp|O15400|STX7_HUMAN	13.2973644683561	12.7616286434622	11.3217290757017	NA	NA	NA	13.7669096728364	11.6866927379382	11.6328156703597	10.6860858115048	11.3642653182704	13.3303974383399	sp|O15400|STX7_HUMAN
sp|O15431|COPT1_HUMAN	14.2613052459266	NA	13.8490833314368	NA	NA	NA	NA	NA	13.4584493601881	NA	NA	14.2866507945369	sp|O15431|COPT1_HUMAN
sp|O15444|CCL25_HUMAN	15.4454965566589	16.8286096840277	16.552721348531	17.1486755037483	NA	NA	16.0341990757522	16.962163777597	16.1774707748112	15.7786952403781	NA	18.4192228082207	sp|O15444|CCL25_HUMAN
sp|O15511|ARPC5_HUMAN	13.0934365525622	13.3333299437917	12.8228892743354	NA	12.0661036085579	13.8790708279771	15.2991837505045	12.7234351596368	12.994332273408	NA	13.4808475631556	14.2614238561194	sp|O15511|ARPC5_HUMAN
sp|O15540|FABP7_HUMAN	14.0443276709664	15.8749724765436	14.9028260157171	13.4203206955956	13.3315653024983	13.934494702239	11.861300759274	13.282870673388	14.5707097923809	NA	11.5698224411855	NA	sp|O15540|FABP7_HUMAN
sp|O43155|FLRT2_HUMAN	NA	NA	NA	NA	13.9482165251566	14.0110467158759	14.4638016426586	16.0791475283953	NA	14.7590248504267	15.2229921370368	15.7931673020569	sp|O43155|FLRT2_HUMAN
sp|O43157|PLXB1_HUMAN	NA	NA	11.552620292482	12.0947682924219	12.9249090043293	12.2276372977141	13.1151383793666	13.4697563154855	12.9106644724693	12.850758392975	13.4537439535294	14.8514221025503	sp|O43157|PLXB1_HUMAN
sp|O43278|SPIT1_HUMAN	17.165872821041	17.5655674669593	18.3654128230419	18.7528603705931	17.3501671871792	18.5022074213055	18.0935132773627	17.988366381874	18.2083759829252	17.4468433833141	17.9364894930314	19.8955614706418	sp|O43278|SPIT1_HUMAN
sp|O43291|SPIT2_HUMAN	NA	NA	12.5256913266391	13.0448803170997	16.0714908542372	NA	16.9707349037534	18.7539068120919	17.5928879628006	17.8437998325842	18.9623656009235	16.4088449486311	sp|O43291|SPIT2_HUMAN
sp|O43396|TXNL1_HUMAN	16.3549412374418	16.1743596102752	16.6322486079583	16.5353879723541	14.1256256197485	16.258017884076	14.3341368523718	12.5099149061662	15.6942634429204	13.5186095643384	12.5443181028539	13.5951912742658	sp|O43396|TXNL1_HUMAN
sp|O43399|TPD54_HUMAN	15.4290262886931	14.4750103420525	16.0565411834554	14.7434296187169	13.1455106977448	15.1000622757568	14.7692287460193	13.2826026686786	15.6959010258596	NA	NA	13.8173228566544	sp|O43399|TPD54_HUMAN
sp|O43405|COCH_HUMAN	18.6429172447758	17.9482437517239	19.0708772525037	18.4698323689092	16.0334063533668	18.3113622311674	17.9331556391347	17.6026121853071	18.8678100093479	16.402474353811	15.524215685383	17.9652839594653	sp|O43405|COCH_HUMAN
sp|O43451|MGA_HUMAN	17.4077479380965	19.6923000459276	20.0107545906513	16.5073751434082	19.8471453145473	19.640418949079	18.6109274980215	20.0938857962768	18.3238663181127	20.1212705369952	20.4902416191136	20.0189191208665	sp|O43451|MGA_HUMAN
sp|O43488|ARK72_HUMAN	13.8844947760813	14.7838791787951	15.5289797575192	13.5698487910729	13.4310639369907	15.1040227364504	NA	15.324807905134	14.4885698261998	13.9067063209446	15.1244630278018	15.2681839977255	sp|O43488|ARK72_HUMAN
sp|O43490|PROM1_HUMAN	15.1997139411542	14.0294522365759	15.7989276821229	14.8061660406122	15.7869528526447	16.2237244140475	16.3050798932105	16.0283453256006	14.3827156524546	16.1465173983091	16.5126364189758	18.5244545745469	sp|O43490|PROM1_HUMAN
sp|O43504|LTOR5_HUMAN	15.3750576147349	NA	NA	NA	NA	NA	NA	13.1874731815094	NA	NA	NA	14.2261246199053	sp|O43504|LTOR5_HUMAN
sp|O43505|B4GA1_HUMAN	NA	NA	14.4014028810634	13.8091959400338	15.0040026110821	11.4241503954434	14.389095466992	14.9873947175347	15.2460031588742	14.7307269876863	14.6759623780844	16.0364393123047	sp|O43505|B4GA1_HUMAN
sp|O43567|RNF13_HUMAN	14.6671260581588	14.5833527631515	14.8093787462212	14.6154756163366	15.5765785400014	14.845605479085	16.4154519437523	17.7369824841371	15.4644045381616	17.6905361548618	19.8437042782599	17.6179841256434	sp|O43567|RNF13_HUMAN
sp|O43570|CAH12_HUMAN	14.0691899621188	NA	14.880479554695	15.5579973953233	16.119826298146	16.4979602959734	14.9965281993035	15.1804854869943	15.9169121469933	15.9938140951752	15.3355385209551	16.7643762455005	sp|O43570|CAH12_HUMAN
sp|O43598|DNPH1_HUMAN	16.7980400229852	17.2241749745414	17.8562295486431	17.261390923853	16.0382331099491	16.7597948639127	16.0769110021118	15.6804707790638	17.6428770810873	14.773690812155	16.4391407068375	17.0802502525397	sp|O43598|DNPH1_HUMAN
sp|O43657|TSN6_HUMAN	NA	NA	12.2667342224053	12.3961967396818	NA	NA	NA	12.6305872763612	12.830062616861	NA	NA	13.2882742195986	sp|O43657|TSN6_HUMAN
sp|O43707|ACTN4_HUMAN	16.1838459231382	15.5231215426476	16.397092235331	16.4010167407119	16.1522904450116	17.6119744892654	19.7236692574966	17.3513111788243	17.7721415454677	16.1627942174277	16.4835610530098	17.7713848630022	sp|O43707|ACTN4_HUMAN
sp|O43776|SYNC_HUMAN	NA	NA	11.5119479177635	11.2816627645315	12.1524307694404	NA	12.0925824868795	11.9637159727456	NA	15.1698572963581	12.9683183065198	13.2149981209002	sp|O43776|SYNC_HUMAN
sp|O43827|ANGL7_HUMAN	15.7522181945416	NA	NA	NA	NA	12.9896337075915	NA	NA	13.3148488211778	NA	NA	NA	sp|O43827|ANGL7_HUMAN
sp|O43854|EDIL3_HUMAN	NA	NA	NA	NA	NA	11.6335145101721	NA	NA	NA	NA	11.9890332176996	13.864165237778	sp|O43854|EDIL3_HUMAN
sp|O43866|CD5L_HUMAN	14.1832606764696	NA	13.6478260679193	13.8279767511156	15.5145628229397	14.0027962760657	17.5849373424357	18.4423077711901	15.5230296949357	15.722915424903	17.8077253556465	14.9416952053194	sp|O43866|CD5L_HUMAN
sp|O43895|XPP2_HUMAN	13.9829184868506	13.2788053354109	13.622550206713	NA	NA	15.7574861959116	14.2443772685579	14.2573963741427	NA	13.2040475248002	NA	16.3196536048212	sp|O43895|XPP2_HUMAN
sp|O60218|AK1BA_HUMAN	13.5460765563553	11.9954249152574	NA	NA	15.5144262822745	12.7724694517343	13.7273613644362	14.2638042360886	NA	13.1196657059662	12.8270249543978	14.6620044083985	sp|O60218|AK1BA_HUMAN
sp|O60245|PCDH7_HUMAN	11.6751749964833	NA	NA	11.77255899986	12.4429201029853	11.4339992875271	12.3262312590411	13.0224296297238	10.8329219539474	12.8077146808075	12.8724143170652	13.7127236665913	sp|O60245|PCDH7_HUMAN
sp|O60279|SUSD5_HUMAN	NA	NA	14.6731115958971	14.6849880651312	14.2717932087722	NA	15.3034072466533	16.9020892641995	15.421022667119	15.3999713564892	14.5439898382519	16.3682181847079	sp|O60279|SUSD5_HUMAN
sp|O60361|NDK8_HUMAN	14.9361033383367	19.0654344132902	15.6698001220435	15.1286044845436	15.2403428561341	16.6971252155226	16.7395924652573	14.2968435063859	16.1116451694323	14.1496161819215	14.3159348271657	16.0470352454904	sp|O60361|NDK8_HUMAN
sp|O60437|PEPL_HUMAN	NA	NA	12.6920252411127	NA	NA	NA	15.5685480017007	NA	NA	NA	NA	NA	sp|O60437|PEPL_HUMAN
sp|O60494|CUBN_HUMAN	17.8258951184037	19.2415525877863	18.5827268712624	18.6641342998888	19.4262948016474	19.497045239904	20.3586723928164	21.2501737723835	19.7704137133045	20.5933358175461	22.2931298720104	22.335888208508	sp|O60494|CUBN_HUMAN
sp|O60506|HNRPQ_HUMAN	NA	11.0245479299323	13.5073762836736	14.801626776406	12.9701939029683	10.0657886010673	12.9353659927077	10.880905264021	13.7572878554857	NA	NA	NA	sp|O60506|HNRPQ_HUMAN
sp|O60603|TLR2_HUMAN	14.1205512693628	NA	NA	NA	NA	15.0217874645796	NA	NA	14.1416148501796	NA	13.6558347906344	15.8466104459289	sp|O60603|TLR2_HUMAN
sp|O60609|GFRA3_HUMAN	NA	NA	NA	NA	NA	NA	NA	15.2346139074278	NA	14.498958100985	NA	14.7750520458814	sp|O60609|GFRA3_HUMAN
sp|O60635|TSN1_HUMAN	NA	10.552423590822	13.2156465119455	13.7147150820944	14.8915138508354	11.5944552204029	15.9413549562577	16.401514585629	15.7213992232734	16.7941575153428	16.4624010313553	15.5494117314805	sp|O60635|TSN1_HUMAN
sp|O60664|PLIN3_HUMAN	16.0464975775085	15.3662454493569	13.8947610851985	NA	11.5246016710307	12.6257282631806	14.3609002739835	12.3738236775436	12.601060935317	NA	NA	13.5335093318501	sp|O60664|PLIN3_HUMAN
sp|O60673|REV3L_HUMAN	13.6768306350442	NA	NA	14.7015865872035	NA	NA	14.2606538901005	NA	NA	14.5704246966336	NA	NA	sp|O60673|REV3L_HUMAN
sp|O60701|UGDH_HUMAN	NA	13.2136647392468	13.5270396183998	13.682755579716	13.3307087809664	13.6029052859352	NA	14.6156645394608	14.3152577163951	NA	13.6378581767107	14.5727467712366	sp|O60701|UGDH_HUMAN
sp|O60704|TPST2_HUMAN	15.5098589580845	NA	11.6382130103091	NA	11.9761629061803	12.8219735364973	NA	12.52497885784	10.3446961957473	13.0824870173799	11.6873924075523	13.6512832315277	sp|O60704|TPST2_HUMAN
sp|O60725|ICMT_HUMAN	15.9903070916196	16.9124438163786	15.8639924984664	NA	15.9233562905505	16.2699233279457	15.2003989179783	15.4949264801463	NA	15.9550344432418	15.6613158119053	14.6543229202523	sp|O60725|ICMT_HUMAN
sp|O60814|H2B1K_HUMAN	18.4188968223143	15.0494727410665	15.9492128876525	16.3776163342283	16.7450821763236	17.4914181620206	21.890612125345	14.0407696131586	14.9851217368976	16.0305624415244	14.4427912958057	16.8588382475672	sp|O60814|H2B1K_HUMAN;sp|P57053|H2BFS_HUMAN;sp|P58876|H2B1D_HUMAN;sp|P62807|H2B1C_HUMAN;sp|Q5QNW6|H2B2F_HUMAN;sp|Q93079|H2B1H_HUMAN;sp|Q99877|H2B1N_HUMAN;sp|Q99879|H2B1M_HUMAN;sp|Q99880|H2B1L_HUMAN
sp|O60888|CUTA_HUMAN	19.1080620580667	19.900630980757	19.8282590166437	19.9034404059802	19.6927225656263	20.4955503009626	20.0656624618743	20.2585808866056	19.7143537061184	19.7452894760286	20.1639227371634	22.5711416441012	sp|O60888|CUTA_HUMAN
sp|O60911|CATL2_HUMAN	16.2967922306983	17.6550228723615	14.7771695017519	13.4350113167721	18.0912062315988	18.1791030029568	NA	17.0520342077412	NA	19.0953604824771	19.4278515282992	16.6459259193442	sp|O60911|CATL2_HUMAN
sp|O75015|FCG3B_HUMAN	12.4648764663038	NA	NA	NA	NA	NA	NA	16.4744955897563	NA	NA	NA	NA	sp|O75015|FCG3B_HUMAN
sp|O75023|LIRB5_HUMAN	NA	NA	NA	NA	NA	NA	13.5701877384946	14.074069522761	NA	NA	NA	15.6285945388159	sp|O75023|LIRB5_HUMAN
sp|O75071|EFC14_HUMAN	18.1782595923631	16.2390048224492	16.6707567638093	16.8763453574959	16.7236999252942	16.5256155880003	15.9842547402473	16.5781438908122	16.363000922549	16.126138890202	15.848654785579	17.4484307708387	sp|O75071|EFC14_HUMAN
sp|O75083|WDR1_HUMAN	NA	NA	15.9540803054655	15.5781946526351	NA	16.5080999634108	NA	NA	NA	NA	NA	15.5400634227356	sp|O75083|WDR1_HUMAN
sp|O75093|SLIT1_HUMAN	19.2065085363232	17.655207775658	19.9776929788234	18.4212298512123	17.440674397045	18.5373312966994	17.6547862823681	17.1456568061856	15.1101462932175	16.1863146991277	16.6766939944813	17.7858506447118	sp|O75093|SLIT1_HUMAN
sp|O75112|LDB3_HUMAN	NA	NA	12.4818117257309	NA	NA	13.1494987190076	NA	NA	14.4071051615434	NA	NA	NA	sp|O75112|LDB3_HUMAN
sp|O75131|CPNE3_HUMAN	15.1634893248834	14.3063886131622	15.2084774619622	16.6916054119837	12.7186058352887	16.1085862660192	15.9446926676635	15.8358986350398	15.1669556114274	14.0438710593563	14.560420501063	16.213544740833	sp|O75131|CPNE3_HUMAN
sp|O75144|ICOSL_HUMAN	18.4328229257061	19.6106283728491	19.4149528478212	19.8406980831743	20.4141583475036	20.3335753520364	20.715913572174	21.96004432707	20.0828402474346	21.2547639439935	21.8878271203946	23.7655891398806	sp|O75144|ICOSL_HUMAN
sp|O75173|ATS4_HUMAN	17.1043493811853	13.3988220361765	17.2846696887963	13.3279480934828	NA	16.9886320218023	NA	NA	17.8282542570017	NA	NA	NA	sp|O75173|ATS4_HUMAN
sp|O75223|GGCT_HUMAN	14.9195796675871	14.6759126305171	13.9892069197973	14.7251863948345	14.5172907513903	13.4027915538266	12.5367984532362	11.6600748504102	14.139296005158	10.4584313328951	11.000852210328	12.1758953657977	sp|O75223|GGCT_HUMAN
sp|O75309|CAD16_HUMAN	NA	NA	NA	NA	14.3024542530238	14.2745760928076	NA	15.6759072869765	13.469294335435	15.0586090035647	15.4713723645532	15.9079233380096	sp|O75309|CAD16_HUMAN
sp|O75339|CILP1_HUMAN	15.323773261593	14.9727246258959	14.3380908113962	15.4690776924239	13.6879414015733	14.9805731896096	15.9897075340911	17.7209066591834	15.0035644243925	15.2010421643111	14.8492163468063	17.5379911622171	sp|O75339|CILP1_HUMAN
sp|O75340|PDCD6_HUMAN	10.8800604684793	11.2686097577566	14.7014267050856	12.1818833115858	12.8309408338022	13.9238897385846	10.9450747396926	13.6969678333363	14.0542229935195	13.5444170078136	12.3071909681294	12.5249822558907	sp|O75340|PDCD6_HUMAN
sp|O75347|TBCA_HUMAN	13.8772079484415	16.2081101733596	13.0692764886279	NA	NA	14.2338436260851	14.2945876579741	NA	13.2161108642585	NA	NA	14.7745903598715	sp|O75347|TBCA_HUMAN
sp|O75348|VATG1_HUMAN	13.3381497607769	14.2172108534697	13.2094190583574	12.8447709971803	13.1618047026334	14.4699318437336	13.054801738879	13.6356295754102	14.0593058644137	12.4750511751489	13.2622337482688	14.5709047227328	sp|O75348|VATG1_HUMAN;sp|O95670|VATG2_HUMAN
sp|O75351|VPS4B_HUMAN	NA	NA	12.7319011692751	13.0926511877078	NA	NA	13.1066824081936	14.3620485237095	13.1018023984251	14.2895794613241	14.2066530191248	15.777598569864	sp|O75351|VPS4B_HUMAN
sp|O75356|ENTP5_HUMAN	13.1598046246697	NA	12.0804237823285	NA	NA	12.713692415821	NA	NA	NA	10.3759866638595	10.1593924649566	10.8829466117933	sp|O75356|ENTP5_HUMAN
sp|O75368|SH3L1_HUMAN	21.8902890588942	20.3237139431478	21.9363673374618	22.3074682353525	19.6928459335983	21.582361217181	17.807912319171	16.5772918942731	21.9602910918137	13.878044995477	13.2854227848132	16.9540462430589	sp|O75368|SH3L1_HUMAN
sp|O75369|FLNB_HUMAN	14.7827605656017	15.2341467577264	15.9167149234071	15.4997741829708	15.0170643974483	15.7225073058414	15.2114757621009	15.4018786145211	14.590378091082	14.6008616971254	15.0552597818918	16.9018451931099	sp|O75369|FLNB_HUMAN
sp|O75487|GPC4_HUMAN	15.6262120640935	NA	14.7068286880939	NA	15.3504809196717	15.6278316508023	NA	15.4323602927003	15.4296688286261	16.2289115817648	15.9290214247529	16.5386251706627	sp|O75487|GPC4_HUMAN
sp|O75503|CLN5_HUMAN	16.299740988492	17.0901277333029	18.5945138192249	16.6393907692843	18.3280414183046	18.7664233220451	14.7332254343097	16.9178283016725	16.624186928931	18.0967889646125	17.7533715237287	15.5558193393177	sp|O75503|CLN5_HUMAN
sp|O75509|TNR21_HUMAN	15.6924900068685	NA	15.0776623298315	14.758470004792	NA	14.4190004622152	13.5168792120598	NA	14.8953123976956	NA	NA	14.6219064715072	sp|O75509|TNR21_HUMAN
sp|O75531|BAF_HUMAN	13.076979840564	12.7859670387659	13.5403265800369	13.5601081822377	13.6752083420613	12.6323985119934	13.5066622535586	14.1109230256131	12.4449061785852	14.0829838826299	15.1942159958819	13.9287756203062	sp|O75531|BAF_HUMAN
sp|O75594|PGRP1_HUMAN	20.5257345271962	19.048575904255	21.3175341240075	21.4800387970926	21.5122634204623	19.6550991885772	23.070371948686	23.2971662387871	23.1885074973922	22.3389440121957	22.0961334104679	21.2402214963358	sp|O75594|PGRP1_HUMAN
sp|O75608|LYPA1_HUMAN	15.9761817370458	16.1933469879827	15.6296536272629	16.3570780650054	15.8931183310929	16.5894523629051	14.295168425651	13.4012103760052	14.8688016451927	NA	NA	14.2239867423056	sp|O75608|LYPA1_HUMAN
sp|O75636|FCN3_HUMAN	15.1125745189789	13.7938605228594	NA	NA	NA	NA	15.1970147600003	NA	NA	NA	NA	15.6210605537254	sp|O75636|FCN3_HUMAN
sp|O75674|TM1L1_HUMAN	NA	NA	14.1251193216516	NA	12.6487500596169	15.1195143565944	13.939667640552	12.7511499325781	14.2403668216175	12.7802818754197	13.9189823534317	15.6555099376086	sp|O75674|TM1L1_HUMAN
sp|O75752|B3GL1_HUMAN	NA	NA	14.4280682166602	NA	NA	14.2316771069668	NA	14.0204115046875	13.2585081654606	NA	14.4703941400439	14.6397166185773	sp|O75752|B3GL1_HUMAN
sp|O75787|RENR_HUMAN	16.1945527838004	NA	15.0030183018363	15.2849696443503	NA	16.6393765761993	13.1488579853718	13.8486882210835	16.1354745452369	14.250381140383	13.813591206974	16.5049679729728	sp|O75787|RENR_HUMAN
sp|O75874|IDHC_HUMAN	16.5289867425879	18.5347209282185	18.4065460603085	17.7140824977842	16.1349231609066	18.3703928347104	17.3320570229873	17.970059557156	18.2036497168665	14.8663760045522	15.5907554881909	18.4397503070186	sp|O75874|IDHC_HUMAN
sp|O75882|ATRN_HUMAN	14.4673743993967	17.7297059798265	17.6302328281844	17.6840702775618	17.4217400966167	18.5037412220504	19.2794676613646	19.5398862474232	17.813486617276	18.9268235829189	19.5786582820131	21.2593751438149	sp|O75882|ATRN_HUMAN
sp|O75891|AL1L1_HUMAN	13.9947863676809	NA	13.8038934638288	13.8342643403063	14.6932582836489	14.8142977607531	NA	15.205486189972	14.6720862632268	14.9690958029949	15.8377933455105	15.5169706888085	sp|O75891|AL1L1_HUMAN
sp|O75936|BODG_HUMAN	15.5138778281843	12.6139518549238	12.8052139147212	NA	14.6168914901689	16.4549378662654	14.4180192189293	16.4932717988579	15.2278078774398	15.3522228928802	15.4526763546455	15.1276644969011	sp|O75936|BODG_HUMAN
sp|O75954|TSN9_HUMAN	NA	NA	12.6086505131939	NA	13.9211652572091	13.8119684673598	NA	NA	NA	NA	NA	14.610277874721	sp|O75954|TSN9_HUMAN
sp|O75955|FLOT1_HUMAN	NA	12.7716235204156	NA	NA	12.7101310725847	NA	13.2501700864441	14.5745375333194	12.8038646965784	14.6422448923149	13.8183423471452	14.4277006626354	sp|O75955|FLOT1_HUMAN
sp|O75976|CBPD_HUMAN	NA	NA	NA	12.0549955679755	NA	NA	NA	NA	NA	NA	13.8947278986755	15.0365994449286	sp|O75976|CBPD_HUMAN
sp|O76070|SYUG_HUMAN	14.1098906185705	17.7155125862896	13.9520944367507	NA	NA	16.0550286632226	NA	NA	NA	NA	NA	NA	sp|O76070|SYUG_HUMAN
sp|O76074|PDE5A_HUMAN	14.3598925462101	NA	13.4890231065098	NA	11.8606683355907	13.6473978397486	NA	NA	13.1704081453025	NA	NA	NA	sp|O76074|PDE5A_HUMAN
sp|O76076|CCN5_HUMAN	15.9019411043733	15.487403717086	16.4756285782664	16.2116205508226	13.2467459666185	15.3859096401651	15.7984146525096	18.5996581668955	20.5602823833997	17.9128214146741	13.965061018658	15.5898946107868	sp|O76076|CCN5_HUMAN
sp|O94760|DDAH1_HUMAN	13.7042472510088	NA	15.9495927929426	14.217080655405	14.8397717946039	16.1405406087477	14.6260093022341	15.547337298804	15.3513655154757	13.9334814369088	15.3981283643059	16.8407267762634	sp|O94760|DDAH1_HUMAN
sp|O94766|B3GA3_HUMAN	16.3552929670646	NA	16.9502625230316	15.7957941208686	NA	NA	NA	11.2509275168777	16.9304384394031	NA	NA	13.7294114471545	sp|O94766|B3GA3_HUMAN
sp|O94813|SLIT2_HUMAN	NA	NA	NA	NA	NA	NA	12.2930377637492	12.9103092433226	NA	13.6914750901093	NA	14.2817368018932	sp|O94813|SLIT2_HUMAN
sp|O94856|NFASC_HUMAN	NA	NA	NA	13.3866362761498	13.4495846707623	12.4889219942609	12.8845733799255	14.1644010993941	NA	13.8310732605312	14.9622003127538	16.1780536247008	sp|O94856|NFASC_HUMAN
sp|O94910|AGRL1_HUMAN	NA	NA	13.4769531067153	15.2402038403612	16.0880662432472	NA	15.3104513521699	17.160343639149	14.6894162572118	16.8737418395189	17.4022934619923	16.5166760304993	sp|O94910|AGRL1_HUMAN
sp|O94919|ENDD1_HUMAN	19.8682988053228	19.3583133223706	20.3193879471779	20.5197719479314	20.2730470963653	19.8334661712261	20.6278338585742	22.0781267582208	20.0384731393526	21.4425690773508	21.2468139542634	20.3111455224423	sp|O94919|ENDD1_HUMAN
sp|O94985|CSTN1_HUMAN	14.5663499749272	14.1084108431662	15.0886381894301	15.2053541334115	13.8837927449445	14.4233747521489	14.9902996924556	15.4483337497256	15.1875570358944	13.9404479672022	12.8768591318651	16.7927864510806	sp|O94985|CSTN1_HUMAN
sp|O94991|SLIK5_HUMAN	NA	NA	13.0961042138891	NA	NA	NA	NA	13.3477786502934	NA	14.6425563461728	NA	NA	sp|O94991|SLIK5_HUMAN
sp|O95084|PRS23_HUMAN	19.3734814360045	13.6346451367934	14.9644970889635	14.7228650944848	13.8915723288332	16.342393390704	NA	14.606188547151	14.9009123493816	13.7677190338333	NA	14.6059771421012	sp|O95084|PRS23_HUMAN
sp|O95154|ARK73_HUMAN	13.6502789622407	12.0618985843994	14.3849241596716	11.6830376670502	14.2899915116619	15.2476198542999	NA	14.4952493579474	13.9329893357131	14.3365683082958	14.571867026708	14.6768176393502	sp|O95154|ARK73_HUMAN
sp|O95235|KI20A_HUMAN	14.3327031761775	13.7718004527743	14.8279566947236	15.3557690356148	NA	14.3076658469959	13.2107107743747	12.2785363787387	13.2421664436901	13.3741541512941	NA	11.9973101431361	sp|O95235|KI20A_HUMAN
sp|O95274|LYPD3_HUMAN	NA	NA	NA	NA	12.1293888447161	NA	16.7375173288896	14.5778511451899	14.2101002232466	14.7223352559385	16.1638046611455	12.5846447035189	sp|O95274|LYPD3_HUMAN
sp|O95297|MPZL1_HUMAN	14.8743140730568	13.919381409647	13.959198125797	NA	14.023887634493	14.4399572440543	14.9103776031339	15.5255542223702	13.2892719058105	14.9822217759347	15.4846083642465	15.9706367474816	sp|O95297|MPZL1_HUMAN
sp|O95336|6PGL_HUMAN	19.7569544295822	18.1407259007794	18.5088079992236	18.9499918127277	19.4085141373068	19.0395327765452	18.5602172734776	19.356020040183	19.0448778743179	19.4731755913989	19.1210619931797	18.9387424441219	sp|O95336|6PGL_HUMAN
sp|O95388|CCN4_HUMAN	NA	NA	NA	NA	NA	NA	NA	NA	NA	12.970716960712	14.2069175290606	NA	sp|O95388|CCN4_HUMAN
sp|O95393|BMP10_HUMAN	14.2406695530912	NA	NA	14.2731633888894	NA	NA	NA	NA	NA	NA	NA	NA	sp|O95393|BMP10_HUMAN
sp|O95398|RPGF3_HUMAN	NA	NA	NA	NA	NA	13.5515878340903	NA	NA	NA	NA	NA	13.7671086035999	sp|O95398|RPGF3_HUMAN
sp|O95428|PPN_HUMAN	14.8811795686373	NA	12.4379502068159	NA	NA	12.4600001539835	NA	NA	NA	NA	NA	13.0168288140596	sp|O95428|PPN_HUMAN
sp|O95445|APOM_HUMAN	17.2575103701037	17.1060777615604	17.4215694988185	17.4412136847592	17.6411814219972	17.5314195750727	17.8467358785546	17.2255821091648	17.3240728980498	17.3881051235352	18.4687517293035	17.8083723145896	sp|O95445|APOM_HUMAN
sp|O95450|ATS2_HUMAN	14.9961644377112	14.0950322755378	16.1300587424761	14.2149205871867	NA	14.5785142996298	NA	NA	NA	NA	NA	NA	sp|O95450|ATS2_HUMAN
sp|O95456|PSMG1_HUMAN	14.0579706913715	14.556332551639	14.5173528925315	14.3463973716527	13.9841278731828	14.211922117596	NA	NA	11.4781697866191	11.6957409194159	NA	13.3337086978273	sp|O95456|PSMG1_HUMAN
sp|O95490|AGRL2_HUMAN	13.3461649217656	12.8691941003901	12.1090077312106	13.4125658186977	13.3830951082274	NA	13.2356335649548	13.8028965754584	12.2236881384689	13.1670143367675	15.077190756813	13.9515949532145	sp|O95490|AGRL2_HUMAN
sp|O95497|VNN1_HUMAN	NA	13.7018683475829	14.6956694257704	14.3163042151254	12.4335192212423	13.6471921552534	14.8196244980181	15.3882328712605	14.6765739311804	15.0704626129906	16.0287117657687	13.9602091135532	sp|O95497|VNN1_HUMAN
sp|O95502|NPTXR_HUMAN	12.9498674458497	14.3339985877615	14.4885432627704	15.4237492320685	NA	13.3193626060579	10.4280326894645	12.2958802087733	12.8631136642131	11.4644709408962	NA	NA	sp|O95502|NPTXR_HUMAN
sp|O95633|FSTL3_HUMAN	13.9075059285304	11.1970168162324	14.0186550913172	13.7877683744267	13.848106045284	12.9980960787357	12.0184199781701	13.8287822749174	16.2872612301151	15.3988547601745	13.8466676915176	13.1502605798921	sp|O95633|FSTL3_HUMAN
sp|O95747|OXSR1_HUMAN	15.810401801201	NA	NA	NA	NA	14.2964226818431	NA	NA	11.2120979943692	NA	NA	14.5885519712563	sp|O95747|OXSR1_HUMAN
sp|O95861|BPNT1_HUMAN	16.3510421217211	11.9843261016841	14.1589806667915	14.4346569466022	14.406336587436	15.6111472701027	9.20749618127543	11.6770121114386	14.7880302000203	12.6941985159466	NA	12.1031997837205	sp|O95861|BPNT1_HUMAN
sp|O95865|DDAH2_HUMAN	17.3783344958557	13.7818472276367	16.3707433254447	15.7707596818659	17.1994355121758	16.9373888853025	15.9904583281222	18.3383355381084	17.6568010200554	16.9125042611551	15.9796015098711	17.784767981125	sp|O95865|DDAH2_HUMAN
sp|O95954|FTCD_HUMAN	NA	NA	NA	NA	NA	NA	NA	14.4725164173834	13.583131323584	NA	14.6276201792943	14.8288787631757	sp|O95954|FTCD_HUMAN
sp|O95967|FBLN4_HUMAN	NA	NA	NA	NA	14.5265636895537	NA	15.7671382657236	15.0589343992027	17.4338487838037	16.6529901186079	17.28339280899	NA	sp|O95967|FBLN4_HUMAN
sp|O95971|BY55_HUMAN	NA	NA	NA	NA	NA	NA	NA	15.5031746049478	NA	NA	16.2595497736989	NA	sp|O95971|BY55_HUMAN
sp|O95989|NUDT3_HUMAN	16.180342698811	14.5160071849446	NA	15.2440919443819	NA	15.063804321371	14.5136363124305	12.2798674483057	15.2750352920452	NA	NA	NA	sp|O95989|NUDT3_HUMAN
sp|O95998|I18BP_HUMAN	15.6736060832372	15.8318234427649	17.9936255795993	16.1396234493194	18.7712124797117	16.7202155384718	18.3374643726905	19.921401058407	20.4165248838868	19.1292605060257	21.8902192254559	19.2476341365762	sp|O95998|I18BP_HUMAN
sp|O96009|NAPSA_HUMAN	12.8907183998518	13.6247837770634	14.8666777475974	12.4257974119707	13.6162663917424	13.7260727250165	15.3255179387608	17.7468958136052	18.5540435823597	18.7182356999825	19.5489192060361	14.6160319360508	sp|O96009|NAPSA_HUMAN
sp|P00167|CYB5_HUMAN	18.3493268268311	17.4212036887321	16.8302375629196	17.963218727201	18.1210534588144	16.3389141312119	14.9012627022073	12.9144430865461	15.092553941707	14.1814402395061	13.469327001407	NA	sp|P00167|CYB5_HUMAN
sp|P00338|LDHA_HUMAN	14.8733849566684	16.3008391917505	14.4834082810765	12.7719114911262	12.8156754290911	15.5512656829856	16.1109463135654	14.7853428176389	15.2655085880179	15.0530954263766	15.547592876865	15.3857761879894	sp|P00338|LDHA_HUMAN
sp|P00352|AL1A1_HUMAN	16.1364731867428	19.3426126841787	16.0313119606119	15.5499714509037	15.5618750721553	17.4254620923241	16.4975400394001	14.7732517559727	15.425800706082	NA	16.026814100096	16.043744728743	sp|P00352|AL1A1_HUMAN
sp|P00390|GSHR_HUMAN	13.7968409905972	15.9185706680707	NA	NA	13.4832569034552	14.8269609569739	15.1646851846858	13.6841281606052	14.4216900983258	13.9822744168292	NA	15.5715337427964	sp|P00390|GSHR_HUMAN
sp|P00439|PH4H_HUMAN	NA	NA	NA	15.1388933131445	NA	13.4968809008575	NA	NA	NA	12.9614621602549	13.3563514942512	13.4355135346717	sp|P00439|PH4H_HUMAN
sp|P00441|SODC_HUMAN	20.0125787236158	20.9173144380344	20.8207186262906	20.8598979979465	21.5910764281181	19.8872183662359	18.8374552444943	19.3818340538872	20.602953594768	19.3744829686019	18.5323731560171	19.2058745909698	sp|P00441|SODC_HUMAN
sp|P00450|CERU_HUMAN	20.0308711995531	20.6953257714918	19.9968029817685	21.2331169540184	22.5164968566447	20.9193640996451	22.1780334115504	22.0796595132957	21.0165128105229	22.9908811750701	23.0429349632834	20.5677440085082	sp|P00450|CERU_HUMAN
sp|P00491|PNPH_HUMAN	15.4587403519221	19.6519365294495	16.4121400169085	15.9514988001666	16.7375064293554	16.8009771298412	17.7039458213565	15.6141412419372	17.2212838487609	15.9975692022155	17.0254595705819	16.8206063125862	sp|P00491|PNPH_HUMAN
sp|P00492|HPRT_HUMAN	NA	16.6871606740657	NA	NA	NA	NA	13.9781999854074	NA	NA	NA	NA	13.5072208506373	sp|P00492|HPRT_HUMAN
sp|P00505|AATM_HUMAN	NA	13.7651518895563	13.909653327368	12.8868769984418	14.640686031054	13.6345205286133	NA	NA	13.5040960321415	10.7919803602888	NA	NA	sp|P00505|AATM_HUMAN
sp|P00533|EGFR_HUMAN	13.2771565988147	13.8514743269189	14.1335909242735	14.6449865638056	14.869913967096	14.681516867093	14.4457755184586	14.8614458049452	14.4436644077018	15.1132028613975	14.9324089248939	15.0872015503878	sp|P00533|EGFR_HUMAN
sp|P00558|PGK1_HUMAN	16.7672777341072	17.1000028891899	17.0785734435909	15.9321657966359	16.3880956952535	17.5223534869856	17.4411000246479	17.4631459871668	17.5023793376235	16.4449520348165	17.2935505683832	18.1926441580766	sp|P00558|PGK1_HUMAN
sp|P00568|KAD1_HUMAN	16.3848410494139	15.7061024995059	14.2863812572088	13.1386666141466	NA	14.6323753019605	13.5505951379491	13.0688593257015	NA	12.7635502343614	13.373130559985	14.6096795066168	sp|P00568|KAD1_HUMAN
sp|P00734|THRB_HUMAN	13.9576291415697	14.6657118808092	17.233074701559	17.091926946482	19.0392533708248	16.2900640501721	17.9054461327627	16.067509154501	19.2315647179383	20.6154183505798	21.2281706226503	19.949308870039	sp|P00734|THRB_HUMAN
sp|P00736|C1R_HUMAN	14.2114045048326	14.0966034373322	15.0625428747146	13.2680652600541	13.8983380042035	14.238270824711	16.0927590179937	14.9771489518405	15.8113703827203	13.7715492614058	14.9498588184813	13.9976273355858	sp|P00736|C1R_HUMAN
sp|P00738|HPT_HUMAN	16.2551824607369	18.9548042249597	18.6869180806829	16.4384550819462	15.2441890454046	15.1010255748572	22.2009150321282	20.4453276715856	19.2214909921888	21.3660082674491	NA	12.555133676241	sp|P00738|HPT_HUMAN
sp|P00739|HPTR_HUMAN	13.3599951237743	15.5910830721742	16.3256068916899	13.9594234709812	14.439505461783	12.6787046068055	20.2398981958769	19.1062409727545	17.5290266275524	20.5219182643138	NA	12.3458011878951	sp|P00739|HPTR_HUMAN
sp|P00740|FA9_HUMAN	14.2669093714612	10.3274545406018	12.2702000930607	NA	NA	NA	NA	NA	11.2480122772863	NA	NA	NA	sp|P00740|FA9_HUMAN
sp|P00746|CFAD_HUMAN	22.6539685766477	15.1971026996593	17.4669166877233	16.2680048291358	13.4592737260088	NA	16.7483385695336	19.178633302237	18.6829681360121	15.9721633227887	13.9860160676016	NA	sp|P00746|CFAD_HUMAN
sp|P00747|PLMN_HUMAN	18.7190654807079	17.9341277834956	19.6308125787812	18.4924777462822	17.4717725028433	19.5142770979827	19.043036019288	18.9169183631322	20.5761586358954	17.8139978322423	17.6914375325197	16.7764377685075	sp|P00747|PLMN_HUMAN
sp|P00748|FA12_HUMAN	17.0380310172771	15.1030118622244	15.9674945040594	15.3612236880185	NA	NA	14.6243669879931	14.062522134808	16.4873814849566	NA	NA	NA	sp|P00748|FA12_HUMAN
sp|P00749|UROK_HUMAN	NA	13.5834856347157	13.7606832592093	14.842970027188	14.0570101285723	13.2788709161475	16.2853873848954	18.5718364870841	13.5369753090001	16.9882311620273	18.3612046424517	19.5518478275463	sp|P00749|UROK_HUMAN
sp|P00750|TPA_HUMAN	NA	NA	12.3469496302932	10.7901548359747	NA	11.7621608957198	12.3447202565492	13.629644772359	12.0310910652119	12.6437041523895	10.8990419027359	13.4707751721128	sp|P00750|TPA_HUMAN
sp|P00751|CFAB_HUMAN	21.4423252737384	18.5513792068406	21.0522200102965	20.5148655901087	20.6672599430302	18.8428896232523	20.2262744651319	19.4447951180291	23.8452091984753	16.3077949790196	16.0754618442481	16.4799003904093	sp|P00751|CFAB_HUMAN
sp|P00915|CAH1_HUMAN	26.222408005625	25.1649566297321	25.4430642374399	25.6407937548735	24.8099195259829	25.455730997579	21.0272265753841	20.5616606297141	25.9561404127028	22.3532864110867	19.5455552382878	15.9098742386494	sp|P00915|CAH1_HUMAN
sp|P00918|CAH2_HUMAN	17.5746191408351	19.9046587420457	17.1365198304702	15.1258051983453	17.0976007029618	17.4521859415531	16.9657222939084	16.8113809603522	17.8699043565216	15.6765432029371	16.1962276538607	17.8117605720348	sp|P00918|CAH2_HUMAN
sp|P00966|ASSY_HUMAN	17.1549047295796	14.3948926695485	16.8071521001297	15.1266936502918	16.2374274025584	18.1142830057843	16.5072568497963	17.4672658987009	17.4022707309681	16.6295517624924	17.7493315553144	18.566300376614	sp|P00966|ASSY_HUMAN
sp|P01008|ANT3_HUMAN	17.7359538703602	17.960747141705	22.0468296652568	22.370387349826	21.6835260691733	18.8595544099453	21.3143305266406	20.2331667049058	22.4179162682076	20.4944191336509	19.3091258799404	20.001678197882	sp|P01008|ANT3_HUMAN
sp|P01009|A1AT_HUMAN	24.0357710081634	24.0514149118272	24.5233648976065	24.6179062958846	24.8972787136868	24.8647721117235	22.9496068047188	21.8835493760919	24.8895074343903	23.8217698671965	22.9830235497872	22.2225397126976	sp|P01009|A1AT_HUMAN
sp|P01011|AACT_HUMAN	24.3436108912835	22.4177261354812	23.9423794336249	23.7651507340018	23.2800414478937	25.003570247632	20.7793929126745	21.6680847591569	24.6344064097966	23.419650120093	22.8703690221545	21.4640881243874	sp|P01011|AACT_HUMAN
sp|P01019|ANGT_HUMAN	23.2824462359456	20.6860113492784	23.2273794221584	21.5913206280446	20.3213964982028	23.6535073457921	18.1222752431768	18.368132587986	23.1918050942112	17.6583837838849	16.8523005442737	17.0951097931955	sp|P01019|ANGT_HUMAN
sp|P01023|A2MG_HUMAN	16.522455131681	19.9822924291454	16.5708527135533	16.3120444554521	18.4447696397795	19.212803768665	20.5746178515239	15.2543380357358	16.6709731294516	15.0497710605653	16.0477611165019	15.2149671516983	sp|P01023|A2MG_HUMAN
sp|P01024|CO3_HUMAN	22.133396675975	20.7386672483816	21.2484012965794	18.850789191158	19.9352224332767	21.2184010345597	20.2632918071602	17.4294224062648	20.4614337195208	16.8407929633569	16.6664927472985	17.8969249791293	sp|P01024|CO3_HUMAN
sp|P01031|CO5_HUMAN	NA	15.4588166506708	NA	NA	13.861644236532	14.4983210965513	15.6147997027195	14.1586746485616	13.5308538603184	14.2649039778424	15.7193406943731	NA	sp|P01031|CO5_HUMAN
sp|P01033|TIMP1_HUMAN	NA	NA	14.0577603895637	15.1273591241556	14.2917697203257	NA	16.1481404743922	17.0669724257642	17.2339554895818	15.057328798472	13.7604820511015	16.1865054179525	sp|P01033|TIMP1_HUMAN
sp|P01034|CYTC_HUMAN	27.553197517839	21.487845327018	24.5856562268108	23.4604530555595	20.7966657368871	23.6680270251216	21.2736746095959	22.2617464757044	23.8585639736676	21.4098294530725	21.3458539514253	23.3744354336703	sp|P01034|CYTC_HUMAN
sp|P01037|CYTN_HUMAN	18.8618134118748	16.1254285761817	18.6125903192718	17.6601604111382	15.8003601781115	20.479377053994	16.5019268783598	15.438921354771	21.8068554974858	13.950062077722	NA	15.8964185671657	sp|P01037|CYTN_HUMAN
sp|P01040|CYTA_HUMAN	16.7411914622517	14.3248922444215	13.9686971279285	15.392384642001	15.2096686367518	14.3580730629037	16.288504489407	16.519052818674	16.0995235875299	14.1136840459296	15.2863753472095	16.2067398152181	sp|P01040|CYTA_HUMAN
sp|P01042|KNG1_HUMAN	24.5940299295478	23.3077497632649	24.2929703240654	24.1975018278214	23.3976321015379	24.6685637775334	24.4517362846647	24.7986917547606	24.484901504573	24.5967439411338	24.5543538204566	27.1123792648336	sp|P01042|KNG1_HUMAN
sp|P01111|RASN_HUMAN	NA	11.3244700849923	11.7088687602381	NA	10.9895871189793	12.0916177651769	10.8004478796716	11.6228122485782	14.2311712284945	11.0818292535637	11.3968584969816	12.6268407756816	sp|P01111|RASN_HUMAN
sp|P01130|LDLR_HUMAN	NA	NA	NA	NA	13.5484691602699	NA	13.9154781594694	14.3566801789087	14.140741332848	14.2887858819248	14.9265751511951	NA	sp|P01130|LDLR_HUMAN
sp|P01133|EGF_HUMAN	19.3791652251753	17.4293502035714	18.7206193235763	19.2546756607172	20.3724325569811	19.8554520080725	21.4064495106804	21.8779098935061	20.1941944977167	21.9839056799098	22.8396466393296	23.254404506647	sp|P01133|EGF_HUMAN
sp|P01210|PENK_HUMAN	15.7653982040429	NA	NA	12.6299381471929	NA	NA	16.479559362636	NA	NA	NA	13.9970015574399	15.145589612666	sp|P01210|PENK_HUMAN
sp|P01344|IGF2_HUMAN	16.1528032061114	13.3131161258599	14.1582815018364	13.7561365840217	NA	12.8360727760019	NA	NA	NA	13.0812406454828	12.8875269026743	NA	sp|P01344|IGF2_HUMAN
sp|P01591|IGJ_HUMAN	15.065995290355	14.249010221829	15.2972386699976	15.2500242027257	17.5774778642988	14.6696110548738	21.3789296809146	19.9951165109824	18.4034592861226	20.2058248242456	19.6157018410509	18.0127912502625	sp|P01591|IGJ_HUMAN
sp|P01593|KVD33_HUMAN	17.0150738832679	18.3864300977449	17.5331388835682	18.9272493506998	18.2762179703859	18.1605940557748	18.0201477316777	20.0029265265509	17.6802457037339	19.6564118327784	19.1476261024354	18.1596163116468	sp|P01593|KVD33_HUMAN
sp|P01599|KV117_HUMAN	18.5595366058535	19.6547742791581	18.4902348014758	19.321598840879	19.1497621315675	19.1768492691369	18.9518531430524	19.9389564549644	18.5576790796502	18.288390964404	17.7209278568527	18.2551298351318	sp|P01599|KV117_HUMAN
sp|P01601|KVD16_HUMAN	18.29652544345	18.0428051793514	17.4219407731879	17.7286334127599	17.3515745736707	18.1408048870258	18.3459013195905	18.8961232870397	18.3029503456474	16.7500057721075	16.7934665945102	17.4145260550297	sp|P01601|KVD16_HUMAN
sp|P01619|KV320_HUMAN	24.3384165586892	25.152111694372	25.0140637723276	25.9231963869765	24.6622622382497	25.5091820672813	25.3796372499735	25.3379460929503	24.8534732492341	25.1984203084075	23.6674545628988	24.7462007610346	sp|P01619|KV320_HUMAN
sp|P01624|KV315_HUMAN	24.5724859756534	24.8054625084992	24.5731667205698	25.4439762159125	24.2072012492749	25.2856855473745	24.6191049541015	24.5473879273556	24.220561527097	24.6028551142962	23.4418409739614	24.573490384914	sp|P01624|KV315_HUMAN
sp|P01700|LV147_HUMAN	20.0501702040849	20.8251331361789	20.0552121543495	21.5624546796162	20.6928593489679	20.6420495968975	19.8691954426373	21.8922959740144	19.6739963255944	21.3447394386981	20.2206363838974	20.0609210279738	sp|P01700|LV147_HUMAN
sp|P01701|LV151_HUMAN	17.9471692221486	18.6903700222383	14.9882987244705	17.7301283271806	12.713207736935	18.2040918652731	13.9506757216849	14.2338921755904	NA	NA	13.1333154953361	14.6502528675873	sp|P01701|LV151_HUMAN
sp|P01703|LV140_HUMAN	17.2925109832168	18.4777072237043	17.9945591192054	18.7040921285571	18.4580094148159	16.6145741060936	17.0087101464352	18.8898261217979	17.7226373960952	18.3248048194965	18.1035788247291	16.4248719106275	sp|P01703|LV140_HUMAN
sp|P01704|LV214_HUMAN	17.7399744647383	17.9576416404012	17.204571655573	18.8491005298133	17.4186584959622	18.0421337364245	17.0078913994883	17.6109485131116	16.5897287079387	18.4612454585406	16.3851412039727	15.1043009623849	sp|P01704|LV214_HUMAN
sp|P01705|LV223_HUMAN	16.6751485439357	17.2528462492253	16.6466141136231	17.1423345881841	16.726879158865	16.7277602641795	16.8848067647498	17.7921332168437	16.5882343355593	16.0174703640859	16.3124070298037	14.7076994280738	sp|P01705|LV223_HUMAN
sp|P01706|LV211_HUMAN	16.4986556973546	17.7189458826425	18.6577485483121	17.5098798504973	18.7304843423441	19.2308250841421	15.4993912140098	16.5925628386047	19.1416003507908	17.6506764733288	18.0806664124016	18.012224432467	sp|P01706|LV211_HUMAN
sp|P01709|LV208_HUMAN	12.8157045024235	13.1779966413218	13.0141496456759	14.0434814018497	13.7700405434356	14.3121399103678	12.8041050750648	14.574497153087	13.3871168642882	13.5392828347585	13.8936649557347	13.5965457643783	sp|P01709|LV208_HUMAN
sp|P01714|LV319_HUMAN	14.8574154619825	15.4922415203925	17.9765885147907	17.9140627620539	18.8567812090945	15.9138379528665	17.1485680823685	18.2665430201187	18.3055176924757	17.703746591883	16.8575711730301	15.5097670720117	sp|P01714|LV319_HUMAN
sp|P01715|LV301_HUMAN	NA	NA	14.9566072362678	13.9367974311959	16.4241747274201	NA	15.9995591323129	16.8096583464449	16.1836453815814	16.0772605766969	16.5874654183724	12.7841707599826	sp|P01715|LV301_HUMAN
sp|P01717|LV325_HUMAN	13.3180503559952	15.7987725973896	19.2725769660196	20.2628052759702	20.398633194368	16.4671918377679	18.125456029242	19.6179997307777	19.4725920425044	20.1036268717451	18.7999501631426	17.1722884129789	sp|P01717|LV325_HUMAN;sp|P01718|LV327_HUMAN
sp|P01742|HV169_HUMAN	13.0526642790271	14.3175524874424	12.7841910935033	14.3713538667264	14.7558241474381	14.4659033401595	15.2114697850373	NA	12.4150007961531	13.2854881051189	13.9718964530294	13.8973486367371	sp|P01742|HV169_HUMAN
sp|P01743|HV146_HUMAN	12.9533623906972	13.0308755046421	12.8021796644887	12.7596525654936	14.1469994147738	13.7953855241498	14.1084956313723	14.363020672295	14.3584591825665	13.2085395361855	13.5375480073123	14.6800625050314	sp|P01743|HV146_HUMAN
sp|P01780|HV307_HUMAN	17.2381433153664	19.1345351243659	18.7642944629825	18.8776429431033	18.734722478762	19.2933173957503	19.4670457706675	19.8003328029517	18.634784300475	19.3171395938119	18.7748852591572	19.1227339621176	sp|P01780|HV307_HUMAN
sp|P01833|PIGR_HUMAN	21.801793436673	21.1489535724753	22.0472763302486	21.937790340625	21.4927955021562	22.1291748529231	23.7877137653862	22.7382197154166	22.1928198690415	22.158008938306	22.0678446179287	23.6017873462973	sp|P01833|PIGR_HUMAN
sp|P01834|IGKC_HUMAN	25.5705644367832	25.4328012609723	25.2349820229073	26.3762216727582	19.1707069808449	24.203404913288	23.0881296997102	25.1646644074738	24.7483727664096	22.4669837232988	21.6114399124424	23.5511972569305	sp|P01834|IGKC_HUMAN
sp|P01859|IGHG2_HUMAN	20.8845977694377	21.507750318221	21.4027565458521	21.277379229893	23.1552984676727	22.0567566719537	23.6645161250442	24.012097296674	22.8200229018837	23.4805211931949	23.7000153011663	22.0187836868585	sp|P01859|IGHG2_HUMAN
sp|P01860|IGHG3_HUMAN	15.2709199923488	16.6995622277544	15.3474894907016	15.8148023197111	16.0363263950966	16.1943389128032	16.6149680733159	15.9523851200318	16.097817981605	15.1697378656816	14.6214082017856	14.8721365606607	sp|P01860|IGHG3_HUMAN
sp|P01861|IGHG4_HUMAN	20.314781245129	19.0332171032185	19.9906281135043	19.8430129795465	19.626353845104	20.9598844358664	20.5169896583688	20.7473987914967	20.0569624055073	18.6703595447344	18.2800582609931	20.4413091200783	sp|P01861|IGHG4_HUMAN
sp|P01871|IGHM_HUMAN	14.5487478078975	15.9024097561278	17.1471136152696	17.5646587780508	16.8863327897988	15.8716653301713	19.4520801573803	18.9292239233723	18.6745731665813	20.6997528717488	18.9948330076017	16.8728017320893	sp|P01871|IGHM_HUMAN
sp|P01876|IGHA1_HUMAN	23.1881691578267	23.3195889738369	22.3456097472575	21.8735326198966	23.3457445973588	23.3687913092686	24.7158480308222	23.8226733052155	22.3081291200826	23.2840094226999	23.2281227839383	23.5432891770211	sp|P01876|IGHA1_HUMAN
sp|P01903|DRA_HUMAN	NA	NA	13.2879360567601	NA	NA	NA	12.6762187171197	14.5858391160362	13.2493454984088	NA	13.8720239585096	13.6631459410509	sp|P01903|DRA_HUMAN
sp|P02042|HBD_HUMAN	16.0422811235502	24.9553258034724	15.2598946550282	13.6849503833708	14.7953633717604	14.2401785738793	20.3679121485894	12.2882227866753	15.5533059439341	14.2512423743202	11.6439655376623	12.6374053689879	sp|P02042|HBD_HUMAN
sp|P02144|MYG_HUMAN	24.074677502001	21.3417611783946	20.8129491334043	18.7230573978873	14.7390381731472	19.9760535042466	NA	14.7553078327144	20.6602648954924	13.5785141236068	NA	NA	sp|P02144|MYG_HUMAN
sp|P02452|CO1A1_HUMAN	16.3196349190639	14.7630604853528	15.0249440699159	15.5093261179935	14.6147847146359	13.7384159415619	NA	14.7193917970091	13.6810151420831	14.4976862232635	14.3739513287419	14.5292753174346	sp|P02452|CO1A1_HUMAN
sp|P02458|CO2A1_HUMAN	13.0610246640868	NA	16.2106719629871	15.7687736753999	15.8683571478462	15.0925682233678	NA	NA	16.1209720920479	15.11930342714	13.8635159384113	14.9925521152576	sp|P02458|CO2A1_HUMAN
sp|P02461|CO3A1_HUMAN	18.5316338712158	18.5928281510292	19.3558046821603	19.7815666622997	18.6628877292725	18.7260927182459	18.0501059785169	18.6091615774974	19.2852426725456	18.3469297112753	16.1137986861657	19.6774455917128	sp|P02461|CO3A1_HUMAN
sp|P02462|CO4A1_HUMAN	NA	NA	NA	NA	NA	NA	14.2134986900544	15.417842603523	15.4442421880513	15.9170861024392	15.7157762153232	15.6854582111611	sp|P02462|CO4A1_HUMAN;sp|P29400|CO4A5_HUMAN
sp|P02511|CRYAB_HUMAN	16.5435399106759	16.4627885429471	17.2060519466031	16.9792836910616	16.6160911641432	17.7206952374665	17.0405039208341	17.8452682330964	18.3825482006584	17.1284390208281	17.8085561304293	17.9475840746532	sp|P02511|CRYAB_HUMAN
sp|P02533|K1C14_HUMAN	14.7113504038984	14.7485771793259	17.0340161534701	15.885006904551	15.4496367733713	16.750736516105	16.615014679899	18.5832542411051	15.9944290723283	19.9991251252403	16.0457695611944	15.2609539546257	sp|P02533|K1C14_HUMAN
sp|P02545|LMNA_HUMAN	14.0469642265557	13.0389371909741	13.0835921499696	13.7297429600395	12.7108107265219	12.2293566274603	11.6205409814639	NA	12.7648335406394	9.81382532509965	NA	13.3584905013974	sp|P02545|LMNA_HUMAN
sp|P02647|APOA1_HUMAN	22.6421780162743	23.2013557799074	20.5886208844155	19.5793503382833	20.7526123598008	21.5466395580465	23.8718848957711	20.6463697309112	21.0261396223735	18.9746271927911	20.1869763625438	21.3497720351824	sp|P02647|APOA1_HUMAN
sp|P02649|APOE_HUMAN	18.7563333907756	17.5092850088806	17.5676341685629	17.4898753367279	17.7189342985079	19.6772819094468	18.5386537240732	17.7844189890938	18.0131861323869	18.0621399055558	17.5303234905557	19.744040142868	sp|P02649|APOE_HUMAN
sp|P02652|APOA2_HUMAN	17.6225406800636	17.5769805116895	13.95582665569	NA	NA	NA	16.648225602736	15.2394325889092	12.5587190972807	NA	13.6858716578995	17.2993747021083	sp|P02652|APOA2_HUMAN
sp|P02654|APOC1_HUMAN	13.6298794802255	17.0236546401211	NA	NA	NA	15.6229690085551	NA	NA	NA	NA	NA	NA	sp|P02654|APOC1_HUMAN
sp|P02656|APOC3_HUMAN	20.9566590556234	17.18187977327	17.0704308634425	16.6702502218472	NA	16.4916644902077	17.8682210609163	16.2507374711376	17.5405485644075	15.1451774979292	12.1303810471107	17.0324319938782	sp|P02656|APOC3_HUMAN
sp|P02671|FIBA_HUMAN	21.0779740270194	22.6958040505607	23.2014453856255	22.3232184361938	20.8429733094808	21.0391425252133	22.1595060483673	20.1450778742951	22.4179376338578	20.4411056359728	17.9348280147242	21.0891306316333	sp|P02671|FIBA_HUMAN
sp|P02675|FIBB_HUMAN	15.4859315133551	22.473122168268	19.4450846684316	17.435741357247	17.0063955681802	16.661596704337	21.401141573362	17.7207900414898	20.4751477349102	13.8427998075623	14.5270839977847	16.1339097653908	sp|P02675|FIBB_HUMAN
sp|P02679|FIBG_HUMAN	19.4881765661648	22.1242281227735	18.7986382019501	16.9585877997658	16.6027205900557	19.0104772432528	20.8673159679427	16.3723335734162	19.634452873721	15.6579129256949	14.5540348564578	14.8890987224122	sp|P02679|FIBG_HUMAN
sp|P02730|B3AT_HUMAN	13.5735330510256	18.4804430302056	13.0382733290166	14.9764663947101	12.7544861695638	NA	15.1177500828331	NA	12.5306852862201	NA	NA	NA	sp|P02730|B3AT_HUMAN
sp|P02741|CRP_HUMAN	14.682865912119	14.8652616212487	16.0518426495641	13.8466026420616	14.4184129982212	16.1284943814435	10.8640605651787	10.8475945998302	15.6531492334811	13.4471444088695	11.8298588801885	NA	sp|P02741|CRP_HUMAN
sp|P02743|SAMP_HUMAN	15.2505691682264	15.6718977352676	14.6500518939842	12.5301071063402	14.8489458663796	15.7931453529497	15.0332220346209	13.3298710430328	15.1214500023946	14.6072806626264	13.0538693345643	13.1030651486673	sp|P02743|SAMP_HUMAN
sp|P02746|C1QB_HUMAN	NA	14.6692435556349	NA	NA	11.8118657210906	NA	NA	NA	NA	NA	NA	NA	sp|P02746|C1QB_HUMAN
sp|P02747|C1QC_HUMAN	14.1245555971376	16.3511746250327	NA	NA	NA	13.7494790114427	16.1119959903823	NA	NA	14.0190473070577	NA	15.2783567623356	sp|P02747|C1QC_HUMAN
sp|P02748|CO9_HUMAN	20.9579969782722	15.2947145849458	18.6435421494739	18.4270248314276	17.5423053899496	20.1977816929982	17.7616443814147	16.5530836095503	19.4105168638111	16.3693699344133	16.5527642781635	17.1177890091919	sp|P02748|CO9_HUMAN
sp|P02749|APOH_HUMAN	16.6604490037734	16.989663558843	18.4662576931033	18.6584663612243	19.9853733447941	17.0108949207624	21.7126828484487	22.3918410358126	21.4631484634473	21.026566097	21.15406479724	20.9856576168537	sp|P02749|APOH_HUMAN
sp|P02750|A2GL_HUMAN	26.925604960835	25.8755124129888	27.31604541989	26.8920156598602	27.4015025078487	27.3941712866722	23.1824090113299	24.6754709923483	27.3725079540103	26.5216849479737	25.2370412475955	20.3448015242504	sp|P02750|A2GL_HUMAN
sp|P02751|FINC_HUMAN	19.2955344411413	21.2190665319646	21.443069344771	21.7283887803538	21.5447929784239	20.7183794127926	22.938102775098	23.3786986449215	22.1358121764551	21.7349575649121	21.9013650469681	24.3597722297152	sp|P02751|FINC_HUMAN
sp|P02753|RET4_HUMAN	28.7605116904712	24.5217842270594	26.8624710399854	26.2615133575396	19.592314097892	25.9847507575069	22.3211200474966	20.4604429556926	26.3289828154176	18.6638101147098	20.0595243188415	20.9646918763919	sp|P02753|RET4_HUMAN
sp|P02760|AMBP_HUMAN	29.3929866944674	29.2493780083664	29.4815991816287	30.1513484668431	20.6136295700651	28.6109431377879	29.6106491199789	29.783549377223	29.4459734545456	29.6639869979534	29.7627134223975	27.3568052868701	sp|P02760|AMBP_HUMAN
sp|P02763|A1AG1_HUMAN	22.4244402346097	23.1842676716934	27.9124261613333	28.255062019829	28.894062588681	24.2339880173264	26.7073839735782	27.8818003822077	28.4313830795305	28.9337453776705	27.9893384164369	23.9571739181021	sp|P02763|A1AG1_HUMAN
sp|P02765|FETUA_HUMAN	24.3109965723372	24.6733388847565	25.6125931875633	25.7972178113819	23.5630238128446	25.2383515437755	24.2639920402959	22.6584823121031	25.210273312006	22.0380302922473	22.0796409195261	22.9116916067826	sp|P02765|FETUA_HUMAN
sp|P02766|TTHY_HUMAN	23.6086503251246	20.1223946383464	21.9520136355895	20.2087449885144	19.5273030841483	21.9814366288383	20.180880708294	18.0140721953121	22.3073320278239	17.6880010737389	17.9312096869091	18.5940370571186	sp|P02766|TTHY_HUMAN
sp|P02768|ALBU_HUMAN	27.556718395467	28.4679117558725	28.0002531535209	27.3866154562319	29.7859765950987	28.3992314401867	28.4172475364477	26.6048026305896	27.9155170554656	26.9111115693267	28.8095175585863	27.8284558519952	sp|P02768|ALBU_HUMAN
sp|P02774|VTDB_HUMAN	20.0778399463341	20.9928890518377	19.7110607243834	18.3351085889976	20.7973754733541	20.7485551434838	21.9119700602316	19.9053150493031	20.0991483595296	18.660304418508	20.4499355867256	21.3640968724174	sp|P02774|VTDB_HUMAN
sp|P02775|CXCL7_HUMAN	15.3908949993896	16.3620027461458	12.5423028831316	12.7456850370628	14.3103576688952	13.4458233805922	12.6583483325628	11.7763268591468	12.719992001098	9.64087495932543	NA	11.6555936566959	sp|P02775|CXCL7_HUMAN
sp|P02776|PLF4_HUMAN	13.2609724471196	13.9214880738243	14.668267215126	16.1875577474062	19.853168268509	13.5667203872396	15.8610219819243	NA	17.2766568739089	13.8407468625532	11.6313073340613	11.4528854285337	sp|P02776|PLF4_HUMAN
sp|P02787|TRFE_HUMAN	24.4348375122647	24.6607327979645	25.1460640662536	25.0653806667215	24.8310015393944	24.2703869317956	24.372831950625	23.2308374495626	24.9216431010931	24.5808761054269	23.4294328810834	22.4213049519991	sp|P02787|TRFE_HUMAN
sp|P02788|TRFL_HUMAN	18.3105030710103	17.799109116842	19.6710167699913	20.1845163101633	16.9653803486654	17.5254618058595	25.739406066911	20.1022708953512	20.8033604362607	19.9153664929765	15.3773688775777	22.6887289794349	sp|P02788|TRFL_HUMAN
sp|P02790|HEMO_HUMAN	24.654107972778	23.4149033919965	23.3384399001025	23.3937268197455	22.5666966788484	24.4072801192749	23.8975598384635	24.1649792257791	24.0374186298924	22.3996651985613	19.2876859776637	21.1604666300536	sp|P02790|HEMO_HUMAN
sp|P02792|FRIL_HUMAN	13.230481332227	14.0908962054717	15.9214097989749	13.3498148466352	18.1200205903378	12.6040556148995	14.9311269142729	15.9205297478077	15.083111797929	16.7359910346541	20.1959776460682	14.4852595873159	sp|P02792|FRIL_HUMAN
sp|P02794|FRIH_HUMAN	NA	12.2947451864522	10.9518735482173	NA	12.6980218205798	12.4040799798882	NA	11.479053741176	NA	11.2264977498405	14.677590376275	NA	sp|P02794|FRIH_HUMAN
sp|P03950|ANGI_HUMAN	NA	NA	NA	NA	NA	NA	14.1758682767065	15.4250281543332	NA	14.9451127639946	14.4493471706765	14.6992714023366	sp|P03950|ANGI_HUMAN
sp|P03951|FA11_HUMAN	NA	NA	NA	NA	NA	11.3552993900697	NA	13.2010184717683	NA	NA	NA	13.7760748837906	sp|P03951|FA11_HUMAN
sp|P03952|KLKB1_HUMAN	11.4584274294993	16.0174070496568	13.5040075891862	11.3369886583237	10.573210913591	11.6281237229055	16.6798912486161	13.7833008653362	12.8921619934543	14.1824569154564	NA	9.96080124402372	sp|P03952|KLKB1_HUMAN
sp|P04003|C4BPA_HUMAN	NA	NA	NA	NA	NA	NA	17.7158777597186	14.3700473968023	15.9715368171414	11.7465253094404	NA	NA	sp|P04003|C4BPA_HUMAN
sp|P04004|VTNC_HUMAN	22.3476614708361	20.4946627615081	21.5948927823125	20.5688892518947	20.2469677017808	22.4521547231355	20.4009530810923	21.20644070709	20.3815809350958	21.2245930211402	20.3039601207813	22.3875842355344	sp|P04004|VTNC_HUMAN
sp|P04040|CATA_HUMAN	12.4224713740709	20.8722666812061	11.5475819826054	10.6171912610002	11.4033360712175	12.9385884142306	13.473722784986	11.3268574772969	11.3693158119215	10.9749714605116	11.40092932822	10.8820377030738	sp|P04040|CATA_HUMAN
sp|P04062|GLCM_HUMAN	NA	NA	12.1764730509985	NA	NA	13.1523662144245	NA	12.2667854133121	NA	12.9673094645806	14.397409345971	11.0192473397646	sp|P04062|GLCM_HUMAN
sp|P04066|FUCO_HUMAN	13.5391554959928	16.513694822623	18.658088225381	13.9757146712026	16.9852886763254	16.3105486172704	14.6441194402192	16.3148994552987	15.4452986024433	17.7536164867494	17.2306104885807	13.7224342388755	sp|P04066|FUCO_HUMAN
sp|P04070|PROC_HUMAN	13.2783193386417	12.7191334342346	12.1258018774133	NA	NA	13.8322014684323	NA	NA	12.6969762053917	12.3699166414145	NA	13.2299756463402	sp|P04070|PROC_HUMAN
sp|P04075|ALDOA_HUMAN	15.2025377093339	18.7185135324818	16.1422038285066	14.8413215608018	16.2408726832524	16.2975205533547	16.911219905802	NA	15.8139289151737	13.104399061358	13.6779957633313	17.3500275111233	sp|P04075|ALDOA_HUMAN
sp|P04080|CYTB_HUMAN	15.5814550590926	13.6540672235294	16.0457999838638	15.4991489394436	15.3356255014774	13.704109501973	16.2631269633726	15.0452951544967	16.6670560130788	13.5363778589461	12.8821879697662	13.0485763765666	sp|P04080|CYTB_HUMAN
sp|P04083|ANXA1_HUMAN	17.8589878327379	17.1888745167125	17.1017455389672	17.2663049900445	13.9931162352293	15.697849115141	20.810431985747	16.4075382677273	16.8222452134479	14.3860851506071	13.6469728657931	17.1386333221255	sp|P04083|ANXA1_HUMAN
sp|P04114|APOB_HUMAN	12.3886314214113	18.8326903912639	12.6890349840105	12.3358633433979	11.2686014406652	13.5089031339956	15.8587852612237	11.7768823585185	13.6815105733642	12.5476119095863	10.1186545450938	NA	sp|P04114|APOB_HUMAN
sp|P04118|COL_HUMAN	NA	NA	NA	NA	14.1678227513837	NA	NA	13.2743350208932	14.7860563983518	13.2907794240326	13.2437941301496	NA	sp|P04118|COL_HUMAN
sp|P04156|PRIO_HUMAN	17.3347553855072	15.817578605483	18.8905789282329	19.2771316922846	18.3512926262822	17.7016698902458	19.7582116424185	20.3093304138178	19.5666122546211	19.1845427156149	19.1580751871381	20.7047662288975	sp|P04156|PRIO_HUMAN
sp|P04180|LCAT_HUMAN	NA	13.7880331654479	14.5336677685986	NA	17.7690913447201	14.6961137161421	15.0140059672226	17.2162952439447	15.2159655124787	18.2813227875149	19.4609259704186	15.3175588184989	sp|P04180|LCAT_HUMAN
sp|P04196|HRG_HUMAN	15.1743729994412	13.5854022463133	14.8781439819288	15.5097386363732	15.6486683693413	16.1042082860756	17.4933065342031	13.9570682107229	13.8447328423645	13.1672574923236	15.5980007317773	12.9710348355424	sp|P04196|HRG_HUMAN
sp|P04211|LV743_HUMAN	17.6075094758119	19.6993966100026	19.7546500510622	18.9714550188894	20.0744792357326	19.4324331102484	17.6051665439248	19.6879186757351	19.3312492472231	18.9799288417214	19.5568788046898	18.3852180783731	sp|P04211|LV743_HUMAN
sp|P04216|THY1_HUMAN	18.6326100590077	17.7874251154742	19.7413270017097	20.2591311387501	17.3564748503535	18.0576059776165	19.0876981969505	19.2142769008641	20.0872234094253	19.4793800841657	17.0092734103182	18.7727940869944	sp|P04216|THY1_HUMAN
sp|P04217|A1BG_HUMAN	22.3813196114315	22.2869831005811	22.0918624573745	22.3542007414194	24.4249526513517	23.4262698713628	23.4032052369352	24.4434249428563	22.9627902318234	25.6169647723174	24.6877517001892	21.3234157234913	sp|P04217|A1BG_HUMAN
sp|P04233|HG2A_HUMAN	NA	NA	16.2524822944842	NA	16.0433750086529	NA	18.1855025076519	19.9453116743945	18.4747054850752	17.8168503478411	19.8911906206569	16.3498693489379	sp|P04233|HG2A_HUMAN
sp|P04264|K2C1_HUMAN	16.1982786649274	16.024354121224	20.7039603195999	17.3414554920245	17.6065248851474	19.4489022224825	19.3439404914653	20.3645939345732	17.0058152537425	22.9791207483999	18.6103813833126	16.867491502348	sp|P04264|K2C1_HUMAN
sp|P04275|VWF_HUMAN	14.4861238295452	14.8104657642757	15.137097250149	15.8468726001802	15.5794986206861	15.7148090108543	15.3708981954265	15.1984038983303	15.2044938773303	15.8043103253991	16.0330507547937	16.7214724136617	sp|P04275|VWF_HUMAN
sp|P04278|SHBG_HUMAN	13.7359508708116	NA	NA	12.1025231611525	NA	NA	11.5344693775744	NA	NA	13.5811330151859	13.163905759248	NA	sp|P04278|SHBG_HUMAN
sp|P04279|SEMG1_HUMAN	16.6968009603435	13.1279929541464	11.1780234591626	10.7714990785599	NA	NA	20.0823001091715	NA	11.3085998280528	NA	NA	18.5248305294036	sp|P04279|SEMG1_HUMAN
sp|P04406|G3P_HUMAN	18.051965928146	18.2591135932458	19.0074766489775	18.2248128624204	18.179083759598	19.298233194168	18.5889348533323	17.9968294688647	19.4418552458709	17.6597024042196	18.6659168225758	19.1293463792568	sp|P04406|G3P_HUMAN
sp|P04424|ARLY_HUMAN	NA	NA	NA	NA	NA	8.21261640373686	NA	10.4019970271195	NA	NA	NA	11.8316539968138	sp|P04424|ARLY_HUMAN
sp|P04430|KV116_HUMAN	19.0741695001372	19.1383762946501	18.7988801087424	19.2694169605707	17.9466712886049	19.5321523414062	18.6553609998528	18.8387303568189	18.015513940002	18.0253770717732	17.0367994343886	17.6128935304079	sp|P04430|KV116_HUMAN
sp|P04439|HLAA_HUMAN	15.1590144101468	14.7036961765646	12.292664776703	15.2209226034071	15.2141798106105	13.61248263774	12.3274591342277	15.9552069262908	13.4137833358422	15.8895724481458	13.3977056666712	12.9969179489339	sp|P04439|HLAA_HUMAN
sp|P04745|AMY1_HUMAN	12.4986805858923	13.125759578284	14.918464068082	12.9292461289205	16.0899542742514	14.2397630751	13.6996874486789	18.6958233088262	9.78310125603603	19.0817789720019	16.808631504053	13.8634028801972	sp|P04745|AMY1_HUMAN
sp|P04746|AMYP_HUMAN	19.495218995813	21.6440081961324	21.8138400853412	17.4332719080465	21.8163334846968	22.3567436178838	18.8294238290376	23.0348454098945	17.9181427367891	23.5888124017627	23.0999674046243	20.1179749473454	sp|P04746|AMYP_HUMAN
sp|P04792|HSPB1_HUMAN	19.132104913844	18.1724821930636	17.804711887697	17.4880196145318	17.354804290487	18.5771328623208	18.1611503102707	18.180210590395	17.6075197244405	16.6796539340259	17.6781497817174	18.2174590068389	sp|P04792|HSPB1_HUMAN
sp|P04908|H2A1B_HUMAN	18.0712663912802	16.8527190252668	17.4748999352588	17.4451849743103	17.8683587443597	18.0662593460635	22.0088652118258	16.1545144969705	17.0847913382922	17.5749803610775	17.134258498493	17.9302002800292	sp|P04908|H2A1B_HUMAN;sp|P0C0S8|H2A1_HUMAN;sp|P20671|H2A1D_HUMAN;sp|Q7L7L0|H2A3_HUMAN;sp|Q93077|H2A1C_HUMAN;sp|Q96KK5|H2A1H_HUMAN;sp|Q99878|H2A1J_HUMAN;sp|Q9BTM1|H2AJ_HUMAN
sp|P05023|AT1A1_HUMAN	11.9005208926758	12.5311237688363	14.4429370956002	14.6110830552908	14.2528919587526	14.9932780400196	12.5858624326684	12.1697667758425	12.3044618078843	15.4120508315415	13.5308488691383	15.7702864535518	sp|P05023|AT1A1_HUMAN
sp|P05026|AT1B1_HUMAN	14.9245427510211	14.0851427982747	13.6074146211985	14.6606152540677	15.0216864351034	15.8896495021257	13.771668773915	15.9931112666483	14.6987161641242	15.0291063425281	16.030168874105	16.7697193366102	sp|P05026|AT1B1_HUMAN
sp|P05060|SCG1_HUMAN	16.001262352434	14.3491183756445	16.2543665039098	15.403379488536	12.8596600632834	17.1371329065621	15.208824213756	13.6452040292843	16.1168402475387	13.3448493681252	12.7898910574563	14.2390737053832	sp|P05060|SCG1_HUMAN
sp|P05062|ALDOB_HUMAN	19.3108883778361	19.4655218341097	19.8423938060515	19.0375705748685	19.1546852987532	19.8864005434714	18.8292171773325	19.4743321378319	19.9717616774721	19.3768238619484	20.7049290628756	20.907090065763	sp|P05062|ALDOB_HUMAN
sp|P05067|A4_HUMAN	11.0903131755617	10.6776676743532	11.2233947951115	11.7424198617682	13.623906568794	12.5092289301569	14.221227370331	16.4840841223899	15.9594510170862	14.3070379601192	14.4022153763896	14.3183114732688	sp|P05067|A4_HUMAN
sp|P05089|ARGI1_HUMAN	NA	13.4908993799146	NA	NA	NA	NA	15.5238823889266	NA	NA	12.5854380246868	NA	NA	sp|P05089|ARGI1_HUMAN
sp|P05090|APOD_HUMAN	23.1654155236034	24.4228473764216	23.995184255762	23.349017519649	22.7030225588571	24.4686400050018	24.513096050269	27.0524200816762	24.0295990353293	25.7956408434104	24.5676856169223	24.8807423838871	sp|P05090|APOD_HUMAN
sp|P05109|S10A8_HUMAN	18.7671982144801	18.3181261613296	13.9908690939797	15.6682999802266	NA	17.4202614179411	18.8206554451782	13.8131093024882	15.8888269586071	13.6151052665659	NA	15.8170473024323	sp|P05109|S10A8_HUMAN
sp|P05154|IPSP_HUMAN	20.7322901830091	20.8138597594544	19.3075042455249	20.6952339074486	20.1117518704944	22.0447169158067	20.5373573494114	21.6949162732506	20.946728775711	22.3972332926632	21.0156374357865	23.2931361006386	sp|P05154|IPSP_HUMAN
sp|P05155|IC1_HUMAN	22.6196200443674	21.113381689004	22.9266066091145	21.4329222735653	21.4178339550653	23.3162314943539	21.7132310018928	21.2011175525894	22.7028555804761	21.5933648937204	21.4417737545935	23.1263074802453	sp|P05155|IC1_HUMAN
sp|P05156|CFAI_HUMAN	15.8748144023323	16.0215776893386	15.8615784946701	15.9021631009508	16.0469820364278	16.4551809881056	17.1920199759797	18.1168088869235	17.4117578744038	18.4048794135897	18.0792264154385	16.7614488130395	sp|P05156|CFAI_HUMAN
sp|P05160|F13B_HUMAN	12.7065256117404	9.93076354797545	10.2942646106482	13.2871087125343	NA	NA	13.2743939114098	11.5965017164356	11.4574402344413	8.81218903395586	10.8963517792215	9.90405716981941	sp|P05160|F13B_HUMAN
sp|P05161|ISG15_HUMAN	12.9312361521025	13.6734794461577	13.7411491993983	12.485236284197	14.5165539345669	13.7418572326355	10.56467783779	NA	12.8817540010976	NA	NA	NA	sp|P05161|ISG15_HUMAN
sp|P05164|PERM_HUMAN	20.0632089489971	19.5270462186737	14.8590099710434	14.9200286156543	12.5900028685121	14.7755744859157	19.8313621752237	14.3847227669057	12.9343786509033	13.8640281558049	NA	14.7161502215281	sp|P05164|PERM_HUMAN
sp|P05186|PPBT_HUMAN	NA	11.4305985346444	NA	13.0398818845083	NA	13.4956245175144	12.5263332416463	NA	NA	NA	NA	12.8263439138117	sp|P05186|PPBT_HUMAN
sp|P05362|ICAM1_HUMAN	17.0884280769764	16.7966878766978	18.05088842023	17.7159370601467	18.6418998246644	18.0394695091197	17.8281657380791	17.9508642551517	17.8662960604975	18.664685935204	19.5846125132308	19.2107788419541	sp|P05362|ICAM1_HUMAN
sp|P05387|RLA2_HUMAN	13.6497226912961	14.2670538925305	14.1460775622546	13.9033650857994	13.5615478771716	13.5341873746081	13.4903468695407	11.4673479216091	12.7435830784001	10.4015087869883	NA	14.2585473227635	sp|P05387|RLA2_HUMAN
sp|P05413|FABPH_HUMAN	23.5902528855758	24.8065448537842	23.4623538296949	23.9094731897867	22.2041721207855	22.7240131150055	16.6194688845576	16.8639058814555	23.0602316441935	16.9981525255085	17.6296691723412	18.6842415025024	sp|P05413|FABPH_HUMAN
sp|P05451|REG1A_HUMAN	20.8360035527427	18.345984124686	22.4384211252319	20.9443113943304	21.4263967805327	19.7443182792275	24.0208331572962	24.6583087269912	25.6518997810468	23.3357643263322	21.4513251468266	19.7945057398289	sp|P05451|REG1A_HUMAN
sp|P05452|TETN_HUMAN	15.3261306447942	16.7001242549642	17.4150192633807	18.2447699726435	18.1062867612655	17.2705826975424	19.8588475347782	19.9538366784511	18.1089427888217	19.0614227714683	19.9252143048271	22.4841959040655	sp|P05452|TETN_HUMAN
sp|P05543|THBG_HUMAN	17.6069029235785	17.1394144815748	18.9946031369732	18.0981242405644	20.772158954233	19.5657506618592	18.8721089778758	17.9755641845592	19.1388189038321	20.4624434744098	21.2155724091016	19.2242390819463	sp|P05543|THBG_HUMAN
sp|P05546|HEP2_HUMAN	16.3360253802987	13.7661177232983	14.4478581993789	NA	14.8876152934884	16.3657596497756	16.5039489771688	NA	14.7658442365911	12.898515996923	13.6239925216536	14.3359240235161	sp|P05546|HEP2_HUMAN
sp|P05556|ITB1_HUMAN	NA	NA	NA	NA	NA	NA	NA	14.6719934948137	NA	15.0167188143156	16.0765476874231	13.7291561883882	sp|P05556|ITB1_HUMAN
sp|P05783|K1C18_HUMAN	15.7008990116883	NA	14.6080080302309	14.4470322063059	14.6811135731513	16.2472527954339	13.8158603656578	13.9559154954451	16.0794462569656	NA	NA	14.2223715121913	sp|P05783|K1C18_HUMAN
sp|P05787|K2C8_HUMAN	16.2170192080982	12.5824676515525	15.1991136411477	15.3985869881545	15.1174342498779	15.9046584607038	14.1792174359885	14.6757026059047	16.4868112452759	13.0909565383022	12.2940292239614	15.2118447373049	sp|P05787|K2C8_HUMAN
sp|P05937|CALB1_HUMAN	13.584598184605	14.0452782571847	18.1824725947043	18.4119282045528	18.8276557324929	15.4423654203306	16.2672199158074	16.972762507715	18.6796633025531	17.1233862833471	16.2196673638124	19.5057533310385	sp|P05937|CALB1_HUMAN
sp|P05981|HEPS_HUMAN	NA	NA	NA	NA	14.4757344426621	NA	14.5669585106452	14.7814991693879	15.5844778469925	14.8899624574556	15.8652465292279	13.6887039015048	sp|P05981|HEPS_HUMAN
sp|P05997|CO5A2_HUMAN	13.7203301326194	14.3725172079502	15.1764283956718	15.560315591578	15.7574720666074	15.5726059726232	16.1432112381353	17.1823952863559	14.8650066450119	17.3531751964121	16.7712604125692	18.8790563140032	sp|P05997|CO5A2_HUMAN
sp|P06127|CD5_HUMAN	NA	NA	NA	NA	NA	NA	14.3037187975847	15.9492061797308	NA	14.2156042009722	15.0867522855367	16.4396727305035	sp|P06127|CD5_HUMAN
sp|P06133|UD2B4_HUMAN	NA	NA	NA	13.4149685358847	14.3969343145947	NA	15.3371138435567	NA	13.2013107053637	NA	NA	16.3883993505825	sp|P06133|UD2B4_HUMAN
sp|P06241|FYN_HUMAN	13.1649915093677	13.3605734642696	NA	13.1083045236013	NA	13.3306514277206	15.2502665535804	NA	NA	NA	NA	16.8618913789199	sp|P06241|FYN_HUMAN
sp|P06280|AGAL_HUMAN	18.197750201561	18.012867328029	19.1016549367111	17.4614479918904	17.9982961901662	19.0829072021974	17.7313642344859	16.8643074578337	18.5567036961712	18.1080309201001	18.4379890276101	19.3976559526833	sp|P06280|AGAL_HUMAN
sp|P06310|KV230_HUMAN	18.3836250835793	17.1741680752414	NA	NA	NA	17.6076773194703	NA	NA	NA	NA	NA	NA	sp|P06310|KV230_HUMAN
sp|P06312|KV401_HUMAN	22.1742642368885	22.1456078151399	22.9664765021874	24.4368654555501	22.7321425414776	22.556629959705	22.2394144429507	22.3694985905904	22.4943742145391	23.1269332999178	22.1469373337574	22.00062231913	sp|P06312|KV401_HUMAN
sp|P06331|HV434_HUMAN	13.8411545057517	15.1191649142197	16.3095002006993	15.3241505686446	17.2812810692237	16.0223101440564	17.4142633750988	17.5153573869375	16.2357566923565	17.4400978181412	16.9465919634862	16.3508877419616	sp|P06331|HV434_HUMAN
sp|P06396|GELS_HUMAN	23.9281741185726	23.1897070617231	23.4441934386552	24.4214830134187	21.7879935175399	23.7191698329238	24.7027678214123	24.7180824622865	23.3432431396578	23.8579013943583	21.2189075627883	22.9907043144565	sp|P06396|GELS_HUMAN
sp|P06454|PTMA_HUMAN	23.1791389039577	22.1749545086861	22.2789516191258	22.5605165353336	23.3344941813463	22.1364878591304	21.2618216285242	20.1828318521648	18.0030764820561	21.2508590642326	20.6323867711813	21.9840486270199	sp|P06454|PTMA_HUMAN
sp|P06576|ATPB_HUMAN	14.1121735181102	13.6044900379112	NA	13.1995657495889	13.3046948340354	13.929731616405	14.6075607284895	13.3653475227152	NA	NA	12.8569366351446	13.9580478006967	sp|P06576|ATPB_HUMAN
sp|P06681|CO2_HUMAN	16.3770371988312	15.2111681459985	15.5814077462152	14.9756076212186	15.1093477940137	16.3231561007555	16.0680158906871	15.2615257863565	16.42239793146	15.0321044797362	14.908468483949	15.3904397820265	sp|P06681|CO2_HUMAN
sp|P06702|S10A9_HUMAN	21.0300583236514	21.1857664225703	17.2586751190624	17.7634364249182	14.5646877251662	19.3135443132267	21.1747857211969	16.5904979914807	17.8943398806743	16.1861678077073	14.6153224081662	18.2546366283873	sp|P06702|S10A9_HUMAN
sp|P06703|S10A6_HUMAN	NA	13.1678340985671	NA	NA	NA	12.9819015603029	NA	NA	NA	NA	NA	NA	sp|P06703|S10A6_HUMAN
sp|P06727|APOA4_HUMAN	20.3490724617803	16.4550036014524	15.0844070523681	13.6333021643786	13.4687614322845	15.703489108228	15.0875473944625	16.0979916594898	15.8773583274055	13.8366546189266	14.1561073429096	15.9784571830743	sp|P06727|APOA4_HUMAN
sp|P06732|KCRM_HUMAN	14.6729417815461	12.8008387900916	13.7031607640645	13.0540461430571	NA	12.6637656063299	14.8789891808339	12.506776761024	13.6910530854085	NA	14.6522190147437	NA	sp|P06732|KCRM_HUMAN
sp|P06733|ENOA_HUMAN	17.5356047837283	18.6436438284155	18.1096936612508	17.7297573398913	18.3960690745935	18.651100341338	18.8646783832771	18.0827527546155	18.9048497284739	17.3446955803327	17.9931595831572	19.2440436721722	sp|P06733|ENOA_HUMAN
sp|P06734|FCER2_HUMAN	15.3459085688067	14.3839059152353	15.7163562384118	15.1972686705896	15.6211700736271	15.7081361496573	16.1700695265318	17.568448120238	16.4539732227922	16.3440479171419	18.139653083233	17.0682997312367	sp|P06734|FCER2_HUMAN
sp|P06737|PYGL_HUMAN	NA	NA	NA	NA	NA	NA	15.978020847423	NA	NA	NA	NA	14.2405134471703	sp|P06737|PYGL_HUMAN
sp|P06744|G6PI_HUMAN	13.2448923830909	12.3962434496182	13.8946233528466	12.3209410891231	12.7326620459162	14.1402203374159	14.455614477978	13.4008316813456	13.3662045593449	13.3599252123442	13.2034289473133	12.8448131704706	sp|P06744|G6PI_HUMAN
sp|P06748|NPM_HUMAN	14.2065695120858	15.3432113913503	13.4036320672721	13.7264479712073	14.0149799572147	13.6270181008821	14.8830407540544	NA	NA	NA	NA	13.7096248549313	sp|P06748|NPM_HUMAN
sp|P06753|TPM3_HUMAN	15.3582303191036	13.1286648743272	14.6291095319207	13.4312000001059	13.1942659520412	12.3127478123843	16.8573648873352	14.082317222477	14.6208306351908	12.5358226359001	12.800992947095	14.1342855897489	sp|P06753|TPM3_HUMAN
sp|P06858|LIPL_HUMAN	NA	NA	NA	NA	NA	12.3696657465422	NA	12.7641248112683	NA	12.7606747427042	12.1312075727263	13.6035679027188	sp|P06858|LIPL_HUMAN
sp|P06865|HEXA_HUMAN	15.9189376808387	16.8864739943883	17.7633025071776	14.3360024163718	17.4341855502204	17.4466021571864	15.2497522608426	16.9461441001224	17.1454711641973	16.5876011013087	18.4959238373668	16.3837165524781	sp|P06865|HEXA_HUMAN
sp|P06870|KLK1_HUMAN	18.3329868637476	18.1776469152013	18.214520365254	19.5289028454589	20.1176727104437	20.7166774650186	20.2853751717063	20.6575815045152	17.9313747270374	20.602447954687	21.3343384377285	24.519189368339	sp|P06870|KLK1_HUMAN
sp|P07093|GDN_HUMAN	NA	NA	NA	NA	NA	NA	12.4686946185735	NA	NA	NA	NA	13.0148944180875	sp|P07093|GDN_HUMAN
sp|P07108|ACBP_HUMAN	18.8374540861081	18.8861465247466	20.6250110647501	21.2638430234007	17.5936689979944	18.5954089897345	18.3561320838784	18.1031314828132	20.0829051949434	16.3770044486052	16.8279377798207	19.9884543378056	sp|P07108|ACBP_HUMAN
sp|P07148|FABPL_HUMAN	18.3985446431006	18.27094294911	19.2246056410215	19.7531925870425	19.0369596480557	18.3300463082898	16.941375984996	15.931797300102	19.6325783623541	15.7855956590923	16.4957442047858	18.3369840509671	sp|P07148|FABPL_HUMAN
sp|P07195|LDHB_HUMAN	16.9593607931144	19.8176578072868	18.9698314358706	16.4675061791838	17.9775803971498	18.942742829714	16.7167076310267	17.4583742324025	18.6064255148319	17.1935186880534	18.4061431242429	18.3432737055535	sp|P07195|LDHB_HUMAN
sp|P07203|GPX1_HUMAN	NA	15.1457313562863	14.100638096592	14.3295644098352	14.7307468620729	NA	13.7260498288801	14.4836272351137	14.0545863552273	12.92143027095	12.9821505695263	13.9679091934355	sp|P07203|GPX1_HUMAN
sp|P07204|TRBM_HUMAN	12.5376348539745	12.4848943704861	12.7895381787449	13.2697749497499	14.5937198762119	12.5554764898545	15.3764829599113	16.4304048374708	15.4845668372784	16.7308403247548	17.8869172473058	13.7042804617026	sp|P07204|TRBM_HUMAN
sp|P07225|PROS_HUMAN	14.935478487803	15.1156599226507	14.1769827500663	14.8090830750505	14.7157788022466	15.255357348152	13.0775909704699	12.9515521843998	13.5817009455923	13.0301013257764	13.1791675285353	14.139298672821	sp|P07225|PROS_HUMAN
sp|P07237|PDIA1_HUMAN	18.2883666647185	16.9222836941813	17.8150532678883	17.3121673093496	16.0399402024503	16.9572315345282	16.6363407988503	15.757487141655	17.3095464533253	14.759674540122	13.9584875725555	15.0971506133435	sp|P07237|PDIA1_HUMAN
sp|P07288|KLK3_HUMAN	17.9143946618855	21.7900370426531	23.6824210334186	24.1855713440205	18.8463056553082	21.2641447675091	21.478157379214	23.3055454765804	22.7888346912524	20.6364131027365	19.0743276317752	24.6076782664977	sp|P07288|KLK3_HUMAN
sp|P07306|ASGR1_HUMAN	15.302090824064	15.1937195684803	15.6428088599559	15.4352321356858	15.0932186387357	15.6861576673936	15.3210082075418	15.6495258168977	14.5485792831192	14.6362432232004	NA	16.4577854132644	sp|P07306|ASGR1_HUMAN
sp|P07307|ASGR2_HUMAN	15.495687884347	NA	14.8157129021526	NA	NA	NA	14.2336715893875	14.1279658100146	14.9470226230847	13.7500418894759	14.1230603630302	NA	sp|P07307|ASGR2_HUMAN
sp|P07311|ACYP1_HUMAN	11.4378150762522	15.2153056343013	NA	NA	NA	11.222962293484	12.9063659896017	11.3363882226654	11.9895678132283	NA	NA	13.4917297805192	sp|P07311|ACYP1_HUMAN
sp|P07320|CRGD_HUMAN	13.7124090808464	13.0614239076256	13.2542002798307	14.10290290998	13.9824455368325	13.8808105093069	NA	12.7671641250095	12.9839115420131	NA	14.3831323159967	14.3428655147412	sp|P07320|CRGD_HUMAN
sp|P07333|CSF1R_HUMAN	NA	11.3847218945497	NA	11.9176803484872	13.8658372415561	10.9058606435448	13.2686519430258	14.5718035243511	11.263885604235	14.1736134326147	16.1875584468676	15.391492465901	sp|P07333|CSF1R_HUMAN
sp|P07339|CATD_HUMAN	21.8779611164856	21.6238812390714	22.1559286003003	21.3056733322877	22.1326900530045	21.704798679264	21.9389942820976	20.3227778609787	21.4769169432072	21.7107310826511	21.8788252343903	21.7764884098436	sp|P07339|CATD_HUMAN
sp|P07355|ANXA2_HUMAN	16.4630368375864	17.4925166150322	15.9071750491788	16.0824540457539	15.9870801980491	17.3517484565316	16.9858661917937	15.0221849650041	15.2380086231857	15.1282770151188	15.0886556804382	16.7512736920164	sp|P07355|ANXA2_HUMAN
sp|P07357|CO8A_HUMAN	NA	15.4999334123994	12.7369941269345	NA	13.4405852392027	14.913439010851	16.0849414532926	12.5971014047573	14.2196466243273	13.2925333977023	NA	12.9973452975952	sp|P07357|CO8A_HUMAN
sp|P07358|CO8B_HUMAN	NA	NA	NA	NA	NA	15.0823621404868	16.8811056422172	NA	NA	NA	NA	NA	sp|P07358|CO8B_HUMAN
sp|P07359|GP1BA_HUMAN	15.753122977816	16.3855351273204	17.051907701408	17.6087453108676	19.7645949040749	18.4554594439296	16.7653702087214	17.0640937582309	16.641118397246	19.0481240304995	18.1503140947146	13.6558195015056	sp|P07359|GP1BA_HUMAN
sp|P07360|CO8G_HUMAN	21.2420455319995	17.6882415212979	21.5988967664695	20.2400336883808	16.6384581781824	18.7752704107464	16.4993214186845	NA	20.9585162513208	14.7296041177954	13.8844386650556	14.809030334981	sp|P07360|CO8G_HUMAN
sp|P07437|TBB5_HUMAN	13.0986801951047	NA	12.0618303128239	NA	NA	NA	13.2926135554397	12.7448152998312	NA	NA	NA	12.8500245046646	sp|P07437|TBB5_HUMAN
sp|P07451|CAH3_HUMAN	21.2999144571741	15.869458146489	17.9791007158893	15.7609473444597	NA	18.6167831731399	15.7443221159637	NA	18.5068923748404	NA	NA	NA	sp|P07451|CAH3_HUMAN
sp|P07476|INVO_HUMAN	NA	12.9363856174857	NA	NA	NA	NA	14.5109026513892	13.2292770068381	NA	NA	NA	NA	sp|P07476|INVO_HUMAN
sp|P07477|TRY1_HUMAN	14.8338698669916	NA	NA	NA	NA	NA	NA	11.3218811728235	NA	NA	NA	13.3715759463573	sp|P07477|TRY1_HUMAN
sp|P07478|TRY2_HUMAN	21.7785750936875	19.4103567388751	19.7176928894297	20.7488632601731	18.3411234649162	19.5098654623877	15.5311997961337	16.6453457253347	17.5685529887945	16.4241355403726	13.5236012334248	12.8766313469003	sp|P07478|TRY2_HUMAN
sp|P07585|PGS2_HUMAN	NA	NA	NA	16.9576824740264	16.0779740528409	NA	18.0978153934471	17.1987148667531	17.5592979702157	16.8032728163742	16.4501631313032	18.0992452645233	sp|P07585|PGS2_HUMAN
sp|P07602|SAP_HUMAN	11.8524829282302	13.5863344407292	15.4453388280178	15.2628075484379	18.9618992430567	13.1655830037193	17.3523424931908	19.9009784055163	17.4758834585537	20.3880756995381	21.7811857668431	18.6338683485226	sp|P07602|SAP_HUMAN
sp|P07686|HEXB_HUMAN	15.6008218151815	16.9829261749256	17.8061755824942	15.275424974116	16.9522268075489	17.554757381107	14.8875946620135	16.8487510137093	16.0632831150251	16.4052107655248	19.1084763030666	17.6988545022797	sp|P07686|HEXB_HUMAN
sp|P07711|CATL1_HUMAN	20.4659127047831	16.9453590874121	18.7172671052723	17.6360859178344	18.4410161687316	18.7441956249961	17.7046005380327	18.1381074719131	19.5221662740387	17.3156388293928	19.810444976527	18.8276784341547	sp|P07711|CATL1_HUMAN
sp|P07737|PROF1_HUMAN	24.6887087316207	21.8413891054366	23.8491610858677	23.6523084490568	19.8713472972891	23.5482937989657	21.30665998054	18.1280403156828	23.4288991293068	16.9061112336654	17.5708523074727	18.9865804604136	sp|P07737|PROF1_HUMAN
sp|P07738|PMGE_HUMAN	15.7334613492537	17.7048249592736	13.3239662929842	13.8062021993185	14.6660551351849	14.6036123434251	12.1981041356042	NA	13.6728832228935	NA	NA	NA	sp|P07738|PMGE_HUMAN
sp|P07741|APT_HUMAN	11.8297174799262	12.9756909244596	NA	NA	NA	13.9914736842787	NA	NA	NA	NA	NA	NA	sp|P07741|APT_HUMAN
sp|P07858|CATB_HUMAN	15.3902535642677	15.1328789874694	17.0802560912991	16.8940949787733	19.1254966848038	15.2897395556816	19.118909674504	18.7520405287957	19.9864055354308	19.581450752878	22.5937762644885	18.7294531146468	sp|P07858|CATB_HUMAN
sp|P07900|HS90A_HUMAN	13.257928607203	NA	14.7599544692525	14.0857784746292	13.3172134967361	15.8096054141073	13.9244944245769	13.9179604038966	14.6525801887525	13.5699922791282	14.5114628927947	15.6789868069548	sp|P07900|HS90A_HUMAN
sp|P07910|HNRPC_HUMAN	13.1138271899581	12.5166469169141	NA	NA	NA	11.7306138669952	NA	NA	NA	NA	NA	NA	sp|P07910|HNRPC_HUMAN
sp|P07911|UROM_HUMAN	23.1244595025938	21.8546649346585	24.0889926803863	24.4668574345363	24.3353485086374	24.3988278886572	25.6127516351808	29.1311257222414	26.6766397677403	26.8892991652491	27.8724243131522	26.9800664575844	sp|P07911|UROM_HUMAN
sp|P07942|LAMB1_HUMAN	13.4375050235386	13.6457685476629	13.6285269476097	14.3539224634839	15.3771789127125	14.2770190860034	14.5391442825097	15.6413228637773	14.6279940290866	16.8182547528539	17.0812041060531	13.4233870562172	sp|P07942|LAMB1_HUMAN
sp|P07948|LYN_HUMAN	NA	NA	NA	NA	NA	13.1970987014857	NA	NA	NA	NA	NA	13.7055750499318	sp|P07948|LYN_HUMAN
sp|P07951|TPM2_HUMAN	NA	NA	NA	14.0168012904166	14.2798497627121	14.9935660577235	12.7828820670466	NA	12.4012329503977	NA	NA	NA	sp|P07951|TPM2_HUMAN
sp|P07996|TSP1_HUMAN	16.9561112311346	17.0335141712795	17.2558081393212	17.109342086793	18.0733668454875	17.0112706391841	17.3368485159513	18.8142379413181	18.4720907016131	17.9147869744198	16.8789224644487	18.135403307027	sp|P07996|TSP1_HUMAN
sp|P07998|RNAS1_HUMAN	19.5007015450501	17.5803230076062	19.5057281526531	20.50125653004	20.7901652328465	18.8005428933431	22.7221019064343	23.2155430321428	21.5881671961473	21.8666294709362	22.2853936776011	22.5765605473772	sp|P07998|RNAS1_HUMAN
sp|P08123|CO1A2_HUMAN	12.5530679194836	13.1932411982193	15.2131692385071	14.0699152480685	13.8049164196037	14.00362867995	14.648519036648	14.4771144599975	14.524649662483	12.264156221745	11.635262056258	15.8805191260084	sp|P08123|CO1A2_HUMAN
sp|P08133|ANXA6_HUMAN	14.3776586784636	14.044989576141	15.2510139912504	15.3176716811541	15.0730491881047	15.0025032819092	16.5527939199053	15.3425974389717	15.927361466897	14.5286690839331	15.2586640223033	16.1185286967482	sp|P08133|ANXA6_HUMAN
sp|P08134|RHOC_HUMAN	NA	NA	NA	NA	NA	NA	NA	11.8586639501236	12.2556424594321	NA	12.3422564644102	NA	sp|P08134|RHOC_HUMAN
sp|P08172|ACM2_HUMAN	12.4758088227671	NA	NA	NA	NA	13.8235505730661	NA	NA	NA	NA	NA	NA	sp|P08172|ACM2_HUMAN
sp|P08174|DAF_HUMAN	13.3909134570624	14.0609268721285	14.686629020964	16.2957788593369	18.507043562513	13.7990170101796	20.7184536970275	23.1326145780275	19.5482626701411	22.6190768220643	23.4450077148968	18.3788880972287	sp|P08174|DAF_HUMAN
sp|P08183|MDR1_HUMAN	NA	NA	NA	NA	NA	13.848233242112	NA	NA	NA	14.0029790570445	13.3993882152582	15.1289065561716	sp|P08183|MDR1_HUMAN
sp|P08185|CBG_HUMAN	18.8141509512765	20.0453458660835	19.9613534208115	20.3495556053497	21.6813487962062	20.5919973825168	19.2347333278189	20.3346036060448	20.4057821810535	22.5993723500106	22.2984529306853	18.8839136862324	sp|P08185|CBG_HUMAN
sp|P08195|4F2_HUMAN	16.8894548776425	16.1965861593542	16.7473863750887	16.521962792538	17.4560115149415	18.0690357702672	15.7261134077244	17.3466268283058	17.3473119328245	17.3625790521707	17.5429591202302	17.3343680095371	sp|P08195|4F2_HUMAN
sp|P08217|CEL2A_HUMAN	16.5526814646609	NA	14.7216505659793	13.3210235936452	NA	15.5626506410738	NA	NA	NA	NA	NA	NA	sp|P08217|CEL2A_HUMAN
sp|P08236|BGLR_HUMAN	13.3919560808244	15.7056600034897	15.4751288560082	15.2966030743666	15.3752388593164	17.0743315398002	17.0255378553826	15.7651871658499	15.6298488714783	16.1866346096853	15.6710487410548	18.0576124791452	sp|P08236|BGLR_HUMAN
sp|P08237|PFKAM_HUMAN	13.3008508086956	13.8420499634975	NA	NA	NA	13.3736163729141	NA	13.714612686242	13.6230405888475	NA	NA	NA	sp|P08237|PFKAM_HUMAN
sp|P08238|HS90B_HUMAN	14.9236425511538	14.3322681879046	16.1178529030223	15.6522317017979	14.9137963961981	16.4758238606179	15.4313069072184	15.246719198592	16.2462901830508	14.6282280260153	15.0310944237226	16.6212676399477	sp|P08238|HS90B_HUMAN
sp|P08246|ELNE_HUMAN	19.1998803653723	19.0338588914607	15.6212504885975	14.7353637454026	11.9195361928887	15.3761637584707	19.646703398633	13.9942098503277	11.3174874796957	12.9643123775924	NA	14.2404092582478	sp|P08246|ELNE_HUMAN
sp|P08253|MMP2_HUMAN	NA	NA	NA	NA	12.3595243223459	NA	13.1005292602302	NA	11.6510024930721	NA	NA	13.7033826435472	sp|P08253|MMP2_HUMAN
sp|P08254|MMP3_HUMAN	15.6258983801325	12.9668706492194	NA	NA	NA	NA	12.8265769111286	14.7596490984319	12.5663508352517	NA	NA	11.5456665923037	sp|P08254|MMP3_HUMAN
sp|P08263|GSTA1_HUMAN	17.4227913904508	17.1361395467172	18.7275706495658	16.4507589701261	16.4892352119283	19.4250348693559	17.5913440686008	16.8221672267714	19.5362101818743	18.5128653232141	18.6544686747513	18.516817879424	sp|P08263|GSTA1_HUMAN
sp|P08294|SODE_HUMAN	18.8809555488046	18.0299057928893	18.686284781403	19.3175486409332	19.1062603690069	19.1261476639818	19.9058778056361	20.8317423846786	19.2983085809445	19.5012027349193	19.7272467970541	21.1106701476204	sp|P08294|SODE_HUMAN
sp|P08311|CATG_HUMAN	17.3752309809104	15.2330498568515	NA	NA	14.0148757023511	13.9748084366107	18.356508740362	13.4039563864462	12.6792347053673	NA	NA	NA	sp|P08311|CATG_HUMAN
sp|P08473|NEP_HUMAN	18.3479339288827	18.235433499446	19.6442513876115	18.4107178145915	18.8944992524079	19.7103630193379	19.3710580119401	19.9265057580723	19.3353308934102	18.7806771755558	19.1131299871868	19.9874697736887	sp|P08473|NEP_HUMAN
sp|P08493|MGP_HUMAN	19.4098540337681	NA	NA	NA	NA	15.9775209217507	NA	NA	NA	NA	NA	14.8787242358607	sp|P08493|MGP_HUMAN
sp|P08519|APOA_HUMAN	13.3516189853785	13.9434595827274	13.4433087012733	14.8214180290451	13.390268221613	13.3143378715497	18.7376032179344	18.3644451118817	15.5273795411125	17.9018806870016	17.1303776316385	17.6062265595854	sp|P08519|APOA_HUMAN
sp|P08571|CD14_HUMAN	25.7746192612539	24.8962615896273	26.2559175829602	26.5076110521349	25.5957063541275	26.2115273574552	24.4152679861638	24.2356794394183	25.6915365327635	24.9944469585695	24.1872484951212	23.7383918248642	sp|P08571|CD14_HUMAN
sp|P08572|CO4A2_HUMAN	18.1892285163013	17.4162258316521	18.6315554213686	17.8232676368878	18.2403381124963	18.6521789820096	17.6824455384129	18.3707660768598	18.7939524720677	17.7886892472603	18.0989597174574	19.1877774550201	sp|P08572|CO4A2_HUMAN
sp|P08582|TRFM_HUMAN	13.0984045435439	12.6631448816459	12.2329521057678	14.4877837769498	14.2708551672739	13.5745766415419	14.5900838272809	16.0696875710847	NA	15.9697434294539	16.4640837865698	15.7971250452593	sp|P08582|TRFM_HUMAN
sp|P08603|CFAH_HUMAN	17.4703640732967	19.0981892917528	16.7358003122322	16.1581449556609	16.7098925848492	18.2722184898377	19.1881748747396	17.3517626169036	17.7101568004455	16.4346464396726	15.5378259684139	17.4276016709142	sp|P08603|CFAH_HUMAN
sp|P08637|FCG3A_HUMAN	17.1144763969938	17.491900865545	16.8718175668798	17.7737720156805	18.2907538285602	15.2689047699486	18.1510684679398	18.8824723810301	17.2367532873585	17.912369380538	19.3751050408477	19.742492005312	sp|P08637|FCG3A_HUMAN
sp|P08670|VIME_HUMAN	15.2241776922749	11.3780595439094	13.3387803369299	13.2322443820502	NA	13.1601418653827	17.2939809029188	NA	13.4416938081656	NA	NA	12.1425433939379	sp|P08670|VIME_HUMAN
sp|P08697|A2AP_HUMAN	17.5727720944402	16.5664255192379	17.0674113244745	15.4017611311383	16.3669712527754	17.0025276829432	15.9430390046798	16.6293445200867	17.7700020497471	17.730593899659	16.9794807421856	17.4209012133745	sp|P08697|A2AP_HUMAN
sp|P08727|K1C19_HUMAN	13.4237173803095	13.2803041425204	13.3569431491734	NA	13.506451741937	13.7687379305137	13.4340782107163	12.6631910196799	14.6031188470661	NA	NA	12.7157975795738	sp|P08727|K1C19_HUMAN
sp|P08729|K2C7_HUMAN	NA	9.53836405420973	11.8777503215962	NA	NA	10.7836350331589	NA	NA	NA	NA	NA	9.20760056244228	sp|P08729|K2C7_HUMAN
sp|P08754|GNAI3_HUMAN	14.6670326688763	13.9793041827152	15.532401499948	14.5198296520728	14.0533935356484	16.2796642063008	15.2537825891591	16.3128585301758	13.414824032548	15.5479186447556	15.8874208122573	16.9905967903452	sp|P08754|GNAI3_HUMAN
sp|P08758|ANXA5_HUMAN	15.6069627070091	16.0706997614969	18.3338827026313	17.7755997829599	17.1802101127712	17.4161054680079	16.4240588884573	16.6338966987284	18.1575891985989	16.3130866580053	16.3898972556351	18.3598003154007	sp|P08758|ANXA5_HUMAN
sp|P08779|K1C16_HUMAN	11.8812676790573	NA	NA	11.4889387716243	NA	NA	13.3604946719322	14.965962367162	NA	13.3306863443985	9.2525121823541	10.4835978366231	sp|P08779|K1C16_HUMAN
sp|P08833|IBP1_HUMAN	21.9744350525415	16.6490633369759	18.8330603792596	18.4657818385616	14.8219855915008	20.9759128142961	NA	11.7763034090369	15.3889325463748	NA	10.8329872233478	16.1248698215777	sp|P08833|IBP1_HUMAN
sp|P08865|RSSA_HUMAN	NA	NA	12.6687265848395	NA	NA	NA	12.092998307947	NA	12.7067857042962	NA	NA	12.8707899133224	sp|P08865|RSSA_HUMAN
sp|P08887|IL6RA_HUMAN	13.8103385101769	13.3261269035828	13.6128458071999	14.9962237384619	NA	14.0550149255321	NA	15.0124201119496	14.9925283234999	NA	NA	15.3947960285191	sp|P08887|IL6RA_HUMAN
sp|P08962|CD63_HUMAN	NA	15.605835553124	18.1050662443195	17.8380094162353	15.9145467439541	16.7810286821458	17.360590739989	17.3416460152397	17.6500906876854	16.2577440196867	18.0283316497291	19.4574458396711	sp|P08962|CD63_HUMAN
sp|P09131|P3_HUMAN	NA	NA	NA	NA	13.5072242520744	NA	12.7693057322762	14.6499067562674	NA	13.5922455379846	15.1320619452624	15.6805836580052	sp|P09131|P3_HUMAN
sp|P09210|GSTA2_HUMAN	16.0410545146672	14.1750391204751	16.8456795109181	15.5178321314308	16.263752738163	17.6251197695294	15.5226454109957	15.0617134850049	17.3093857582977	16.1506013855451	16.51414809821	18.3282057492987	sp|P09210|GSTA2_HUMAN
sp|P09211|GSTP1_HUMAN	17.9619396758049	17.0757186669761	17.1535521527913	16.3237559157529	16.2257271708969	17.5654862053357	17.7832273195739	16.305923990236	16.7582582617985	15.7419131554556	16.5952420390942	17.3614922853897	sp|P09211|GSTP1_HUMAN
sp|P09228|CYTT_HUMAN	16.2177659120862	14.6294935440999	16.8958401639925	14.6251337408627	14.4027628937972	17.0977914844878	14.0234905281809	14.3873931870006	18.6339278374114	NA	13.6487192105718	15.6286950286346	sp|P09228|CYTT_HUMAN
sp|P09237|MMP7_HUMAN	14.9262351005953	15.0225890734262	14.7470016856832	14.7406386230409	14.0356798443589	NA	16.2001928785236	14.2543990279371	15.0677782291538	14.2538917460383	NA	NA	sp|P09237|MMP7_HUMAN
sp|P09327|VILI_HUMAN	13.2901038583812	13.3463591694856	13.3921955817467	NA	13.5365310238882	15.2173342250709	12.4924329163115	11.7596517612376	13.5469229410866	NA	11.6169750503206	14.2098150634177	sp|P09327|VILI_HUMAN
sp|P09382|LEG1_HUMAN	17.0411180058397	12.5130023423028	13.0792203776054	15.4477473831152	12.5584868145357	14.9868013081408	12.9111645130431	13.7267861427903	15.2786734393214	13.2493794482575	13.6227534332671	12.0441597512844	sp|P09382|LEG1_HUMAN
sp|P09417|DHPR_HUMAN	15.2156309930551	16.0802698216221	15.4292337700828	13.648800367226	13.3774681128301	14.8983334294661	13.0489246360887	13.5257345856777	14.5876921338054	NA	15.0236591687993	14.1008770512661	sp|P09417|DHPR_HUMAN
sp|P09455|RET1_HUMAN	16.4027041977001	14.9033502475813	16.045979169623	16.8787700166331	15.8333956608679	16.4000783445287	14.275592966061	12.9663796336052	15.7464914138482	15.1358174204437	13.8880883348526	NA	sp|P09455|RET1_HUMAN
sp|P09467|F16P1_HUMAN	16.7640437209064	17.7903817343614	17.9860376799429	17.271442135378	16.8494595926421	18.0414069266523	15.9948182627635	16.2974117795006	17.5827311086854	16.5135323666848	17.4051716563984	18.547320243637	sp|P09467|F16P1_HUMAN
sp|P09486|SPRC_HUMAN	14.6532943791575	NA	NA	12.6855399131487	NA	NA	12.8321444635835	13.1392961072416	13.6575200046073	12.4639632646002	13.9348559947967	14.0472094114061	sp|P09486|SPRC_HUMAN
sp|P09525|ANXA4_HUMAN	15.8262873001266	16.622592117803	16.9873279341718	16.2934099119746	16.3887427402656	17.2757617638168	16.9122027815487	16.7742129536649	17.253345329179	14.9160012682502	16.616753172328	17.941329695121	sp|P09525|ANXA4_HUMAN
sp|P09543|CN37_HUMAN	11.3360387098509	12.1721088409103	13.7193845028583	12.2110846684758	NA	14.4600497256406	11.583720343851	13.7439105618401	11.7565208759221	11.6054684170064	12.4401231458902	13.6716470479026	sp|P09543|CN37_HUMAN
sp|P09564|CD7_HUMAN	15.247759311978	15.6432034240287	12.8873385254468	14.8189720576083	13.5938895635453	15.2291926075585	13.834629202368	14.1419062708532	11.8783139956809	13.4452674573372	14.8821617157446	16.6210588089957	sp|P09564|CD7_HUMAN
sp|P09603|CSF1_HUMAN	20.1404947456834	20.2065158429594	20.5535849606676	21.3062550627777	21.3625320099684	21.2685849430059	21.0002923037949	21.0648560035574	20.5310376062252	20.86555716818	21.6354904231991	21.8660161004291	sp|P09603|CSF1_HUMAN
sp|P09619|PGFRB_HUMAN	14.4785097193054	14.845732264141	15.1168993445969	15.9889999305535	15.9136183781355	14.6471658687403	16.5445192804542	17.6474846298489	15.8082647880635	17.3051117795032	18.6594255113591	18.9225266621489	sp|P09619|PGFRB_HUMAN
sp|P09668|CATH_HUMAN	13.9454711963552	17.5298673400733	19.2914848695716	17.8189769502063	18.5978688879585	17.405552388854	17.8673970723638	17.8543124279951	18.9982844500189	18.8416391564533	19.0766985021762	18.3784018175757	sp|P09668|CATH_HUMAN
sp|P09871|C1S_HUMAN	15.5378311755209	14.2174169315013	12.9282543668306	16.4347443886321	14.2328566445263	15.6807421700677	14.5093053640664	15.1496845288871	13.2856026699026	15.2414560863098	15.9381164422618	16.3491431109813	sp|P09871|C1S_HUMAN
sp|P09923|PPBI_HUMAN	NA	13.1181446944086	13.2249345223081	12.1669269261789	NA	14.8134839450485	15.2516152392353	12.7308841857509	13.631839633493	15.439920307293	15.1737524380443	16.2670147473603	sp|P09923|PPBI_HUMAN
sp|P09936|UCHL1_HUMAN	NA	NA	14.1755001476383	NA	NA	14.2456946632847	NA	15.1540542227458	14.3992054616882	14.1763839129673	13.2786962546325	16.2240994761201	sp|P09936|UCHL1_HUMAN
sp|P09958|FURIN_HUMAN	NA	NA	NA	NA	12.519722778978	NA	NA	12.5309571418169	NA	14.53898099325	13.2434572449019	13.5457602738103	sp|P09958|FURIN_HUMAN
sp|P09960|LKHA4_HUMAN	NA	NA	11.6927553429323	NA	12.3152898770828	13.2405444939903	15.7068556357672	15.4262983292652	12.665203195615	NA	NA	NA	sp|P09960|LKHA4_HUMAN
sp|P0C0L4|CO4A_HUMAN	16.0166894174909	NA	NA	NA	14.3821954183438	13.4916833718846	16.3413140261884	14.6694704987725	16.8472937736313	16.206190461555	15.5042306556778	13.3551802590743	sp|P0C0L4|CO4A_HUMAN
sp|P0C0L5|CO4B_HUMAN	22.1305457771307	21.3994048080672	22.7688340546	21.9518507678645	22.0550622151861	22.6484950310262	20.7978460104961	20.1802313670164	23.3145843509864	20.4147499599289	21.0013048098685	20.0566855259528	sp|P0C0L5|CO4B_HUMAN
sp|P0C0S5|H2AZ_HUMAN	NA	10.5834865899519	NA	11.7419250290546	11.0296705769784	11.7583855686328	13.0120632581089	12.0173764436717	NA	NA	NA	11.6846344577371	sp|P0C0S5|H2AZ_HUMAN;sp|Q71UI9|H2AV_HUMAN
sp|P0C7U0|ELFN1_HUMAN	NA	13.2767183317109	13.3358902871775	NA	14.12977261265	13.4426519829755	13.8026117789268	14.568799503533	13.2864571046277	15.0437948427269	15.9580991830684	15.7266982870191	sp|P0C7U0|ELFN1_HUMAN
sp|P0CG47|UBB_HUMAN	21.485956352777	21.4723171394516	24.9128575117305	25.4789996807525	24.9948419524794	21.5252378039862	23.360984293838	23.3984732027432	25.7607090256248	22.6459547424089	23.0391972730695	23.3819218754823	sp|P0CG47|UBB_HUMAN;sp|P0CG48|UBC_HUMAN;sp|P62979|RS27A_HUMAN;sp|P62987|RL40_HUMAN
sp|P0DJD7|PEPA4_HUMAN	20.0399532352051	20.5649446202878	20.9891082404451	21.3516260965414	20.1731864615195	21.1454321913955	21.5865173333719	22.1759011698091	21.013735606345	22.8679643709589	21.5825551596894	20.7653185091618	sp|P0DJD7|PEPA4_HUMAN;sp|P0DJD8|PEPA3_HUMAN;sp|P0DJD9|PEPA5_HUMAN
sp|P0DJI8|SAA1_HUMAN	21.0260646227846	16.0561267023955	15.3457949218854	NA	12.3267583056201	15.5890285308917	NA	11.9282383970758	15.9585307763172	NA	NA	9.63309955930779	sp|P0DJI8|SAA1_HUMAN
sp|P0DJI9|SAA2_HUMAN	18.3093973636722	14.0724298361208	15.2914825666378	NA	NA	17.3757097410314	NA	NA	15.9769498784068	NA	NA	NA	sp|P0DJI9|SAA2_HUMAN
sp|P0DM35|M1BL1_HUMAN	NA	NA	NA	NA	NA	NA	14.2617084554213	NA	13.9581169321346	14.7446808659576	14.6606933893036	NA	sp|P0DM35|M1BL1_HUMAN;sp|P80294|MT1H_HUMAN
sp|P0DMM9|ST1A3_HUMAN	NA	NA	12.6950119439233	11.8293638498163	NA	14.4096130744574	13.5517633751436	13.6453376832241	NA	NA	NA	13.8556222367769	sp|P0DMM9|ST1A3_HUMAN;sp|P50225|ST1A1_HUMAN;sp|P50226|ST1A2_HUMAN
sp|P0DMR2|SG1C2_HUMAN	13.4710200795494	14.1087884198263	NA	NA	NA	14.8639010302322	NA	NA	NA	NA	10.9643093682824	NA	sp|P0DMR2|SG1C2_HUMAN;sp|Q8TD33|SG1C1_HUMAN
sp|P0DMV8|HS71A_HUMAN	16.6245861285306	17.3658273484632	17.182867705425	16.5268486818196	15.9568357939662	17.1954457801899	16.6908696798541	16.8327339407679	16.6906811453809	15.4656777548278	16.0105854357549	17.7397655958197	sp|P0DMV8|HS71A_HUMAN
sp|P0DOX2|IGA2_HUMAN	22.7071376055739	22.6386939829546	21.3443783484116	21.1492032821821	22.9669815261411	22.2769494076468	24.9305793513195	22.8680463346254	21.6508264449224	23.1837841768006	22.3215327277748	23.0955764961719	sp|P0DOX2|IGA2_HUMAN
sp|P0DOX3|IGD_HUMAN	16.1587760483992	16.2646340434912	16.1006022390109	15.3774277176771	16.2958795723381	16.3371158798943	16.7294974238738	15.878958194236	15.7261426379073	15.595911589235	15.2345602444072	13.4270220714696	sp|P0DOX3|IGD_HUMAN
sp|P0DOX4|IGE_HUMAN	15.5317031113347	15.9299308560166	15.3111171245906	15.0047175358237	15.8141187826353	15.610413736761	15.8869759159331	15.4698069040409	14.0545486319197	15.7126568372063	15.0210304450471	14.7523044682012	sp|P0DOX4|IGE_HUMAN
sp|P0DOX5|IGG1_HUMAN	21.5724379097771	23.1828148467228	24.7342215323015	24.8218135055526	24.9165710459977	24.0327641717385	25.7302349480493	25.4994320730312	24.9832731488592	24.9687037406953	25.4240949765652	23.9100703593844	sp|P0DOX5|IGG1_HUMAN
sp|P0DOX6|IGM_HUMAN	21.6877517409703	22.7050280059832	23.1130472825899	23.8174561956085	22.8821781722615	23.2013390136229	22.2788117810146	22.5177279687441	22.3205970780223	24.5264219202282	21.3690767510711	22.2457313940273	sp|P0DOX6|IGM_HUMAN
sp|P0DOX7|IGK_HUMAN	25.031591516856	25.5104669216327	27.0702325168504	27.6160207522173	27.6297335993773	25.9917781291414	27.5760430799841	27.9024665281545	27.3467897683163	28.2123673816979	27.2117781272316	26.7854193498238	sp|P0DOX7|IGK_HUMAN
sp|P0DOX8|IGL1_HUMAN	25.9901754712449	25.8175438472331	26.1940301244439	27.0589956629002	26.4488849732516	25.0937501675304	25.8984528165558	26.4899896444448	26.2017044529476	26.5310135773563	25.2923381038875	24.6307798840507	sp|P0DOX8|IGL1_HUMAN
sp|P0DP01|HV108_HUMAN	10.8009034272446	12.2037561947946	12.3854192661672	12.5397745338437	13.2238793396987	12.4008364504908	12.4103818115766	12.8269941347082	12.4191078708846	14.6810846271938	14.4784126820173	14.1507858398312	sp|P0DP01|HV108_HUMAN
sp|P0DP23|CALM1_HUMAN	17.7010667819792	17.0193995956007	17.4168635144628	17.8994351579929	16.6209861059242	16.660497187354	17.4439865065205	16.7628469117423	17.3773089303101	16.2533786874312	16.7372894348177	18.5876521996899	sp|P0DP23|CALM1_HUMAN
sp|P0DP57|SLUR2_HUMAN	20.8095459798817	21.9095694009543	21.3291692581927	22.0048303749281	20.0577618650616	21.2856993755564	23.0338211843631	22.8132387742822	21.1034129508477	21.5553592116182	21.0275725988779	24.3355469244707	sp|P0DP57|SLUR2_HUMAN
sp|P0DPQ3|PR20G_HUMAN	18.185827290576	17.6604545807757	18.8278669423708	18.1147524151128	17.7242771097848	17.0073826698778	17.9855083312583	19.8703722789249	17.9568463968042	18.6697334460782	16.8233029825215	16.6016295912548	sp|P0DPQ3|PR20G_HUMAN
sp|P10074|TZAP_HUMAN	13.7388202928868	16.3891430628095	15.8463513746641	15.7688606682634	17.9109130721255	14.8310295812129	17.0043680721002	13.8236439014563	16.4078433586111	14.9999648295108	17.3373962094968	15.8829955253874	sp|P10074|TZAP_HUMAN
sp|P10109|ADX_HUMAN	NA	NA	NA	NA	NA	NA	14.4283580795899	NA	NA	14.7074891229185	13.5302367884964	NA	sp|P10109|ADX_HUMAN
sp|P10124|SRGN_HUMAN	14.7001989661889	NA	16.667021330277	15.3377115482702	15.7677243951804	14.8423674719158	15.542251432065	NA	14.890421082387	15.2044054219982	NA	16.4399855565666	sp|P10124|SRGN_HUMAN
sp|P10153|RNAS2_HUMAN	21.7399832674861	23.0354191373682	23.8743716135305	23.5232462702778	22.2511557392965	24.6024853857327	23.1720372359995	25.1844829875533	24.2982831624991	23.2209437379233	25.6585555202007	27.882495693943	sp|P10153|RNAS2_HUMAN
sp|P10253|LYAG_HUMAN	18.5684192319992	19.8619449676941	20.4482558628681	18.42460104819	19.230312143704	20.7123702179725	20.0825826409836	20.3981175144033	19.9117614727429	20.2226339631118	21.3003713461743	22.2327780434896	sp|P10253|LYAG_HUMAN
sp|P10301|RRAS_HUMAN	NA	NA	13.8332898743908	NA	NA	NA	NA	13.590647921893	13.6845499759609	NA	NA	14.6699335894352	sp|P10301|RRAS_HUMAN
sp|P10321|HLAC_HUMAN	17.0050239288572	13.1639323047392	15.420846401452	16.7639740190443	14.6205126936655	13.6756978218846	13.8441174092166	16.0354647328697	15.1786480087475	19.5373431266756	13.9774274620157	14.3822860879632	sp|P10321|HLAC_HUMAN
sp|P10412|H14_HUMAN	12.9101604907651	15.8108881778821	12.4989934480896	NA	12.865985821137	NA	14.1938523600066	NA	NA	NA	NA	11.9870126827678	sp|P10412|H14_HUMAN;sp|P16402|H13_HUMAN;sp|P16403|H12_HUMAN
sp|P10451|OSTP_HUMAN	23.2378920244173	23.9459608349497	26.068868775126	24.6660550445345	26.4568735383434	26.0481951533517	21.1497383536842	24.7476217603053	23.7081999167718	24.619641198026	23.969297055527	26.8488661807057	sp|P10451|OSTP_HUMAN
sp|P10515|ODP2_HUMAN	15.4136752861871	15.2382365548378	16.179625949646	16.7252035696145	15.2086476482517	16.0926239486599	15.4416391031509	15.5231498812624	16.0581685666141	15.5081681105394	14.7618295512793	15.3154933773481	sp|P10515|ODP2_HUMAN
sp|P10586|PTPRF_HUMAN	NA	NA	NA	15.0115461638001	NA	NA	13.1491084402533	14.8684817107465	15.1312599254049	14.0116272646937	12.7637920420903	15.5238848587251	sp|P10586|PTPRF_HUMAN
sp|P10599|THIO_HUMAN	NA	NA	NA	NA	13.7176993841256	NA	14.9098813400802	NA	13.5367669635321	NA	13.0402342176374	NA	sp|P10599|THIO_HUMAN
sp|P10619|PPGB_HUMAN	15.111285166207	17.3616722973292	16.9658751103528	15.8632972718779	16.6837132421412	16.902317230113	16.3053505409695	16.8259502770298	16.4232855913839	17.1872512407229	18.7759114098654	17.0257952203439	sp|P10619|PPGB_HUMAN
sp|P10643|CO7_HUMAN	NA	NA	14.3841467176638	14.5796207151722	16.8988347442397	NA	17.5960950839653	18.8411745362795	17.0677380122125	19.2385523320165	20.2359043573362	16.5070399568362	sp|P10643|CO7_HUMAN
sp|P10644|KAP0_HUMAN	12.0388286070657	NA	NA	NA	NA	NA	10.1291953778772	NA	NA	NA	NA	NA	sp|P10644|KAP0_HUMAN
sp|P10645|CMGA_HUMAN	17.1004972190626	16.7704009831961	19.5400927209792	18.9976327398491	17.385898134766	17.8740921072196	19.5982413330155	21.0944097208088	19.4856392453145	19.3402173699736	18.9647701531236	21.893718951114	sp|P10645|CMGA_HUMAN
sp|P10721|KIT_HUMAN	NA	13.3144603548466	15.2228316781661	14.9814321269929	13.9941134275307	15.1669739270975	14.5588786169574	15.5987838147141	15.3140215148851	14.4292703853063	15.5770970315169	16.5746862779148	sp|P10721|KIT_HUMAN
sp|P10768|ESTD_HUMAN	NA	14.8235358096144	14.0496765126491	12.5536710911043	13.0207169886584	NA	13.0624724772841	12.9268495188017	13.5093983011021	12.9921072967838	14.0213362186786	14.5241764767735	sp|P10768|ESTD_HUMAN
sp|P10909|CLUS_HUMAN	22.146854973683	20.6562325363557	21.2303758144503	20.5417802011438	20.5751667601344	22.0586721677684	21.803705696509	21.3432595986936	21.8004483090588	20.8370582476654	20.5522375036681	22.761086911556	sp|P10909|CLUS_HUMAN
sp|P10912|GHR_HUMAN	NA	NA	NA	NA	NA	NA	12.8378751133787	12.3473287341462	NA	NA	13.9139191101752	13.063216090636	sp|P10912|GHR_HUMAN
sp|P11021|BIP_HUMAN	16.3454699283908	14.670319899125	15.2297427218755	14.8693696093064	15.4519646010388	16.2774962404431	16.8105589744196	16.1621734297213	15.2750875301264	15.3478202845548	15.2108038841627	17.0719090591764	sp|P11021|BIP_HUMAN
sp|P11047|LAMC1_HUMAN	14.3126308216741	13.5274026542431	13.4939671968644	15.4424284865321	14.2172458366756	14.7910374853218	15.482653405483	16.3417563715089	14.9989568531173	15.4374994102756	15.2311226276481	17.5570299814976	sp|P11047|LAMC1_HUMAN
sp|P11117|PPAL_HUMAN	14.9470071230603	17.5383354201014	16.6526827632293	15.3213906509132	16.2173728161169	17.0007842562074	17.5867362227901	18.3773959302735	17.0867919688928	19.1647124149358	19.5365358872221	20.3514996944115	sp|P11117|PPAL_HUMAN
sp|P11142|HSP7C_HUMAN	17.2828306212314	19.1285468652119	17.7644206316917	17.3119618982491	16.9655282411826	18.0827187589767	17.4662416955446	17.857387108209	17.9140411664751	16.9985480133986	17.2145520236123	19.1341825977569	sp|P11142|HSP7C_HUMAN
sp|P11171|41_HUMAN	12.5761339287614	12.5188129997819	13.3954102708694	13.1878673342717	10.2745044534192	NA	NA	NA	12.7022726098654	NA	NA	NA	sp|P11171|41_HUMAN
sp|P11216|PYGB_HUMAN	NA	NA	13.5731942759378	11.9210270203186	NA	NA	12.0546162676898	13.3115752840375	12.4467160610785	NA	NA	11.8319289581865	sp|P11216|PYGB_HUMAN
sp|P11217|PYGM_HUMAN	14.8330942301773	13.0844771863599	NA	NA	NA	11.9253851194565	16.3519489411222	13.1097533280114	11.6880485250101	13.3798062920912	NA	12.7031067720559	sp|P11217|PYGM_HUMAN
sp|P11226|MBL2_HUMAN	14.0480916627353	12.8553330614589	13.593384643328	12.8571827702603	NA	NA	15.0712087620979	NA	14.3471636084299	NA	NA	NA	sp|P11226|MBL2_HUMAN
sp|P11233|RALA_HUMAN	NA	NA	14.1129132776353	13.7274488926754	15.7196722304683	16.8680966493417	13.2483005393843	NA	NA	NA	11.6977770104419	14.4351686875444	sp|P11233|RALA_HUMAN
sp|P11234|RALB_HUMAN	NA	13.942787981622	15.4892606989706	13.2678076674351	NA	14.3608219353627	14.7918326487396	13.4643516394896	13.9093115405247	13.8354333182896	13.6442790025806	15.5309286442375	sp|P11234|RALB_HUMAN
sp|P11277|SPTB1_HUMAN	13.8132284991625	13.7203110650128	12.9990080053043	12.4962247513402	NA	12.33109203112	NA	NA	12.4994773961119	NA	NA	NA	sp|P11277|SPTB1_HUMAN
sp|P11279|LAMP1_HUMAN	14.535517336529	16.7578944243369	16.8940511390305	17.1624781053395	15.880891736457	16.6227645417229	17.3071916653639	18.090588863479	16.1287217566458	16.9063415224801	18.078628159885	20.0746629586059	sp|P11279|LAMP1_HUMAN
sp|P11362|FGFR1_HUMAN	15.0963920869493	14.4295065527802	14.2674198737774	15.2446373493217	14.0684194336168	14.8718012515885	14.0668414918607	14.3120370926688	13.4393065873401	14.1241300218423	14.096312810699	16.5383752685364	sp|P11362|FGFR1_HUMAN
sp|P11413|G6PD_HUMAN	12.3131777163878	NA	11.2607462116227	NA	NA	NA	14.3531254655094	NA	NA	NA	NA	NA	sp|P11413|G6PD_HUMAN
sp|P11586|C1TC_HUMAN	NA	NA	NA	NA	NA	12.3486591165759	12.3084824012682	12.914007602211	11.5484485560727	NA	12.9459011819462	13.5883360884614	sp|P11586|C1TC_HUMAN
sp|P11597|CETP_HUMAN	15.3108142510964	17.0456401221349	16.4457875792986	15.8544942097078	16.2534052580707	17.6379034002338	13.9478214401195	17.2039058472254	16.9835600495475	17.0317601412175	16.2056509896204	14.1999244166813	sp|P11597|CETP_HUMAN
sp|P11684|UTER_HUMAN	24.2144755023931	24.1402051065611	23.4640258444007	24.1253790621688	21.8555369996031	24.5172089628456	21.0582227617835	21.6273567803741	22.8570267133865	22.4851242268637	19.9162584465823	20.8680736904023	sp|P11684|UTER_HUMAN
sp|P11717|MPRI_HUMAN	13.0797964029088	14.7854884145997	15.7136132827633	16.0587122977348	14.6695439872788	15.7761643055412	15.2006626327096	16.1815043116022	15.6778817900774	14.9649046080899	15.2970905397468	17.0104672989919	sp|P11717|MPRI_HUMAN
sp|P11766|ADHX_HUMAN	NA	NA	15.0046715720596	13.5495715581794	14.0275062432155	15.0683926536542	13.8696367345524	14.4816090792839	14.9956371744496	13.7757382802794	14.6891921427491	15.6159873053068	sp|P11766|ADHX_HUMAN
sp|P11940|PABP1_HUMAN	13.4665786408846	NA	NA	NA	NA	NA	14.0413949099708	NA	14.5239274683375	NA	NA	NA	sp|P11940|PABP1_HUMAN
sp|P12104|FABPI_HUMAN	18.9928791667268	16.6087139419057	16.8615893641673	17.414760842961	14.7274317761472	17.3352583249236	11.7030299103971	11.9710732723495	16.672676164462	11.3865158984768	10.1022687651588	12.1198321138089	sp|P12104|FABPI_HUMAN
sp|P12109|CO6A1_HUMAN	18.5668010563691	19.0651060121363	19.4778475920456	20.3821813314353	19.9610387067568	20.917673581067	20.6115558491055	21.3825294369423	20.2807467904602	21.1284172446795	21.1210141270433	22.6409267183113	sp|P12109|CO6A1_HUMAN
sp|P12110|CO6A2_HUMAN	17.2455784810604	15.1045564006295	16.6894095343281	17.6734951490116	16.8545403763503	15.1754917324984	14.8807477354116	15.3203252556715	15.7611405063889	15.5653987257401	14.569572046387	15.8861567330182	sp|P12110|CO6A2_HUMAN
sp|P12111|CO6A3_HUMAN	18.8866878863682	15.1380796042503	17.1590292192251	17.0777483331213	17.4603889204884	18.8778369842904	18.8234098174954	19.0291022907821	19.1017642574359	17.9172022400674	17.1887236087911	17.9567857957604	sp|P12111|CO6A3_HUMAN
sp|P12259|FA5_HUMAN	15.7125848840876	14.434426547705	15.9056321919353	16.0098191782721	15.0922461915825	15.9369456440509	15.7523507372555	16.0562951257461	15.7275667630191	15.4073593530625	16.1002270755846	18.5577494030662	sp|P12259|FA5_HUMAN
sp|P12273|PIP_HUMAN	13.8907141622402	12.5229406373507	15.7585216160109	15.2988524912772	14.2467634192726	13.6750789742909	18.4792721744924	17.037768652207	16.3055815887316	17.2797717627734	15.1801047261409	19.1809321019651	sp|P12273|PIP_HUMAN
sp|P12277|KCRB_HUMAN	14.0547057585599	14.1518835603175	17.2686092794529	17.7930168654173	15.1027677785571	16.3898066124269	14.5193279099495	16.8288571706276	16.7006709363961	15.8250448523013	15.1399009736094	17.6534257975746	sp|P12277|KCRB_HUMAN
sp|P12318|FCG2A_HUMAN	NA	12.236532023841	13.6244050368373	14.541210365814	14.4274133333935	14.1721391302804	13.7107350926825	12.7831492098272	NA	13.4214495690187	NA	13.7186340782749	sp|P12318|FCG2A_HUMAN;sp|P31994|FCG2B_HUMAN;sp|P31995|FCG2C_HUMAN
sp|P12429|ANXA3_HUMAN	16.2772079789786	17.9470301276588	16.7448943865973	16.5258363732059	NA	15.601166890724	18.1507676771183	15.3148010246304	16.1982536399491	12.8955037021641	12.7392791318569	16.6685923603408	sp|P12429|ANXA3_HUMAN
sp|P12643|BMP2_HUMAN	14.9673964017761	NA	NA	NA	NA	NA	NA	NA	NA	NA	NA	11.7316739860714	sp|P12643|BMP2_HUMAN
sp|P12724|ECP_HUMAN	14.3895569820874	14.9465279801793	14.6881011367497	13.5158520743427	12.563109182413	13.6760665273176	16.2056909144225	15.986365341021	12.9148903478354	11.4315953658854	11.942611935977	14.3032737395945	sp|P12724|ECP_HUMAN
sp|P12821|ACE_HUMAN	14.166997784949	14.753857010231	15.6733334465606	13.2948092194933	15.8088982982508	15.5746864843137	13.8818663272728	15.7237692865021	13.7439050208043	13.3999552487424	15.2900512793713	14.3155346440034	sp|P12821|ACE_HUMAN
sp|P12830|CADH1_HUMAN	20.4935168587206	21.6107285583537	21.126560791795	23.2735316402502	23.0686273326955	22.0862856815608	23.7885404267942	24.1577721207369	21.258336332537	23.7828226165989	23.8516768904415	22.8540587069188	sp|P12830|CADH1_HUMAN
sp|P12883|MYH7_HUMAN	13.4765299516385	11.3131651878124	11.4376474961878	11.1784429787232	NA	NA	12.1393959576665	NA	NA	NA	NA	NA	sp|P12883|MYH7_HUMAN
sp|P12931|SRC_HUMAN	14.6004001917261	NA	12.4757397475462	13.0920596130223	NA	12.8806973494977	13.9830857818296	14.9923819632808	11.8929154239549	12.4962912062173	12.3161803369812	14.5489290962533	sp|P12931|SRC_HUMAN
sp|P12955|PEPD_HUMAN	15.921731809267	15.5570972556577	15.8586823829523	14.1225695916913	14.816068802839	16.2308617869311	15.0620934262709	14.9081098940597	15.8589532190237	13.2935319156053	16.0284631660069	16.8254067972202	sp|P12955|PEPD_HUMAN
sp|P13224|GP1BB_HUMAN	NA	NA	NA	NA	13.4109432130296	NA	NA	NA	NA	NA	13.3933484321055	14.9548738570417	sp|P13224|GP1BB_HUMAN
sp|P13284|GILT_HUMAN	13.9231020585447	15.0578917836789	16.4675165421571	15.5914308675307	16.571503102175	15.2387721484588	16.1554252753229	15.4998636164363	16.7554458659755	15.9615846489497	16.7879140665446	18.0236278320725	sp|P13284|GILT_HUMAN
sp|P13473|LAMP2_HUMAN	18.5124397519361	19.8797031823964	21.135230546757	21.4258941526379	21.812426862543	18.9936453976741	22.911380416038	23.994540533397	22.2041983914829	23.2160648772259	25.1362948461593	25.2491911130538	sp|P13473|LAMP2_HUMAN
sp|P13489|RINI_HUMAN	14.8886792205177	14.6282407581471	14.8234696479474	14.906841805139	15.6088019495074	15.6420640283428	14.9786474522404	15.0492858472389	15.576226824643	14.9398063596506	15.5114455884481	15.3381407069927	sp|P13489|RINI_HUMAN
sp|P13591|NCAM1_HUMAN	16.0341983644161	16.4299792156789	16.6509805029363	17.4027401884554	15.1372467817133	16.6257388173362	17.3274620072188	17.5926030587659	17.0853559426636	16.3461248935516	15.6404987471814	17.3787758748159	sp|P13591|NCAM1_HUMAN
sp|P13598|ICAM2_HUMAN	15.6344174530335	16.9022350496125	16.8366157976424	18.2384698939154	18.0966729845751	17.6089886049747	17.4393469916227	18.5444006300542	16.5150292330668	18.8850282492464	18.8806912946493	19.7719090728266	sp|P13598|ICAM2_HUMAN
sp|P13611|CSPG2_HUMAN	14.154669420707	14.4120067166658	15.5870661451573	15.1893669962927	14.9280037269174	14.9761898425621	15.2488782771858	14.6501640688978	15.3222927212908	14.6920775339029	15.6635123480463	16.3460398372235	sp|P13611|CSPG2_HUMAN
sp|P13639|EF2_HUMAN	13.34927133885	NA	NA	13.0821847073382	14.1373671797374	13.2535107233788	NA	13.1975719857453	NA	NA	NA	13.7437823634252	sp|P13639|EF2_HUMAN
sp|P13645|K1C10_HUMAN	14.9874182573607	15.8849805466428	19.0087768082755	17.0680859472204	16.1220714703825	19.0671723851972	16.2695459845854	18.6038451973536	15.5014195064118	21.6665833774416	17.2661481932628	15.0786022120147	sp|P13645|K1C10_HUMAN
sp|P13646|K1C13_HUMAN	14.9635241829877	NA	NA	NA	NA	14.2182136424853	15.6145341533883	14.7862255732702	13.424626040806	14.7062801105346	NA	NA	sp|P13646|K1C13_HUMAN
sp|P13647|K2C5_HUMAN	13.0773008722452	NA	15.1757860232432	NA	NA	13.0657995509645	13.6677554308131	14.8852633431649	12.7736825720763	15.6322838185877	13.2552050027883	11.6639520264294	sp|P13647|K2C5_HUMAN
sp|P13667|PDIA4_HUMAN	17.3833048482179	14.9942130447866	16.7089128446273	14.8236783348024	13.9628877285243	15.9410696171079	14.3268086437234	NA	13.0244536329459	NA	12.2548179123892	13.9359135512424	sp|P13667|PDIA4_HUMAN
sp|P13671|CO6_HUMAN	14.4376577709818	15.9992981690005	14.7713392105703	14.6243121350102	14.7103786988166	16.2191014537534	17.7673263870891	14.6681945282283	15.6885592822975	14.3088915170658	14.3211568318993	16.4653799012137	sp|P13671|CO6_HUMAN
sp|P13688|CEAM1_HUMAN	12.168459180613	11.2577862859054	11.9765290604416	11.4469777807725	12.2495862396092	11.4089765623877	14.4869830218482	15.0537322885323	13.217701281061	13.8735455768341	15.3176726711035	14.9213367422153	sp|P13688|CEAM1_HUMAN
sp|P13716|HEM2_HUMAN	13.1914553781584	19.2485649145298	13.5834182936744	NA	NA	15.2754773529671	NA	NA	NA	NA	12.7702907317198	12.9352770005226	sp|P13716|HEM2_HUMAN
sp|P13727|PRG2_HUMAN	17.2532110459734	14.4596657668621	18.1724221773207	17.1171515533798	20.4271870619018	17.544877635203	16.3803548454581	16.4664145193722	17.9444443335821	18.7371390371195	21.3993176890338	19.8459487340483	sp|P13727|PRG2_HUMAN
sp|P13796|PLSL_HUMAN	17.0520104928196	19.0440363091742	17.0212904176646	16.7496339870396	14.4740999429054	16.48902332388	19.6343416541046	14.4969454286036	16.4490191006673	14.2582326828851	NA	16.2418601194897	sp|P13796|PLSL_HUMAN
sp|P13797|PLST_HUMAN	12.2873119613492	13.7156536258279	14.9249302100969	14.2628809540401	13.1818150804718	13.4503795348995	16.7579104504303	13.7836946072452	15.4159957213744	14.1809662055875	12.5036515977769	14.5804146103114	sp|P13797|PLST_HUMAN
sp|P13798|ACPH_HUMAN	13.0880688324434	17.0407005584978	14.5979173228641	12.5162814624092	13.8654319669965	14.545432307783	13.9451959507225	14.230732841038	13.5410428008129	13.3754125515141	14.2124135199008	14.5790577788798	sp|P13798|ACPH_HUMAN
sp|P13861|KAP2_HUMAN	14.3151908962072	15.0419511624898	14.8457083580889	14.0429125224169	13.3985338232513	14.8268640401738	14.6301919400971	14.010937018036	14.1712227344379	13.1810423098479	12.8483392671221	14.9370453909293	sp|P13861|KAP2_HUMAN
sp|P13866|SC5A1_HUMAN	NA	NA	NA	NA	14.1800338720909	15.9344898472433	NA	NA	NA	NA	NA	NA	sp|P13866|SC5A1_HUMAN
sp|P13987|CD59_HUMAN	17.7618601514408	18.3943711969628	20.5121973071539	21.567825458605	23.6583242922978	18.5946785714861	25.2598685803631	26.3408452643933	24.7793960618446	25.540595855305	25.6132570410248	24.8406018806872	sp|P13987|CD59_HUMAN
sp|P14151|LYAM1_HUMAN	NA	NA	NA	NA	15.9451283696796	NA	16.1651616276793	18.5440443530355	15.6280327653587	18.6852641371551	19.7022621014902	NA	sp|P14151|LYAM1_HUMAN
sp|P14174|MIF_HUMAN	15.6154234328937	14.5046081385648	16.2947445665926	15.4656442227081	14.6141772141978	15.1010420348079	16.8901325780899	16.9135190617328	16.7592150623013	14.8335708869631	15.3127967890737	17.3194081415762	sp|P14174|MIF_HUMAN
sp|P14207|FOLR2_HUMAN	NA	12.934188256826	13.2365680816376	14.4384426342834	14.410249216444	12.7118687296504	12.8492712602591	15.1192354650339	14.2757855280375	15.3488865070031	13.6702072309468	NA	sp|P14207|FOLR2_HUMAN
sp|P14209|CD99_HUMAN	14.2956380215424	15.0644469142046	20.9364001437991	19.4480056287153	18.4112306195657	15.3942304496885	19.5335044140429	20.6753614187552	19.8979508681468	19.5852939217035	16.3278143025364	19.378824100964	sp|P14209|CD99_HUMAN
sp|P14314|GLU2B_HUMAN	16.0528856673755	14.8912867679402	16.2363780822194	16.6091608248	15.8260196825789	14.4461775690287	16.4077094926054	16.1828690357359	15.8332695559148	15.3356178358086	15.9817831782628	17.4607012087746	sp|P14314|GLU2B_HUMAN
sp|P14317|HCLS1_HUMAN	12.8288233161363	13.2182331307539	NA	NA	NA	NA	13.0246816013645	NA	NA	NA	NA	NA	sp|P14317|HCLS1_HUMAN
sp|P14384|CBPM_HUMAN	16.692749805367	16.9802365695146	18.5306475702993	18.4282706105868	18.8415098095486	19.7686362866558	17.7096796559513	18.3740810664617	18.5386118485343	17.4490163837012	17.9497244804029	20.2809417657201	sp|P14384|CBPM_HUMAN
sp|P14543|NID1_HUMAN	17.2722133064453	18.052797538242	18.6112716845766	19.9745343278519	19.6071448666226	17.7983265863081	19.0110021655895	20.6414510507339	19.1087563144389	20.5701102405641	20.3366428881112	21.2449308979477	sp|P14543|NID1_HUMAN
sp|P14550|AK1A1_HUMAN	17.7150082432544	14.9930879415696	16.8402114223908	15.2154909819848	15.7508045239914	17.6902066987185	14.9676773099798	16.5893235549852	17.4701615799616	15.4215688705568	16.6009891322447	17.3601044350371	sp|P14550|AK1A1_HUMAN
sp|P14618|KPYM_HUMAN	14.1666897170081	14.4984619263407	15.96712993978	15.2459302371033	15.8675437137645	14.3092017211821	17.773733391944	17.0159547817795	16.735580943715	16.4121693170467	16.4401446292611	15.8044771071357	sp|P14618|KPYM_HUMAN
sp|P14621|ACYP2_HUMAN	15.3574009067508	15.2559899906727	16.7092532915151	16.4309899312934	NA	15.0618625266587	NA	NA	17.4272137742782	NA	NA	NA	sp|P14621|ACYP2_HUMAN
sp|P14625|ENPL_HUMAN	NA	NA	14.4454317804725	NA	14.0065598861168	15.2652411498723	14.3542261426759	14.9537784149258	14.6753258122915	14.5991114355045	12.529398009073	15.6868696210673	sp|P14625|ENPL_HUMAN
sp|P14780|MMP9_HUMAN	16.4247789172825	16.1805784509429	NA	NA	NA	NA	20.4728985945514	NA	NA	NA	NA	NA	sp|P14780|MMP9_HUMAN
sp|P14784|IL2RB_HUMAN	NA	11.5365717777078	11.5436825897259	11.8401141179555	12.4771216697269	12.046841824311	13.1995575962602	14.8333918321811	12.3236074374324	13.2888116926272	14.9239603394333	15.2180782229732	sp|P14784|IL2RB_HUMAN
sp|P14923|PLAK_HUMAN	18.9795953344021	18.5707623783199	20.2328960969045	19.4048023855998	19.8166324426816	19.7398792353088	NA	16.444480481694	20.3543088922562	18.8208634998026	17.3600983658518	NA	sp|P14923|PLAK_HUMAN
sp|P15085|CBPA1_HUMAN	19.152172493992	13.8824604944891	12.7533622845986	14.0500811590436	NA	14.2413988455918	NA	NA	11.680810090641	NA	NA	NA	sp|P15085|CBPA1_HUMAN
sp|P15086|CBPB1_HUMAN	16.7393436187626	NA	15.0676781590994	NA	NA	NA	NA	NA	NA	NA	NA	NA	sp|P15086|CBPB1_HUMAN
sp|P15090|FABP4_HUMAN	22.6133088643196	19.8212098714105	20.6010216116552	22.1326418089899	16.2337001252492	20.8838009652137	15.2082873170546	15.1445032201571	19.8255608844153	14.5777469260022	NA	13.3274548155113	sp|P15090|FABP4_HUMAN
sp|P15121|ALDR_HUMAN	15.2722378372761	NA	14.5207045272984	NA	17.3895778883533	17.8545156408913	14.6865147047439	NA	14.8993307171991	NA	15.2359836780624	16.1566419321279	sp|P15121|ALDR_HUMAN
sp|P15144|AMPN_HUMAN	19.1806931335435	20.6216678434651	21.9775860066994	19.4773550640504	21.2541222084775	21.4844925994564	20.2706209178318	21.1946927303604	22.0712514619604	21.8221219634795	22.177640507279	21.0930921968869	sp|P15144|AMPN_HUMAN
sp|P15151|PVR_HUMAN	14.2658535734157	14.3092526807098	15.7535705470021	15.507871421936	15.7606094884003	15.4980740737691	16.1214691081766	16.0614566704267	15.5758854289127	16.3884071961202	17.4252430070845	18.3400813977825	sp|P15151|PVR_HUMAN
sp|P15169|CBPN_HUMAN	NA	NA	NA	NA	NA	15.2524683879916	14.9098500499915	NA	NA	NA	NA	14.6021312472041	sp|P15169|CBPN_HUMAN
sp|P15289|ARSA_HUMAN	17.1262171278826	19.6777514212163	19.5487470860953	18.229547026977	18.8551097120713	19.7856252196227	19.0027960797277	20.3770914595998	19.6586265691048	20.7465122463946	20.8106709043048	21.5058003638346	sp|P15289|ARSA_HUMAN
sp|P15291|B4GT1_HUMAN	17.4362797993122	NA	16.1755263302177	14.7955251199523	15.4756495363913	16.5198880779675	15.4070717618059	15.6931192221333	15.2415185479158	15.3185484584845	15.1704527425045	17.0339164663177	sp|P15291|B4GT1_HUMAN
sp|P15309|PPAP_HUMAN	16.9522913419026	21.3671542298114	23.6795965058576	23.503318978609	20.0114857248965	18.1275357768077	21.2868415300301	23.9316231169448	23.9793957817456	21.1660065109907	20.7948029771399	24.5274680346374	sp|P15309|PPAP_HUMAN
sp|P15311|EZRI_HUMAN	18.7514529944474	18.7503472869188	18.993390497124	18.2027342645813	19.4380184709677	20.2116948989979	18.8412829410388	18.4917851566503	19.2623149368711	17.3710684540845	17.8961140312213	19.5281545234898	sp|P15311|EZRI_HUMAN
sp|P15313|VATB1_HUMAN	NA	NA	NA	NA	NA	NA	NA	14.3851706559636	NA	13.5186358792896	NA	14.93855062761	sp|P15313|VATB1_HUMAN
sp|P15328|FOLR1_HUMAN	NA	13.4789039849574	14.9114014700513	15.425060892227	16.4564731946188	14.3735436390943	18.1643627413244	19.8320433751952	18.9420430228406	18.9238665863069	20.0585563610616	18.4018623432143	sp|P15328|FOLR1_HUMAN
sp|P15374|UCHL3_HUMAN	NA	13.4363513560428	14.2359307260917	14.5993446158601	13.8719596765362	14.2552977560194	NA	NA	14.5626969883633	NA	NA	13.8941915354416	sp|P15374|UCHL3_HUMAN
sp|P15428|PGDH_HUMAN	15.4635954665505	15.2369981663152	13.961554021086	NA	NA	15.6481871943737	13.6384299357206	14.6530415124705	14.0843502121719	NA	13.3558912271902	14.9688613240958	sp|P15428|PGDH_HUMAN
sp|P15529|MCP_HUMAN	NA	NA	15.1517832162088	15.5109753997045	14.9599745675865	13.8070723564321	14.7355615966766	16.2076562123984	15.0781811803004	14.9727592868241	14.9042852234176	15.546157460368	sp|P15529|MCP_HUMAN
sp|P15531|NDKA_HUMAN	15.0110881808349	19.744084232565	15.2136969957442	14.297163429027	14.4849607430257	16.16959500459	15.7987826023645	13.7775187152981	14.9495434435196	13.7723143448985	13.7600031660382	15.4162194254053	sp|P15531|NDKA_HUMAN
sp|P15586|GNS_HUMAN	19.0545038481148	22.0606793012756	21.0354363629417	21.3833020030586	20.8827081891253	21.4301421285732	21.318010655832	22.1013109133952	20.8123227871943	22.1985572064378	23.1015418660819	22.0365347807943	sp|P15586|GNS_HUMAN
sp|P15814|IGLL1_HUMAN	21.5970726205966	21.4885198942867	22.5325807425544	22.4809955093577	21.8038032958565	21.6287040671926	21.482476416458	22.7051255325921	22.4747501216191	22.0524409488653	21.9478893189799	21.0102585690708	sp|P15814|IGLL1_HUMAN
sp|P15848|ARSB_HUMAN	12.8869799408741	13.9689591376175	15.309856334462	13.9290415101532	15.1215919490647	14.676220257613	14.6548427803944	14.2529850322303	14.8465313098089	16.0286038437688	17.4383638885902	16.4250541049397	sp|P15848|ARSB_HUMAN
sp|P15907|SIAT1_HUMAN	NA	NA	16.5770570941034	14.5261497096068	NA	NA	NA	NA	15.1555719626482	13.530874931526	NA	NA	sp|P15907|SIAT1_HUMAN
sp|P15941|MUC1_HUMAN	18.5232964916862	18.2561570847056	18.9408293988498	19.340555881982	18.7014329709327	20.2099731458889	19.5270022722843	19.0196328062375	18.9158552503827	18.5244926535732	19.2084995862999	21.6973190440669	sp|P15941|MUC1_HUMAN
sp|P16070|CD44_HUMAN	20.2361006393855	21.8612633140874	21.4106920911258	22.4531145866826	23.153994785425	21.826425322766	23.4929918514399	24.8168641964269	22.2389262221051	23.6639235807163	24.8232471004924	26.001525494837	sp|P16070|CD44_HUMAN
sp|P16083|NQO2_HUMAN	NA	14.8251713319472	14.9154063030707	NA	12.1036506216139	15.1966437322708	NA	NA	13.5125738697012	NA	13.4505558109852	13.8335873145157	sp|P16083|NQO2_HUMAN
sp|P16112|PGCA_HUMAN	NA	13.5922222084017	12.9915344100035	13.6593756303087	13.6796521170018	14.4410500133786	16.289852260819	17.7248715367321	15.0061615316559	15.5186227123396	16.0103868903308	18.5153740800535	sp|P16112|PGCA_HUMAN
sp|P16152|CBR1_HUMAN	15.5387664971257	14.4921617578927	16.3770948130758	15.0942160333741	14.8154297441721	17.1219635327733	14.234529229275	16.2059106559115	16.5536961368026	14.4721823513469	15.1773238917163	16.6568456290129	sp|P16152|CBR1_HUMAN
sp|P16157|ANK1_HUMAN	14.809237505597	13.8555224667125	13.2407726180402	14.5627250585532	NA	NA	NA	NA	14.1291669487519	NA	NA	NA	sp|P16157|ANK1_HUMAN
sp|P16278|BGAL_HUMAN	15.9990158107337	17.9518147591349	19.7421323034617	16.2084772609416	18.8977763609042	19.2075437204433	17.7656648612199	18.572433566608	17.4479616301855	20.0156093791873	19.9096852308299	18.6436253848248	sp|P16278|BGAL_HUMAN
sp|P16284|PECA1_HUMAN	14.208212336069	15.2006278855699	15.1041537605214	15.9059559209556	15.6074494204272	NA	16.4417916301229	16.7534472550689	15.3002691138497	15.7762715691982	16.3613331365274	18.1134521704233	sp|P16284|PECA1_HUMAN
sp|P16298|PP2BB_HUMAN	NA	NA	13.7390728907419	NA	NA	NA	14.2680349299248	13.5603184491587	14.0088521425428	NA	12.7112589627419	14.0862824466982	sp|P16298|PP2BB_HUMAN;sp|P48454|PP2BC_HUMAN;sp|Q08209|PP2BA_HUMAN
sp|P16333|NCK1_HUMAN	14.3393622912459	13.0433028183103	14.5986566650672	14.2571429918555	NA	14.1556829135915	12.7487263952479	12.5755236600082	14.0141215748156	NA	NA	13.3594093444152	sp|P16333|NCK1_HUMAN
sp|P16422|EPCAM_HUMAN	NA	NA	NA	NA	11.4750188900836	NA	12.5364420890283	12.6054189621671	13.2652425756175	13.3378020652438	12.9591553352749	NA	sp|P16422|EPCAM_HUMAN
sp|P16444|DPEP1_HUMAN	16.7792909235907	16.8354751822398	17.3075999180195	15.9987206707303	17.1715176518337	17.9174287362766	18.0965404578831	18.5809934600924	17.7363645886968	18.1526981384333	18.9303530693964	19.3788544499869	sp|P16444|DPEP1_HUMAN
sp|P16870|CBPE_HUMAN	16.1864317455966	16.8238006400823	19.5752996454726	19.787363419377	17.1495866575893	17.6669760293013	18.126909182853	19.0379505489853	19.3615920049035	17.6779227733131	17.7163971868888	20.5025423055815	sp|P16870|CBPE_HUMAN
sp|P16871|IL7RA_HUMAN	NA	NA	NA	NA	NA	NA	13.0008008561707	14.1812095686884	NA	14.4994413009355	NA	13.5227444841372	sp|P16871|IL7RA_HUMAN
sp|P16930|FAAA_HUMAN	NA	17.2942515063107	16.449190019801	NA	15.8743514675026	15.9262599056215	14.5283350224776	NA	NA	14.8599100931479	16.3077703478782	16.2414667337006	sp|P16930|FAAA_HUMAN
sp|P17050|NAGAB_HUMAN	15.0821209263105	17.9674430653583	18.3123637544345	15.5158202799646	17.1842869679762	17.8634631833502	16.8965800352338	16.7823345425271	18.2018645249782	18.7096581072534	19.4202232870041	17.1211591840622	sp|P17050|NAGAB_HUMAN
sp|P17066|HSP76_HUMAN	17.1156562950958	18.4851047455374	17.6010298278952	17.3756779036807	16.7972253838659	17.763910628411	18.1423403785544	18.0389957346055	17.7115366757178	17.3232119727321	17.0925060568973	18.826221059838	sp|P17066|HSP76_HUMAN
sp|P17174|AATC_HUMAN	15.3929913696234	17.5412583311478	17.2630968637549	14.5230727140309	15.9985392878606	16.9991203425725	15.2211519436282	15.9180094273585	16.7938423433512	15.5213652509139	16.3031677864796	16.1780707908897	sp|P17174|AATC_HUMAN
sp|P17213|BPI_HUMAN	12.1307718568528	14.6233112814302	NA	NA	NA	NA	15.0777997875118	NA	NA	NA	NA	NA	sp|P17213|BPI_HUMAN
sp|P17342|ANPRC_HUMAN	NA	NA	NA	NA	NA	12.4228125081698	13.7604624946294	14.407353418592	14.3357226751489	14.7496774264348	14.1265953425071	15.5291624381592	sp|P17342|ANPRC_HUMAN
sp|P17405|ASM_HUMAN	13.8089176071837	14.4281609667913	15.968765118592	14.0377314836698	14.4182364331359	16.0343386027594	NA	NA	14.106042292248	14.9246924820503	15.7913109084375	14.3325558874254	sp|P17405|ASM_HUMAN
sp|P17612|KAPCA_HUMAN	NA	NA	12.9260179671311	NA	NA	NA	NA	NA	NA	NA	NA	12.9847108939175	sp|P17612|KAPCA_HUMAN;sp|P22694|KAPCB_HUMAN
sp|P17655|CAN2_HUMAN	NA	NA	12.8492067600398	12.9013674981965	NA	12.283978960988	12.3413357397153	12.4179941189001	12.1340030505944	12.3546858721605	NA	12.9255107469429	sp|P17655|CAN2_HUMAN
sp|P17813|EGLN_HUMAN	NA	13.2452562638898	14.5687318769988	16.1047438881011	16.9435313043974	14.09289462119	14.3152769218847	15.8915969439778	14.7135028068221	17.5272155340174	18.6006669533115	17.5691941750951	sp|P17813|EGLN_HUMAN
sp|P17858|PFKAL_HUMAN	13.1603464537425	13.6431369692801	13.4875157778193	12.7421716208607	NA	14.2088001991538	NA	13.2376033480714	13.1170490609365	NA	13.5560085049415	13.9487702956204	sp|P17858|PFKAL_HUMAN
sp|P17900|SAP3_HUMAN	21.4185064990695	22.495961796067	22.3631634380328	22.5927641217144	22.5774271906142	22.3625607185949	23.0766057488324	22.9088572057889	22.6185144957913	24.0866112400008	24.5295496180595	22.2341856570792	sp|P17900|SAP3_HUMAN
sp|P17927|CR1_HUMAN	NA	NA	NA	NA	NA	NA	13.3075935936347	12.7831900535061	12.295176953795	14.9898221386231	NA	13.4821501812605	sp|P17927|CR1_HUMAN
sp|P17931|LEG3_HUMAN	19.0522053360899	17.0341446449713	17.4701166846137	17.3278202575021	16.3978063531215	17.9324559486222	16.9802301120787	16.1504502468695	17.7707379037508	16.1307199885677	16.2697668760226	17.2305688178032	sp|P17931|LEG3_HUMAN
sp|P17936|IBP3_HUMAN	16.4501039167564	16.5883654229668	14.9584094356941	15.0177620387127	18.3864221138917	16.687265922048	18.5840190627106	19.1397262402101	17.7211411385137	18.0773194196014	17.2507920205276	19.7238217494748	sp|P17936|IBP3_HUMAN
sp|P17980|PRS6A_HUMAN	NA	NA	12.7094456005313	12.3536835590647	NA	NA	13.3037327272382	13.3180271059515	NA	11.851006679776	12.349643066228	13.2796889459918	sp|P17980|PRS6A_HUMAN
sp|P17987|TCPA_HUMAN	NA	NA	NA	NA	NA	12.2963657122414	NA	NA	NA	NA	NA	11.4239135087293	sp|P17987|TCPA_HUMAN
sp|P18065|IBP2_HUMAN	14.6321497355748	15.0848780792701	15.2671694635339	15.4750929477083	16.7393122638397	14.8272120282916	15.2659402695376	17.0799340228905	16.4808286169072	16.5609724782627	16.5890935334998	17.750681527201	sp|P18065|IBP2_HUMAN
sp|P18206|VINC_HUMAN	14.4953470474043	14.7476330220639	NA	NA	NA	NA	16.3386425013015	14.5832094828295	14.6373340714969	13.9509229307684	NA	14.9230083120205	sp|P18206|VINC_HUMAN
sp|P18428|LBP_HUMAN	21.7961188021845	17.4789356998745	20.6207620338406	18.2797000576446	16.7838887004108	21.1936809680215	14.7753294616032	13.6220140486693	20.0983085514054	15.2654366516838	15.2590735123618	14.4035520578845	sp|P18428|LBP_HUMAN
sp|P18510|IL1RA_HUMAN	18.0143573474444	16.6534461730643	20.565065247997	18.1159910719734	17.4143543949785	18.8334135490589	17.9791489854111	16.6740313876727	20.4831672164353	15.1102443635392	14.263914303726	16.2829850923066	sp|P18510|IL1RA_HUMAN
sp|P18627|LAG3_HUMAN	12.7252264255098	12.606892727055	NA	NA	13.6709270668585	13.0634715340495	NA	13.4986124764548	12.8906571778206	12.9582042997119	15.2135792389213	14.755380229295	sp|P18627|LAG3_HUMAN
sp|P18669|PGAM1_HUMAN	14.6379070900023	14.6927718054074	14.3387803940585	13.6654343491432	13.4994483529857	14.2483497102638	15.4868605244715	13.7493541782123	14.4817195410586	NA	14.6911773087469	15.5141995279508	sp|P18669|PGAM1_HUMAN;sp|Q8N0Y7|PGAM4_HUMAN
sp|P18827|SDC1_HUMAN	13.8796345218151	13.9156612029974	NA	NA	NA	13.231399476448	NA	NA	NA	NA	NA	NA	sp|P18827|SDC1_HUMAN
sp|P18850|ATF6A_HUMAN	12.1656857880369	11.1026378419518	12.4469131895472	NA	13.3541013692995	12.958278255402	NA	13.2139643863203	13.252252547437	11.9358516134049	12.2400447349174	14.3421703969035	sp|P18850|ATF6A_HUMAN
sp|P19013|K2C4_HUMAN	13.2793737381527	NA	13.9227190716532	11.2930958916614	NA	NA	14.4217425845327	NA	NA	NA	NA	NA	sp|P19013|K2C4_HUMAN
sp|P19021|AMD_HUMAN	15.6274327509556	14.8010598049554	15.3427067460851	15.807348315536	14.9053916446389	15.9108388424172	13.9849583578809	14.320707069865	15.5846678314664	13.9170297608194	13.7309002247065	15.8356257925854	sp|P19021|AMD_HUMAN
sp|P19022|CADH2_HUMAN	15.8755679297501	14.992318218312	18.4695127518785	20.107877819741	21.5394781497604	16.8969641751659	22.077368748849	21.6896987191763	19.9124533788489	22.0882115957899	22.8555603699115	23.602191994419	sp|P19022|CADH2_HUMAN
sp|P19256|LFA3_HUMAN	NA	NA	NA	NA	NA	NA	NA	12.9827522777116	NA	12.8427276573399	14.8096282555243	NA	sp|P19256|LFA3_HUMAN
sp|P19320|VCAM1_HUMAN	18.6683220536157	19.9927189920594	19.1811499151714	19.5811401994306	21.0745430063771	18.9969204729013	20.5519332003909	21.6145947845494	19.0220150132692	20.9687723650696	22.1869155391267	18.6119080826922	sp|P19320|VCAM1_HUMAN
sp|P19438|TNR1A_HUMAN	NA	NA	NA	NA	13.983463074638	NA	13.7273081059886	NA	13.0893932239351	NA	NA	NA	sp|P19438|TNR1A_HUMAN
sp|P19440|GGT1_HUMAN	16.5713334286706	17.5204933305488	17.5226444698162	16.1810427750819	17.9300523336614	18.6764002498923	15.8205295454328	17.6716795224695	17.7616058221843	17.1924896506954	18.19538968872	19.1329374628752	sp|P19440|GGT1_HUMAN
sp|P19652|A1AG2_HUMAN	21.1561494696493	22.4308708914418	26.1733758426822	26.5289192206797	27.3051116285108	23.440981896105	24.7689065901894	26.035334082313	26.6835554324367	26.850495087602	26.1332619914456	22.0551209522138	sp|P19652|A1AG2_HUMAN
sp|P19801|AOC1_HUMAN	14.9058313035023	14.598264536476	16.490068921177	14.7467063865295	15.4064787684432	15.4708977335739	16.8368448495469	17.6742933207439	16.9728451752022	15.3557250049033	16.1288109064297	16.7504555638185	sp|P19801|AOC1_HUMAN
sp|P19823|ITIH2_HUMAN	15.3982008693413	18.3836995576367	16.3997264835154	14.1785462626178	16.6643457905032	17.853319543744	18.8722158785987	15.3973287543137	16.7525740005497	14.8041510850733	15.3919406113249	15.9237013013247	sp|P19823|ITIH2_HUMAN
sp|P19827|ITIH1_HUMAN	13.8294232593652	16.1591859151878	13.386957438083	13.6354439063263	13.6286294402431	14.5700419480592	17.841915533392	13.2317988216453	13.9644933994237	13.3554193790924	13.3996516868922	14.0109702299325	sp|P19827|ITIH1_HUMAN
sp|P19835|CEL_HUMAN	14.9786733484886	16.2535481345488	15.7346397213658	16.9375891369874	17.1657172960466	17.3118763909755	15.7351509520245	17.6992622778222	15.6368058200131	18.1566019100755	17.4284796335068	19.5584079178285	sp|P19835|CEL_HUMAN
sp|P19961|AMY2B_HUMAN	19.4653805634723	20.6112807286142	21.7523931610263	17.9119213489169	21.7596512034712	22.2872347108078	19.2515276149048	23.3086414260942	17.5636880271857	24.1880907395733	23.503060397373	20.3383447143682	sp|P19961|AMY2B_HUMAN
sp|P19971|TYPH_HUMAN	13.0557341153322	NA	NA	NA	13.482694302647	13.2982785963384	NA	NA	13.5004095006291	NA	NA	12.9722914080343	sp|P19971|TYPH_HUMAN
sp|P20036|DPA1_HUMAN	NA	NA	NA	NA	13.424160902913	12.3921729163211	12.3940705508615	12.2499203756318	NA	13.6042034300674	13.6635103954349	12.7995879686607	sp|P20036|DPA1_HUMAN
sp|P20061|TCO1_HUMAN	12.5048376085158	12.8133128460817	12.5194586301307	NA	14.7896609893762	12.568614037159	17.7786531983793	14.031961510194	13.6959446691689	12.413017587604	13.369919863703	14.7374403000391	sp|P20061|TCO1_HUMAN
sp|P20062|TCO2_HUMAN	NA	NA	13.6263294230785	12.352430104855	14.1618536865906	12.0694347235887	14.1788259468944	14.6858133761226	15.00528786081	12.202278367744	12.6956043776424	15.5357492797326	sp|P20062|TCO2_HUMAN
sp|P20073|ANXA7_HUMAN	13.9953942864329	16.26366379262	14.7853506505452	14.6351542608633	NA	15.3459650646301	13.2564043948146	14.6019844940465	14.7362240438504	13.709204229082	13.660082243282	15.776622522303	sp|P20073|ANXA7_HUMAN
sp|P20138|CD33_HUMAN	NA	NA	NA	14.2483938541958	16.9207289776476	11.6347456369134	15.0818703977808	14.416856730437	NA	14.7390145971214	18.1401956876585	17.5886497670361	sp|P20138|CD33_HUMAN
sp|P20142|PEPC_HUMAN	20.8315763670298	19.2348263500462	19.7992705155939	17.4044284337048	18.2671445768385	19.5011745907873	18.9236352081352	18.4748739003843	19.8972855826707	18.1464477442649	15.2456274488099	17.0828360338861	sp|P20142|PEPC_HUMAN
sp|P20151|KLK2_HUMAN	NA	NA	NA	16.7575273297844	NA	NA	13.8122500400172	17.3527569108134	15.6013490560683	NA	NA	16.2754851993162	sp|P20151|KLK2_HUMAN
sp|P20160|CAP7_HUMAN	20.2078686569916	17.9250960130102	14.0158179779107	14.8471795605563	14.8929745967229	15.106159952601	21.5318288154446	14.0389578550791	13.498265064582	13.1353797536519	NA	15.2326502286188	sp|P20160|CAP7_HUMAN
sp|P20336|RAB3A_HUMAN	NA	11.1914351389617	15.7748879829163	15.0395244829387	NA	12.4765912729721	13.3706929787894	14.7624985492303	15.1562934274284	NA	NA	15.9002027981077	sp|P20336|RAB3A_HUMAN
sp|P20338|RAB4A_HUMAN	13.6080080000238	NA	13.7744726290027	NA	13.9285258714601	14.484828605575	13.6050790933598	13.6405282881764	NA	14.3215501851748	14.9826680095764	15.0338306778559	sp|P20338|RAB4A_HUMAN
sp|P20340|RAB6A_HUMAN	NA	14.2285410913093	NA	NA	NA	NA	13.9158639322211	NA	13.8861290174941	NA	NA	13.4198231199576	sp|P20340|RAB6A_HUMAN
sp|P20618|PSB1_HUMAN	13.3748643345521	17.0499581669585	13.8785428694441	14.2700993530357	13.4351596630099	14.5592458944356	15.0288308281549	NA	14.0892168790661	NA	12.9812703019071	13.8520517001061	sp|P20618|PSB1_HUMAN
sp|P20700|LMNB1_HUMAN	11.6379288786627	NA	11.9361254897688	11.0036901936161	NA	11.377243105894	15.3446718887004	11.0664391730335	10.5274482343603	11.4877388236984	NA	10.8427677056166	sp|P20700|LMNB1_HUMAN
sp|P20711|DDC_HUMAN	13.1401149174239	11.9789701558979	14.4465036950041	NA	13.6610909135967	13.8825968139353	13.2912518045091	14.9630908330182	14.2637346758659	15.1954254478116	16.2768821372958	14.4489430464312	sp|P20711|DDC_HUMAN
sp|P20774|MIME_HUMAN	18.4086767935894	12.6932916179471	15.0220956939101	13.9616272545955	12.2982643334646	14.2936701878227	NA	11.6965942489528	13.8728465771101	10.7190567978361	10.6822240043407	11.135277840466	sp|P20774|MIME_HUMAN
sp|P20810|ICAL_HUMAN	14.7778242298717	15.654820658029	14.0127226755019	13.0985811812222	12.5879723605923	14.368764471161	14.7916575910426	13.3104072947183	13.1260719687186	NA	12.06538129218	14.0054955932333	sp|P20810|ICAL_HUMAN
sp|P20827|EFNA1_HUMAN	19.2895377314872	15.3642213277809	13.4693943003053	13.0131024501218	NA	18.0445414549835	NA	NA	NA	NA	NA	14.0229567348523	sp|P20827|EFNA1_HUMAN
sp|P20849|CO9A1_HUMAN	NA	NA	13.4933252770546	14.7596027217775	NA	NA	NA	NA	13.0096289324283	NA	NA	13.4578845650438	sp|P20849|CO9A1_HUMAN
sp|P20916|MAG_HUMAN	NA	NA	13.9797193573603	13.7676744267817	NA	NA	15.4114831383892	15.6285596631315	14.5150583233617	15.4629307762886	15.2323319363954	17.8555669006158	sp|P20916|MAG_HUMAN
sp|P20933|ASPG_HUMAN	17.8581710869511	18.2949589092259	18.5540303434502	17.9460835071636	18.3313547984409	17.8324081068796	18.4692158309969	17.412996046644	18.5864376932785	17.5563880248536	18.2810640529187	19.680207772334	sp|P20933|ASPG_HUMAN
sp|P21266|GSTM3_HUMAN	NA	NA	13.6803621744361	NA	12.8946149170317	15.1796697690111	NA	14.1940950654246	NA	13.3149075865722	13.3727205628257	14.9777811572016	sp|P21266|GSTM3_HUMAN
sp|P21281|VATB2_HUMAN	NA	NA	NA	NA	NA	12.0087146997241	NA	13.8135979013097	NA	NA	14.2279245320805	14.3715106322462	sp|P21281|VATB2_HUMAN
sp|P21333|FLNA_HUMAN	21.7427197457804	20.0406096852029	20.1789410736632	20.4006515336072	19.0685620664954	20.947432664947	20.3475449743637	20.4674704003091	20.0212149844235	19.5714398989682	19.5977494098226	20.1992247901712	sp|P21333|FLNA_HUMAN
sp|P21579|SYT1_HUMAN	NA	NA	12.8399867199873	NA	NA	NA	NA	NA	12.2890619933993	12.4229045179826	14.378859190891	13.3507394925109	sp|P21579|SYT1_HUMAN
sp|P21583|SCF_HUMAN	17.1193087701479	17.0035894111398	16.3256919175914	17.6885304131221	17.2292614374569	16.8309451440548	14.3971705274222	17.1028366789126	16.3038206418221	16.8910689437844	15.4720974206426	16.1181131072805	sp|P21583|SCF_HUMAN
sp|P21695|GPDA_HUMAN	15.3731774711383	14.2890499859687	14.9758637428047	14.0426446166017	15.4187519357033	16.3342596456025	14.4931377842724	14.6316785690071	16.5628068809455	15.5127097172381	16.5656075591482	16.3019104898722	sp|P21695|GPDA_HUMAN
sp|P21709|EPHA1_HUMAN	17.4114542288189	NA	16.1518233549754	16.7922744844874	15.3369291459469	14.6772672060096	15.5865306191976	16.1435361679552	15.5854694771419	16.2842389311716	15.5679231920338	18.0644793319467	sp|P21709|EPHA1_HUMAN
sp|P21796|VDAC1_HUMAN	14.9253209928601	NA	15.1199525925072	13.6487566457884	15.0682197094337	13.9971846580359	16.5370096637616	17.2899131666436	16.2734743051854	15.7265162975388	17.0883963758697	16.0624002634352	sp|P21796|VDAC1_HUMAN
sp|P21802|FGFR2_HUMAN	14.295202539621	14.0983553206244	14.6212266061824	15.2081958998584	14.3872231230359	14.5086298119989	15.0564931650091	14.7494721605502	13.8470914956685	15.1854364366484	15.4663063224865	17.5638757373553	sp|P21802|FGFR2_HUMAN
sp|P21810|PGS1_HUMAN	12.1831297589134	9.5867677127643	13.7445653958577	13.6361352331127	14.3329939481674	12.5726731273024	14.5238019286665	15.716085582603	16.5513894057849	16.7690952589244	15.6630811020539	17.1334314289179	sp|P21810|PGS1_HUMAN
sp|P21926|CD9_HUMAN	16.5004639103987	17.1436600403705	18.1933287566746	18.2554665428155	17.407396282669	18.409449649341	17.2732833407895	17.1868265409832	NA	16.8994310606906	18.3496092968755	19.7063427480928	sp|P21926|CD9_HUMAN
sp|P21980|TGM2_HUMAN	NA	14.1454060717418	NA	NA	NA	14.6800818284987	NA	NA	NA	NA	NA	NA	sp|P21980|TGM2_HUMAN
sp|P22061|PIMT_HUMAN	16.8369505042663	12.9732808484424	14.062150173211	12.7056339492804	NA	13.9302410060601	13.4856466934123	13.1011332432421	14.3344451840625	NA	NA	14.066717867384	sp|P22061|PIMT_HUMAN
sp|P22105|TENX_HUMAN	17.5659484870223	18.2994475878574	18.5955782382464	18.7965545791281	17.2536615157013	18.6259412769745	19.099363422231	19.2447731343197	18.0291635753083	19.65396080272	17.9495520502455	21.0291466201067	sp|P22105|TENX_HUMAN
sp|P22223|CADH3_HUMAN	14.4676769947732	14.2581324278675	14.75254468663	15.6080570940349	18.1253078615253	15.7042179474277	16.1020942900611	17.49957422109	15.1114970737269	16.9823531739114	19.5893102872647	15.7390144878682	sp|P22223|CADH3_HUMAN
sp|P22234|PUR6_HUMAN	NA	14.2979020856632	NA	NA	NA	NA	NA	11.1373833391526	NA	NA	12.7252475580907	12.6511697211631	sp|P22234|PUR6_HUMAN
sp|P22304|IDS_HUMAN	15.7960564854744	14.7024262030771	14.5029855536489	14.3933731208137	14.8805034048032	14.9264076246022	14.8899735773053	15.4427154755027	14.526265952856	14.5274728810273	15.4434444534746	17.1150101153017	sp|P22304|IDS_HUMAN
sp|P22314|UBA1_HUMAN	13.188804689262	NA	14.335811143186	13.2590629315967	13.0109443696906	14.5730368098668	13.531346430355	13.9835573534499	14.630646330963	12.9569308772522	13.2875584926097	14.3996162275287	sp|P22314|UBA1_HUMAN
sp|P22352|GPX3_HUMAN	17.9745670570318	17.989172458696	21.2617916484847	21.1796666533307	21.3194732885743	20.1764624532098	18.7100751516613	18.279705814447	20.9547418471499	19.3440334094804	19.595149496976	19.4706158523069	sp|P22352|GPX3_HUMAN
sp|P22455|FGFR4_HUMAN	15.6459369694085	13.1920599681587	14.1012033428804	14.6213245968373	13.0652759022995	14.5235786959333	12.9597546880097	12.6582640099092	14.2577379959295	NA	11.3762473368651	13.5825378987981	sp|P22455|FGFR4_HUMAN
sp|P22607|FGFR3_HUMAN	NA	NA	12.9468456571386	NA	NA	13.6116902190881	NA	13.9171659173211	NA	13.0172241872855	13.3989417247879	16.3458834846636	sp|P22607|FGFR3_HUMAN
sp|P22626|ROA2_HUMAN	14.409671958029	NA	NA	NA	12.304964459094	13.0282633815444	13.5159930276626	NA	13.1303735744774	NA	NA	13.7400631805627	sp|P22626|ROA2_HUMAN
sp|P22748|CAH4_HUMAN	NA	NA	12.9117452501567	NA	NA	13.8931684992498	NA	NA	NA	NA	NA	14.4363207014349	sp|P22748|CAH4_HUMAN
sp|P22792|CPN2_HUMAN	16.2424138729052	17.2148979465786	16.9218627230413	15.7997869257489	16.5220960589507	19.4924111205068	16.0498319476696	17.0077483253454	17.1214930299398	16.8561302508229	16.3642288216216	18.1058466178642	sp|P22792|CPN2_HUMAN
sp|P22891|PROZ_HUMAN	13.3658173995226	14.574403316219	16.0369898987997	16.0288751743763	17.2316570989242	15.7358524909768	14.7528692076374	17.1341962428994	13.3129795900266	19.3845036925992	19.4444345459915	20.8601234608422	sp|P22891|PROZ_HUMAN
sp|P22894|MMP8_HUMAN	15.2552377249921	15.4923700606818	15.4489393285656	NA	NA	14.3793583659929	16.4906525096339	12.7217608641387	NA	NA	NA	NA	sp|P22894|MMP8_HUMAN
sp|P22897|MRC1_HUMAN	14.7004571685719	15.2196704554967	15.2494984948214	15.2520904379083	15.8580956093217	15.1190161411637	13.577317361777	14.4687893569129	14.9063161317648	14.6147413714586	14.4233903386081	13.0507153711433	sp|P22897|MRC1_HUMAN
sp|P23142|FBLN1_HUMAN	13.0107683448989	14.3100985698311	17.5664210268945	17.3136256648741	15.5733104717565	15.1483768043723	18.9174941032921	18.3517450248516	17.9337871106866	17.3960862562271	16.3880970538175	18.4480116378042	sp|P23142|FBLN1_HUMAN
sp|P23246|SFPQ_HUMAN	NA	13.7338770612175	NA	NA	NA	NA	13.1049927158316	NA	12.793731981809	NA	NA	NA	sp|P23246|SFPQ_HUMAN
sp|P23284|PPIB_HUMAN	16.0254128499574	14.4605965914669	15.9995933163017	15.64219228609	15.3743030592502	16.9608235463802	15.9650289944942	15.3925860369153	15.7564473255671	15.5927593043163	15.3808383423661	17.9660966216576	sp|P23284|PPIB_HUMAN
sp|P23297|S10A1_HUMAN	NA	13.4671549828493	15.6327297957107	15.5334505808603	NA	NA	16.3493495793617	15.4441817604491	15.9474317750187	15.0807441810119	15.1063579680945	15.5196101011748	sp|P23297|S10A1_HUMAN
sp|P23381|SYWC_HUMAN	NA	13.3104881482318	NA	11.9905914576358	NA	NA	NA	NA	12.2241383393219	NA	NA	12.8640276936114	sp|P23381|SYWC_HUMAN
sp|P23468|PTPRD_HUMAN	14.7138984861838	14.2237914190373	15.2967984070468	15.4837099457536	14.3822574791137	14.9140360733281	15.7263737513975	16.4221914686819	15.7172223589484	15.3785656825155	15.201016559025	18.0187496248117	sp|P23468|PTPRD_HUMAN
sp|P23470|PTPRG_HUMAN	17.8342290129935	18.5068013498233	18.6907049229404	19.4102696950646	19.8008891785538	19.7391880590988	17.9555731911061	20.3086620262006	18.9280320904729	20.4301343863793	19.3575841638225	18.2376042986193	sp|P23470|PTPRG_HUMAN
sp|P23526|SAHH_HUMAN	15.2133633216249	17.5652816337538	15.9854590856528	14.5677773496819	15.9150525842063	16.4990611686831	15.3912989997822	15.9222818112631	16.0546859278327	15.3945252658555	17.1662155131458	16.835379765255	sp|P23526|SAHH_HUMAN
sp|P23528|COF1_HUMAN	NA	11.015516198481	14.3938404613036	14.7489080210259	14.218552787131	NA	16.2514965662187	15.8297142867648	15.0543578312746	14.4377656546817	15.5340458237766	15.7643936742453	sp|P23528|COF1_HUMAN
sp|P23588|IF4B_HUMAN	12.8025182889875	13.1574673778285	NA	NA	NA	NA	NA	NA	NA	NA	NA	NA	sp|P23588|IF4B_HUMAN
sp|P24043|LAMA2_HUMAN	14.4014951449017	NA	NA	NA	NA	13.6887733213923	13.3880483905782	14.1585594079128	NA	14.0865151992273	NA	NA	sp|P24043|LAMA2_HUMAN
sp|P24158|PRTN3_HUMAN	19.0137883099442	16.7974907083138	18.1325658805698	17.2918804235968	NA	16.6278928089909	18.782182853646	NA	16.8818561618006	NA	NA	13.7398412446809	sp|P24158|PRTN3_HUMAN
sp|P24298|ALAT1_HUMAN	12.9712719568265	13.1120200725319	NA	NA	14.3884867857964	14.5065529643099	12.3128669409864	13.2063778162716	13.2969938665839	NA	14.3384417661866	14.5671054606831	sp|P24298|ALAT1_HUMAN
sp|P24387|CRHBP_HUMAN	15.3323188889328	NA	15.1668742292727	12.4369705227786	NA	13.2993524456781	NA	NA	15.7322610941159	NA	NA	NA	sp|P24387|CRHBP_HUMAN
sp|P24592|IBP6_HUMAN	22.3921567411768	19.0080708323182	20.145610530227	18.4423456069318	15.4645740089783	20.0889694324476	16.1866255268634	17.7040851059029	21.3088151614946	16.3645264372608	15.1264164876141	16.8832427686893	sp|P24592|IBP6_HUMAN
sp|P24593|IBP5_HUMAN	17.8339433712226	15.3950790193041	16.4928870489339	15.8818613217662	14.5161565799305	15.2770307634341	14.9120788518441	15.3484653729654	17.0744252425428	NA	NA	14.3996409764602	sp|P24593|IBP5_HUMAN
sp|P24666|PPAC_HUMAN	16.1866400834874	15.8724953964115	14.752962474774	14.3130149776692	12.6142369968529	14.2436897583795	15.2244453909477	12.5904658920075	13.720406355252	11.3385575803546	11.6831874065353	12.7208970378322	sp|P24666|PPAC_HUMAN
sp|P24752|THIL_HUMAN	NA	11.2498648570315	11.7730099949051	NA	13.085634872936	13.2931340521986	NA	11.6356721759963	11.7307887026495	NA	12.3067252902411	12.4820223648001	sp|P24752|THIL_HUMAN
sp|P24821|TENA_HUMAN	NA	NA	NA	NA	NA	NA	15.408000258729	15.8143816041348	15.768283390738	15.2657280075659	15.7118212843954	16.9057193934802	sp|P24821|TENA_HUMAN
sp|P24855|DNAS1_HUMAN	17.3453666586796	17.4667512213781	18.0619486368839	18.4307312586442	18.1978969429344	18.8881604837997	19.4829209532581	19.9134963739515	18.5438960085719	19.5955881970136	19.9172608426366	21.4404383773928	sp|P24855|DNAS1_HUMAN
sp|P25311|ZA2G_HUMAN	25.9011353702215	26.1754973450877	27.430890042872	28.2975312049257	28.4699812673088	27.1997947178684	26.0641840216402	28.479382264739	27.4774995582817	28.4184696637488	27.2855948187101	25.4852526174775	sp|P25311|ZA2G_HUMAN
sp|P25325|THTM_HUMAN	18.2466365538715	17.3413902760925	17.8469477005909	16.7718673809088	16.7105753030205	17.5709763208358	16.7664159332131	16.137640425152	17.8060732123812	15.8303126173949	15.1312476700379	16.4571428588834	sp|P25325|THTM_HUMAN
sp|P25398|RS12_HUMAN	13.5368749475425	12.14675979799	NA	11.9576851576018	NA	NA	13.5736906954531	12.8336082284773	NA	12.1458878812113	NA	13.6513642492847	sp|P25398|RS12_HUMAN
sp|P25685|DNJB1_HUMAN	NA	10.8214842317648	15.0132502509512	14.1060313668539	13.1337918295038	NA	13.1418386997814	11.5451237465802	15.0515538599421	NA	NA	NA	sp|P25685|DNJB1_HUMAN
sp|P25686|DNJB2_HUMAN	15.6602747053188	15.3477742066825	14.981626477212	15.7363284010778	NA	14.6559686124657	NA	14.3980937809485	14.9121431595486	NA	NA	NA	sp|P25686|DNJB2_HUMAN
sp|P25705|ATPA_HUMAN	14.9425945188285	14.1704942006661	13.6046809765662	13.868086274888	13.5291180949343	13.6290703348055	14.7792283223988	13.9897297546282	13.9261236692094	13.4766731194728	12.9195034791984	13.7103413417662	sp|P25705|ATPA_HUMAN
sp|P25774|CATS_HUMAN	NA	13.6878830005983	14.7804566891739	13.7038279266824	13.0427487220704	13.4729124204583	14.4897938209922	15.3974111386117	14.081910824856	14.3492609715154	16.2048439778284	15.0141735186094	sp|P25774|CATS_HUMAN
sp|P25786|PSA1_HUMAN	12.5152461431733	16.8103781785554	12.7167463085767	12.9885947682063	NA	12.4238817319424	14.9782827666191	NA	12.8339433430958	NA	NA	14.3544733429348	sp|P25786|PSA1_HUMAN
sp|P25787|PSA2_HUMAN	NA	15.8211282422956	NA	NA	NA	12.0036766682137	NA	NA	NA	NA	NA	NA	sp|P25787|PSA2_HUMAN
sp|P25788|PSA3_HUMAN	NA	16.4168515956393	NA	NA	NA	13.0789537896395	NA	NA	13.0646679308324	NA	NA	13.05286828808	sp|P25788|PSA3_HUMAN
sp|P25789|PSA4_HUMAN	NA	15.676515957456	13.3034992743603	13.39657719847	12.5288785650939	12.5339654197723	14.1673846485073	13.0507815613568	13.8733840452616	NA	12.903793166764	13.6162128827003	sp|P25789|PSA4_HUMAN
sp|P25815|S100P_HUMAN	16.3889058221337	18.4973964685251	17.2451463995835	16.1129265720389	15.6269266273517	17.523677316485	20.5440216988744	17.9233762106817	17.607738586127	14.3179907727606	14.7271122055306	16.4072548552489	sp|P25815|S100P_HUMAN
sp|P25940|CO5A3_HUMAN	11.2118022331039	NA	NA	11.6288162798922	12.2755003496835	NA	14.7904267342426	16.6721680613561	14.2337361975507	15.3212921486337	15.6047130261879	16.7705026567573	sp|P25940|CO5A3_HUMAN
sp|P25942|TNR5_HUMAN	NA	NA	12.1823961661365	13.14997718993	14.3884943947274	NA	15.0329090256336	15.6904440680526	15.4338405818224	15.9521374110975	16.1754351721085	14.6352767694257	sp|P25942|TNR5_HUMAN
sp|P26022|PTX3_HUMAN	16.182959779697	NA	13.4989712984159	13.7394906066411	NA	13.7516575604984	16.3702144926335	NA	14.9337192586104	NA	NA	NA	sp|P26022|PTX3_HUMAN
sp|P26038|MOES_HUMAN	15.6740071230604	15.779920809967	15.8335698429389	14.9849409862593	15.3062975065038	17.1293925489686	15.6314353716212	14.4645100016018	15.4310837239045	13.9956556618208	13.8480429077436	15.8113377925879	sp|P26038|MOES_HUMAN
sp|P26447|S10A4_HUMAN	15.1207902920385	19.619135594558	12.5891897226873	12.6751950464052	13.2838879535443	14.1682402988067	18.1427846975909	13.4179743834836	14.0507055860753	12.303633907621	12.5303095161026	15.5274380029832	sp|P26447|S10A4_HUMAN
sp|P26641|EF1G_HUMAN	14.0465948190002	12.9748200182358	14.4171658367962	13.1850359185633	13.057850349818	14.7501621833739	NA	NA	12.6499955055614	NA	11.3132148443747	13.4150610342265	sp|P26641|EF1G_HUMAN
sp|P26842|CD27_HUMAN	NA	NA	NA	15.3291180530669	17.6164594980334	11.65357932065	19.1197938667253	20.8644043016495	18.5391845905876	20.7942508566937	21.996816543623	17.0004209059632	sp|P26842|CD27_HUMAN
sp|P26927|HGFL_HUMAN	13.4649283392115	10.7698737512751	13.8428988301707	14.2601343113226	13.6554271449623	13.7325175654258	16.1644845198788	17.4016004879107	15.7929017105019	16.2282338282913	15.9119782411207	14.8807277470193	sp|P26927|HGFL_HUMAN
sp|P26992|CNTFR_HUMAN	11.2314057754092	12.638629882182	12.925939664326	13.6670894043117	14.5566288573928	13.2923782437121	15.112715911461	15.2382885771147	NA	15.3425419509924	17.4060706840765	15.3952436566405	sp|P26992|CNTFR_HUMAN
sp|P27105|STOM_HUMAN	14.7179077820988	14.5022429481549	15.1593880134688	14.5150542950575	14.8454924083837	15.5135266357224	15.9956406029834	17.1549282378291	14.9539692034068	16.4506625590628	16.9556627865308	16.864213244518	sp|P27105|STOM_HUMAN
sp|P27169|PON1_HUMAN	NA	13.7551836285072	NA	NA	12.4872166526628	14.5100522113123	16.3762214486777	NA	14.191469745151	NA	NA	NA	sp|P27169|PON1_HUMAN
sp|P27348|1433T_HUMAN	NA	NA	15.138365752818	14.9137051632941	14.1529637220328	NA	13.9989306129396	14.7065443199998	14.5793061428106	14.5921283539312	14.8513668339087	15.4273771584668	sp|P27348|1433T_HUMAN
sp|P27482|CALL3_HUMAN	13.1590872486094	12.9293609831455	NA	NA	NA	13.4886208465928	13.619306346863	NA	NA	NA	NA	13.5915157414435	sp|P27482|CALL3_HUMAN
sp|P27487|DPP4_HUMAN	17.9897743721204	20.4006321795931	20.0548149033813	18.9212640714211	19.2742994953473	20.2905388288594	18.7230619473603	20.1489323970792	19.8458342515634	20.2556992361388	20.7573745648396	19.3618044271111	sp|P27487|DPP4_HUMAN
sp|P27701|CD82_HUMAN	NA	NA	NA	NA	12.3007649953408	12.5382119904992	14.2371560010076	13.581958446652	NA	12.8929542261577	12.7375173688015	14.5834710309029	sp|P27701|CD82_HUMAN
sp|P27816|MAP4_HUMAN	16.0541773274483	15.0693572638179	15.8788903529172	15.2340078152867	14.4250190228038	15.7535396361337	NA	NA	13.9673687580733	NA	NA	NA	sp|P27816|MAP4_HUMAN
sp|P27824|CALX_HUMAN	15.6945839889924	NA	15.6746457056643	16.3465635902353	16.3646101983976	15.8899275085887	16.2358407598575	17.9637602487123	16.3241199408357	17.8949278434554	17.6626314551578	14.5031640832983	sp|P27824|CALX_HUMAN
sp|P27930|IL1R2_HUMAN	13.0783024931089	14.6629724274853	14.3092534328848	15.4510816951815	15.7070768180995	15.250753236438	14.6431515684107	14.7985365964367	14.8108806550781	15.8203128999973	16.0683717613045	16.3634953374954	sp|P27930|IL1R2_HUMAN
sp|P28062|PSB8_HUMAN	NA	14.1953306013298	NA	NA	NA	NA	12.9460396407264	NA	NA	NA	NA	NA	sp|P28062|PSB8_HUMAN
sp|P28066|PSA5_HUMAN	NA	14.6488289980506	12.8239440685347	13.7309886010423	NA	13.4787503624049	14.649261772933	12.9919186498799	12.8857770305988	NA	13.1971503669342	14.5467246104928	sp|P28066|PSA5_HUMAN
sp|P28070|PSB4_HUMAN	12.8439242153371	15.8046552318237	12.3824474673591	12.5178185769126	11.9897618884536	12.4935789269358	13.6250138122928	11.9875964970015	13.8917942418672	11.2216882312924	11.6283436404908	12.2807591038285	sp|P28070|PSB4_HUMAN
sp|P28074|PSB5_HUMAN	NA	17.2417299901291	13.4604080277832	13.1348436104413	NA	13.7774075132418	13.0356879310251	NA	12.8399910627308	NA	12.7454212908998	13.5855972315987	sp|P28074|PSB5_HUMAN
sp|P28300|LYOX_HUMAN	17.9181398021977	16.6308973584367	18.2076987872391	15.2074118959869	13.9571365029329	16.7763298304415	13.3952881373916	15.4170064020961	12.4501419359134	15.1948939389947	12.3559236796458	18.3923799052623	sp|P28300|LYOX_HUMAN
sp|P28676|GRAN_HUMAN	NA	NA	NA	NA	NA	NA	15.287672715211	NA	13.3059725473625	NA	NA	NA	sp|P28676|GRAN_HUMAN
sp|P28799|GRN_HUMAN	NA	NA	14.0156926583464	13.911400360991	14.8798836616559	NA	15.2958413914717	16.6347360135285	14.79390047973	15.1235061230498	17.0732651058063	17.0505284170809	sp|P28799|GRN_HUMAN
sp|P28827|PTPRM_HUMAN	12.9684308852204	13.7283449515264	13.9831742792219	13.8422219345239	14.7713465244451	13.4933833333275	13.7943103662433	14.8253453528332	NA	14.9853803640298	14.7062090751512	16.2518807397214	sp|P28827|PTPRM_HUMAN
sp|P28838|AMPL_HUMAN	NA	NA	NA	NA	NA	NA	NA	NA	12.8534112856093	NA	NA	15.3638077262977	sp|P28838|AMPL_HUMAN
sp|P28907|CD38_HUMAN	NA	13.7038921172756	14.4495008390883	15.4704164461618	NA	NA	12.6038394726334	15.3238004440818	14.2881272772528	12.8791524412228	NA	15.3730994281985	sp|P28907|CD38_HUMAN
sp|P28908|TNR8_HUMAN	NA	NA	NA	NA	NA	NA	NA	14.3396641717159	11.8872665882024	13.5901935814539	14.8191227201156	NA	sp|P28908|TNR8_HUMAN
sp|P29218|IMPA1_HUMAN	13.9508775935437	16.2281851595881	14.9432589471631	14.3452975590015	13.3307821418884	12.7760141415457	15.2674037478885	14.2594460020526	14.6443928457519	13.3350155826652	13.6295866625473	15.2593249446436	sp|P29218|IMPA1_HUMAN
sp|P29279|CCN2_HUMAN	NA	NA	14.3875183949182	14.1183966728236	16.1884646331964	NA	16.6476213104981	17.8793849626055	21.3086088906774	16.6039337574247	18.6397701435014	15.3535271475549	sp|P29279|CCN2_HUMAN
sp|P29317|EPHA2_HUMAN	13.6040983308477	12.8156072116146	NA	NA	NA	15.3612543229803	NA	NA	NA	NA	15.0767659279688	14.8871279866012	sp|P29317|EPHA2_HUMAN
sp|P29323|EPHB2_HUMAN	NA	NA	NA	NA	13.0916292130225	NA	13.3322154677594	14.0325424805466	12.9058972501972	14.1074889721947	15.2693238853194	13.9527766818486	sp|P29323|EPHB2_HUMAN
sp|P29373|RABP2_HUMAN	14.3113382727529	13.3157262691279	NA	NA	NA	NA	14.5671339335718	NA	NA	NA	NA	12.9746515482287	sp|P29373|RABP2_HUMAN
sp|P29401|TKT_HUMAN	16.2141317918545	15.7483184375885	15.1022101858594	14.6106524654593	14.0041661861624	15.9056715848655	19.6399561348315	15.3959512279349	15.9371917698684	NA	14.6256389937483	15.9226746588022	sp|P29401|TKT_HUMAN
sp|P29508|SPB3_HUMAN	17.3431677429849	NA	NA	NA	NA	NA	18.4023435252162	14.1329688951749	12.0225747420186	NA	NA	13.115970755114	sp|P29508|SPB3_HUMAN
sp|P29622|KAIN_HUMAN	17.0772565962421	12.9715348335276	14.040939834269	12.8396034898006	13.2665254470466	15.888629938992	13.9550296890407	13.4033583187012	14.181193061653	13.9956269213835	14.0277603544173	14.1912096390625	sp|P29622|KAIN_HUMAN
sp|P29692|EF1D_HUMAN	14.6254265173607	NA	12.5481951897585	12.2282245542364	NA	13.335409051307	13.9374352513739	12.64639697447	12.1559491376091	12.2927833056319	11.5526815399701	12.1953660899969	sp|P29692|EF1D_HUMAN
sp|P29972|AQP1_HUMAN	16.8524083998631	15.693176703787	17.3247714970019	15.2730628027612	16.6440206838978	18.3871861395106	17.4670870758478	17.1612624995504	16.2251153767581	17.0957657643052	18.171810834927	19.3007722442755	sp|P29972|AQP1_HUMAN
sp|P29992|GNA11_HUMAN	NA	NA	15.1027569187535	13.0388766952532	NA	15.7247280823366	NA	15.1453014074331	NA	14.0303230603811	13.8606860007513	16.5835084210327	sp|P29992|GNA11_HUMAN
sp|P30039|PBLD_HUMAN	14.7731962488447	14.7491272382118	14.9370781412993	13.5928755928512	14.3293284652814	15.6409999876545	14.1873708247606	14.4186021276384	15.2908258754526	13.6171761474487	15.1203361727308	15.9059644814928	sp|P30039|PBLD_HUMAN
sp|P30041|PRDX6_HUMAN	18.5752070518833	18.1135884023954	18.1013529404657	17.8122165043612	16.9546064656499	18.0951398260367	17.1944288345856	17.2770352667588	18.2661033819994	16.7297062697877	16.7275050203218	18.0816084783534	sp|P30041|PRDX6_HUMAN
sp|P30043|BLVRB_HUMAN	19.1731211625397	18.5971990813527	20.3154817213572	20.1392080699819	20.403153249248	16.7879559811628	18.4025913555642	17.370777282112	19.7305101686411	17.9194359967928	19.1830636436143	16.870565970879	sp|P30043|BLVRB_HUMAN
sp|P30044|PRDX5_HUMAN	16.5982920528334	16.2027073005407	16.4828081191217	15.2992992738946	15.6426558535191	15.0298838791105	15.9969463221193	15.6840789642471	15.8964840444801	13.6214426386753	15.0816588860098	16.3037892628605	sp|P30044|PRDX5_HUMAN
sp|P30046|DOPD_HUMAN	19.9912030415579	19.3546081460839	19.0561191010664	19.0835800190749	18.1871075374991	18.5100609152642	17.7292508598323	15.5117447184189	18.2807111928607	14.9910999713385	17.1528408838455	18.0790853225355	sp|P30046|DOPD_HUMAN
sp|P30047|GFRP_HUMAN	15.3602826646277	13.7592216491297	NA	NA	NA	NA	NA	NA	NA	NA	NA	NA	sp|P30047|GFRP_HUMAN
sp|P30048|PRDX3_HUMAN	17.1653455846397	15.6419994799359	13.8050006163552	15.4687649596272	13.0888075468779	14.3412706084675	15.4636685584999	16.4394530013666	16.2462329599147	15.9670308355976	14.7479079895022	15.2304189436222	sp|P30048|PRDX3_HUMAN
sp|P30050|RL12_HUMAN	14.4457626603521	13.9232709822444	13.1439721582903	15.8923698027342	15.0635864499638	13.4402314923408	14.7077169572306	10.5952694273126	13.2102454458279	NA	NA	NA	sp|P30050|RL12_HUMAN
sp|P30084|ECHM_HUMAN	14.1425387540525	14.3513420099244	NA	NA	12.5742948601688	NA	NA	13.7973777237531	NA	NA	13.4616779967415	13.268793423927	sp|P30084|ECHM_HUMAN
sp|P30085|KCY_HUMAN	12.7168130865436	12.9439940270902	12.926192952914	12.4681775366776	NA	NA	12.9506207798051	13.1012790709812	13.158283833162	NA	12.837955209662	13.7692251890048	sp|P30085|KCY_HUMAN
sp|P30086|PEBP1_HUMAN	20.3173868189531	21.2700690701361	20.9922819757604	20.1205904722422	20.3767610433994	21.0860862931284	20.6475621925749	20.8193025610449	20.4431544804122	19.646766725617	21.3288840748257	22.5535280229854	sp|P30086|PEBP1_HUMAN
sp|P30101|PDIA3_HUMAN	11.897824102559	11.2235236849846	12.7162937403591	12.7552267758598	11.0928094206158	12.6727507556349	13.7140533361682	13.3763491719835	13.7541091643357	9.64908281085951	10.4047810054402	14.6400334970807	sp|P30101|PDIA3_HUMAN
sp|P30530|UFO_HUMAN	18.8907727420265	20.0944742968796	20.148791487546	21.1344668885673	23.8231896712822	20.3643908718024	21.1614531800023	22.6600445916777	20.3567378125509	22.5617479599387	25.3839622186269	23.9447512999696	sp|P30530|UFO_HUMAN
sp|P30613|KPYR_HUMAN	NA	15.4418955920919	12.4460193569314	12.4222595851791	NA	13.3760592926588	13.162380050411	12.893920996548	12.8269026541225	NA	14.2947907906111	13.969033639093	sp|P30613|KPYR_HUMAN
sp|P30626|SORCN_HUMAN	11.9478944844039	15.3596892779542	14.052549603765	14.1287077181534	12.6454901528425	13.4395400756141	13.4856950558617	14.3613859466252	13.8735573368659	NA	NA	15.6813152206344	sp|P30626|SORCN_HUMAN
sp|P30711|GSTT1_HUMAN	NA	NA	13.6201827025349	NA	NA	13.4806396979077	13.9062975092182	12.2938228958418	12.5111879821551	NA	NA	NA	sp|P30711|GSTT1_HUMAN
sp|P30740|ILEU_HUMAN	15.0909426223895	14.3141543865294	12.0900215370966	NA	11.975464085156	13.0102282709584	17.9248720013195	NA	NA	NA	NA	12.9620467292747	sp|P30740|ILEU_HUMAN
sp|P30838|AL3A1_HUMAN	14.4238207647452	NA	NA	NA	NA	NA	15.1944096113994	NA	NA	NA	NA	NA	sp|P30838|AL3A1_HUMAN
sp|P31025|LCN1_HUMAN	23.0844019487139	20.986805516272	20.8732544266993	20.1423831668803	20.3953491258763	20.2668586570774	19.7793139126632	21.0990912485637	21.0365950409812	18.878583196854	19.0555302436014	17.9302354948727	sp|P31025|LCN1_HUMAN
sp|P31146|COR1A_HUMAN	19.6284761042506	15.2022930737725	16.5975507574002	15.8365534811828	14.1745605776975	16.9783399052855	16.2131575320442	13.1523434702184	16.2260839412689	NA	NA	NA	sp|P31146|COR1A_HUMAN
sp|P31150|GDIA_HUMAN	NA	NA	13.6722181126088	NA	11.8929421206964	11.9310823992629	NA	13.1376777271469	NA	NA	14.1808348428633	14.5661338699715	sp|P31150|GDIA_HUMAN
sp|P31151|S10A7_HUMAN	NA	15.7790621844866	NA	NA	NA	NA	14.1392430786703	NA	NA	NA	NA	14.4404922600654	sp|P31151|S10A7_HUMAN
sp|P31153|METK2_HUMAN	13.3519968877966	NA	14.763912451474	NA	12.8498048422499	14.6180785179408	NA	15.7342686259382	NA	NA	14.2196129357256	14.5922618148286	sp|P31153|METK2_HUMAN
sp|P31689|DNJA1_HUMAN	NA	12.3092309457157	NA	14.4416093820023	14.1637254814294	13.9800169356253	12.504749524674	14.0603875673738	12.7125917198051	14.0464336836056	13.1768825711639	15.9905255445371	sp|P31689|DNJA1_HUMAN
sp|P31751|AKT2_HUMAN	NA	NA	NA	NA	16.8295229365337	NA	14.486904674233	NA	NA	15.0120220708719	NA	NA	sp|P31751|AKT2_HUMAN
sp|P31785|IL2RG_HUMAN	NA	NA	NA	13.266717431161	NA	NA	NA	12.7689590108998	NA	12.4539726933155	13.5825080817426	NA	sp|P31785|IL2RG_HUMAN
sp|P31946|1433B_HUMAN	15.0559125284985	14.1063479862428	14.3950882492848	14.114389911307	NA	14.2937609094479	14.9063615523126	14.0753056298862	14.5111488176853	13.1053336775462	14.5821800061996	15.4713775754334	sp|P31946|1433B_HUMAN
sp|P31947|1433S_HUMAN	15.3281174420717	NA	NA	13.6198861811684	14.6929508251407	NA	14.8630010919888	14.8815957102799	NA	NA	NA	15.4583283662321	sp|P31947|1433S_HUMAN
sp|P31948|STIP1_HUMAN	17.2438811886246	16.6126608614961	14.6452240611536	13.771773865289	13.660712052953	13.8306708218575	14.2769837020493	14.5908919724671	14.8929229740667	13.2070968538744	13.9984774095037	15.1719819179202	sp|P31948|STIP1_HUMAN
sp|P31949|S10AB_HUMAN	12.5686219741271	NA	13.2675742285853	11.6936452666514	13.5027539709853	11.3449122588582	18.1425190990415	14.7368181918622	15.3694576155188	14.326323265822	13.9059354125764	14.6553087690305	sp|P31949|S10AB_HUMAN
sp|P31997|CEAM8_HUMAN	17.2025002308482	16.341872606818	16.8776992120915	17.8496572874663	16.8672350063871	16.6954007089345	18.2350828303832	19.0919717486682	17.4639295459089	17.3238761979963	17.2974566958341	19.8913805374366	sp|P31997|CEAM8_HUMAN
sp|P32004|L1CAM_HUMAN	14.5820072961022	14.7932936236227	13.7807473928159	14.1803696449026	15.3324345208492	15.7772269710622	14.5578524036152	15.5316431200468	14.9139848864341	16.1538329808873	15.9306648839719	17.0705547355686	sp|P32004|L1CAM_HUMAN
sp|P32119|PRDX2_HUMAN	16.952547734253	25.6823378948555	18.295598145721	17.7118899550846	17.6663803974094	18.0307056967881	20.7465171170173	17.5506928894889	18.1946573780634	17.0545467066364	18.1511181906741	19.2231226316495	sp|P32119|PRDX2_HUMAN
sp|P32320|CDD_HUMAN	NA	NA	NA	NA	NA	NA	15.000436946753	12.3961423875798	11.4484942533955	13.1232050363263	12.8633825069823	NA	sp|P32320|CDD_HUMAN
sp|P32754|HPPD_HUMAN	14.6246847280443	15.283826728259	15.1523806730493	14.2235583837616	14.2719752252692	14.9358545271842	14.724897493876	14.3177287445368	14.9566016964944	14.4380215812854	14.7076471570457	15.2344481248057	sp|P32754|HPPD_HUMAN
sp|P32926|DSG3_HUMAN	NA	NA	NA	12.5122389675905	NA	NA	13.4277479249316	NA	NA	NA	NA	14.183800067995	sp|P32926|DSG3_HUMAN
sp|P32929|CGL_HUMAN	13.013290779725	16.6369363244105	13.6057214162088	12.900397117252	13.1946559479632	14.3412077102863	NA	NA	14.310348051094	NA	14.3553486013749	14.4846751789248	sp|P32929|CGL_HUMAN
sp|P32942|ICAM3_HUMAN	NA	NA	NA	15.9581431956499	16.108998655736	NA	17.495580205446	16.285677376223	16.1173753582816	15.46122210205	16.0752896876363	16.3713470499902	sp|P32942|ICAM3_HUMAN
sp|P33151|CADH5_HUMAN	16.5504840339854	14.5361135103671	13.5815521738991	14.9969224036812	NA	16.2642718018484	NA	12.3201439811833	NA	12.7338466485593	NA	NA	sp|P33151|CADH5_HUMAN
sp|P33176|KINH_HUMAN	NA	NA	12.1995944412876	12.9469130616043	NA	13.8272909840601	NA	12.9875702197969	12.2194074189204	11.7209716887673	NA	13.9847773640179	sp|P33176|KINH_HUMAN
sp|P33908|MA1A1_HUMAN	17.4161453953054	12.9103407069236	15.6663629609934	13.9327833102902	15.8862659912167	15.4942861024497	16.2466284139607	17.0833011911139	17.2095269268516	18.9362820185821	18.3108644185115	17.9807887539281	sp|P33908|MA1A1_HUMAN
sp|P34059|GALNS_HUMAN	14.1967757252787	15.5691872698197	16.4284622828211	NA	15.580622987467	15.5644003888757	15.4681791966491	15.9255565512478	15.3352780999729	16.7177467453299	16.9557263120402	17.4405396699996	sp|P34059|GALNS_HUMAN
sp|P34096|RNAS4_HUMAN	16.8683306628016	15.0692637963938	14.1972519239351	16.1112939897602	14.2038509095879	14.8734239594498	14.2697251526087	15.9625922412637	14.520970647062	14.282145936581	13.4141776555692	15.4295763834074	sp|P34096|RNAS4_HUMAN
sp|P34896|GLYC_HUMAN	14.3580483938371	12.8536553125788	15.1268982926278	14.0472009327039	14.3515195283731	15.7808622179037	14.2110479401499	15.6389004874043	16.3608126197392	15.0642175080884	16.8195512050234	16.3719295793141	sp|P34896|GLYC_HUMAN
sp|P34913|HYES_HUMAN	NA	11.5365066059506	13.4702912563511	12.2149239393185	12.1321533697594	13.2824289808828	8.87980282743185	13.1389119796507	12.9250943666858	12.6525365578741	13.0425682433515	13.33257821443	sp|P34913|HYES_HUMAN
sp|P34932|HSP74_HUMAN	NA	NA	NA	NA	NA	NA	NA	13.8630506643994	14.0752239608371	11.5864697986189	NA	14.6007982585989	sp|P34932|HSP74_HUMAN
sp|P35052|GPC1_HUMAN	16.6607402062761	17.2068806893062	17.5164865997587	18.027933507126	16.6850683910423	17.2781405036857	15.4527943272875	16.3118439982738	17.2938794408668	15.5178584054595	15.054682609055	17.4305188347487	sp|P35052|GPC1_HUMAN
sp|P35080|PROF2_HUMAN	15.8821201415504	14.8909420999083	15.4187981073809	15.0397245523585	12.9051090374968	14.9707819394522	NA	13.0557908920514	15.3091743929681	11.5974726815225	12.1160840707373	13.2840465260951	sp|P35080|PROF2_HUMAN
sp|P35221|CTNA1_HUMAN	NA	NA	15.6200213409116	14.9809699430198	NA	15.5993893724905	16.1939619458525	13.7148516409819	18.2173655095361	12.9626563704997	13.1996694200945	NA	sp|P35221|CTNA1_HUMAN
sp|P35237|SPB6_HUMAN	15.5029039150613	14.4006188057156	15.3718663665345	NA	14.8405563877914	15.0014538218025	14.7078993777768	14.1346066872327	15.9336774848118	12.9191181611169	14.0456727774371	14.8465859264336	sp|P35237|SPB6_HUMAN
sp|P35241|RADI_HUMAN	14.4860075001964	15.809461582759	15.3536787429402	14.2723518342625	14.978781577722	15.491116883335	14.54532484828	14.3194805955306	14.3259534055672	12.9133084386285	14.0472432917058	15.0873848488083	sp|P35241|RADI_HUMAN
sp|P35247|SFTPD_HUMAN	13.7646309731899	NA	NA	NA	11.6557629207809	NA	11.5790824136158	NA	NA	NA	11.8749439173896	13.7750138222749	sp|P35247|SFTPD_HUMAN
sp|P35318|ADML_HUMAN	16.4600745166644	NA	14.5622004841651	NA	NA	13.4276133722766	NA	NA	NA	NA	NA	15.1829135433735	sp|P35318|ADML_HUMAN
sp|P35443|TSP4_HUMAN	15.6047708810088	NA	NA	NA	NA	NA	15.8903731435222	16.7276725747345	15.1557254295244	15.7919406786047	14.6917573545605	16.4174586556869	sp|P35443|TSP4_HUMAN
sp|P35475|IDUA_HUMAN	NA	13.9336759873787	NA	NA	14.6181742281729	NA	NA	13.0121300266267	NA	14.3874147742661	15.4165027016874	14.2327507042759	sp|P35475|IDUA_HUMAN
sp|P35527|K1C9_HUMAN	13.9647252899714	14.243768230069	15.7813379722329	14.0652513043891	14.5726798327942	13.9100997372578	16.8349478300238	17.5467013760897	13.9780676867187	18.7780504927847	15.6375260894456	14.2613263805306	sp|P35527|K1C9_HUMAN
sp|P35555|FBN1_HUMAN	15.331692658541	13.0907799918223	14.2833337798815	14.167845584911	13.5790709995419	14.5879566865365	16.5530534502303	18.6123784650023	16.0483764143466	19.2012721409427	16.2252652096847	18.392663605529	sp|P35555|FBN1_HUMAN
sp|P35558|PCKGC_HUMAN	12.7883974129536	NA	13.4281478760533	NA	12.6552284239205	15.924802195168	12.456890894644	13.9248149195675	13.5028916568773	13.713152379469	14.5628026073211	14.309326439786	sp|P35558|PCKGC_HUMAN
sp|P35579|MYH9_HUMAN	16.0600868295124	13.9988136093826	15.3765530514018	15.4046277539274	13.6050256222513	15.4513435407343	16.1094127107988	12.9882850283039	13.1700872167745	NA	12.6458656249405	15.132731433829	sp|P35579|MYH9_HUMAN
sp|P35606|COPB2_HUMAN	15.1369403783071	12.7509768912939	12.8388748741495	16.254500651915	13.7288740040349	14.5676058990315	14.4270957317688	14.4325240911461	14.1948143592078	NA	14.1130303163712	15.4055033001205	sp|P35606|COPB2_HUMAN
sp|P35613|BASI_HUMAN	18.6128135373964	17.4854312557632	17.4010663458666	17.5454007644559	18.0135661868411	17.8348363423155	17.4345029926387	17.9651175923048	16.9671562062148	17.1753288817599	18.0700419935995	18.6445726716215	sp|P35613|BASI_HUMAN
sp|P35754|GLRX1_HUMAN	21.0881383659683	21.3675445905588	20.7566372992709	20.6877894201471	18.543121232019	20.482128665408	16.5433894204043	14.8907572893062	19.1780408173791	13.8988062322753	14.4536094574973	17.0857778041197	sp|P35754|GLRX1_HUMAN
sp|P35858|ALS_HUMAN	16.2849984327007	14.0941996860025	15.2364286382513	11.3986327289935	12.3730378054746	15.8443492906266	14.6886347494406	14.3766050735132	15.3449974453987	13.7505990529297	NA	16.1969895537833	sp|P35858|ALS_HUMAN
sp|P35908|K22E_HUMAN	13.6589287867679	14.5959562782653	17.6286234568925	14.6238607874296	14.6525458627682	17.4895542808902	14.7160792425338	16.3656734756164	14.7192430017602	20.6104515774451	15.7742354561958	14.1318371552372	sp|P35908|K22E_HUMAN
sp|P35916|VGFR3_HUMAN	NA	11.3513475362355	NA	11.7319233003637	12.1748090994752	NA	NA	12.8597217476862	NA	11.6556629999678	13.5979986861192	13.2933546098346	sp|P35916|VGFR3_HUMAN
sp|P36222|CH3L1_HUMAN	18.7079918429703	17.2607079459402	16.4850599540535	13.191932641043	12.7937381052245	15.9805902168272	15.3568362778694	13.2513542532743	15.6188818947511	NA	NA	13.9491314728453	sp|P36222|CH3L1_HUMAN
sp|P36543|VATE1_HUMAN	14.9314678279681	13.9725645162629	15.4723699258514	14.2823050855799	14.0380028595035	14.8559507272046	NA	14.3136573982834	14.8950274646335	NA	13.4562565740019	15.323544446165	sp|P36543|VATE1_HUMAN
sp|P36639|8ODP_HUMAN	16.6036726330767	17.4927445935606	17.6019508361919	17.679143599796	18.0196677346754	17.7408940979347	18.1495709661083	17.9695650882326	17.3975310833281	18.2606349085275	18.2084082904901	18.6702134312765	sp|P36639|8ODP_HUMAN
sp|P36871|PGM1_HUMAN	13.7221140707795	12.9770916325833	14.4531656710088	NA	NA	14.3567618967283	14.00639697357	15.785003926434	14.3070083818199	NA	NA	14.3702861522442	sp|P36871|PGM1_HUMAN
sp|P36896|ACV1B_HUMAN	NA	NA	13.3635889464792	15.6048638533682	16.0249977549705	NA	16.0596542189285	16.415842769742	15.0757238465205	16.2504738041841	16.0468262539285	18.5683028314762	sp|P36896|ACV1B_HUMAN
sp|P36897|TGFR1_HUMAN	NA	NA	NA	NA	13.8364610794221	NA	15.3530452077555	16.0787338030923	13.9315955726246	15.7422803783389	15.5573892826881	15.9281712277385	sp|P36897|TGFR1_HUMAN
sp|P36952|SPB5_HUMAN	12.9287564287018	NA	NA	NA	NA	NA	15.3485045524253	NA	NA	NA	NA	NA	sp|P36952|SPB5_HUMAN
sp|P36955|PEDF_HUMAN	22.9791249903314	15.6939522133668	18.2461680529834	17.2877327818612	16.7090155717956	19.9410658798577	17.5265523473142	17.4703376299873	19.1485322740089	16.024997066346	15.6069288745607	17.3624970844887	sp|P36955|PEDF_HUMAN
sp|P36957|ODO2_HUMAN	14.5849196410765	16.8696948340428	16.6886469129616	17.5676032245195	18.4115055327404	16.9721684710401	16.4015532440024	18.5002863541701	16.8686432402453	17.1279076940513	17.6030877227304	19.2174432857426	sp|P36957|ODO2_HUMAN
sp|P36969|GPX4_HUMAN	13.1846164131036	13.09608617001	13.5214558728035	12.1442283417009	NA	14.3964196177862	NA	13.0380299037607	13.6372694987048	NA	13.5022883241935	15.0296224068823	sp|P36969|GPX4_HUMAN
sp|P37173|TGFR2_HUMAN	16.4442132272656	17.5033508690752	17.3636740740576	18.0797982427989	17.5271517624629	17.9576311094137	16.9735598325794	18.2504059509249	17.5631403623747	17.4885067494865	16.9136148130606	16.8532827592512	sp|P37173|TGFR2_HUMAN
sp|P37235|HPCL1_HUMAN	NA	NA	NA	NA	NA	NA	13.770623262984	NA	NA	NA	11.3523809526546	NA	sp|P37235|HPCL1_HUMAN
sp|P37802|TAGL2_HUMAN	19.7311536643563	17.6281635961488	16.516418123592	14.0009167541695	14.5935347465282	16.9106144027537	16.8473986250381	14.8289216125137	15.6716839283948	13.74701752845	13.3066024723174	16.1687731344444	sp|P37802|TAGL2_HUMAN
sp|P37837|TALDO_HUMAN	15.2972060184973	18.4855532059352	14.8731789374293	13.7279134733059	14.7160795244826	15.455499783349	17.5536999710123	13.3208254356063	14.4055332206589	13.1179051708625	13.1765362882359	14.5955339894554	sp|P37837|TALDO_HUMAN
sp|P37840|SYUA_HUMAN	16.0861600745876	18.6696225340817	12.7491316972877	12.7622860350108	NA	13.4251295444442	NA	NA	12.2382532469955	NA	14.6214228984072	NA	sp|P37840|SYUA_HUMAN
sp|P38159|RBMX_HUMAN	16.157780808052	14.0127537522905	14.1179159489969	NA	12.2486714262086	14.139982946571	NA	NA	NA	NA	NA	NA	sp|P38159|RBMX_HUMAN;sp|Q96E39|RMXL1_HUMAN
sp|P38571|LICH_HUMAN	13.9394650083927	13.8655369925322	15.2567629440589	NA	14.4941315704069	15.8451785511968	NA	13.1390413575354	13.1361950962721	14.3935033287198	15.1659229039187	NA	sp|P38571|LICH_HUMAN
sp|P38606|VATA_HUMAN	12.5434946702078	NA	14.784652295925	NA	13.5361851959582	14.55721832422	13.9057313395976	14.2423033391041	13.3862360701018	12.5834057358041	14.9190549543768	15.6461412840399	sp|P38606|VATA_HUMAN
sp|P39059|COFA1_HUMAN	17.024439835021	14.9561000730628	16.6180025413871	17.0364515597891	16.1504075171815	17.9190310299891	18.144814492903	18.3950324828897	17.0502067538088	18.5729204665884	18.3855615277122	19.6592202822117	sp|P39059|COFA1_HUMAN
sp|P39060|COIA1_HUMAN	22.4551605524469	16.355869578327	18.6662750736909	18.3832554336893	15.6013530499975	19.4405710556603	16.2515810248146	15.7251562765383	18.7837355186173	15.5613397302449	15.3358457064315	17.3425131956744	sp|P39060|COIA1_HUMAN
sp|P39687|AN32A_HUMAN	11.5582277070972	12.4741121118699	12.9758368684468	15.3510159051021	14.4456616727697	13.1770721189275	14.0486476881625	NA	10.9782575211845	10.6874157498882	10.1829643635012	10.0586982426683	sp|P39687|AN32A_HUMAN
sp|P40121|CAPG_HUMAN	18.7295161936598	17.1957505946167	16.6903635945893	16.3590028670373	15.6022186610199	17.5001104863047	17.4833250487169	16.4792565585185	15.9742230110021	14.4737656764074	14.8839805332126	17.1153415833938	sp|P40121|CAPG_HUMAN
sp|P40189|IL6RB_HUMAN	15.4505016469079	16.294456296693	16.0394126718225	17.5957554880149	17.9825183767769	17.2097267340552	17.2815575789324	17.6567464731596	16.5111110571442	18.004490299743	18.9616408560179	18.8501113133257	sp|P40189|IL6RB_HUMAN
sp|P40197|GPV_HUMAN	NA	NA	NA	12.6884067028247	13.4616356821442	13.3848947415458	12.1857492495059	NA	12.1211162202851	13.19588597411	13.1562694147409	14.2770282881594	sp|P40197|GPV_HUMAN
sp|P40199|CEAM6_HUMAN	NA	NA	13.2811227196113	12.7370183648888	14.4033311582253	NA	15.8758913727587	15.5690044414373	13.8085451853348	15.0715597909323	15.3470373118045	15.4627303219867	sp|P40199|CEAM6_HUMAN
sp|P40227|TCPZ_HUMAN	NA	12.1550105116994	12.1346258329217	NA	NA	11.9147389022904	NA	11.7042545423196	11.63418220929	NA	11.6221716900192	12.6956813593274	sp|P40227|TCPZ_HUMAN
sp|P40925|MDHC_HUMAN	14.9772202081048	17.0271976704526	15.9806436630258	14.9322829657865	14.8458640932042	16.0437723277337	15.5665194635752	15.6783423795144	16.6017712053502	14.6511474229001	15.7143046837409	16.3688418742752	sp|P40925|MDHC_HUMAN
sp|P40926|MDHM_HUMAN	NA	NA	NA	NA	16.2453170380598	15.4765041476181	NA	NA	NA	NA	NA	NA	sp|P40926|MDHM_HUMAN
sp|P41145|OPRK_HUMAN	NA	NA	NA	NA	NA	NA	NA	14.3683766463827	NA	NA	NA	16.0417528123008	sp|P41145|OPRK_HUMAN
sp|P41181|AQP2_HUMAN	14.0013399489059	15.7416050714143	16.5466644359429	16.2483255197624	16.4707411317062	17.8541542258428	13.0996612122504	13.5986446721689	15.8237540193417	16.3239058979226	16.0224337526634	16.1185968957122	sp|P41181|AQP2_HUMAN
sp|P41217|OX2G_HUMAN	NA	NA	12.7867323549537	13.3020467523847	NA	11.6944105416146	14.8687605522382	15.8771302964134	12.9752918243598	13.1065103131431	15.0937155553956	16.5225657364786	sp|P41217|OX2G_HUMAN
sp|P41222|PTGDS_HUMAN	27.2935567775381	26.5376562466089	27.2557015369944	27.4711371029591	27.3452191515296	27.9762263449955	27.7466173570607	25.8489823559402	24.3951705897127	26.8866901039973	24.4443258028386	26.8954789923144	sp|P41222|PTGDS_HUMAN
sp|P41567|EIF1_HUMAN	NA	NA	NA	NA	NA	NA	12.2239939452252	12.4277288702128	NA	NA	NA	15.5366194300814	sp|P41567|EIF1_HUMAN
sp|P42126|ECI1_HUMAN	NA	11.7138076548937	NA	NA	13.2494685057725	NA	NA	NA	NA	NA	NA	NA	sp|P42126|ECI1_HUMAN
sp|P42166|LAP2A_HUMAN	NA	14.9073572854583	14.8222009713445	15.3937224105722	15.100629663905	14.7639542090191	NA	NA	NA	NA	NA	NA	sp|P42166|LAP2A_HUMAN;sp|P42167|LAP2B_HUMAN
sp|P42330|AK1C3_HUMAN	15.9384814593139	14.3089144249256	15.8075805087851	12.9480357609439	14.4177679687972	16.4710767311528	14.0710333532977	15.688703788385	16.0847312309732	14.4329070354057	15.7966331873896	16.210437258094	sp|P42330|AK1C3_HUMAN;sp|P52895|AK1C2_HUMAN;sp|Q04828|AK1C1_HUMAN
sp|P42685|FRK_HUMAN	NA	13.4402320588866	13.9951991647074	NA	13.4367491936313	14.8860729477529	NA	NA	13.4234488910238	NA	14.4079032840462	15.4180765507022	sp|P42685|FRK_HUMAN
sp|P42702|LIFR_HUMAN	NA	NA	14.2747858542767	14.7176309654143	NA	14.0938533322174	NA	14.2496565788032	13.3238398119402	13.8817663277614	14.3566252183007	15.2446983377811	sp|P42702|LIFR_HUMAN
sp|P42768|WASP_HUMAN	13.4634411670959	NA	13.6658547028509	12.9705477166637	NA	12.3906681661649	NA	NA	13.3772529670542	NA	NA	NA	sp|P42768|WASP_HUMAN
sp|P42785|PCP_HUMAN	17.8891897776829	17.8327862306317	18.1479290404369	16.0248917772076	17.7700137677704	19.8646746062727	16.7760140837195	18.1563746561983	17.0636425878758	18.2763035476443	18.5274650284635	18.1027181582422	sp|P42785|PCP_HUMAN
sp|P42892|ECE1_HUMAN	NA	NA	NA	13.3767410486982	NA	NA	NA	NA	NA	NA	NA	12.1066340870038	sp|P42892|ECE1_HUMAN
sp|P43034|LIS1_HUMAN	NA	NA	NA	NA	NA	12.207020587607	12.9011430740465	13.4702463782106	NA	NA	NA	13.3896736463161	sp|P43034|LIS1_HUMAN
sp|P43121|MUC18_HUMAN	16.915611182594	17.0772941677392	16.6552647667472	18.0407403540269	17.8284858520552	17.2967560484315	18.0319491315177	19.509448176959	17.0990558988982	19.0833383017523	18.9580161982175	19.645702112808	sp|P43121|MUC18_HUMAN
sp|P43251|BTD_HUMAN	18.175642133623	19.1459725987436	20.0228335616567	18.8530417671098	20.9369550134344	20.3782033213093	18.1412934876395	19.8958440879536	19.436660098298	21.2889039443869	20.9900416185743	18.7404834205214	sp|P43251|BTD_HUMAN
sp|P43353|AL3B1_HUMAN	NA	NA	NA	NA	NA	NA	NA	13.6545699994061	NA	NA	NA	12.9683253799294	sp|P43353|AL3B1_HUMAN
sp|P43626|KI2L1_HUMAN	11.5630612646268	13.4221276618259	12.2175193949084	11.1840868689746	14.8840472548677	13.0544071533101	13.0755512156927	15.6284417267316	NA	13.4213192880469	13.2593367409675	15.4055424042715	sp|P43626|KI2L1_HUMAN;sp|Q14953|KI2S5_HUMAN
sp|P43652|AFAM_HUMAN	17.2857237688801	18.1529262743673	18.321239513614	17.9029095661326	20.1541870916871	18.0884338131653	18.3147404813615	18.2907251632802	18.0559361389338	19.5016915775704	19.3346953779744	17.1164765473145	sp|P43652|AFAM_HUMAN
sp|P45877|PPIC_HUMAN	15.2373913835155	NA	13.5705697650959	13.9493645645665	14.2370266491079	14.8456223741484	14.1008027760022	13.6144620647394	13.6258914148531	15.0689488803196	14.4607456563313	16.7446310510787	sp|P45877|PPIC_HUMAN
sp|P45880|VDAC2_HUMAN	11.4279959024597	NA	13.4231036201038	NA	14.1783389347352	11.4981447664455	14.2326379139808	15.4983915984489	14.3556736906364	13.8676323272666	15.2667030826991	14.0729840191203	sp|P45880|VDAC2_HUMAN
sp|P45974|UBP5_HUMAN	16.4472036120059	NA	NA	14.3039599423032	NA	NA	NA	12.3559141955386	NA	12.8219144700761	NA	NA	sp|P45974|UBP5_HUMAN
sp|P46108|CRK_HUMAN	17.4936488434715	16.4536944040823	17.3104245945991	17.4059553534079	14.9624787081422	17.1748879801347	14.9751549400375	14.8976386266181	17.172790190352	13.9444969172075	13.6740926395839	15.5159854332409	sp|P46108|CRK_HUMAN
sp|P46109|CRKL_HUMAN	16.3456900048821	15.8013544253973	16.396096880153	16.2188495366128	14.9801884515084	16.6626971561385	13.5118365865246	12.8038222615716	15.8847072671942	12.714448895588	12.6006104812835	14.4250324672461	sp|P46109|CRKL_HUMAN
sp|P46379|BAG6_HUMAN	NA	14.7564254897839	14.4201270511808	14.7646408930326	13.9581445858416	13.8257843609949	NA	NA	NA	NA	13.4561368829562	NA	sp|P46379|BAG6_HUMAN
sp|P46439|GSTM5_HUMAN	NA	15.0602408405924	NA	NA	NA	14.4668385082626	NA	14.6682869482474	NA	NA	NA	12.5654843377036	sp|P46439|GSTM5_HUMAN
sp|P46821|MAP1B_HUMAN	NA	NA	14.9538203697166	14.940572314786	NA	NA	NA	15.6057143005459	15.392107942345	NA	NA	NA	sp|P46821|MAP1B_HUMAN
sp|P46926|GNPI1_HUMAN	14.3071595745376	15.9835182612733	14.8182301962604	NA	13.8427943329513	15.2381064181641	13.8862723741813	12.9805560291805	13.9876122568279	12.8002865924972	14.2843478232037	15.4359811036247	sp|P46926|GNPI1_HUMAN
sp|P46940|IQGA1_HUMAN	13.8944599864986	NA	16.7563128399	16.3389928416647	NA	13.9199849931909	16.8397550990345	14.4029740205589	15.8866308319079	NA	NA	14.6292613350596	sp|P46940|IQGA1_HUMAN
sp|P46952|3HAO_HUMAN	16.2213988856372	15.6816797080353	15.2707245590702	13.6376917826426	15.3629704603228	15.3484228521432	13.7516034117721	13.0253615757156	15.6272284974146	12.6703244117349	15.6835989144807	15.5297751572667	sp|P46952|3HAO_HUMAN
sp|P46976|GLYG_HUMAN	NA	15.8054013807112	NA	NA	NA	NA	15.8420852597082	NA	NA	NA	NA	NA	sp|P46976|GLYG_HUMAN
sp|P47755|CAZA2_HUMAN	11.4900165628732	NA	12.2427677923852	11.4185946000897	11.6604707410111	12.0566352314414	12.7492330852902	12.6228465217549	11.900551081946	10.726279636806	12.3387259015861	12.2406180512695	sp|P47755|CAZA2_HUMAN
sp|P47756|CAPZB_HUMAN	12.9157087757317	15.6943434328727	13.0249402080059	13.0053289756892	NA	14.0155966390245	15.4129101234013	13.0411018497416	13.6624075540876	11.8290179359347	13.6495640435102	13.1857113371188	sp|P47756|CAPZB_HUMAN
sp|P48061|SDF1_HUMAN	14.6217487488256	16.9516112994816	15.080714276626	16.37417893524	15.129726282352	16.9535431473539	16.8656801376877	17.0854796252048	15.9242151083476	17.004270832707	16.9447994789143	19.1013586238179	sp|P48061|SDF1_HUMAN
sp|P48507|GSH0_HUMAN	12.8935997467541	12.5399604519907	11.4477950373297	NA	NA	NA	NA	NA	12.3178847866044	NA	NA	NA	sp|P48507|GSH0_HUMAN
sp|P48509|CD151_HUMAN	NA	NA	11.8593992951267	NA	NA	NA	11.7081743697269	12.9070028949852	NA	11.8900160335217	NA	14.6730780683212	sp|P48509|CD151_HUMAN
sp|P48595|SPB10_HUMAN	14.1510513090917	14.0652335872679	NA	NA	NA	NA	NA	NA	NA	NA	NA	NA	sp|P48595|SPB10_HUMAN
sp|P48637|GSHB_HUMAN	12.8659120872505	17.5320422491993	15.6880833646258	12.6645949538904	13.4567147155969	15.0191134095126	14.1477355844496	14.1813226213722	15.9658874939142	12.625921877737	14.0799526915731	15.4289840610695	sp|P48637|GSHB_HUMAN
sp|P48643|TCPE_HUMAN	NA	NA	NA	NA	NA	14.5944599115273	NA	NA	NA	NA	12.2356295462781	NA	sp|P48643|TCPE_HUMAN
sp|P48668|K2C6C_HUMAN	14.5644660824219	NA	16.4986012319349	16.3812479009142	NA	16.0047922858315	16.7104260593643	16.5069836255968	14.7692976835025	18.435905679507	15.2641840628153	14.7628366017462	sp|P48668|K2C6C_HUMAN
sp|P48740|MASP1_HUMAN	14.205391385321	14.2780222730616	13.3865399300038	14.5038631286761	13.9991617058207	15.2687289092492	14.5916320806124	13.982155876224	12.9107841580071	13.3724089100204	14.8362550487653	15.2812407482044	sp|P48740|MASP1_HUMAN
sp|P48745|CCN3_HUMAN	NA	NA	12.9584976321108	13.148385004073	NA	NA	15.3051192819191	15.5834178463602	16.9165147428576	15.7452098317146	14.9503598980171	13.1118570160757	sp|P48745|CCN3_HUMAN
sp|P48960|CD97_HUMAN	NA	NA	12.5002077099869	13.0303328664969	14.4137210503273	NA	14.0498359799406	15.946800286756	15.8815729907868	15.9602137891086	14.0523521237064	15.1103974940709	sp|P48960|CD97_HUMAN
sp|P49189|AL9A1_HUMAN	14.8992397804046	14.6936852871925	15.5726064281724	14.5482369327364	14.3336741777412	15.2527959448208	14.3128802646884	15.2129016313118	14.8267483639392	14.6751018400958	15.7986806753566	16.1709203998574	sp|P49189|AL9A1_HUMAN
sp|P49221|TGM4_HUMAN	NA	NA	16.5462247740613	16.4550164521616	NA	16.1697489732761	13.6561921270843	14.3230023826103	16.2528994725695	12.5356436040443	NA	18.0772882198258	sp|P49221|TGM4_HUMAN
sp|P49247|RPIA_HUMAN	NA	16.7212395391862	NA	NA	NA	NA	12.7235856088781	NA	NA	13.4050675329846	NA	NA	sp|P49247|RPIA_HUMAN
sp|P49327|FAS_HUMAN	NA	NA	13.708528173954	NA	NA	NA	NA	12.9991222871887	NA	NA	NA	14.0289154189049	sp|P49327|FAS_HUMAN
sp|P49368|TCPG_HUMAN	NA	NA	NA	NA	NA	NA	13.7207997155899	15.7639467232551	14.2210725118615	13.6765838158053	14.6879723055773	NA	sp|P49368|TCPG_HUMAN
sp|P49418|AMPH_HUMAN	15.6196561949143	14.8270711212217	16.2607447800767	15.6314932159749	14.6983284951521	16.8581441066738	17.2609202656411	16.5714927348353	16.4671654753612	15.3521538958511	15.4717854438583	18.7609431561881	sp|P49418|AMPH_HUMAN
sp|P49419|AL7A1_HUMAN	14.7705737003135	15.1625473918973	14.6895608253341	13.2864871583533	NA	14.8741815491288	NA	13.2312451095337	NA	NA	14.4843988758178	14.7541284945738	sp|P49419|AL7A1_HUMAN
sp|P49720|PSB3_HUMAN	NA	NA	NA	14.3170097231611	NA	13.810823375194	15.855396151312	NA	NA	NA	NA	NA	sp|P49720|PSB3_HUMAN
sp|P49721|PSB2_HUMAN	NA	16.090807952058	13.9168264508434	NA	NA	NA	12.702730872782	NA	14.3425528545848	NA	13.2848721826389	NA	sp|P49721|PSB2_HUMAN
sp|P49747|COMP_HUMAN	12.7501854048473	11.1967032633914	13.7040008625201	12.8207043987502	11.973129393178	12.2908175041856	14.5524898671952	17.3049672863904	15.5516228205618	15.3580682231807	14.2370342671526	15.2531097373725	sp|P49747|COMP_HUMAN
sp|P49788|TIG1_HUMAN	16.6683426814846	NA	16.2922281911577	15.6680385316279	14.8101517829431	15.9591290828929	18.3646652235165	16.95789256112	16.1142213539423	16.4285462275391	15.9683863416432	17.3956232049491	sp|P49788|TIG1_HUMAN
sp|P49908|SEPP1_HUMAN	16.943377249264	17.8344031963339	18.3923179358045	18.8632134791409	19.1120220355931	18.0943464104843	18.8834000146867	20.0370205810952	18.5832483503399	19.1872487850828	18.9320518154197	21.628153925297	sp|P49908|SEPP1_HUMAN
sp|P49913|CAMP_HUMAN	14.8653699550657	NA	15.5983029369485	15.592580645222	16.3001744091769	14.7287618435345	17.8450846073278	16.8323476504139	18.3345249199032	16.1338825497602	15.5763940961469	15.6055832610034	sp|P49913|CAMP_HUMAN
sp|P50053|KHK_HUMAN	13.8238906776004	12.8962431315198	14.5093875179915	13.3572675229893	14.6744931581433	14.9622028927332	12.8048760816021	14.7991054357535	15.7293744679303	14.1097711510699	15.4035692323658	15.2805954110955	sp|P50053|KHK_HUMAN
sp|P50120|RET2_HUMAN	18.0193029312918	15.6834826750005	NA	NA	NA	17.0212008236592	NA	NA	NA	NA	NA	NA	sp|P50120|RET2_HUMAN
sp|P50148|GNAQ_HUMAN	12.9423919636214	12.5097297740568	14.4258554448838	12.7433604125715	12.7217087900132	15.0604260936451	13.3353453653983	14.7044062649399	13.0414649918154	13.789839398476	13.7527627382487	15.8034224667061	sp|P50148|GNAQ_HUMAN
sp|P50395|GDIB_HUMAN	13.1803175300478	14.5674917135224	15.5903076838918	15.0371615548236	14.481316751988	14.8529129127086	16.645141157905	15.5585450844471	15.636344307718	15.2490789230397	15.7824800376683	16.5640963970399	sp|P50395|GDIB_HUMAN
sp|P50440|GATM_HUMAN	NA	14.5978515443157	NA	13.7604654434064	NA	NA	NA	NA	NA	14.4786929437336	13.6121213197542	NA	sp|P50440|GATM_HUMAN
sp|P50502|F10A1_HUMAN	14.3224946034539	NA	13.9903790891987	13.7196845979892	13.4195250398369	14.9684644735066	NA	12.6525787181723	NA	13.974392356582	14.1862990792657	16.2001926474913	sp|P50502|F10A1_HUMAN;sp|Q8IZP2|ST134_HUMAN;sp|Q8NFI4|F10A5_HUMAN
sp|P50552|VASP_HUMAN	15.4750503256694	12.6173125275505	14.3246140740849	14.9049557610684	NA	13.9725024266196	15.0482410495677	NA	14.6245833252179	NA	NA	NA	sp|P50552|VASP_HUMAN
sp|P50895|BCAM_HUMAN	17.0595532210686	16.3963318885333	16.4910828372341	17.6067296059119	17.9465660416536	17.238661259922	16.200350473427	17.6254737747744	16.1486496065502	18.032103992305	18.4320232417029	18.414497484678	sp|P50895|BCAM_HUMAN
sp|P50897|PPT1_HUMAN	13.9000770725265	14.977053818005	16.4464236917464	14.789936358051	14.9085804835716	15.2657694511819	15.6620384757748	15.205406399588	15.9286037685038	15.5962014658282	15.9229656278372	15.5392732190199	sp|P50897|PPT1_HUMAN
sp|P50990|TCPQ_HUMAN	NA	13.3512242065672	13.616758678935	NA	NA	13.7110866667108	13.2854638766041	14.4718476840476	12.8941333743202	12.4728022572672	14.45637659466	14.7424344415401	sp|P50990|TCPQ_HUMAN
sp|P50991|TCPD_HUMAN	NA	14.468415832555	13.0733008448897	NA	NA	13.6736650938478	12.7595773576964	12.6291818284202	13.19073700948	NA	13.5177830114265	14.9043365546912	sp|P50991|TCPD_HUMAN
sp|P50995|ANX11_HUMAN	17.2205035263713	16.1272551109723	17.3955733608043	19.3051605761293	16.3327647003108	18.3042197099533	17.5420462114276	18.6357629477819	17.1233701582686	16.0362901647814	16.4071146640357	19.2991895371879	sp|P50995|ANX11_HUMAN
sp|P51148|RAB5C_HUMAN	11.7359436174813	12.5273417918829	13.1741037559147	12.0802117974347	NA	12.7164388716986	13.1917055335467	NA	13.8628800299737	11.1286695074984	11.8720533750053	14.0405323574762	sp|P51148|RAB5C_HUMAN
sp|P51149|RAB7A_HUMAN	11.8275538263552	13.1587997600206	13.2284988539798	12.0550571123472	NA	12.0448088815557	14.1799373216282	12.4408092329676	12.5113581396051	13.7686241953624	12.0554288919106	15.4395094265178	sp|P51149|RAB7A_HUMAN
sp|P51153|RAB13_HUMAN	13.1628462517942	13.0616746692567	16.0156363808534	15.1978248329573	13.8595296474276	15.433443587864	14.470190519677	15.3873008354038	15.9229512173989	13.6057141021734	13.2299600737309	16.4423175617438	sp|P51153|RAB13_HUMAN
sp|P51159|RB27A_HUMAN	NA	12.3056912994988	16.3955600303631	14.8179736351718	NA	13.8435098158117	12.2871355560654	14.8065396567909	14.4412960872537	11.9636064809779	NA	15.5865726981577	sp|P51159|RB27A_HUMAN
sp|P51161|FABP6_HUMAN	17.8038474023747	17.6862491930247	19.0445928888037	20.0817732426323	16.2426986566118	17.8044362837062	NA	13.9064635545466	18.7517731806553	NA	NA	NA	sp|P51161|FABP6_HUMAN
sp|P51170|SCNNG_HUMAN	12.225366171439	NA	NA	NA	NA	NA	NA	NA	14.1145927969295	13.7627372040029	NA	18.1396562873774	sp|P51170|SCNNG_HUMAN
sp|P51178|PLCD1_HUMAN	NA	NA	NA	NA	NA	NA	NA	12.4738822782964	NA	NA	NA	14.2766829004346	sp|P51178|PLCD1_HUMAN
sp|P51570|GALK1_HUMAN	NA	NA	13.8364727916854	NA	NA	14.4033058688278	13.7607352479378	13.1620981521398	14.1591647043789	11.8668863629164	13.4282811291588	14.7430636485583	sp|P51570|GALK1_HUMAN
sp|P51580|TPMT_HUMAN	NA	12.8102384125999	NA	NA	NA	13.6825335533256	NA	NA	NA	NA	12.9192599917509	NA	sp|P51580|TPMT_HUMAN
sp|P51606|RENBP_HUMAN	12.6160700127056	13.468659383324	14.0622590905383	NA	12.8214884499627	14.5222167711692	NA	13.6091642052593	NA	13.7303214105429	15.146884982032	12.9598184762468	sp|P51606|RENBP_HUMAN
sp|P51654|GPC3_HUMAN	13.9567534071664	NA	13.0620329336821	12.8290435699682	14.1902584656267	14.2056443895395	13.7560342641872	15.2624402677916	NA	15.7249885015868	16.3537790646201	16.2796676652693	sp|P51654|GPC3_HUMAN
sp|P51687|SUOX_HUMAN	11.9942964829276	12.6084559746287	NA	NA	NA	10.6814617974976	NA	NA	NA	NA	NA	NA	sp|P51687|SUOX_HUMAN
sp|P51688|SPHM_HUMAN	16.1953071853642	18.3321101870663	18.9722669081665	17.5333553574902	17.7683083247794	19.4222770533866	17.3741520751344	18.4139226168492	18.772550955842	18.8636636159247	19.2458215578752	19.0513441375135	sp|P51688|SPHM_HUMAN
sp|P51693|APLP1_HUMAN	12.8437132167597	12.3809915226538	14.3608724344517	13.9248135536097	12.3315141005528	13.1249331780742	13.0011693467628	13.9851784343917	12.3941861450551	13.7046556004799	NA	16.9472474275198	sp|P51693|APLP1_HUMAN
sp|P51805|PLXA3_HUMAN	12.2738940792555	13.6112460097984	17.0551515291388	13.9735229921241	14.3926886450625	11.7348360332416	15.932849619155	15.7438654917428	16.7834582699386	15.6429744043917	15.4752185454754	12.6542605869255	sp|P51805|PLXA3_HUMAN
sp|P51857|AK1D1_HUMAN	NA	NA	NA	NA	NA	15.4710599296236	NA	16.8305126785264	NA	NA	NA	16.106485194385	sp|P51857|AK1D1_HUMAN
sp|P51884|LUM_HUMAN	21.4567613224123	19.6274716562303	20.8725608660355	21.1033778955034	19.7412278599235	21.5028986868519	19.6325088251431	19.4957673193086	21.2393368756081	18.3081086027089	17.369182016878	19.3351453510999	sp|P51884|LUM_HUMAN
sp|P51888|PRELP_HUMAN	15.1428502952652	13.8540234176499	16.0359884103192	15.0380191947626	NA	14.9533640008567	NA	14.1228944920608	14.7998586437344	13.5484082620171	NA	16.1206656413483	sp|P51888|PRELP_HUMAN
sp|P52209|6PGD_HUMAN	13.6354942756206	13.7982247602222	13.5349290578963	NA	NA	13.6314444859264	16.6394409362622	13.731220641246	13.3874169963387	13.1966295308533	12.8414250048737	14.1914527495024	sp|P52209|6PGD_HUMAN
sp|P52565|GDIR1_HUMAN	14.4123486786126	14.5703322687252	14.8789725342642	14.854590082922	13.9904802085027	14.9848957299682	15.6235408429869	14.4756063835075	15.5214308555825	13.8477920715981	15.1809541222357	16.0152335260646	sp|P52565|GDIR1_HUMAN
sp|P52566|GDIR2_HUMAN	17.7993722050647	14.4508485582864	NA	NA	NA	14.4570529832492	16.9416023065599	12.2902991126371	NA	NA	NA	NA	sp|P52566|GDIR2_HUMAN
sp|P52758|RIDA_HUMAN	17.7396892671605	17.218568491588	17.2238275649222	16.8122059944939	16.752091574553	16.9246949133705	15.8269088551037	14.8612538407685	17.0661096869136	15.6449154916179	17.1373760282809	17.3245092024039	sp|P52758|RIDA_HUMAN
sp|P52790|HXK3_HUMAN	13.9895997016756	NA	14.3787379260655	13.3020743151385	14.4596126422852	15.7013982008402	15.1394708354096	NA	15.0230230334529	13.9975100201258	12.2764661498062	12.9729465089011	sp|P52790|HXK3_HUMAN
sp|P52799|EFNB2_HUMAN	16.8345253769662	16.1762246545734	16.8151520978223	17.2452293362556	15.877730403491	16.4841843531171	12.091169001361	13.9334987462819	15.8488512569931	13.8225521448864	NA	12.5072485258059	sp|P52799|EFNB2_HUMAN
sp|P52803|EFNA5_HUMAN	14.817747310902	12.4429486143304	14.0919675654765	14.4503154146901	14.0593162967918	14.8292189803315	13.3060854376251	13.7545335564939	13.8823828902385	13.355640205579	13.0688479557703	14.3571387336933	sp|P52803|EFNA5_HUMAN
sp|P52823|STC1_HUMAN	12.2283743807786	11.9939196493339	NA	11.9460326595076	NA	13.5033891807466	10.6792738151637	13.8355762008609	11.5929353119925	11.4537021657132	NA	13.6395743087583	sp|P52823|STC1_HUMAN
sp|P52907|CAZA1_HUMAN	12.2099632316585	13.3683980492835	12.270202982413	13.0804250293438	12.5806528252309	13.5613492608092	14.7672165677243	NA	12.7877020732264	12.0414509860049	12.6014325379671	13.2531565630162	sp|P52907|CAZA1_HUMAN
sp|P53004|BIEA_HUMAN	NA	14.5147250140316	NA	NA	NA	12.7835707595259	13.3262456853914	NA	12.4798094642252	NA	NA	NA	sp|P53004|BIEA_HUMAN
sp|P53396|ACLY_HUMAN	NA	12.1533777478521	12.9775363936692	11.7081766296446	NA	12.4503366519749	11.9808569176084	11.8469526234285	11.5718055163116	NA	NA	13.0583977786656	sp|P53396|ACLY_HUMAN
sp|P53634|CATC_HUMAN	18.3550005907196	20.3945175133134	19.8824699251731	19.4071419767642	19.6697515446315	20.228527517878	19.3129124886268	19.044457212881	19.8756076752357	19.7816223481639	21.4425597598503	20.3233133047484	sp|P53634|CATC_HUMAN
sp|P53801|PTTG_HUMAN	NA	NA	NA	NA	NA	NA	15.7680485004131	17.9108057535204	NA	18.0592334348885	17.7397463129258	NA	sp|P53801|PTTG_HUMAN
sp|P53990|IST1_HUMAN	14.706364632647	NA	15.4870175402148	15.8205748837884	15.6219494919387	15.9708514500305	16.443497231221	16.2932534400316	15.0078647422492	16.8582240911007	17.3465413501784	17.5738358845167	sp|P53990|IST1_HUMAN
sp|P54108|CRIS3_HUMAN	NA	NA	NA	12.2467056670911	14.219722740022	NA	17.2254409160949	15.7151041630632	12.619010954919	15.6065767230105	16.3056977352371	15.1948491345861	sp|P54108|CRIS3_HUMAN
sp|P54289|CA2D1_HUMAN	NA	13.954928522756	14.4408025587066	14.5952228718964	13.0435462456795	14.7820277204439	14.2648914118492	15.324191182494	14.6127537033035	14.0988218296631	15.3781969849018	17.1503561447907	sp|P54289|CA2D1_HUMAN
sp|P54296|MYOM2_HUMAN	12.3787291666667	13.990612417168	14.0021523421908	13.6297647799232	NA	13.6008992147131	NA	NA	14.0451908103547	NA	NA	NA	sp|P54296|MYOM2_HUMAN
sp|P54578|UBP14_HUMAN	NA	NA	NA	NA	NA	NA	12.1920555835273	13.9485764321715	14.9649310872541	NA	NA	13.8210623621986	sp|P54578|UBP14_HUMAN
sp|P54652|HSP72_HUMAN	14.9817577097716	16.0300356709354	17.2526515360033	16.7924269838215	16.600355956456	15.784557563347	17.1341134300872	17.7715524406263	17.8063558028078	16.7123866707732	17.0014150663336	18.3615066126668	sp|P54652|HSP72_HUMAN
sp|P54725|RD23A_HUMAN	15.4907554243564	15.6939957363966	15.3396566573255	15.3706668175425	14.8839427863282	15.5517831392009	12.7131890757807	12.4022956180656	15.2045483539975	NA	NA	NA	sp|P54725|RD23A_HUMAN
sp|P54727|RD23B_HUMAN	15.7863146498567	16.2778976276377	14.7465431735432	15.3607423633599	14.6957417474085	16.0474916097788	14.337610566678	14.0862901440643	15.0306833695799	13.8904177812818	13.8146401656543	14.9210149419269	sp|P54727|RD23B_HUMAN
sp|P54753|EPHB3_HUMAN	NA	NA	NA	NA	14.9437108575902	NA	14.4860454538313	15.2906046004103	14.1822769475424	15.1136702539467	15.7408365669966	15.593287493908	sp|P54753|EPHB3_HUMAN
sp|P54760|EPHB4_HUMAN	17.647468299394	17.800279801908	18.2617495303264	18.921476837426	18.8881582170226	18.3196442193881	18.2107357169611	18.7342733293404	18.2846360335273	18.5294526703103	19.0821622161224	19.1208200340881	sp|P54760|EPHB4_HUMAN
sp|P54764|EPHA4_HUMAN	16.1523511064715	15.0163038447978	15.6009662622177	16.9373277070405	16.0321560388362	16.2673557251822	15.431383964398	16.5940400630993	16.1652916670483	16.9289913244842	15.6604275581143	14.2547607063127	sp|P54764|EPHA4_HUMAN
sp|P54793|ARSF_HUMAN	NA	13.3032172601701	NA	NA	NA	14.2440771286013	14.1071231927966	15.0745879964937	14.2618187220296	13.7860908071964	15.0641776010876	16.1242920766286	sp|P54793|ARSF_HUMAN
sp|P54802|ANAG_HUMAN	13.4178575033954	17.9023368495183	19.3620462174648	14.395821263463	17.5944052335713	18.2137651746462	16.6003478911512	18.6869119643139	17.2040241887584	19.8805942965129	20.6491325856438	18.2351705736527	sp|P54802|ANAG_HUMAN
sp|P54803|GALC_HUMAN	NA	NA	14.1939839894619	NA	12.8108906341928	NA	NA	13.8255408700019	NA	13.9421089454713	15.8165674821821	NA	sp|P54803|GALC_HUMAN
sp|P54819|KAD2_HUMAN	11.5251281315603	NA	NA	NA	12.570532479528	11.2519525139879	NA	NA	NA	NA	NA	NA	sp|P54819|KAD2_HUMAN
sp|P54826|GAS1_HUMAN	15.2866733840954	NA	14.9433031638865	13.5433255630759	13.2992967855738	13.6117560407156	14.1447453202975	14.7355502535788	15.4409027157196	13.8609781422186	13.9551065551689	16.4788670021301	sp|P54826|GAS1_HUMAN
sp|P55000|SLUR1_HUMAN	NA	NA	NA	NA	15.0644756039782	NA	16.40158763433	19.4805457269776	16.7184528812326	20.2329370181344	17.0897745230112	NA	sp|P55000|SLUR1_HUMAN
sp|P55017|S12A3_HUMAN	NA	12.8643745833899	14.458968220217	14.2785077989596	NA	14.8617401552712	13.5239647597605	14.9489640352319	NA	16.267555719821	15.4160599206973	18.6007406522762	sp|P55017|S12A3_HUMAN
sp|P55036|PSMD4_HUMAN	16.0272407423066	14.3126882696672	15.4580791497996	14.6164505828894	NA	14.5087209621696	NA	NA	NA	NA	NA	13.3845474460508	sp|P55036|PSMD4_HUMAN
sp|P55058|PLTP_HUMAN	NA	9.45094573580644	11.7675386666565	13.4189989913332	11.5453041037864	10.2820138012478	11.8574172200199	8.33728580587929	12.6774255791088	10.7379971305531	10.0606216818207	11.2356702020733	sp|P55058|PLTP_HUMAN
sp|P55072|TERA_HUMAN	NA	13.8373229858531	14.3645100054284	14.1743203799296	12.9179783779456	15.0585134370619	15.8754047533773	15.5152338338028	15.3491725247748	13.7018352097671	14.495825743708	15.4015079942801	sp|P55072|TERA_HUMAN
sp|P55103|INHBC_HUMAN	16.9706100157757	13.5967394535776	18.5224294444804	18.5068779431492	NA	17.0770910172195	14.4798408314068	13.3151297110834	20.2833895565673	12.4938432486886	NA	12.8812289086872	sp|P55103|INHBC_HUMAN
sp|P55259|GP2_HUMAN	14.3711936849754	13.5516387232259	14.4779729873308	13.8624986118805	12.6828190888735	11.8945387104524	15.1734892516837	17.597535634997	15.1058861194795	14.788278823722	15.696027579135	17.5965159139433	sp|P55259|GP2_HUMAN
sp|P55268|LAMB2_HUMAN	16.4335063160289	16.1148796648037	16.2801610609222	15.5750516685326	14.7056138926767	16.4853092842394	14.0911809089042	16.140982009926	15.8869997496459	12.8177492240397	NA	16.6959232503742	sp|P55268|LAMB2_HUMAN
sp|P55285|CADH6_HUMAN	10.831840487731	13.4297842631798	16.2791354886614	16.7377942433566	17.2967145012348	15.143299290208	17.3724578078765	18.4648805365243	15.3271022610024	17.7074387789949	19.3681371189708	18.2460063641584	sp|P55285|CADH6_HUMAN
sp|P55287|CAD11_HUMAN	NA	NA	15.4518160319861	16.6143152937662	18.394724376111	15.5174285360578	16.4919519103143	19.4723479148041	15.742860648868	18.811831939808	19.7736895748966	18.0772834169199	sp|P55287|CAD11_HUMAN
sp|P55290|CAD13_HUMAN	22.5549534110416	22.4090536862036	22.6127879509972	22.5388974746649	21.0894655692979	23.2302182776746	23.0767801342493	23.4566851670783	22.6811243851709	22.0813730208583	21.4755059020494	23.7597225695661	sp|P55290|CAD13_HUMAN
sp|P55291|CAD15_HUMAN	15.5384023412654	NA	13.148642943941	14.0238903432904	13.656401448548	15.1756148063882	13.6315278455305	16.9523025257824	13.6844385403606	18.3299458506295	17.2650039711145	18.7651705298554	sp|P55291|CAD15_HUMAN
sp|P55327|TPD52_HUMAN	NA	NA	15.3068672606375	13.8298764864395	12.8872845425872	NA	13.7898629742694	15.1875033453233	15.5846155611457	14.1677588305045	13.0943891108235	15.3481659904495	sp|P55327|TPD52_HUMAN
sp|P55774|CCL18_HUMAN	NA	NA	11.2302516511345	12.1652806546063	13.385370064178	NA	12.7275174797903	13.2507907876901	13.1759208801741	12.2061400173474	12.2818126428377	12.6695823771812	sp|P55774|CCL18_HUMAN
sp|P55808|XG_HUMAN	16.4564311654537	14.2213423079317	19.2217808010099	18.1817776547084	NA	16.1305847896593	NA	NA	17.375184211543	12.9040843190709	NA	14.6359230880523	sp|P55808|XG_HUMAN
sp|P55854|SUMO3_HUMAN	19.5691079932741	18.6646133711055	18.7874388095066	19.1696806971143	17.0644191237976	18.4674097230061	15.9703217622589	14.7436017178952	18.414156233333	12.9372380977701	NA	15.2704353183652	sp|P55854|SUMO3_HUMAN;sp|P61956|SUMO2_HUMAN;sp|Q6EEV6|SUMO4_HUMAN
sp|P55957|BID_HUMAN	NA	14.0753864438305	15.7768812433521	15.7634822320871	15.0735567980998	14.0288695536406	NA	NA	16.0372620611187	14.3618671165544	NA	15.7137022619753	sp|P55957|BID_HUMAN
sp|P56537|IF6_HUMAN	17.801742959973	17.6344852837606	17.8708968938518	18.1891445347265	17.6940100434038	17.9859375423074	18.8393308634657	18.4970773423687	18.1643386115221	17.9350984926763	18.4003589951864	19.4635548245446	sp|P56537|IF6_HUMAN
sp|P57105|SYJ2B_HUMAN	11.1808250311689	12.3011579969304	12.0436555826751	12.2448370263642	NA	11.334946518942	11.0434248248258	11.8352439466736	11.8736787654424	NA	NA	11.8569487037594	sp|P57105|SYJ2B_HUMAN
sp|P57735|RAB25_HUMAN	NA	NA	NA	NA	18.4637976353202	NA	NA	NA	NA	13.1580090455826	15.8267326745555	NA	sp|P57735|RAB25_HUMAN
sp|P58335|ANTR2_HUMAN	14.2068768707463	NA	13.9686434834561	NA	NA	NA	NA	NA	14.2070773557777	NA	14.9270666411317	NA	sp|P58335|ANTR2_HUMAN
sp|P58400|NRX1B_HUMAN	NA	11.6070734965384	NA	NA	NA	12.2502753910912	NA	NA	NA	NA	NA	NA	sp|P58400|NRX1B_HUMAN;sp|Q9ULB1|NRX1A_HUMAN
sp|P58499|FAM3B_HUMAN	14.3627002194161	13.7971958799439	NA	13.7476113006662	12.7605367022622	14.5842560408526	14.8016455594507	15.1258132042776	14.2116580583366	15.3202939552338	14.7271263662028	15.3995647736009	sp|P58499|FAM3B_HUMAN
sp|P59665|DEF1_HUMAN	NA	NA	NA	NA	NA	NA	20.5562827103444	16.7673182184105	19.3322284562441	17.0452355012881	15.1750467732334	NA	sp|P59665|DEF1_HUMAN;sp|P59666|DEF3_HUMAN
sp|P59998|ARPC4_HUMAN	12.8611905775629	NA	NA	13.1293945237556	NA	14.0235933890752	14.3625496906933	NA	NA	NA	13.8714968404819	14.3122009610607	sp|P59998|ARPC4_HUMAN
sp|P60022|DEFB1_HUMAN	NA	NA	NA	NA	NA	NA	NA	NA	15.5088175940579	14.2254388162378	14.045530154295	14.7486214116944	sp|P60022|DEFB1_HUMAN
sp|P60174|TPIS_HUMAN	16.4552000909445	15.6742608623149	17.0981089691277	15.4575564865938	15.7415562928144	16.9110036440553	17.0797919580908	17.3710204126486	17.0061225041862	16.774216234401	16.7920128242167	18.316030596317	sp|P60174|TPIS_HUMAN
sp|P60660|MYL6_HUMAN	13.4264450864855	12.3691497307586	13.6307153793401	13.4152595430222	13.1603605478271	13.9647290153591	16.378725690939	14.7918304960117	14.6254198034352	13.0596077567791	13.4732153854339	14.8480533322649	sp|P60660|MYL6_HUMAN
sp|P60709|ACTB_HUMAN	20.7330667428658	19.7989668602529	20.890343282219	20.1528683121031	20.5504102761576	21.8612722050195	21.9995948414739	20.9613789996329	21.1538967432677	19.9799774895597	20.5377614260089	21.7961080163519	sp|P60709|ACTB_HUMAN
sp|P60842|IF4A1_HUMAN	12.8736159579799	13.247684323167	13.6600235223532	12.6797902331165	12.1579633012857	13.4529691145709	12.561324679347	13.3681528375801	13.189212925791	11.7678998765007	12.0487206069935	13.1634840233172	sp|P60842|IF4A1_HUMAN
sp|P60900|PSA6_HUMAN	14.2195455267637	17.7717200574391	14.5099182645046	15.1723921289032	NA	14.8999851110318	16.8504389076353	14.8758276764927	15.1933807038141	NA	14.3704882865573	15.2959883960999	sp|P60900|PSA6_HUMAN
sp|P60983|GMFB_HUMAN	17.6741174547916	16.6614962649214	16.7773290002029	17.1138192799909	14.7596757831466	16.8217425142471	14.9324098025896	14.0221623253459	16.449268035165	13.4725954205733	13.7769711271238	14.3091167751856	sp|P60983|GMFB_HUMAN
sp|P61018|RAB4B_HUMAN	13.2302424616468	NA	NA	NA	14.0947660881054	13.8258702895103	NA	14.3503500046686	NA	14.2220457110522	14.9244656961956	13.7964449119449	sp|P61018|RAB4B_HUMAN
sp|P61019|RAB2A_HUMAN	12.3931056861635	13.1038887603831	14.3281609236257	13.8618555099372	NA	12.5155401104982	13.2982736052882	12.13434933555	13.8205264653732	NA	NA	14.4442032780053	sp|P61019|RAB2A_HUMAN
sp|P61086|UBE2K_HUMAN	14.990531221751	12.7383421360404	13.411276560595	12.1132260237917	NA	13.4441201549958	NA	NA	13.4447089898449	NA	NA	NA	sp|P61086|UBE2K_HUMAN
sp|P61088|UBE2N_HUMAN	13.9006074385637	14.9126258885272	13.7947951113192	12.4524297503678	12.2886010496253	13.4384488906539	13.3225087563755	11.7876169116807	14.7954007611623	12.3296303868471	11.749713117004	13.7923522256956	sp|P61088|UBE2N_HUMAN
sp|P61106|RAB14_HUMAN	14.3030293392555	14.8635709348903	15.2043059974446	15.0408763653475	14.3110295787318	14.7110788277035	14.6022837028603	14.5803940561943	15.3386845921906	14.7358685297079	15.4217429661534	15.8472275937592	sp|P61106|RAB14_HUMAN
sp|P61158|ARP3_HUMAN	NA	13.3202316873999	NA	NA	NA	NA	NA	13.5828574053526	NA	15.0034487837074	13.9713899994678	NA	sp|P61158|ARP3_HUMAN
sp|P61160|ARP2_HUMAN	NA	NA	14.0440279042564	NA	13.1291907084046	14.7772684484305	14.9176047206315	14.5872983510415	NA	13.712953036457	14.4478676876027	14.5877582630206	sp|P61160|ARP2_HUMAN
sp|P61204|ARF3_HUMAN	12.7432431386093	14.6936096548094	14.5072530145617	13.1245446081648	13.2082832721311	14.1447329041787	13.2352890022149	13.6868779293186	13.1934315696816	12.093117812004	12.4476127309292	14.4998858867165	sp|P61204|ARF3_HUMAN;sp|P84077|ARF1_HUMAN
sp|P61224|RAP1B_HUMAN	14.3913350541801	15.403753003598	16.0904119096207	14.4126825725001	15.1118410280254	14.8466143706836	14.761422361737	15.0130868872013	14.8248572803278	14.7992387290389	15.4326777119586	15.5493309530418	sp|P61224|RAP1B_HUMAN
sp|P61225|RAP2B_HUMAN	14.0441046510667	15.4639973661438	14.3449504642338	14.2157158185994	13.6064355988225	14.2743736412388	13.3045113280787	14.0853316336978	14.1233405705433	13.555039641704	14.4535473445894	14.9395336764823	sp|P61225|RAP2B_HUMAN
sp|P61457|PHS_HUMAN	14.376483307997	15.9136313790649	NA	NA	NA	15.0658561123359	NA	NA	14.9265464785288	NA	NA	14.440063198701	sp|P61457|PHS_HUMAN
sp|P61587|RND3_HUMAN	NA	15.5222735332501	14.8879741521045	NA	NA	NA	12.5300688806024	17.0023042252955	14.1842909226072	NA	NA	NA	sp|P61587|RND3_HUMAN
sp|P61604|CH10_HUMAN	13.3837774193152	15.2062609522444	13.1913936501052	12.711130576815	14.3637699408268	13.4311634320484	13.3594367363694	12.1439316999283	NA	12.1365922403285	12.2154652496785	14.3804610949004	sp|P61604|CH10_HUMAN
sp|P61626|LYSC_HUMAN	22.9363800332713	17.927748283927	17.342036511521	18.0864316181911	14.4606395508318	17.448274597209	17.1134116181482	14.2943853882758	14.0881216168754	10.2384199949784	12.9867445697176	15.4823783601392	sp|P61626|LYSC_HUMAN
sp|P61769|B2MG_HUMAN	27.6430844477852	25.3055496931318	26.510280816862	27.1564183644329	25.2216712713696	27.0005683826194	23.3655186850618	23.4679601813206	26.496340232898	21.5536606452587	21.3502374993819	23.1600427046612	sp|P61769|B2MG_HUMAN
sp|P61916|NPC2_HUMAN	14.0755245176136	13.0350117715361	14.9137380239378	15.9287789092881	16.8922211755148	13.7124101056735	18.6081496346862	18.7382916119698	19.7866140767117	19.1095948609366	20.6856815673742	18.0413549273844	sp|P61916|NPC2_HUMAN
sp|P61923|COPZ1_HUMAN	14.0277653786343	NA	NA	NA	NA	10.9686317868709	NA	NA	NA	NA	NA	15.1446124771957	sp|P61923|COPZ1_HUMAN
sp|P61960|UFM1_HUMAN	19.1667811821721	17.1305726745535	18.0276709116721	17.5476734069624	NA	17.0767611601773	NA	NA	15.3823567770059	NA	NA	NA	sp|P61960|UFM1_HUMAN
sp|P61970|NTF2_HUMAN	19.4285574212318	20.1785975307923	19.7261586941291	19.3140264983316	20.2645506005706	20.2643962815996	18.2427673681673	18.0774338708022	19.2874924486169	18.7044524822589	19.9557484064136	18.6358462546926	sp|P61970|NTF2_HUMAN
sp|P61978|HNRPK_HUMAN	13.0976435158811	12.2961777943793	11.8191226602846	NA	12.400637566285	12.7258319515526	14.3956318918798	11.6078346452753	14.0146829043819	NA	NA	12.6158880695683	sp|P61978|HNRPK_HUMAN
sp|P61981|1433G_HUMAN	13.7868479972117	12.7147642276817	NA	NA	NA	14.7436622591722	NA	NA	NA	NA	NA	NA	sp|P61981|1433G_HUMAN
sp|P62136|PP1A_HUMAN	NA	NA	12.6121589367978	12.3231972099785	NA	NA	14.4616565788005	13.8514543514647	12.6470473975559	12.9171255103385	NA	15.63545923503	sp|P62136|PP1A_HUMAN
sp|P62241|RS8_HUMAN	NA	12.8246917803127	NA	13.6819141510683	NA	15.1360851388488	NA	15.6184953124389	15.5092980315563	NA	NA	14.6817248593444	sp|P62241|RS8_HUMAN
sp|P62258|1433E_HUMAN	16.8098795462106	16.1691265637116	17.1720876841939	16.9276451363956	16.5641909811408	17.3730041449843	17.2464713354842	17.2800515487631	17.5245705788276	16.0581890210269	17.2769542898392	18.2034423596384	sp|P62258|1433E_HUMAN
sp|P62328|TYB4_HUMAN	25.5436079330966	21.6718718859893	20.9056930333481	21.6805621134332	15.3502679250934	22.3974568004946	17.5183393093577	14.9117424015412	17.5905750907658	13.9419312851304	12.6264641365504	15.7174018827639	sp|P62328|TYB4_HUMAN
sp|P62491|RB11A_HUMAN	15.0500187691006	14.3220573297748	15.4663910332394	14.8733321794029	14.2917958176231	15.2803834584531	13.2834120293676	12.9658539862865	15.501115791243	12.6585388022346	13.5270880265771	15.0686981097507	sp|P62491|RB11A_HUMAN;sp|Q15907|RB11B_HUMAN
sp|P62714|PP2AB_HUMAN	NA	NA	13.850964342854	13.235104130564	NA	14.253262220162	NA	13.7160219476382	NA	13.2791775709499	NA	NA	sp|P62714|PP2AB_HUMAN;sp|P67775|PP2AA_HUMAN
sp|P62805|H4_HUMAN	20.2138786038932	15.2845737610957	17.5960695677755	17.6389889102632	18.2383751015714	18.59512084235	20.5768917294545	15.5091990326726	17.4842369485655	16.7186544865001	15.7860555944197	18.5805694772851	sp|P62805|H4_HUMAN
sp|P62873|GBB1_HUMAN	16.1022974854297	16.1429902818716	16.5426784100602	15.8007792371847	15.6560609872094	17.5529304570722	16.280983508812	17.9551150872771	15.8815914993954	16.7265162158663	16.8758821409861	18.6983768519128	sp|P62873|GBB1_HUMAN
sp|P62879|GBB2_HUMAN	NA	NA	NA	NA	NA	NA	NA	14.1969567652557	11.5902427696054	14.2352665088891	13.9468660857233	12.6361539014088	sp|P62879|GBB2_HUMAN
sp|P62937|PPIA_HUMAN	19.3038879874582	14.9355970718355	NA	13.7327655020268	15.8035718469056	17.2769437703879	NA	NA	NA	NA	NA	NA	sp|P62937|PPIA_HUMAN
sp|P62942|FKB1A_HUMAN	15.3182669686966	13.8887825604761	13.849451565243	12.6180879386754	10.8077795132782	12.6572239981141	12.5731810859248	10.3630809625321	13.0227094363356	9.06865512961044	9.0926494446617	11.3517269617024	sp|P62942|FKB1A_HUMAN
sp|P62993|GRB2_HUMAN	17.7916361318139	15.9982500864553	16.7085000034998	16.6972731808644	14.1325321873988	16.9015294107105	15.6963608566999	14.1021668179718	16.2563886096194	13.3850927942262	13.77200401352	15.2239675801569	sp|P62993|GRB2_HUMAN
sp|P63010|AP2B1_HUMAN	17.4076228791347	15.508596543738	16.2723398743506	15.5126125288014	13.8706712261964	15.8191929415268	11.561491630302	NA	14.81113007061	NA	NA	NA	sp|P63010|AP2B1_HUMAN
sp|P63092|GNAS2_HUMAN	12.236443258084	12.1613122198141	12.3919091046247	11.6745049031393	11.9850421718307	14.1752704684218	11.646215994353	13.7614248757253	NA	13.3472831499382	13.3103169709148	13.5135567477986	sp|P63092|GNAS2_HUMAN;sp|Q5JWF2|GNAS1_HUMAN
sp|P63104|1433Z_HUMAN	12.5978907081031	12.6921855365773	11.4624439089475	11.7760117675366	NA	13.9148692125808	14.6211201234762	13.7843562182886	13.7347511287517	13.4525840889308	14.0440283456077	13.0833436268179	sp|P63104|1433Z_HUMAN
sp|P63244|RACK1_HUMAN	NA	NA	13.4801983957091	NA	13.3778368195051	NA	13.5303285221435	NA	13.2958913015758	NA	NA	NA	sp|P63244|RACK1_HUMAN
sp|P67936|TPM4_HUMAN	17.4181670231992	14.8317940615538	13.7541715651826	12.383651104444	NA	13.9717016355224	15.4565967467742	14.5486595873513	14.1243679185614	NA	14.9362326608108	13.8739215583642	sp|P67936|TPM4_HUMAN
sp|P68032|ACTC_HUMAN	17.0638918084495	17.476079767741	16.7251530161363	14.935362322644	17.0102464261207	18.5441346008771	19.4215344747498	18.4698140590305	16.904406988227	16.0070182754451	15.7896152541008	18.417982913506	sp|P68032|ACTC_HUMAN
sp|P68104|EF1A1_HUMAN	16.0506547738621	17.0032119949272	18.2982286142362	17.3766391285588	NA	17.4913533025125	16.5062812681433	17.5128731402124	16.9945363277697	16.7964317543809	17.2831105615787	18.5209103704044	sp|P68104|EF1A1_HUMAN;sp|Q5VTE0|EF1A3_HUMAN
sp|P68363|TBA1B_HUMAN	15.9443122137544	15.0004694905124	15.9834131571889	15.5824898295604	15.255747291718	16.0385604620413	15.6305165331531	16.2851327763837	15.7189158223421	15.2566761436685	14.8351060088008	16.1178744682332	sp|P68363|TBA1B_HUMAN
sp|P68371|TBB4B_HUMAN	15.6665847338076	13.0844418092223	14.624887512043	15.026918119776	NA	14.6575496679759	NA	15.3830341691391	13.7424898480792	13.9523436389829	12.8608457602943	15.5368029917806	sp|P68371|TBB4B_HUMAN
sp|P68871|HBB_HUMAN	20.5460287853518	29.1584877452046	20.2074875660497	18.1341756359687	22.7387279170407	20.6934295246488	24.8560986978317	17.3965401185584	20.5850187960476	18.0752221961658	17.6622678583618	18.5454389719511	sp|P68871|HBB_HUMAN
sp|P69849|NOMO3_HUMAN	NA	NA	NA	NA	NA	14.1001952423187	NA	NA	13.4272603915453	NA	NA	15.3510985122932	sp|P69849|NOMO3_HUMAN;sp|Q15155|NOMO1_HUMAN;sp|Q5JPE7|NOMO2_HUMAN
sp|P69891|HBG1_HUMAN	NA	20.610585252494	NA	NA	17.5073542563922	NA	14.373945713943	NA	12.3280147739811	NA	NA	NA	sp|P69891|HBG1_HUMAN
sp|P69892|HBG2_HUMAN	NA	17.3034636192786	NA	NA	18.4657906529981	NA	NA	NA	NA	NA	NA	NA	sp|P69892|HBG2_HUMAN
sp|P69905|HBA_HUMAN	20.3677988457573	28.8630197971796	20.0527559260402	17.5476078507169	19.3459028757871	19.5419386592035	23.481876631384	17.3270335597247	19.6318863011369	17.1995689883958	15.7129341599707	17.8943454100495	sp|P69905|HBA_HUMAN
sp|P78310|CXAR_HUMAN	14.2439763403562	13.648084050433	15.6515656290745	16.1361272202354	15.3431257977435	15.4159913580354	15.1220026224463	15.5224859712143	15.3789190801354	15.296880654057	14.5289834897802	13.0538096290945	sp|P78310|CXAR_HUMAN
sp|P78324|SHPS1_HUMAN	15.9385392290087	16.8971060266238	18.3187296587483	19.1848721208235	18.9745072042663	17.6384258349408	19.4029428841795	20.3074645738759	18.3754244265421	19.8455700565546	20.5553059253096	20.2618563282121	sp|P78324|SHPS1_HUMAN
sp|P78380|OLR1_HUMAN	NA	NA	13.5367894451166	NA	15.0174944047139	NA	16.4921011565901	17.6516645982209	16.2715865271237	17.3731492702321	17.5728322463421	16.1021234010727	sp|P78380|OLR1_HUMAN
sp|P78417|GSTO1_HUMAN	14.2430131465072	18.8024058453652	14.9787245234773	14.4017823781256	13.4442807860931	15.1423399266121	15.0202351457153	13.6864781757824	15.0727868917886	13.2021569672552	14.4286441696116	15.3134362318428	sp|P78417|GSTO1_HUMAN
sp|P78423|X3CL1_HUMAN	11.4590617770782	13.6633783933182	13.1456929729699	14.8296004033532	14.4425331323475	13.3224629232435	14.8478229731804	15.4677677553724	14.067770433298	16.6738640168281	15.5519877163491	17.8211017402759	sp|P78423|X3CL1_HUMAN
sp|P78552|I13R1_HUMAN	NA	NA	NA	NA	13.0593835143005	NA	14.0011923101575	14.9618116729099	14.175681843315	14.8812155007504	15.930767518052	13.5323828981752	sp|P78552|I13R1_HUMAN
sp|P80108|PHLD_HUMAN	NA	NA	NA	NA	14.8916004902217	NA	14.5631584262053	NA	NA	NA	NA	NA	sp|P80108|PHLD_HUMAN
sp|P80188|NGAL_HUMAN	21.4629577204551	18.0104295470397	19.6860991095764	18.3261418034858	17.9228498986014	18.4459810034659	23.0895078670328	18.5494964539856	19.4575013316227	17.2925091587242	16.4628276963137	19.4385774374476	sp|P80188|NGAL_HUMAN
sp|P80303|NUCB2_HUMAN	NA	NA	NA	NA	12.869109154813	13.2448177857789	12.3452416265378	12.2017022442358	NA	11.0827616041172	NA	13.7845625295598	sp|P80303|NUCB2_HUMAN
sp|P80370|DLK1_HUMAN	14.7937981468564	15.0443962463379	16.0523945597282	15.2830164424314	16.9720791115494	14.100016833969	16.6418555485146	19.1540749280045	16.3723887686192	17.0683986384925	19.5851902644803	16.2093298648135	sp|P80370|DLK1_HUMAN
sp|P80723|BASP1_HUMAN	19.1631355457073	18.611394946689	19.3890778087931	19.2159727021856	18.391393691307	19.5549795538866	19.3729439756304	18.4069290153132	19.0977496069976	17.2450978446582	14.9678134118936	19.0872036087634	sp|P80723|BASP1_HUMAN
sp|P80748|LV321_HUMAN	15.2096663178301	15.7780736251413	16.4698121315801	17.4521090233913	16.8193990483974	16.0068962791279	17.7038109420843	16.7521229400913	16.3821683957433	17.549356875542	15.2222214619321	17.3404808796892	sp|P80748|LV321_HUMAN
sp|P83110|HTRA3_HUMAN	15.2303749716392	14.51143732716	15.7334284891781	14.7995579156489	NA	14.7892529605769	14.4921187244941	14.5045037809562	15.7330812860081	NA	NA	15.1275527978683	sp|P83110|HTRA3_HUMAN
sp|P84090|ERH_HUMAN	15.152616706773	13.4818384776106	12.6277604208758	13.1349627349726	13.3943885869178	13.2228748503689	12.8891933498291	12.4688681679909	NA	NA	NA	NA	sp|P84090|ERH_HUMAN
sp|P84243|H33_HUMAN	17.5950809593163	13.8958170697338	15.9012181526867	15.1296711816313	16.0761731987707	16.4235273715536	17.7126450626876	14.8095969165178	16.3780368132327	15.6948705303109	14.781474369029	16.3731842216073	sp|P84243|H33_HUMAN
sp|P98088|MUC5A_HUMAN	17.539273176051	NA	NA	13.6834948543511	NA	10.9817822351704	15.4520723412284	NA	12.371935260796	NA	NA	NA	sp|P98088|MUC5A_HUMAN
sp|P98095|FBLN2_HUMAN	NA	NA	NA	NA	15.1058751173502	NA	18.5283178748766	18.7724353599619	19.0822752256608	17.5901262893925	17.5644087822024	15.9954319116415	sp|P98095|FBLN2_HUMAN
sp|P98155|VLDLR_HUMAN	NA	NA	11.787641973474	12.4459880318813	12.10754176272	NA	NA	12.3975518767711	NA	NA	NA	12.9589583633005	sp|P98155|VLDLR_HUMAN
sp|P98160|PGBM_HUMAN	25.4705200869436	24.2181928968772	25.9741042948012	26.1065173943576	24.1696741237803	25.682757149417	25.1135048997467	24.8813565510906	25.5594169412159	24.1984949867943	22.2633162823107	25.6512481179802	sp|P98160|PGBM_HUMAN
sp|P98164|LRP2_HUMAN	16.3928783925583	18.8501279932176	18.6100122127072	17.2772391922558	19.1713004215145	18.9823133307605	18.5093413913255	20.4433247649794	17.9352159984571	20.6241065500186	21.6374138620615	20.3837782572543	sp|P98164|LRP2_HUMAN
sp|P98172|EFNB1_HUMAN	18.9959417894206	18.2751690691517	18.6574349563977	19.8749211575792	18.6798855566956	18.9716131447118	17.6881498606791	18.1099600992253	18.2676572381047	18.1333607359167	18.4496491717188	18.5426344772568	sp|P98172|EFNB1_HUMAN
sp|P99999|CYC_HUMAN	12.1186555465972	NA	13.7245701535981	14.2364343673024	14.9086567160268	12.7400416236642	15.5786298125681	12.0002381112669	13.3388834522994	12.4115817592291	12.0535788625383	15.2013553806649	sp|P99999|CYC_HUMAN
sp|Q00610|CLH1_HUMAN	14.4798019800841	14.796345327436	14.6819883014332	15.5715623380645	15.8256306185331	14.8963308376678	15.3818648015448	10.5890735967099	15.0987058534971	12.3897841883002	14.1685647170964	17.8424108739599	sp|Q00610|CLH1_HUMAN
sp|Q00796|DHSO_HUMAN	15.7238315745747	15.5371474945399	18.3648781814358	18.138222320296	15.7304476792488	17.7874823314791	15.7875787454084	17.1892218200343	17.3693882979113	16.4314778381742	16.9572708671938	18.6253621778249	sp|Q00796|DHSO_HUMAN
sp|Q01459|DIAC_HUMAN	18.0506622449794	18.6655157779385	19.2690261309711	19.8150022291479	19.8690519340096	20.0525369070432	20.3670547110649	20.2059194573058	19.5106741480968	20.748906810492	21.4771367214754	21.043619684091	sp|Q01459|DIAC_HUMAN
sp|Q01469|FABP5_HUMAN	19.9349384837439	18.7759962009362	16.6655766520695	17.6625946375108	17.2603346828236	16.7853417656223	20.1715156311545	15.7676763916216	16.6977139986633	NA	14.9858798783165	14.9482742125076	sp|Q01469|FABP5_HUMAN
sp|Q01518|CAP1_HUMAN	13.5363308155784	14.382453830552	14.64045794832	14.5096788008127	13.9345315956206	14.5243572183771	18.0361681276795	14.4407768470224	15.4645717662681	13.700653168554	14.5242088505153	15.5678548026125	sp|Q01518|CAP1_HUMAN
sp|Q01638|ILRL1_HUMAN	14.1096242123968	NA	13.9345596444752	NA	15.9649971643291	13.4380334621318	NA	NA	13.7969229571773	13.4266913312652	NA	NA	sp|Q01638|ILRL1_HUMAN
sp|Q01973|ROR1_HUMAN	NA	14.9350855092731	15.034280135452	15.5162500145279	16.2231992674749	15.510805292994	16.6262896634927	17.7388810118546	15.3876362276164	17.0979333841665	17.9523711243676	18.1004857916689	sp|Q01973|ROR1_HUMAN
sp|Q01974|ROR2_HUMAN	13.3849511697517	NA	13.5113742744076	NA	12.3791503095229	13.080964576019	14.3266373224955	15.4938179702714	NA	14.6458312999223	14.5980412203953	16.3422940887799	sp|Q01974|ROR2_HUMAN
sp|Q01995|TAGL_HUMAN	18.6035925041472	NA	13.4376308694314	NA	NA	14.6837576937852	NA	NA	12.4034751602557	NA	NA	NA	sp|Q01995|TAGL_HUMAN
sp|Q02083|NAAA_HUMAN	NA	NA	NA	NA	11.2494261501648	NA	NA	NA	NA	13.8205494892236	13.2344452594229	NA	sp|Q02083|NAAA_HUMAN
sp|Q02086|SP2_HUMAN	NA	NA	13.4648275149491	13.2211969540294	NA	12.5648399542457	14.0279876444683	12.9518515966814	13.526772183686	NA	14.3025361415512	11.388812052088	sp|Q02086|SP2_HUMAN
sp|Q02246|CNTN2_HUMAN	NA	NA	NA	NA	NA	NA	NA	NA	12.6144093837813	13.657590957376	13.4932783438527	NA	sp|Q02246|CNTN2_HUMAN
sp|Q02383|SEMG2_HUMAN	15.5693441613581	12.4372950048516	11.051565177664	11.2742554297262	NA	NA	19.8716418061623	11.7841238796786	11.6642989846674	NA	NA	17.2624736204238	sp|Q02383|SEMG2_HUMAN
sp|Q02388|CO7A1_HUMAN	11.1783664563382	10.6696809664238	12.2226696640199	12.0784743425623	11.2811151130371	11.19044974808	13.0462320742757	13.7890345051177	10.8488301796645	11.6804094052219	11.2483599809271	14.8454144662901	sp|Q02388|CO7A1_HUMAN
sp|Q02413|DSG1_HUMAN	14.9092266954428	13.5306940072584	15.0535915433871	15.4282745110858	14.1188339498077	15.1871977514297	16.3600495735167	16.1854593405994	15.1534889401295	15.3448625927698	15.1329898891116	16.3664498312302	sp|Q02413|DSG1_HUMAN
sp|Q02487|DSC2_HUMAN	19.7174493326618	19.4951768585208	18.9092603895266	21.3906521233638	20.9376503421933	20.5265263607694	20.4403596558054	19.9511210101192	19.9996879988224	21.3452705618251	22.1112080357604	20.2899049757103	sp|Q02487|DSC2_HUMAN
sp|Q02747|GUC2A_HUMAN	21.2814221056746	20.9455933385628	22.9902388528661	22.0532806883838	18.654061687703	20.8233364099085	19.6671966062335	21.1112655393028	21.4309759789297	19.023826140675	17.0232962614092	20.157871531783	sp|Q02747|GUC2A_HUMAN
sp|Q02790|FKBP4_HUMAN	14.8073076085079	13.230359648668	14.1017334327465	14.3162384548129	13.4902073493057	13.8640018802842	13.4979348621554	13.1803369344548	14.3407616523873	NA	11.8608805831898	13.376611040256	sp|Q02790|FKBP4_HUMAN
sp|Q02818|NUCB1_HUMAN	16.2282810874315	15.3381333547577	15.4245459867118	15.6247604049169	16.1567710310269	16.9995346316233	17.0645887530844	18.0873759876505	16.6933449098846	17.5049230152288	17.5863802138334	19.3711288323109	sp|Q02818|NUCB1_HUMAN
sp|Q02952|AKA12_HUMAN	13.34606118497	NA	14.6280719854418	NA	NA	NA	NA	NA	NA	NA	NA	NA	sp|Q02952|AKA12_HUMAN
sp|Q03154|ACY1_HUMAN	17.0108013352826	16.0527082894381	18.3432364543731	16.35556086586	17.6467066133523	18.8170087622182	17.5929261022309	17.5200750339815	18.676092799783	18.1741371814671	20.0110722641231	19.0849877842629	sp|Q03154|ACY1_HUMAN
sp|Q03167|TGBR3_HUMAN	14.9946213712116	NA	NA	NA	NA	13.1146746778259	NA	NA	12.3321065830953	NA	NA	NA	sp|Q03167|TGBR3_HUMAN
sp|Q03405|UPAR_HUMAN	NA	NA	NA	NA	13.9691345962857	NA	13.8442257902844	15.9195644053968	14.1717260616691	15.7380115533709	15.4703891328048	13.5436650987006	sp|Q03405|UPAR_HUMAN
sp|Q03591|FHR1_HUMAN	14.8361088153936	16.4062631205841	15.7214661399222	15.862707777057	16.4794732995474	16.6644156906257	17.2851951573464	20.7730435271689	17.4683173850968	18.4978139347385	19.8214335416984	17.8554138590146	sp|Q03591|FHR1_HUMAN
sp|Q03933|HSF2_HUMAN	14.5773589080535	15.8841628188735	16.3430676841087	15.8837929690656	NA	14.6709686042273	15.2220808734636	15.0637565017206	16.0981367288578	13.103207936755	15.3898205025737	14.6970037527431	sp|Q03933|HSF2_HUMAN
sp|Q04609|FOLH1_HUMAN	NA	12.5392247693368	14.1269373310432	14.4320583166319	NA	13.6202278019252	12.2332122903861	14.423650158828	13.9082570118483	NA	NA	15.2215999460402	sp|Q04609|FOLH1_HUMAN
sp|Q04756|HGFA_HUMAN	13.7308413764187	14.5182657897243	14.2205562134641	13.6001328784832	13.8519846201118	15.2884918798209	14.4454679987405	14.7835612755726	13.8395753271748	14.4017669394596	14.0176109998194	15.7530099925881	sp|Q04756|HGFA_HUMAN
sp|Q04760|LGUL_HUMAN	NA	17.4242948934714	16.8065993588577	16.9746728240412	15.5807131782401	16.2437355291017	16.0389456817396	16.2920509733454	16.6274198802062	14.9579193359504	15.4607620639244	17.9129752501925	sp|Q04760|LGUL_HUMAN
sp|Q05682|CALD1_HUMAN	16.0142103807399	13.5631689977878	NA	NA	NA	14.9343276451679	NA	NA	NA	NA	NA	NA	sp|Q05682|CALD1_HUMAN
sp|Q05707|COEA1_HUMAN	12.7016139799364	14.446696158042	16.062469274849	16.4984114947938	16.1123646309149	14.8771315659426	16.7508803819557	16.6905502043486	16.3307450772688	16.5438891564302	16.8533028241305	18.8489304846518	sp|Q05707|COEA1_HUMAN
sp|Q06033|ITIH3_HUMAN	NA	14.7250821171225	NA	12.695475139269	14.1364108775132	14.1786291263182	15.1338216441854	NA	NA	NA	NA	NA	sp|Q06033|ITIH3_HUMAN
sp|Q06278|AOXA_HUMAN	NA	13.9757212711949	12.8861001087795	13.037919834939	NA	13.9639523274062	13.3282088625477	12.6530620225553	12.5556766018214	13.9059628511811	14.8642927284245	14.4890341488228	sp|Q06278|AOXA_HUMAN
sp|Q06323|PSME1_HUMAN	13.3856175921078	16.8588090263527	14.2079214763797	13.4758179179753	12.8415092924602	14.7577073558296	13.780347773453	12.694092615325	13.5942508954132	12.4600020632989	12.835436042809	15.0149183734221	sp|Q06323|PSME1_HUMAN
sp|Q06418|TYRO3_HUMAN	NA	13.6928228209946	13.7979712953556	14.6690053176494	14.6562780905785	14.2616129413653	13.9577919359158	13.9871464737304	14.185840426195	16.069455755088	16.6999036455477	16.9000427979275	sp|Q06418|TYRO3_HUMAN
sp|Q06481|APLP2_HUMAN	14.010429466178	NA	NA	NA	NA	NA	14.7777240443469	14.8823495352413	NA	14.8606415640608	14.1851293305193	17.1381867417766	sp|Q06481|APLP2_HUMAN
sp|Q06828|FMOD_HUMAN	14.1616177778918	12.9406450606916	13.6993084914088	14.0552162383542	11.6902894686417	13.9103353093376	13.1068089026454	13.5762215398016	13.7747746072744	12.0388891110431	12.1825748100641	14.3357281741346	sp|Q06828|FMOD_HUMAN
sp|Q06830|PRDX1_HUMAN	17.7698185299027	24.6555394580387	18.9241331574624	18.1859995497757	18.0490174444052	19.1127494971622	20.2240578059327	18.7197120683369	18.56151567465	17.7144129803866	18.851141371954	19.7992654781192	sp|Q06830|PRDX1_HUMAN
sp|Q07020|RL18_HUMAN	NA	NA	12.3186348742473	NA	NA	NA	NA	NA	NA	NA	NA	13.2324267349563	sp|Q07020|RL18_HUMAN
sp|Q07075|AMPE_HUMAN	14.7333113695868	19.3934283210227	17.6414094267013	17.2493730490672	17.8869182463525	18.8241515216974	17.7075123783276	18.9051796545267	17.6397298547351	20.9799673170127	21.8110020416882	17.4023704841191	sp|Q07075|AMPE_HUMAN
sp|Q07507|DERM_HUMAN	12.1526258130842	NA	12.8953744034647	12.244250195956	12.3356835129794	10.8299133398853	14.7377323736204	16.212734663356	18.5239527608507	14.2350844346604	14.7124626389009	11.824778160344	sp|Q07507|DERM_HUMAN
sp|Q07812|BAX_HUMAN	18.1958166316566	16.591671437373	16.1222677446383	16.1721421415757	15.0773577111479	16.6778585452476	13.8723437785969	13.1538865070962	13.3561656461081	13.596676613275	12.137411372528	12.5752383575444	sp|Q07812|BAX_HUMAN
sp|Q07837|SLC31_HUMAN	13.0453780759006	13.1465007450856	12.8204035282222	NA	12.8600576534531	14.5874570438167	14.0298392847484	15.7771962751085	13.5810981253596	13.7931624295771	14.2745266172839	14.0019130847903	sp|Q07837|SLC31_HUMAN
sp|Q07954|LRP1_HUMAN	NA	NA	12.2013533238479	NA	12.5788729158201	NA	12.073018799945	12.2340758097802	12.3374660369486	NA	12.8546344474002	12.2847814264031	sp|Q07954|LRP1_HUMAN
sp|Q08174|PCDH1_HUMAN	16.7590944540898	16.240374068234	17.3543522020588	16.6699055231972	17.4634865463545	17.2797326517624	16.9565075896914	18.0438537334182	16.3600012866403	18.3176454757099	18.1979741856828	18.943466268471	sp|Q08174|PCDH1_HUMAN
sp|Q08188|TGM3_HUMAN	NA	NA	13.2785917807199	NA	NA	NA	NA	10.983260423305	NA	NA	NA	NA	sp|Q08188|TGM3_HUMAN
sp|Q08257|QOR_HUMAN	14.9660012123582	16.3641338237601	15.9308651219713	14.8254394094425	15.4407258872436	16.5720527331388	14.5596006809804	13.8593540132137	15.3271255474552	14.1677767839325	16.4375241218105	16.7691100626183	sp|Q08257|QOR_HUMAN
sp|Q08334|I10R2_HUMAN	11.7535199436504	11.8887452773886	12.6786864838081	13.6547824324439	13.783949133198	12.5523436919833	14.243084795309	16.0245998357196	13.933969683688	14.9390291732781	16.6541422982259	16.6410716085433	sp|Q08334|I10R2_HUMAN
sp|Q08345|DDR1_HUMAN	14.5282617604005	15.946278011849	16.1697150617325	16.8892895439288	16.8706452671515	16.86483123163	16.2943918569081	18.1132569601915	16.8667478195597	17.7734896050815	18.1713852916462	18.7227026752883	sp|Q08345|DDR1_HUMAN
sp|Q08380|LG3BP_HUMAN	20.5295434847448	20.7675598363926	21.0699406645944	21.146767745455	21.367798995292	22.0214505907812	21.1603216000759	22.5747500542685	21.7462745016642	21.9529607476409	23.0249110793625	22.9816913781007	sp|Q08380|LG3BP_HUMAN
sp|Q08397|LOXL1_HUMAN	17.1941792850467	15.6814518173142	17.1564955444097	15.5404337372068	NA	15.6441021219437	NA	NA	15.2786832145839	NA	NA	14.6349941700499	sp|Q08397|LOXL1_HUMAN
sp|Q08431|MFGM_HUMAN	15.0958181657851	15.498182394302	14.1895501445619	NA	NA	15.4424616515145	12.5935005274463	14.6696530052391	NA	14.0771282091979	13.6974045202638	14.5215757238714	sp|Q08431|MFGM_HUMAN
sp|Q08495|DEMA_HUMAN	14.0951353021628	16.8916581484552	NA	NA	NA	NA	NA	NA	NA	NA	NA	NA	sp|Q08495|DEMA_HUMAN
sp|Q08554|DSC1_HUMAN	18.407093498804	16.2111417979072	17.7459031245598	17.2635484003222	13.6762768553762	16.8944258353122	13.0112738144102	13.7953812742178	18.1350008494584	11.5006984794527	NA	12.9400035452279	sp|Q08554|DSC1_HUMAN
sp|Q08623|HDHD1_HUMAN	13.5626906721416	NA	NA	NA	14.0806518509071	NA	NA	11.7044400080847	15.7953058839996	NA	NA	NA	sp|Q08623|HDHD1_HUMAN
sp|Q08629|TICN1_HUMAN	NA	NA	15.3243945700621	NA	NA	NA	NA	15.1975181120477	14.084888699911	NA	NA	15.1789028793705	sp|Q08629|TICN1_HUMAN
sp|Q08722|CD47_HUMAN	13.0810680192073	NA	14.2586639855348	14.3616988251726	NA	14.2831814396553	14.8003678036465	15.4202157709212	14.3124656898805	14.1712919808332	15.273685367523	NA	sp|Q08722|CD47_HUMAN
sp|Q08ET2|SIG14_HUMAN	16.7075452718089	13.7796169693683	15.8275383933686	NA	NA	11.8184414230189	15.0589463378827	NA	16.4938608230433	NA	NA	NA	sp|Q08ET2|SIG14_HUMAN
sp|Q09328|MGT5A_HUMAN	NA	NA	NA	NA	NA	NA	NA	12.380578876566	NA	12.3625384890504	12.119990871276	13.4476803987674	sp|Q09328|MGT5A_HUMAN
sp|Q09666|AHNK_HUMAN	14.0316312483792	15.3744629302296	16.2482074098065	NA	13.0585726557049	12.7053892873051	15.2025637236495	13.2665140072807	15.2017838235484	NA	NA	12.9337739624442	sp|Q09666|AHNK_HUMAN
sp|Q0VGL1|LTOR4_HUMAN	NA	NA	NA	NA	NA	NA	15.1557216485902	15.5139082258427	16.035504873321	NA	NA	16.7319513120544	sp|Q0VGL1|LTOR4_HUMAN
sp|Q10588|BST1_HUMAN	14.7650572501229	15.8551141863612	15.039087755531	15.9438336514523	16.4333244474018	15.6936586591687	18.1025409544078	18.4935989077045	15.4980424115212	17.4433299265039	17.4730588362026	17.7205926637248	sp|Q10588|BST1_HUMAN
sp|Q12792|TWF1_HUMAN	NA	NA	NA	NA	NA	NA	NA	NA	NA	NA	14.0555173750169	13.8768915849132	sp|Q12792|TWF1_HUMAN
sp|Q12794|HYAL1_HUMAN	13.8621135805937	15.2928626763013	15.5555129860009	NA	14.6870077595237	16.6730817504581	13.1304785956997	14.6626454670172	13.46239678611	15.8732754988132	16.4647224185139	14.6439118874188	sp|Q12794|HYAL1_HUMAN
sp|Q12805|FBLN3_HUMAN	17.4815715365769	17.6603104169975	20.1972975811653	17.9474874654721	17.5846469197184	18.5449197527173	17.3866960310342	18.3220886289491	20.2224866978099	17.8298790746339	16.8016112643015	18.0346967000605	sp|Q12805|FBLN3_HUMAN
sp|Q12841|FSTL1_HUMAN	14.4698531694997	13.8500852958686	14.190926811213	14.9297017497767	13.3238796252025	14.0658448047376	13.0688142793138	13.8889011340382	14.2214972403375	12.9069360019488	12.8557894928097	15.4119341238301	sp|Q12841|FSTL1_HUMAN
sp|Q12860|CNTN1_HUMAN	15.0719973187058	15.8785808209171	15.1799494343158	16.5174000485945	15.5076460154234	16.9867983264131	17.5196569829911	18.4230966483063	16.2188764298418	17.0634372442333	17.565308162284	19.6415146902022	sp|Q12860|CNTN1_HUMAN
sp|Q12864|CAD17_HUMAN	14.479894363153	16.6411113747061	15.9383082277163	15.5801869224399	14.5251907593103	14.1369667445608	13.8528392994472	15.6245862655549	13.7298979382693	13.6616218939755	14.2368939468771	16.3083180519391	sp|Q12864|CAD17_HUMAN
sp|Q12866|MERTK_HUMAN	13.1548769685208	14.479059090973	15.4981977450504	14.3309894854694	NA	14.5249553109028	13.5966979587265	14.4050865554452	15.5789577283308	13.9166337874032	NA	15.4962401473941	sp|Q12866|MERTK_HUMAN
sp|Q12873|CHD3_HUMAN	NA	NA	12.766204045123	NA	NA	NA	NA	NA	NA	12.3691827346136	NA	12.1789260838295	sp|Q12873|CHD3_HUMAN;sp|Q8TDI0|CHD5_HUMAN
sp|Q12907|LMAN2_HUMAN	21.0920374616415	18.771856561592	21.4390655626168	22.3001671476557	23.2486970190574	20.83835461852	23.2073143133998	24.3947504114475	22.7382888624815	24.0155704757638	24.531649867031	23.4289952359323	sp|Q12907|LMAN2_HUMAN
sp|Q12913|PTPRJ_HUMAN	15.2966100743298	15.9028543968823	16.5074714821443	16.1582374417904	16.3677113619381	17.0946727690771	17.1909014259524	17.4920044694869	16.7125510870064	16.5880526531735	17.7621510178274	19.1050824387276	sp|Q12913|PTPRJ_HUMAN
sp|Q12929|EPS8_HUMAN	NA	13.4599167118208	14.6541267803349	13.6562695803134	14.0508965449914	15.2241285076051	12.773571809865	13.296981341281	12.9862540366471	14.1138947325151	14.0775711229197	17.0958295516307	sp|Q12929|EPS8_HUMAN
sp|Q13018|PLA2R_HUMAN	NA	NA	14.8046204038093	NA	NA	13.2051422177318	NA	NA	NA	13.4816686311345	NA	NA	sp|Q13018|PLA2R_HUMAN
sp|Q13103|SPP24_HUMAN	15.4225903125597	NA	NA	14.5606298326225	NA	14.5338469017628	NA	NA	NA	NA	NA	NA	sp|Q13103|SPP24_HUMAN
sp|Q13145|BAMBI_HUMAN	NA	NA	NA	14.8339588584178	13.3393402681338	NA	14.8821668624731	14.4956968591024	14.2964002455513	15.4323703660183	16.8587453033347	15.1392856063605	sp|Q13145|BAMBI_HUMAN
sp|Q13183|S13A2_HUMAN	14.0287882568869	NA	14.7019066737315	12.6019092710675	15.0533231072721	16.7019962855624	15.0508553107228	NA	14.2857093954125	13.9812058673167	14.9810402488745	15.3015945516957	sp|Q13183|S13A2_HUMAN
sp|Q13201|MMRN1_HUMAN	20.4870343172242	17.4759643331092	17.7914093207643	16.9290009235048	16.6557709523249	19.3588154705497	15.9086848093237	15.3688789266474	15.5233087094925	15.138655477032	16.8500417326291	17.5191772363544	sp|Q13201|MMRN1_HUMAN
sp|Q13228|SBP1_HUMAN	16.0946436278845	20.9249405980866	17.4787273654649	16.543625790048	17.5359902421498	17.642360134736	17.8610600779239	16.4417279957096	17.5171941349519	17.013159179461	18.3938910496423	18.4930137504621	sp|Q13228|SBP1_HUMAN
sp|Q13231|CHIT1_HUMAN	18.2825575304751	15.5407630669434	NA	15.2707797223883	NA	16.4138972570223	15.1471226586854	13.6172300023002	NA	NA	NA	NA	sp|Q13231|CHIT1_HUMAN
sp|Q13275|SEM3F_HUMAN	NA	13.3199584500482	12.5341629128641	NA	12.549918403793	NA	15.1694602695019	13.9793094136442	14.3072360883006	12.0476531168338	14.4204972616741	13.437821626546	sp|Q13275|SEM3F_HUMAN
sp|Q13277|STX3_HUMAN	NA	NA	NA	13.1506790835933	NA	13.6032128187435	NA	NA	NA	NA	NA	14.3198807631905	sp|Q13277|STX3_HUMAN
sp|Q13291|SLAF1_HUMAN	13.442373588169	NA	14.9657297507283	15.8409448094127	15.5640245337306	15.5536337612904	13.7617909124638	14.9450151181197	14.6103334071371	16.0509114771566	15.9148303606183	15.7813737686288	sp|Q13291|SLAF1_HUMAN
sp|Q13308|PTK7_HUMAN	NA	NA	NA	NA	14.1321215451627	14.6953367811915	15.0873907185777	15.5930414322098	14.8538637216302	15.7857533127064	15.8911862412722	16.7816567008695	sp|Q13308|PTK7_HUMAN
sp|Q13332|PTPRS_HUMAN	14.7942493691077	15.1691248097885	16.7453447915797	17.0172635821193	15.7943704995442	15.7274519262301	16.2759587965903	17.0328975518604	17.9602648812606	16.2179953105925	15.9437825694211	17.9031639221919	sp|Q13332|PTPRS_HUMAN
sp|Q13404|UB2V1_HUMAN	16.4595213807734	19.7778789413978	16.3688058938324	14.6102213454914	14.3447688924939	15.7594850868886	15.5532378095033	14.201573486777	15.1580500712128	13.0721985493366	14.303344396135	16.7319808592462	sp|Q13404|UB2V1_HUMAN
sp|Q13421|MSLN_HUMAN	17.8344210596396	17.4914402305076	18.7662539434345	20.1521510109063	19.0392427752407	17.340582141757	18.2388219173221	18.6619162955097	17.9929734552567	19.6563708544802	18.4411781535824	16.8548561898604	sp|Q13421|MSLN_HUMAN
sp|Q13443|ADAM9_HUMAN	16.0948982208857	NA	NA	NA	NA	14.1265336779007	13.4661780031695	13.2324382037605	13.6772789333405	12.7112719023209	NA	13.5772019436267	sp|Q13443|ADAM9_HUMAN
sp|Q13445|TMED1_HUMAN	NA	NA	NA	NA	NA	NA	NA	NA	NA	NA	16.3723453477173	16.361524543681	sp|Q13445|TMED1_HUMAN
sp|Q13449|LSAMP_HUMAN	15.27466365695	16.6462641935263	16.3132802860389	17.7815910321871	15.7386158843741	16.2415501227953	16.8858426110315	18.4341165806514	16.8672759153613	17.5964888344837	16.9077149460863	17.5797133258182	sp|Q13449|LSAMP_HUMAN
sp|Q13477|MADCA_HUMAN	14.2470756482945	15.3812211874372	15.9316121033412	14.9430424818856	17.9212668480626	16.5630866944892	17.6612712176019	18.3616372672413	15.9580739196478	17.7862793824326	19.9864850999976	20.0889585563665	sp|Q13477|MADCA_HUMAN
sp|Q13508|NAR3_HUMAN	20.0274806112166	18.0629800268107	17.5429874327903	18.0129868825951	14.5589916423325	18.5094046669808	15.0023195027352	16.0078513597357	17.8368699913104	16.3551542254611	13.8317196417196	NA	sp|Q13508|NAR3_HUMAN
sp|Q13510|ASAH1_HUMAN	16.6576875044727	18.5338522344544	19.3814426312291	15.9075851460159	18.1434659454623	19.349310216864	16.1858202078891	17.3347193561858	17.112301002402	18.3996086068646	19.3486451846682	17.4358125008815	sp|Q13510|ASAH1_HUMAN
sp|Q13561|DCTN2_HUMAN	NA	NA	NA	13.3751366109048	NA	NA	13.4634370166081	13.3238163010105	13.8925903523564	NA	NA	13.5412563144525	sp|Q13561|DCTN2_HUMAN
sp|Q13576|IQGA2_HUMAN	12.2809119566713	NA	NA	14.5885547717723	NA	NA	NA	NA	NA	NA	NA	NA	sp|Q13576|IQGA2_HUMAN
sp|Q13591|SEM5A_HUMAN	13.2179794559909	12.9722921181012	11.891903816736	14.3324857882963	12.3827109447395	14.2833026070001	14.2399433340382	15.0100949176604	13.5025288791487	12.7208805471549	12.940305220226	16.1192411148667	sp|Q13591|SEM5A_HUMAN
sp|Q13621|S12A1_HUMAN	NA	NA	14.9324111569285	13.0994785322944	13.6741269890822	16.2314296616013	NA	14.3305777492952	NA	15.1054189997222	NA	15.2019794929683	sp|Q13621|S12A1_HUMAN
sp|Q13740|CD166_HUMAN	15.5165371917631	15.4503590577287	17.1857325234444	17.9410336517202	18.0372709935946	16.6895361620465	15.7509750719482	16.8619311076873	16.4194685517921	17.5211971384715	16.7081640247564	15.8070176707286	sp|Q13740|CD166_HUMAN
sp|Q13813|SPTN1_HUMAN	10.6839920620651	NA	11.0349097584985	11.1096948998717	11.7569824005783	11.1636591176634	13.7235275994439	10.9911610676046	11.6532248306575	8.65445296777901	8.43427232288749	11.2464595462039	sp|Q13813|SPTN1_HUMAN
sp|Q13822|ENPP2_HUMAN	10.7891341891412	10.2688084252414	11.8289656689598	NA	NA	NA	10.3446564195754	13.0091353125489	10.7158622626769	12.2059006248243	12.0827898246988	11.4171935852529	sp|Q13822|ENPP2_HUMAN
sp|Q13867|BLMH_HUMAN	NA	18.1468435614051	16.4737129214788	NA	NA	14.7057766706982	NA	NA	NA	15.0290675787557	14.0542442513608	14.1607020116544	sp|Q13867|BLMH_HUMAN
sp|Q13873|BMPR2_HUMAN	NA	NA	NA	NA	NA	NA	16.450841353004	16.6732212957261	NA	15.9756880704168	17.8077705315068	15.469457035404	sp|Q13873|BMPR2_HUMAN
sp|Q13885|TBB2A_HUMAN	14.5481190609817	14.0114070598309	14.367553696081	13.8720575637284	13.4967312130374	14.0809223028277	NA	NA	14.8340858089654	NA	14.2282701917186	13.2684431468625	sp|Q13885|TBB2A_HUMAN;sp|Q9BVA1|TBB2B_HUMAN
sp|Q13938|CAYP1_HUMAN	15.1339877760339	14.9956133063261	NA	13.9658333550431	NA	14.8338566422938	12.3563301524296	13.6901442114614	11.2989447987188	NA	NA	14.7969871890719	sp|Q13938|CAYP1_HUMAN
sp|Q14002|CEAM7_HUMAN	14.5712808066326	13.6416892419035	13.6907924422524	14.1759975608256	15.0895927016286	13.3528870255133	17.1473089091497	14.4894998157671	14.4116938771195	15.1648630553343	14.6814024849295	14.2149512560461	sp|Q14002|CEAM7_HUMAN
sp|Q14019|COTL1_HUMAN	18.2795704232612	17.0015775849381	NA	NA	NA	17.2304935701635	NA	NA	NA	NA	NA	NA	sp|Q14019|COTL1_HUMAN
sp|Q14055|CO9A2_HUMAN	NA	NA	NA	NA	NA	13.2880426400441	NA	NA	NA	NA	NA	13.8743024348449	sp|Q14055|CO9A2_HUMAN
sp|Q14108|SCRB2_HUMAN	11.9656923121841	NA	9.05787284965112	NA	10.7033364860263	NA	10.4774687309627	12.8773347092578	NA	11.7332267079144	13.0036832006388	13.8038801719474	sp|Q14108|SCRB2_HUMAN
sp|Q14112|NID2_HUMAN	16.1351787203657	12.6777161465298	11.6859342020646	15.7400653050663	12.5299405814001	11.8362858909425	11.8317505811377	12.9947900043454	11.6759682871946	11.6232291599649	NA	NA	sp|Q14112|NID2_HUMAN
sp|Q14117|DPYS_HUMAN	12.284545370557	11.9676768944351	13.2764455214251	12.5080269849937	13.1424629260772	14.0616382580563	12.1241148905559	13.7307064049077	13.9780776472323	13.3750081729525	15.1099949094327	14.9765265940863	sp|Q14117|DPYS_HUMAN
sp|Q14118|DAG1_HUMAN	22.2718790442997	17.1178124863404	18.8142907569118	18.3237230755891	15.6951916143678	19.6089437292279	15.9201554731689	17.1293754358516	17.6615349946295	17.2428020577676	17.0366635572088	19.0232880021077	sp|Q14118|DAG1_HUMAN
sp|Q14126|DSG2_HUMAN	15.7854074245652	13.9183263017613	15.0089268013462	16.6647731080865	15.832091973574	15.4634365998171	14.1542667445409	14.8279600856444	14.5858208726733	14.9047755498886	13.2518682713119	16.1110495993901	sp|Q14126|DSG2_HUMAN
sp|Q14134|TRI29_HUMAN	13.4947098650703	14.2371069380091	14.8691235180096	NA	NA	13.6209106095204	12.7326160231085	NA	13.889990372538	NA	NA	NA	sp|Q14134|TRI29_HUMAN
sp|Q14165|MLEC_HUMAN	18.5606375135443	15.3153791905234	16.1258421174899	16.0987267762182	15.2577439069371	16.7145712850825	14.4367119900305	14.7335976601148	16.6289979479118	14.8828107887263	13.1303222536352	15.4933491019868	sp|Q14165|MLEC_HUMAN
sp|Q14210|LY6D_HUMAN	18.2312741911947	17.4110772769078	17.765593630933	17.9305186460752	16.1429550775686	17.9904347003165	17.2924230571481	16.7243539338942	17.7414924415158	15.8605369047979	13.0570571397557	17.0843765605057	sp|Q14210|LY6D_HUMAN
sp|Q14247|SRC8_HUMAN	20.2271692931462	18.9941489545928	17.0017491123955	17.0848941675367	16.5834973941478	21.0240553969978	15.5371178428417	16.647242487731	16.4875877719379	16.5120322094062	14.8518022368215	16.9744051454558	sp|Q14247|SRC8_HUMAN
sp|Q14254|FLOT2_HUMAN	NA	9.8716842547686	NA	NA	NA	NA	10.2757858181346	11.4738855550874	NA	NA	NA	11.9194895786981	sp|Q14254|FLOT2_HUMAN
sp|Q14314|FGL2_HUMAN	17.307748296644	13.171271712542	15.2280758902033	13.424675703861	13.2861457967122	15.1606407965766	15.4609384561735	16.5572286076162	14.5121164629833	14.7061586453992	NA	15.2135623386658	sp|Q14314|FGL2_HUMAN
sp|Q14315|FLNC_HUMAN	16.3935524776801	16.4862111176491	16.7555705006045	16.3913138307588	13.932264247725	17.3661571383077	16.0821118967528	16.7560141704917	16.8739646425251	16.1394990548666	14.5319920262522	16.1660783511093	sp|Q14315|FLNC_HUMAN
sp|Q14324|MYPC2_HUMAN	16.8399776637794	14.8334134887308	13.5358602556512	NA	NA	NA	NA	NA	14.4503447373209	NA	NA	NA	sp|Q14324|MYPC2_HUMAN
sp|Q14393|GAS6_HUMAN	13.8044486133767	NA	13.5107609987069	14.0582142989711	14.8377767707234	15.1837893155624	NA	NA	NA	15.5283931590041	15.4609233336494	16.5811824289091	sp|Q14393|GAS6_HUMAN
sp|Q14508|WFDC2_HUMAN	NA	13.1163746770477	14.1741914843115	14.6898151437334	19.7249108164315	10.6417528184764	21.1045228282226	23.1607143392761	22.2118437337384	23.4294964689245	22.9703832814383	18.9837400053573	sp|Q14508|WFDC2_HUMAN
sp|Q14515|SPRL1_HUMAN	19.137697782566	17.9905579821469	14.0191877658953	14.8966698473474	13.5955354499923	18.3945824362067	15.0468587744919	14.1750261118661	14.0578482434962	13.958468811956	13.2342744147241	13.8965902241221	sp|Q14515|SPRL1_HUMAN
sp|Q14574|DSC3_HUMAN	NA	NA	10.8434949987996	NA	NA	NA	NA	14.9876968424829	11.8929657424368	13.9974917178627	14.4122310260523	16.1830030209017	sp|Q14574|DSC3_HUMAN
sp|Q14596|NBR1_HUMAN	13.155935804185	11.2993745488935	12.7617670326141	12.9409446507567	NA	13.2483740228868	NA	NA	12.0718728287516	NA	NA	9.98075670598938	sp|Q14596|NBR1_HUMAN
sp|Q14624|ITIH4_HUMAN	23.8866005992056	23.78493347184	24.3560698764888	25.2140687156457	23.818519496446	24.445337970466	25.2172049094952	25.0935306885853	24.7638201956834	24.9288233007674	24.3312577593293	24.757185684287	sp|Q14624|ITIH4_HUMAN
sp|Q14697|GANAB_HUMAN	NA	11.4692660526756	NA	NA	11.4320184136722	12.7737750808392	NA	12.9649787196429	NA	13.2655442642036	NA	13.1032470662575	sp|Q14697|GANAB_HUMAN
sp|Q14703|MBTP1_HUMAN	NA	NA	NA	NA	13.1792601920722	14.5069830408532	NA	14.1292734899401	NA	14.0884827526666	NA	14.0093190474023	sp|Q14703|MBTP1_HUMAN
sp|Q14764|MVP_HUMAN	NA	13.2728765747657	NA	NA	NA	14.7114116034849	NA	16.1264256119887	NA	14.4661506193867	13.6960031877161	17.4630085470498	sp|Q14764|MVP_HUMAN
sp|Q14766|LTBP1_HUMAN	13.6837365838386	11.9038562283142	12.9317809207462	10.8773071969544	13.5199058104082	12.6780614513198	12.2856959524204	15.1679437135839	13.5061533149535	14.0281040979095	14.0128387548901	11.3847325766262	sp|Q14766|LTBP1_HUMAN
sp|Q14767|LTBP2_HUMAN	17.1543954009566	15.4418628924794	14.8895042403569	14.585874672599	NA	14.3588414109193	NA	16.092822061229	14.753916126365	13.7070282426488	14.4164654367519	16.3238669783658	sp|Q14767|LTBP2_HUMAN
sp|Q14894|CRYM_HUMAN	16.1461486622118	14.6682874249341	16.0618497940835	15.4428733546343	14.6174186229615	16.6055349738215	14.6948231422263	15.0857500472434	16.1328228067255	15.0021606055446	15.0537507866685	16.7321746640152	sp|Q14894|CRYM_HUMAN
sp|Q14914|PTGR1_HUMAN	15.028312566813	16.1598751683602	15.4665692268722	12.5761200742296	15.819608111349	16.8949828248466	14.044559297398	13.3018557772922	13.78809223237	13.5156358100789	16.6425620333612	16.5523214207599	sp|Q14914|PTGR1_HUMAN
sp|Q14982|OPCM_HUMAN	13.4438256603853	13.9697353097908	15.3179178990189	14.8845912715033	15.9009758290341	14.8474733287004	17.5499652977909	18.6123365538602	17.0679049049097	18.078665747221	18.1562515060822	19.149207242085	sp|Q14982|OPCM_HUMAN
sp|Q15043|S39AE_HUMAN	16.361118987263	15.0913889952023	15.809522283667	15.4956885700377	13.4790423472083	15.4609342135976	13.9107217563994	13.7837780217315	15.5720229388031	12.2453302791412	14.009664955706	15.2688219813604	sp|Q15043|S39AE_HUMAN
sp|Q15084|PDIA6_HUMAN	16.429880245881	14.8798223323316	15.0799967225665	15.2466148434889	13.4782894329297	15.5114934094348	15.4377673361134	14.0265914200543	15.6991521435302	13.3793216729583	12.7938135261215	15.3635210709031	sp|Q15084|PDIA6_HUMAN
sp|Q15113|PCOC1_HUMAN	18.7210233737555	19.263910525933	21.0924539494024	21.614645268786	19.8295414449137	19.9526572445741	21.2480842961272	22.2962984084488	21.1322362799026	21.295091443126	19.9983973290288	22.9602521356655	sp|Q15113|PCOC1_HUMAN
sp|Q15126|PMVK_HUMAN	NA	NA	NA	NA	NA	NA	NA	12.4806404151091	12.2276306049409	NA	NA	NA	sp|Q15126|PMVK_HUMAN
sp|Q15149|PLEC_HUMAN	15.9175806199716	NA	14.3585825966074	14.058626485578	NA	15.2280453315808	NA	NA	14.799240012619	NA	NA	NA	sp|Q15149|PLEC_HUMAN
sp|Q15181|IPYR_HUMAN	NA	14.395919998184	14.3628012330196	NA	13.9020918615866	NA	13.9279038562258	14.2415831513314	14.6409343112666	NA	13.2136641556012	13.9426939425183	sp|Q15181|IPYR_HUMAN
sp|Q15223|NECT1_HUMAN	13.8222624777496	14.2918304000315	15.0796415499063	15.8334454815313	17.2727648942741	16.1423823991941	16.4217333349156	16.458503045322	14.9410087136286	17.1825466417423	18.3071526883788	18.6141292651619	sp|Q15223|NECT1_HUMAN
sp|Q15274|NADC_HUMAN	15.2810763930824	16.6129075215448	16.2519515515026	NA	16.8081993539774	16.9997451624616	15.427004936344	17.2809488156132	17.5138428174553	17.000854452946	19.0352376109816	16.2390459651189	sp|Q15274|NADC_HUMAN
sp|Q15303|ERBB4_HUMAN	NA	NA	NA	NA	NA	NA	12.2681782544612	13.2712362554383	NA	13.164416950146	13.8537139228443	14.6393673900549	sp|Q15303|ERBB4_HUMAN
sp|Q15326|ZMY11_HUMAN	16.3576101641399	16.815909876926	16.8268207792925	NA	NA	NA	NA	NA	NA	NA	NA	NA	sp|Q15326|ZMY11_HUMAN
sp|Q15365|PCBP1_HUMAN	16.4410429057084	NA	16.1740640375946	NA	NA	NA	15.4854825564393	13.9262596475248	15.1032262560418	NA	NA	16.310131685785	sp|Q15365|PCBP1_HUMAN
sp|Q15369|ELOC_HUMAN	13.9896754980872	NA	NA	NA	NA	13.7563556741734	NA	NA	NA	NA	NA	NA	sp|Q15369|ELOC_HUMAN
sp|Q15370|ELOB_HUMAN	14.5387409043716	NA	17.7188899587853	17.8785852427835	16.5585359570558	15.1238812142936	NA	NA	16.453976850188	NA	14.7090832569737	14.9895167883615	sp|Q15370|ELOB_HUMAN
sp|Q15375|EPHA7_HUMAN	13.4364049761723	13.2176357436221	13.3420407901082	14.4548838410335	16.8541423798565	13.900027564958	16.3428370490809	16.2193821363901	16.2043486840089	16.9230512219888	17.9570859377968	15.566816489479	sp|Q15375|EPHA7_HUMAN
sp|Q15435|PP1R7_HUMAN	15.2936040707417	13.4347239975196	14.2304406349688	13.6982719884541	12.6606933259769	13.9168732333453	13.5963971737298	13.2193082608082	14.4747744012838	NA	12.6655627788228	14.4458509430767	sp|Q15435|PP1R7_HUMAN
sp|Q15459|SF3A1_HUMAN	NA	NA	11.0023509459642	NA	NA	NA	12.2734240395831	NA	12.5234853602099	NA	NA	NA	sp|Q15459|SF3A1_HUMAN
sp|Q15485|FCN2_HUMAN	17.8959071474148	13.9673021394954	12.6290054613678	15.4190523849589	14.7665773278984	17.4755116827133	11.3744609518447	14.3442593952127	13.3598188229828	13.8230892026403	15.0990747601756	15.859388644246	sp|Q15485|FCN2_HUMAN
sp|Q15493|RGN_HUMAN	14.3334556840912	14.7990469744956	15.4053106577774	NA	NA	14.9545184529188	NA	14.0178194073959	14.8375343445035	13.8661170817188	15.1816250588447	16.1096030774852	sp|Q15493|RGN_HUMAN
sp|Q15517|CDSN_HUMAN	NA	NA	12.913673950581	11.0624360876749	NA	NA	12.2727433597164	11.5246027264308	11.4838058754807	11.554872895324	NA	NA	sp|Q15517|CDSN_HUMAN
sp|Q15555|MARE2_HUMAN	14.8544941869828	13.9501121883537	NA	NA	NA	NA	15.546220779811	15.6655524405903	NA	NA	16.9135276349833	NA	sp|Q15555|MARE2_HUMAN
sp|Q15582|BGH3_HUMAN	15.1349713287112	12.8520528582454	13.2371451896674	NA	13.6953814387843	13.8130521116434	13.7749928147206	NA	13.5417759716642	12.7936896778307	13.1976236094733	12.7435542270488	sp|Q15582|BGH3_HUMAN
sp|Q15599|NHRF2_HUMAN	NA	NA	12.2076589224024	12.7364117425376	NA	13.0476849436429	12.7452679097708	13.8987659848351	12.7491152096049	13.633028593661	NA	15.3848324308672	sp|Q15599|NHRF2_HUMAN
sp|Q15631|TSN_HUMAN	NA	NA	12.7192190621728	NA	NA	NA	13.3628462461944	NA	NA	NA	NA	12.7693186065828	sp|Q15631|TSN_HUMAN
sp|Q15648|MED1_HUMAN	14.408909302294	NA	13.3594657869546	NA	15.1927725629592	NA	16.532042774458	NA	14.0264316002865	NA	15.5412065070798	14.2353377530173	sp|Q15648|MED1_HUMAN
sp|Q15691|MARE1_HUMAN	11.4236763441394	13.7729556670139	10.9819193815477	NA	NA	12.1803206721869	13.1751759498705	NA	NA	NA	NA	12.266005323058	sp|Q15691|MARE1_HUMAN
sp|Q15746|MYLK_HUMAN	14.9780697632779	NA	17.5296834265919	18.3992274676385	18.9296376872103	17.557284858677	17.7119884717438	18.3264165315045	18.010937152377	17.8632072097149	19.1564753532961	20.085149178925	sp|Q15746|MYLK_HUMAN
sp|Q15828|CYTM_HUMAN	23.5789735430263	22.1311376646972	24.6479755622565	24.3949207072621	21.0704013249023	23.5718525265482	22.0814401256064	21.2631233759369	24.6638056411975	20.3486401580569	18.320409291525	20.4146964973314	sp|Q15828|CYTM_HUMAN
sp|Q15833|STXB2_HUMAN	13.1927170980459	13.2994419037411	13.8454109961494	12.9685567397866	12.723399566427	14.5627852438702	13.6750170283721	14.5290244569059	13.880552667272	13.9688811157651	14.1995366747328	15.2732327817141	sp|Q15833|STXB2_HUMAN
sp|Q15847|ADIRF_HUMAN	14.0862568453057	12.4517992111426	NA	15.4752809446745	NA	NA	NA	NA	NA	NA	NA	NA	sp|Q15847|ADIRF_HUMAN
sp|Q15848|ADIPO_HUMAN	16.2994813172211	16.5678892682873	17.7220112173907	17.5667425881794	16.2671847531739	17.9479406985993	14.6539059287051	15.2751078626454	16.4090920208623	15.6275415761226	14.5277356617429	14.444876102154	sp|Q15848|ADIPO_HUMAN
sp|Q15904|VAS1_HUMAN	18.2694666044047	16.5905332323607	18.5554081214094	17.7014156058174	17.4029013786317	18.5895205976195	15.2158175249053	16.4636005177619	16.308056105451	16.9765930486513	16.0609762809899	19.2197821185645	sp|Q15904|VAS1_HUMAN
sp|Q16270|IBP7_HUMAN	18.9103240706186	20.1386465465105	19.8167235476835	20.4964125242203	20.9743845440665	20.6546608788228	19.6292547497803	22.3535893806689	21.0202225675026	20.712297188703	20.0171202170315	22.4922097702915	sp|Q16270|IBP7_HUMAN
sp|Q16363|LAMA4_HUMAN	NA	NA	13.1628273373822	13.1887221967152	NA	NA	12.1897782318378	13.9715285914748	13.984803485047	NA	NA	14.1022382286968	sp|Q16363|LAMA4_HUMAN
sp|Q16531|DDB1_HUMAN	14.0108769800139	14.9035659221815	13.3815905503511	13.4758801439013	15.3814078261961	14.0305483166085	12.7708087505792	NA	13.2737161709562	13.4549598186996	14.9573307286313	NA	sp|Q16531|DDB1_HUMAN
sp|Q16543|CDC37_HUMAN	NA	NA	15.401530294123	15.7090876988453	NA	NA	15.0818753949894	NA	NA	NA	NA	NA	sp|Q16543|CDC37_HUMAN
sp|Q16581|C3AR_HUMAN	12.3403025058494	NA	14.0096122640546	12.9524030207155	13.8974607958688	NA	12.3619404223595	14.4870920441221	11.7648990511965	NA	13.6706197082159	14.6071377436101	sp|Q16581|C3AR_HUMAN
sp|Q16595|FRDA_HUMAN	NA	NA	14.2118757773909	16.2936816934566	14.7769937984276	12.3939442317843	NA	NA	15.152866564524	NA	NA	NA	sp|Q16595|FRDA_HUMAN
sp|Q16610|ECM1_HUMAN	16.5241298901267	15.2946717285623	14.7619808136859	13.5227624893968	14.5160514172451	15.4402091297397	17.2512334362687	13.5990530112997	14.6905636158274	NA	NA	19.2483873288194	sp|Q16610|ECM1_HUMAN
sp|Q16620|NTRK2_HUMAN	NA	NA	NA	NA	NA	NA	12.6306147541199	14.3184679983606	NA	14.7504523531082	14.8482293588467	13.46018689937	sp|Q16620|NTRK2_HUMAN
sp|Q16629|SRSF7_HUMAN	12.8238228470538	NA	12.8785377066446	NA	NA	NA	NA	NA	12.9663484524746	NA	NA	NA	sp|Q16629|SRSF7_HUMAN
sp|Q16643|DREB_HUMAN	16.7320754036563	15.8144311785962	17.7887961267396	16.3776465125425	15.1433544728925	NA	NA	NA	16.5053097031278	NA	NA	NA	sp|Q16643|DREB_HUMAN
sp|Q16651|PRSS8_HUMAN	16.1851511349348	16.378383801162	18.4182568150959	18.307340332147	17.0442041145146	18.3283410937804	18.5755580711793	18.531921597519	18.4614083614128	18.4277151876918	18.6665619271472	20.2940521689699	sp|Q16651|PRSS8_HUMAN
sp|Q16661|GUC2B_HUMAN	16.6864938802222	16.8519987863246	15.4256345636897	16.0443941182622	11.5874464557248	15.7814533298961	13.797445173058	12.0866266961083	14.6452280544491	11.7666964230889	NA	10.7920800611169	sp|Q16661|GUC2B_HUMAN
sp|Q16698|DECR_HUMAN	12.2871159086898	13.7566481462425	NA	NA	13.0150819558705	12.0511523184318	NA	NA	11.6949239544814	NA	NA	NA	sp|Q16698|DECR_HUMAN
sp|Q16706|MA2A1_HUMAN	NA	15.2840775132138	13.6266901448263	NA	NA	13.7096244243614	NA	14.2503846072026	NA	14.3235878274665	13.3786241025049	13.5004566493878	sp|Q16706|MA2A1_HUMAN
sp|Q16769|QPCT_HUMAN	20.3226214463778	20.1638096530484	20.402821555949	21.3083240666662	20.900762681458	21.6914413850903	21.1005469084021	21.069149961652	20.1072224517995	21.6846517319935	22.2467724188322	21.0322792174246	sp|Q16769|QPCT_HUMAN
sp|Q16775|GLO2_HUMAN	11.7299118043209	13.3998075677146	NA	NA	NA	14.0352848035591	14.010160445048	13.9493115872559	13.1090997276262	11.9633395849635	13.3715539573858	15.4267204463371	sp|Q16775|GLO2_HUMAN
sp|Q16777|H2A2C_HUMAN	NA	NA	NA	NA	NA	12.5185846962207	13.3083820220844	NA	NA	11.0857038194139	NA	NA	sp|Q16777|H2A2C_HUMAN;sp|Q6FI13|H2A2A_HUMAN
sp|Q16787|LAMA3_HUMAN	13.1358833572049	13.5432081829217	13.3893648263724	15.1074005836899	13.3538389940625	13.8659639585341	13.9653094693409	14.481783143325	13.478774636302	13.6322724136989	13.6270255106679	15.4613878598264	sp|Q16787|LAMA3_HUMAN
sp|Q16819|MEP1A_HUMAN	12.4678407016168	11.6294562807233	14.7904722560289	13.9316815030804	13.8967145199481	11.8050455143463	13.6431777250429	17.3720635387389	15.1625131810496	14.3228810752497	14.2594688398013	17.5271645737656	sp|Q16819|MEP1A_HUMAN
sp|Q16827|PTPRO_HUMAN	NA	NA	NA	NA	NA	NA	NA	12.6434874954937	NA	12.8298452537883	NA	13.5825467882022	sp|Q16827|PTPRO_HUMAN
sp|Q16832|DDR2_HUMAN	11.9447260929355	12.5747874377057	13.5486574094849	13.3133649615671	NA	12.747814245097	14.4380536035932	13.7944310462635	13.5613031644511	13.9466596839107	13.6308774167387	15.6123852199883	sp|Q16832|DDR2_HUMAN
sp|Q16849|PTPRN_HUMAN	11.5930061467435	13.1292722098798	13.9051225656949	13.9622623340498	14.0891593944163	12.9655983224334	15.278995692478	15.7972213145545	14.4954065089409	15.0839692039903	15.9345613662141	17.2549964320001	sp|Q16849|PTPRN_HUMAN
sp|Q16851|UGPA_HUMAN	NA	NA	11.5723855645162	11.3169149421286	11.7609641188595	12.2478967887001	12.7684626487659	NA	12.1167136833225	11.2256986150432	11.4645416482011	14.0599382441768	sp|Q16851|UGPA_HUMAN
sp|Q1EHB4|SC5AC_HUMAN	12.9514595362679	13.3506849937109	15.2600746357435	NA	14.8416788132873	16.3954529350034	12.6755645811228	13.1135943842544	14.6476803868076	13.1084555179073	13.2866163974722	13.9345142278718	sp|Q1EHB4|SC5AC_HUMAN
sp|Q24JP5|T132A_HUMAN	NA	NA	NA	NA	NA	12.8334807104449	NA	NA	NA	NA	NA	14.2268539627405	sp|Q24JP5|T132A_HUMAN
sp|Q2M2E5|CE064_HUMAN	NA	NA	16.1338796190864	17.1476526673917	16.6328552089463	13.9588153743862	NA	14.1339802536538	18.6043601681843	19.8156363655222	NA	NA	sp|Q2M2E5|CE064_HUMAN
sp|Q2UY09|COSA1_HUMAN	13.8527526240083	NA	NA	NA	NA	NA	14.3273529183981	16.2153798089494	14.1559528059248	14.1256379812225	14.1018964672007	14.3966075804331	sp|Q2UY09|COSA1_HUMAN
sp|Q3LXA3|TKFC_HUMAN	11.5577724360132	NA	12.4637207605939	NA	10.7117266522054	13.287407268605	10.905406779188	12.7307960611904	13.5170159410106	12.3735949770917	13.4566519759197	13.2502671934931	sp|Q3LXA3|TKFC_HUMAN
sp|Q3SXM5|HSDL1_HUMAN	NA	NA	NA	NA	13.822439560174	NA	NA	NA	NA	14.6827975507355	15.5017621905954	NA	sp|Q3SXM5|HSDL1_HUMAN
sp|Q3ZCW2|LEGL_HUMAN	13.7162029538158	NA	14.0059644862741	NA	NA	NA	NA	NA	NA	NA	NA	NA	sp|Q3ZCW2|LEGL_HUMAN
sp|Q496F6|CLM2_HUMAN	NA	NA	NA	15.0811721382174	NA	NA	NA	NA	NA	NA	NA	16.0857141290154	sp|Q496F6|CLM2_HUMAN
sp|Q4KMG0|CDON_HUMAN	13.0839150676538	NA	NA	NA	NA	NA	NA	NA	NA	NA	NA	14.4469727630543	sp|Q4KMG0|CDON_HUMAN
sp|Q4KMQ2|ANO6_HUMAN	NA	NA	NA	NA	NA	13.4211853465742	NA	15.5333031837654	NA	NA	NA	15.6496272960963	sp|Q4KMQ2|ANO6_HUMAN
sp|Q4U2R8|S22A6_HUMAN	NA	NA	NA	NA	NA	11.4810190704759	11.5132322113268	12.378450018706	NA	11.2114615387289	11.2975571851665	14.188855992968	sp|Q4U2R8|S22A6_HUMAN
sp|Q4ZHG4|FNDC1_HUMAN	NA	13.3110207913008	14.7364466299841	13.2063032822539	NA	14.1478277039733	NA	NA	13.7127482995608	NA	NA	13.5034742090677	sp|Q4ZHG4|FNDC1_HUMAN
sp|Q53GD3|CTL4_HUMAN	NA	13.7601732053876	14.6794550835435	14.5877927368629	12.3311645905277	14.8493573208167	14.1076293923701	14.6007778967177	14.4274290166622	13.9516517571512	13.5805732458393	15.8209874661778	sp|Q53GD3|CTL4_HUMAN
sp|Q53GG5|PDLI3_HUMAN	21.3388946241407	20.2266711756963	21.4188035533312	20.8872799364675	15.1391058155203	20.3982166344412	13.9337454136068	12.8175691436404	21.0337327761466	NA	NA	NA	sp|Q53GG5|PDLI3_HUMAN
sp|Q53H82|LACB2_HUMAN	13.907326824766	12.0440068069744	11.2945454753562	11.5326768185234	NA	12.5934137987459	11.7563676369609	11.0906061572039	12.1992034526399	NA	11.6867315171151	11.9341839350155	sp|Q53H82|LACB2_HUMAN
sp|Q53RD9|FBLN7_HUMAN	16.9132988285273	16.1554281940969	15.0560569653425	16.7204933935362	16.4308564153969	16.5975380604337	16.1901974655817	17.8689200303333	16.0257059817984	16.3398387130848	16.0498554861329	18.2475298915315	sp|Q53RD9|FBLN7_HUMAN
sp|Q53SF7|COBL1_HUMAN	NA	NA	12.3002110633959	NA	13.6178251782971	NA	NA	NA	NA	NA	13.9946757018019	NA	sp|Q53SF7|COBL1_HUMAN
sp|Q5D862|FILA2_HUMAN	NA	NA	11.4277799203421	NA	NA	11.0787992551695	NA	10.6433731971672	NA	12.2670843681903	NA	NA	sp|Q5D862|FILA2_HUMAN
sp|Q5DX21|IGS11_HUMAN	NA	NA	NA	NA	NA	NA	15.152963862026	16.252286882739	NA	15.4410534834719	15.0942317156551	17.694988942646	sp|Q5DX21|IGS11_HUMAN
sp|Q5H8C1|FREM1_HUMAN	NA	NA	12.2196820229903	NA	NA	12.3071561295514	NA	11.6971664633256	NA	NA	NA	13.2688747902284	sp|Q5H8C1|FREM1_HUMAN
sp|Q5HYC2|K2026_HUMAN	NA	NA	NA	NA	NA	NA	NA	NA	NA	13.7954982345239	14.0640370661777	NA	sp|Q5HYC2|K2026_HUMAN
sp|Q5IJ48|CRUM2_HUMAN	12.6413842079248	NA	13.6529362352523	15.3349267899018	15.1063892071745	14.5265263427539	15.0079999444051	15.4923068941717	14.192808933219	15.9905820799528	16.0243054580442	17.8376502849994	sp|Q5IJ48|CRUM2_HUMAN
sp|Q5JPI3|CC038_HUMAN	NA	14.8869497373253	16.3390069644298	21.0891167675922	NA	NA	NA	10.5570731834647	20.222577091692	19.829759696494	NA	NA	sp|Q5JPI3|CC038_HUMAN
sp|Q5JRA6|TGO1_HUMAN	16.8291064557974	13.849594748639	15.6270812373881	15.9476117014607	15.5032773113836	14.3707968354233	13.8432121159189	15.8876937323946	16.0570018135697	15.7451655860071	15.5594731020136	16.9482401171629	sp|Q5JRA6|TGO1_HUMAN
sp|Q5JS37|NHLC3_HUMAN	15.246081218756	16.3901418561821	16.7244508509688	16.4240981201206	17.2577493049618	16.4386527079473	18.1875701454673	17.8081283003618	16.8320176480256	17.9790464499936	18.5998881454926	19.4100968130757	sp|Q5JS37|NHLC3_HUMAN
sp|Q5JXA9|SIRB2_HUMAN	NA	NA	NA	13.6773871036439	13.3960124636484	NA	NA	14.3994161113891	NA	14.9514857466495	15.0223951499771	16.2872348651068	sp|Q5JXA9|SIRB2_HUMAN
sp|Q5K130|CLU1O_HUMAN	NA	16.7190116314755	NA	NA	NA	NA	11.9125909941452	NA	NA	NA	NA	NA	sp|Q5K130|CLU1O_HUMAN
sp|Q5KU26|COL12_HUMAN	18.3661396410745	17.0510988462987	20.4047961571783	21.2573265913807	19.4736978369576	17.6764594514819	21.6824303365724	20.2772573823303	20.4042898303747	19.8552573217493	15.7632224672653	19.6636585988443	sp|Q5KU26|COL12_HUMAN
sp|Q5R3I4|TTC38_HUMAN	14.1033567181069	NA	14.0590496759307	NA	NA	14.1399851599699	NA	NA	NA	NA	14.0680586410058	14.7733145453585	sp|Q5R3I4|TTC38_HUMAN
sp|Q5SZI1|LRAD2_HUMAN	NA	16.7318943837347	NA	NA	NA	NA	11.5215158382125	NA	NA	NA	13.2578162153328	13.932327670248	sp|Q5SZI1|LRAD2_HUMAN
sp|Q5SZK8|FREM2_HUMAN	NA	NA	NA	16.082786199432	NA	16.4134721134314	NA	16.9547423287297	NA	16.2331049250094	17.2331853387355	17.8008188698454	sp|Q5SZK8|FREM2_HUMAN
sp|Q5T2W1|NHRF3_HUMAN	15.865475625822	15.3039365383869	15.7561259378387	14.8100240681413	15.5643529266736	18.0816304198345	14.163995540639	13.8716872611189	15.7327733629885	14.3739978798863	15.2137193558616	15.6514327974348	sp|Q5T2W1|NHRF3_HUMAN
sp|Q5T4B2|GT253_HUMAN	NA	NA	NA	NA	13.8261710149961	NA	14.074721735305	NA	NA	NA	13.932473832686	14.2669744130441	sp|Q5T4B2|GT253_HUMAN
sp|Q5T890|ER6L2_HUMAN	13.9450154314481	14.2651422832945	14.3508428511327	12.2429080496152	NA	14.169143292747	11.8401188853641	NA	NA	NA	NA	12.567138973851	sp|Q5T890|ER6L2_HUMAN
sp|Q5TDH0|DDI2_HUMAN	13.4272168816238	14.3727839689164	11.1458424500336	NA	NA	NA	NA	NA	11.2399081143257	NA	NA	NA	sp|Q5TDH0|DDI2_HUMAN
sp|Q5UCC4|EMC10_HUMAN	13.7865892325419	NA	13.2134120181254	13.1784419114082	12.9733704482075	13.4147628702534	13.1907897729898	14.0466124598708	12.3671186245914	13.6664075177299	13.0361905266926	16.2503556892195	sp|Q5UCC4|EMC10_HUMAN
sp|Q5VUB5|F1711_HUMAN	12.1059034191812	NA	12.4949143780001	13.593093877128	NA	NA	12.6272948420891	12.4501670850217	13.2172949567366	13.7462726125894	14.3008473955913	14.7404100121606	sp|Q5VUB5|F1711_HUMAN
sp|Q5VVQ6|OTU1_HUMAN	15.0622059598853	13.7066389178954	13.724260403081	12.9023095970933	NA	NA	NA	NA	14.2843452845547	NA	12.8057439753405	11.7973829295052	sp|Q5VVQ6|OTU1_HUMAN
sp|Q5VW32|BROX_HUMAN	NA	NA	12.6770977893232	12.9872013386563	13.69863964835	14.6802645952183	NA	14.2938758188608	NA	15.2929435817134	15.8592449040885	14.9586153158255	sp|Q5VW32|BROX_HUMAN
sp|Q5VY43|PEAR1_HUMAN	NA	NA	NA	NA	NA	NA	NA	NA	12.4020552500666	13.739363634649	14.5065057199819	NA	sp|Q5VY43|PEAR1_HUMAN
sp|Q5W5X9|TTC23_HUMAN	NA	NA	16.0913253065254	15.1030397943452	17.977002623322	12.3385227814965	15.2841024635918	17.3069100944775	16.5883812691521	17.0156257730458	16.6129212002744	NA	sp|Q5W5X9|TTC23_HUMAN
sp|Q5ZPR3|CD276_HUMAN	14.9990354195713	14.3245619159956	15.7506138865207	17.4044071783569	15.1763789373146	14.7756996690596	17.3383187412953	17.1189304344057	16.0383606190922	17.6417534755949	16.7101349051062	18.9173174504244	sp|Q5ZPR3|CD276_HUMAN
sp|Q641Q2|WAC2A_HUMAN	NA	NA	15.7732324525127	16.5463911986868	16.6884365476914	NA	16.4480079584302	18.9201270732133	17.44967621408	19.1647724830759	17.6141443275456	16.3375204040872	sp|Q641Q2|WAC2A_HUMAN;sp|Q9Y4E1|WAC2C_HUMAN
sp|Q658N2|WSCD1_HUMAN	NA	NA	NA	NA	NA	13.7961958199042	NA	12.0264236788547	NA	NA	NA	15.4570546903605	sp|Q658N2|WSCD1_HUMAN
sp|Q66K66|TM198_HUMAN	14.6197528272191	17.1558270652294	13.4494483964704	17.3786299578275	16.2941473012367	16.9623467344726	18.2950429279666	16.9259672809446	18.4838482416397	15.5078489319774	18.1870262834198	17.1833510121193	sp|Q66K66|TM198_HUMAN
sp|Q68D85|NR3L1_HUMAN	13.0872159001707	14.1357126810786	14.0749612597628	14.262263630998	16.659768716592	14.0483091106308	14.6054846576963	16.226552143859	14.8728960284086	16.316318012318	17.2761351445738	16.8610771728533	sp|Q68D85|NR3L1_HUMAN
sp|Q6DKI7|PVRIG_HUMAN	NA	NA	NA	NA	NA	NA	NA	NA	NA	13.0057783599663	14.3102958672015	14.7004038367337	sp|Q6DKI7|PVRIG_HUMAN
sp|Q6E0U4|DMKN_HUMAN	NA	17.335625589176	18.0202864891779	NA	NA	NA	NA	NA	17.4385979412227	NA	NA	NA	sp|Q6E0U4|DMKN_HUMAN
sp|Q6EMK4|VASN_HUMAN	19.7565711907871	20.5978189366927	20.7969229092379	21.4344735195157	22.6104004569031	21.4812231185095	22.0645996019736	22.7600650290325	21.2808092772352	22.5287912288147	22.5178550857237	24.0888907306571	sp|Q6EMK4|VASN_HUMAN
sp|Q6GTX8|LAIR1_HUMAN	18.735870859737	18.4551838972474	19.3435061121581	19.985607560245	20.0650376503201	19.0454135974073	21.2885601368886	22.1023289298873	19.7578715156011	21.3057821595488	21.6139596011359	22.9135637449188	sp|Q6GTX8|LAIR1_HUMAN
sp|Q6H9L7|ISM2_HUMAN	NA	NA	NA	NA	NA	14.819465669273	NA	13.6326086800346	NA	NA	14.1404968772172	16.6935069835224	sp|Q6H9L7|ISM2_HUMAN
sp|Q6ISS4|LAIR2_HUMAN	14.2866704560144	15.9075370403633	14.16104968015	14.2688482761787	18.9903868634362	14.1640577852985	15.0927194272389	17.6236372509075	14.6458193461873	15.3757273882383	19.4461115569265	17.336588974464	sp|Q6ISS4|LAIR2_HUMAN
sp|Q6NUK1|SCMC1_HUMAN	NA	NA	NA	13.1947340901073	12.6386013771216	NA	12.8872496333756	NA	12.9597384601754	11.9272402598393	NA	NA	sp|Q6NUK1|SCMC1_HUMAN
sp|Q6NUT3|MFS12_HUMAN	NA	NA	13.0317142138345	14.1515319185699	NA	14.0177476269727	12.6035684735302	12.767587650135	NA	13.3201546585035	13.5343625125406	13.8533722205755	sp|Q6NUT3|MFS12_HUMAN
sp|Q6P1N0|C2D1A_HUMAN	12.8730554830257	NA	12.3358914796283	NA	NA	12.4264416960552	NA	13.3036238108427	11.9831579639489	NA	12.7742444630328	14.2656414537591	sp|Q6P1N0|C2D1A_HUMAN
sp|Q6P4F2|FDX2_HUMAN	NA	12.6952781750238	12.7593276307929	13.6618757727962	NA	NA	NA	NA	NA	NA	NA	NA	sp|Q6P4F2|FDX2_HUMAN
sp|Q6P4F7|RHGBA_HUMAN	16.6803060699631	15.6289560009268	17.1233451699533	19.1410010885478	16.0961837759109	16.9186964280885	14.8417361981963	NA	13.1422885122586	12.3403583763698	12.1063111824126	18.9034269843938	sp|Q6P4F7|RHGBA_HUMAN
sp|Q6P531|GGT6_HUMAN	10.664329744045	8.96983369392659	9.00766090499114	10.0339833770321	10.60324715559	12.3147331017294	12.5426562930345	14.4445623966859	11.1376626978165	14.1932013568967	14.1181157946726	13.310466299407	sp|Q6P531|GGT6_HUMAN
sp|Q6P9A2|GLT18_HUMAN	NA	NA	NA	NA	NA	NA	NA	12.2309726578601	NA	10.9062452776046	NA	12.7227250323535	sp|Q6P9A2|GLT18_HUMAN
sp|Q6PCB0|VWA1_HUMAN	15.2986489933186	NA	15.5942657855932	13.7963059508171	13.49917780791	16.4065663394853	NA	15.0865079451193	16.4559048833453	15.0379448832152	14.3005402513223	16.7443716454671	sp|Q6PCB0|VWA1_HUMAN
sp|Q6PHR2|ULK3_HUMAN	17.0188052079258	13.1396803572106	14.9372201096204	14.7358899962623	NA	14.1051668189694	NA	NA	NA	NA	NA	NA	sp|Q6PHR2|ULK3_HUMAN
sp|Q6PK18|OGFD3_HUMAN	15.4987136539281	13.8508344418246	15.5580266188689	15.981022929989	15.9918667195774	15.8696013788733	16.5333030002183	17.1895404671316	16.9526695357201	17.3662543416508	17.5523328611224	17.5352314653902	sp|Q6PK18|OGFD3_HUMAN
sp|Q6Q788|APOA5_HUMAN	NA	NA	NA	NA	NA	NA	12.8547253575893	12.959410567474	13.1158491299072	13.0415820870904	NA	13.9785835720701	sp|Q6Q788|APOA5_HUMAN
sp|Q6UVK1|CSPG4_HUMAN	16.8346979092875	16.7385306299414	16.7680718545205	17.4342715575632	17.0639534864766	17.4269465863189	18.5192916743908	19.8039254949409	17.9173351553436	19.0226465444161	19.072798051549	20.3832249462004	sp|Q6UVK1|CSPG4_HUMAN
sp|Q6UW49|SPESP_HUMAN	NA	NA	NA	12.1947214464097	NA	NA	17.8576811858673	NA	NA	NA	NA	NA	sp|Q6UW49|SPESP_HUMAN
sp|Q6UWL6|KIRR2_HUMAN	NA	NA	NA	NA	NA	NA	NA	12.8751236786845	NA	12.4045408420079	12.7488512233506	13.2606289063403	sp|Q6UWL6|KIRR2_HUMAN
sp|Q6UWP2|DHR11_HUMAN	NA	16.0948692163668	13.6141140520304	11.8957348278562	13.2761325736817	13.2404160024516	NA	NA	13.9161993618582	NA	NA	13.544222165911	sp|Q6UWP2|DHR11_HUMAN
sp|Q6UWP8|SBSN_HUMAN	16.0458187350528	11.9842161089719	14.2465717412504	11.7876307865406	NA	NA	NA	NA	13.7940655411124	NA	NA	NA	sp|Q6UWP8|SBSN_HUMAN
sp|Q6UWR7|ENPP6_HUMAN	NA	NA	NA	NA	NA	NA	NA	NA	NA	13.753343156056	15.2272541603398	14.8051952656837	sp|Q6UWR7|ENPP6_HUMAN
sp|Q6UWU2|GLB1L_HUMAN	11.7140319707821	NA	10.34984425157	NA	NA	NA	13.5946162497353	14.1755614952117	NA	NA	15.4365258231123	NA	sp|Q6UWU2|GLB1L_HUMAN
sp|Q6UWW0|LCN15_HUMAN	15.5638567413032	14.7680686542196	14.8767581188338	14.648822452164	14.4468001913049	14.6011106512941	NA	11.354970117062	14.7796279215407	12.3988216668218	10.1004747121986	9.23285898048644	sp|Q6UWW0|LCN15_HUMAN
sp|Q6UX06|OLFM4_HUMAN	19.0190204416263	17.2048454229994	19.5485683515328	17.1919714235003	17.625884544007	20.1674234704532	20.782806738454	19.4558261197308	18.5439493594449	19.050071025941	17.9193890129673	19.0701720590307	sp|Q6UX06|OLFM4_HUMAN
sp|Q6UX15|LAYN_HUMAN	14.9910532058437	15.5309235232413	15.0932840160371	17.2054608425601	NA	16.0216414255	16.4539721771808	17.714112668073	15.630944440761	16.96963871962	17.1299831669355	17.3897118374498	sp|Q6UX15|LAYN_HUMAN
sp|Q6UX71|PXDC2_HUMAN	12.318541283866	14.1302926513871	13.8197896102002	14.2878148097048	15.006748134502	14.433553729178	15.1444812449763	15.9728145091385	14.008057924564	15.8687948818142	16.650544874267	17.8922683744775	sp|Q6UX71|PXDC2_HUMAN
sp|Q6UX73|CP089_HUMAN	NA	NA	14.092175884545	NA	13.1831798032838	13.483982074253	NA	13.6275633427364	13.1899910138271	13.9339259389563	14.8871699637077	14.4785166244797	sp|Q6UX73|CP089_HUMAN
sp|Q6UXB8|PI16_HUMAN	21.7306578132199	21.3360738822118	21.4950372053176	22.5618857177921	21.5178968976818	22.1909757044368	21.592508885349	22.89749089597	21.3819053068206	22.0811744492528	20.5884757103779	20.410769101685	sp|Q6UXB8|PI16_HUMAN
sp|Q6UXF1|TM108_HUMAN	NA	NA	NA	11.0266532363603	NA	NA	NA	10.7009113281673	NA	NA	NA	NA	sp|Q6UXF1|TM108_HUMAN
sp|Q6UXG3|CLM9_HUMAN	13.9012565805902	15.2164334144199	14.5419759683424	16.9615465963665	16.3970148333894	15.7741594653741	15.4042225248974	17.3187893571406	14.9715069346723	16.8196089441667	16.3160766262742	18.5239864106724	sp|Q6UXG3|CLM9_HUMAN
sp|Q6UXI9|NPNT_HUMAN	NA	NA	NA	NA	NA	NA	NA	13.9262185861409	13.786227306967	12.6318090122635	NA	NA	sp|Q6UXI9|NPNT_HUMAN
sp|Q6UXK5|LRRN1_HUMAN	NA	NA	NA	12.0472349950988	NA	NA	NA	13.5005539962007	11.1946671124169	NA	NA	NA	sp|Q6UXK5|LRRN1_HUMAN
sp|Q6UXN8|CLC9A_HUMAN	13.3995645875185	14.4663421177358	13.8126978382249	14.0313136182148	13.8498910737587	NA	14.0421214894529	15.0102696682741	13.8198326438556	13.5824278181438	NA	15.0127597827662	sp|Q6UXN8|CLC9A_HUMAN
sp|Q6UY11|DLK2_HUMAN	NA	NA	NA	NA	NA	NA	16.515477029332	16.702002915307	15.5458157143884	17.148816893136	17.4918623214443	NA	sp|Q6UY11|DLK2_HUMAN
sp|Q6UY14|ATL4_HUMAN	17.575746090905	17.7533853740531	18.0367349213868	17.2478914865182	16.6714147447358	17.7084984030473	18.2422372498252	19.7850420809219	16.9651711475218	18.460646954597	16.7605041053335	19.8526481009357	sp|Q6UY14|ATL4_HUMAN
sp|Q6V0I7|FAT4_HUMAN	NA	NA	NA	NA	NA	13.4920127128849	13.6324510505279	14.4934374974	NA	13.349350538942	14.6548123969337	16.1318265139026	sp|Q6V0I7|FAT4_HUMAN
sp|Q6W4X9|MUC6_HUMAN	15.6202900627696	15.6055884280846	16.2257743145969	14.0142594001602	15.6034160060535	16.1325073718114	15.7980818563843	NA	16.7309717200423	NA	14.6137018035255	15.0589593086653	sp|Q6W4X9|MUC6_HUMAN
sp|Q6XQN6|PNCB_HUMAN	NA	13.4987856329419	11.8412259382507	NA	NA	12.6908635718029	12.5233520782685	11.4088123211227	11.2437878351989	NA	13.0781864204815	NA	sp|Q6XQN6|PNCB_HUMAN
sp|Q6YHK3|CD109_HUMAN	NA	NA	13.7697591014541	13.657185877004	NA	NA	NA	12.3884570779414	13.3268687030517	NA	NA	14.0237249935448	sp|Q6YHK3|CD109_HUMAN
sp|Q6ZMI0|PPR21_HUMAN	NA	15.5594345156951	NA	NA	14.3905466917441	13.4473844999715	14.8623643013091	16.2545959236052	NA	12.8893871980458	12.9399213819937	NA	sp|Q6ZMI0|PPR21_HUMAN
sp|Q6ZMI3|GLDN_HUMAN	13.6357828076519	14.499850802183	13.4137488865512	14.6262353902759	13.8136282428977	14.9432136151039	NA	13.4172956200842	13.2386574466539	14.4097590631219	NA	NA	sp|Q6ZMI3|GLDN_HUMAN
sp|Q6ZMP0|THSD4_HUMAN	NA	NA	14.1381431768844	15.0101299261695	NA	13.1185011120258	NA	15.6687020519185	15.448555527382	NA	NA	15.4953806884598	sp|Q6ZMP0|THSD4_HUMAN
sp|Q6ZNA5|FRRS1_HUMAN	13.1784612076333	13.508457591989	NA	14.2860634266387	NA	NA	13.779843173728	13.2207363941366	12.4801953052706	13.5629648202419	14.1711568820447	13.6316847793656	sp|Q6ZNA5|FRRS1_HUMAN
sp|Q6ZS72|PEAK3_HUMAN	NA	14.0685696390396	13.8257278747301	12.8884971315087	13.2127364907495	NA	15.3448839666433	14.5507488618812	14.775170279696	14.3793214227538	14.829763237427	12.7133080321423	sp|Q6ZS72|PEAK3_HUMAN
sp|Q6ZSJ9|SHSA6_HUMAN	15.6895523676225	16.9504342484204	16.4305291107378	17.1948158553076	15.3989895548208	16.9591968223468	16.6669699050733	17.6021058074794	16.4410848601845	16.6736522049582	NA	18.3732171920415	sp|Q6ZSJ9|SHSA6_HUMAN
sp|Q6ZT98|TTLL7_HUMAN	20.4672215021516	20.4765522634314	19.8966828262855	21.5860856522018	19.9497929078704	20.9003487331302	20.9910169375382	20.8573524883208	19.6804258712502	21.3454729901232	19.7803683065285	19.8459316490834	sp|Q6ZT98|TTLL7_HUMAN
sp|Q6ZVM7|TM1L2_HUMAN	13.3181285158561	NA	13.255846053851	12.2049158275409	NA	13.4313641357913	13.3162615039092	12.9349094437811	13.4832779784386	12.3307592078219	11.5588892791536	13.9941135661954	sp|Q6ZVM7|TM1L2_HUMAN
sp|Q6ZVX7|FBX50_HUMAN	NA	NA	NA	NA	NA	NA	15.5486195091126	13.3877873214793	NA	NA	NA	NA	sp|Q6ZVX7|FBX50_HUMAN
sp|Q71DI3|H32_HUMAN	14.2975921094219	13.7383459188143	12.7497759426216	12.0527114079336	NA	12.5409397452771	13.6918243253284	12.053076123804	12.1598278122739	NA	NA	NA	sp|Q71DI3|H32_HUMAN
sp|Q7L0X0|TRIL_HUMAN	NA	NA	NA	NA	NA	NA	NA	NA	NA	12.4875720203065	NA	15.8915559347332	sp|Q7L0X0|TRIL_HUMAN
sp|Q7L266|ASGL1_HUMAN	NA	NA	12.1451160271106	NA	NA	11.9091370344203	NA	NA	11.6458326375834	NA	13.4229816198498	13.5520816232997	sp|Q7L266|ASGL1_HUMAN
sp|Q7L576|CYFP1_HUMAN	NA	NA	NA	NA	NA	NA	12.2648803338456	11.9813701542021	12.6860779822028	NA	NA	11.8589156503828	sp|Q7L576|CYFP1_HUMAN;sp|Q96F07|CYFP2_HUMAN
sp|Q7LBR1|CHM1B_HUMAN	14.0648523624438	15.6169635254786	15.444358224505	15.519969561521	15.6723891360698	15.9632171665351	16.6175757500787	17.2798713313985	15.5354923366025	16.5457951367801	17.3839544880126	19.2080978121116	sp|Q7LBR1|CHM1B_HUMAN
sp|Q7Z3B1|NEGR1_HUMAN	16.7293330098113	16.8365279775053	18.3364322949658	19.2994319799852	17.640885997476	17.2773934292219	19.3003729880703	19.8306751469164	18.4440819081797	19.0957401477665	18.3694199320767	20.5370792787777	sp|Q7Z3B1|NEGR1_HUMAN
sp|Q7Z3V4|UBE3B_HUMAN	21.6979830153672	21.2330650954173	20.7735572473202	20.3624375630611	21.0293806227242	21.0792658572462	21.7585298567912	21.4535487977194	20.9896676038068	22.2295956394207	20.3813919823548	20.8931536836695	sp|Q7Z3V4|UBE3B_HUMAN
sp|Q7Z478|DHX29_HUMAN	13.70830680028	14.5857669421988	17.0177845171626	17.0251572553339	17.4311439537445	16.1599777066825	16.5971944944749	17.1058567697672	17.4233588302027	18.0355688330592	16.9921057104134	16.8980725366732	sp|Q7Z478|DHX29_HUMAN
sp|Q7Z4W1|DCXR_HUMAN	13.9267081459663	15.4687994756349	15.038242206831	14.3219878471031	15.4874160118142	15.355052778611	NA	13.121828573593	15.7097762369466	14.5512524331762	16.4804819283969	14.5776500080208	sp|Q7Z4W1|DCXR_HUMAN
sp|Q7Z5L0|VMO1_HUMAN	18.168928913586	17.2951339576706	19.4255727430873	19.8431312001851	20.4551975482473	19.4218713426958	19.2724938913044	22.4797677426527	20.6653677439446	22.5541020279379	22.8860158259682	23.219642230672	sp|Q7Z5L0|VMO1_HUMAN
sp|Q7Z5L2|R3HCL_HUMAN	14.6368489625253	15.4435965790292	15.4510818630217	15.1058025395602	NA	12.9722125880906	15.4389865239528	15.6513780880017	15.1325987655737	15.4265912716028	NA	14.3126047960401	sp|Q7Z5L2|R3HCL_HUMAN
sp|Q7Z5N4|SDK1_HUMAN	NA	NA	NA	NA	NA	NA	15.2191066675665	15.0448971369056	NA	15.7761516110395	15.8186460802958	17.6941435780513	sp|Q7Z5N4|SDK1_HUMAN
sp|Q7Z745|MRO2B_HUMAN	NA	NA	NA	NA	14.6818571522097	NA	13.8775765593215	13.2783242351317	NA	13.0552218335707	16.6075021745051	NA	sp|Q7Z745|MRO2B_HUMAN
sp|Q7Z794|K2C1B_HUMAN	NA	NA	16.3993609735187	NA	14.7763707541538	16.1271508122872	NA	15.2993372081807	NA	14.1806535897949	NA	NA	sp|Q7Z794|K2C1B_HUMAN
sp|Q7Z7D3|VTCN1_HUMAN	NA	NA	NA	NA	11.9758956677963	NA	11.5555467970557	12.6030792147735	11.8393314708133	12.0901916715363	12.3172058659797	15.2615415150807	sp|Q7Z7D3|VTCN1_HUMAN
sp|Q7Z7G0|TARSH_HUMAN	NA	13.5377390244412	NA	13.1203007055446	12.9828395620384	13.0738506720915	13.5156222490271	14.5895068551088	12.7390276361514	14.147556936953	14.3128270813746	16.2163872782988	sp|Q7Z7G0|TARSH_HUMAN
sp|Q7Z7M0|MEGF8_HUMAN	NA	14.4527904657737	13.5001691160532	14.9178164340565	14.4521317804292	14.8129587931864	15.6853213779155	16.5884339187225	15.8307723428839	16.0466620921669	15.8785245923884	17.0020768235484	sp|Q7Z7M0|MEGF8_HUMAN
sp|Q86SQ4|AGRG6_HUMAN	12.4502722610177	14.1132128678491	14.4197097493679	14.3057116017259	13.5060433344768	14.5679690562525	14.0779613153664	15.0383131294616	14.3315505793711	14.8471331605308	13.9087432488177	15.486570983355	sp|Q86SQ4|AGRG6_HUMAN
sp|Q86T13|CLC14_HUMAN	NA	NA	NA	15.6667886308895	16.0079995088695	NA	17.6242780730997	18.8603920363882	17.5385767640337	18.8390204582449	18.3468785558036	16.7560337188343	sp|Q86T13|CLC14_HUMAN
sp|Q86TD4|SRCA_HUMAN	16.7646985798051	15.7077223307215	16.7668356148524	17.1070670343639	NA	15.2824789032042	15.0115956707456	NA	16.4500996458733	12.358066251147	NA	NA	sp|Q86TD4|SRCA_HUMAN
sp|Q86TH1|ATL2_HUMAN	NA	NA	NA	NA	NA	13.8826831571078	12.2127080381468	13.1998080216224	NA	NA	12.3462784250786	15.5033867030137	sp|Q86TH1|ATL2_HUMAN
sp|Q86UD1|OAF_HUMAN	17.8257556854205	NA	15.2481851839027	15.996281197402	14.6393872326366	16.7671825731211	15.1593897980707	16.0453875428134	16.3007328859868	15.7045046022375	14.7212584683137	17.4986863143204	sp|Q86UD1|OAF_HUMAN
sp|Q86UN2|R4RL1_HUMAN	NA	NA	NA	NA	NA	NA	13.1505451810306	14.2433125178789	13.8546752786574	15.3509524036073	NA	NA	sp|Q86UN2|R4RL1_HUMAN
sp|Q86UN3|R4RL2_HUMAN	13.8769021448357	14.5176892620746	15.3587812045353	15.6794993559124	17.2060057051868	16.1204461614058	15.4876267629303	15.6714335723795	14.6365252978334	16.5958495365639	18.3419247357459	18.1395494846659	sp|Q86UN3|R4RL2_HUMAN
sp|Q86UX2|ITIH5_HUMAN	NA	NA	12.0301134067577	NA	NA	13.1495649511853	NA	13.3083756801319	11.1952479858252	14.3584861515978	13.2373992145863	15.2969267389349	sp|Q86UX2|ITIH5_HUMAN
sp|Q86V85|GP180_HUMAN	NA	NA	NA	NA	13.8700587837297	14.127808182281	14.9558351421033	15.8462500547367	NA	15.7667552676151	16.2652037479401	16.6930921145996	sp|Q86V85|GP180_HUMAN
sp|Q86V88|MGDP1_HUMAN	17.8031107912928	NA	15.5995426438298	14.7356842524516	13.2584774724173	15.1724968679718	NA	NA	16.4562617043767	NA	NA	NA	sp|Q86V88|MGDP1_HUMAN
sp|Q86VB7|C163A_HUMAN	NA	NA	NA	13.3809666103463	16.9949761628465	NA	16.7684983711876	17.9126237109641	16.2416394086313	17.0357039250401	18.8086341256176	15.8634891251977	sp|Q86VB7|C163A_HUMAN
sp|Q86VN1|VPS36_HUMAN	NA	NA	11.3351415541641	11.962064359108	NA	NA	NA	12.3070961629108	NA	12.3667509580182	NA	13.5190105445508	sp|Q86VN1|VPS36_HUMAN
sp|Q86VP6|CAND1_HUMAN	NA	NA	12.1820511468269	NA	NA	12.1574637189639	11.1945827352784	NA	NA	NA	12.9266173421075	12.7271772303692	sp|Q86VP6|CAND1_HUMAN
sp|Q86VZ4|LRP11_HUMAN	13.9780257627413	NA	NA	13.2341366774752	NA	NA	13.6222338176954	13.9490537649154	NA	NA	13.3328632196213	14.4329198927376	sp|Q86VZ4|LRP11_HUMAN
sp|Q86WQ0|NR2CA_HUMAN	13.6875366912996	12.451770619215	13.3427693528531	12.8027348526082	11.4743105292058	13.5160466201046	12.3919211265912	11.6575467144569	13.9539650763477	NA	11.9232938594327	11.4486643188591	sp|Q86WQ0|NR2CA_HUMAN
sp|Q86X29|LSR_HUMAN	16.5994269018612	15.0787682157032	17.3237147218475	16.1334367168872	15.2731030515316	16.4093566844198	15.5914267965728	14.8523311955209	16.4097058061199	13.7461707049964	14.2772545448766	15.3050540011412	sp|Q86X29|LSR_HUMAN
sp|Q86XT2|VP37D_HUMAN	NA	NA	10.2240816676117	NA	10.1344232611411	11.2119881485313	12.1906064366804	13.7443222001499	NA	13.3940803448735	13.4274944720833	14.9902683836625	sp|Q86XT2|VP37D_HUMAN
sp|Q86Y38|XYLT1_HUMAN	16.2120581591434	16.7402600428487	16.7365199469554	16.8112510747312	16.4410426973148	17.9928871394289	16.0340978101408	16.570096231284	14.8142592717258	16.5599028094644	15.105158347012	19.9186345229458	sp|Q86Y38|XYLT1_HUMAN
sp|Q86Y82|STX12_HUMAN	NA	NA	12.8425784978528	NA	NA	NA	14.34426972452	14.2635206671874	NA	NA	NA	NA	sp|Q86Y82|STX12_HUMAN
sp|Q86YA3|ZGRF1_HUMAN	NA	NA	17.3973967418551	15.8617389027031	15.2790389414256	14.4044593249851	18.0745771252689	15.8047257397557	15.9201083573638	14.8042655742975	15.4743015578417	15.3871689184985	sp|Q86YA3|ZGRF1_HUMAN
sp|Q86YD3|TMM25_HUMAN	NA	NA	NA	12.5318525186363	NA	NA	NA	13.1622992128804	NA	12.76640159518	NA	15.2147651058136	sp|Q86YD3|TMM25_HUMAN
sp|Q86YQ8|CPNE8_HUMAN	13.1098646166871	11.9475860380371	12.9250921202239	15.1175534024981	13.4410465251067	13.514062840491	12.7331758970512	14.6057742045719	12.372949997305	12.9461245640124	11.8910400802936	14.3069546682248	sp|Q86YQ8|CPNE8_HUMAN
sp|Q86YT9|JAML_HUMAN	16.5016330528378	14.3391452593856	16.4787044157408	16.4764507935999	14.2959379271508	16.6611343227837	15.5098129618742	15.7248333832528	16.3829082741824	14.7061575332499	14.4718912272521	15.71088048921	sp|Q86YT9|JAML_HUMAN
sp|Q86YW5|TRML1_HUMAN	15.6504473339273	14.6328402905777	15.430945594344	15.7350112257794	15.4981247551371	15.2776308935102	11.4632061120805	NA	17.1805182830353	NA	13.2376787313649	NA	sp|Q86YW5|TRML1_HUMAN
sp|Q8IUK5|PLDX1_HUMAN	NA	13.3464982442533	12.9442028006884	14.126993215931	12.8938034942694	14.2875782797983	15.1667562964749	15.2868007765344	NA	15.0463835537228	15.3558887628095	17.2596336542187	sp|Q8IUK5|PLDX1_HUMAN
sp|Q8IUL8|CILP2_HUMAN	14.1191983474935	14.1423657443257	16.8033479278957	15.455925342915	17.1727668448415	15.0436831804929	17.0551973509424	18.9586561146926	16.5383863185833	17.6485089721407	19.3898828474307	19.9116067609276	sp|Q8IUL8|CILP2_HUMAN
sp|Q8IUN9|CLC10_HUMAN	14.079487725481	13.7457299743156	13.5332763595028	13.7166000005919	NA	13.8183394533404	14.1670441092529	14.2338307819103	13.6296755124126	12.9783420195278	NA	14.6958965436602	sp|Q8IUN9|CLC10_HUMAN
sp|Q8IV08|PLD3_HUMAN	14.4844011772455	16.1960194923649	15.8192254823874	14.2921767591572	17.1390087417538	16.2684080146383	15.9121238147323	16.7918003015663	15.5385979566131	17.9997884778507	19.8960411211273	17.8288688122945	sp|Q8IV08|PLD3_HUMAN
sp|Q8IW52|SLIK4_HUMAN	12.8698839067666	12.1863314207788	NA	14.3698726218398	NA	NA	NA	NA	NA	13.5072123998198	NA	NA	sp|Q8IW52|SLIK4_HUMAN
sp|Q8IWA5|CTL2_HUMAN	12.867077608982	12.4807234709956	14.8916068534836	14.9194398067774	15.1626354750172	15.0155807587726	14.7561328079588	NA	14.3244105722976	15.2880257927666	15.5062270839935	17.1192402935619	sp|Q8IWA5|CTL2_HUMAN
sp|Q8IWT0|ARCH_HUMAN	16.4042971438994	13.8862403827345	15.8411755714578	16.2194300046273	15.6203359007278	16.4150751866347	14.0607957160727	15.2393835506731	16.0939107603614	14.6182684480639	14.1915975426408	12.300874758323	sp|Q8IWT0|ARCH_HUMAN
sp|Q8IWU5|SULF2_HUMAN	21.0930936742595	21.3128160005085	22.0526432956452	22.4571506452713	22.4265955433314	22.487000030434	21.1100936382962	21.6197087922639	20.6191218335825	22.7151046067917	20.1252626750423	25.0171504455439	sp|Q8IWU5|SULF2_HUMAN
sp|Q8IWY4|SCUB1_HUMAN	NA	NA	16.0292303138714	14.9750821585981	14.8392685214508	NA	17.0992565968208	16.964597567124	16.9984171499223	15.2375643047658	14.7208619097172	14.9669159241054	sp|Q8IWY4|SCUB1_HUMAN
sp|Q8IX04|UEVLD_HUMAN	NA	NA	NA	NA	NA	NA	NA	NA	NA	NA	13.4410969346951	14.3728152101603	sp|Q8IX04|UEVLD_HUMAN
sp|Q8IX30|SCUB3_HUMAN	NA	NA	NA	NA	14.7677757335048	NA	NA	NA	13.8050646812053	14.6825745996999	NA	NA	sp|Q8IX30|SCUB3_HUMAN
sp|Q8IXL9|IQCF2_HUMAN	NA	14.6809786864501	14.1939952370027	NA	NA	13.3939357808623	14.7454134741076	14.9900606794812	15.2133715895439	16.3975094331411	17.2050715556305	NA	sp|Q8IXL9|IQCF2_HUMAN
sp|Q8IY95|TM192_HUMAN	NA	NA	NA	NA	12.9520145046594	NA	13.1908949550493	14.8144593266907	NA	15.4153354531257	15.5796069371015	15.5132164771379	sp|Q8IY95|TM192_HUMAN
sp|Q8IYJ3|SYTL1_HUMAN	NA	NA	14.9422380222054	14.4945554766317	NA	NA	NA	13.6692890006242	12.9886100916756	NA	NA	15.3126974731204	sp|Q8IYJ3|SYTL1_HUMAN
sp|Q8IYS5|OSCAR_HUMAN	16.839518399999	16.0300397811421	17.5244020236924	18.2249091957953	18.9826558105987	17.9679100655959	19.4291558313959	20.6105012568093	18.3379482955109	19.5147462590236	20.4187359405203	21.7419200088685	sp|Q8IYS5|OSCAR_HUMAN
sp|Q8IYT4|KATL2_HUMAN	NA	14.1886591834585	14.2634958684672	NA	NA	NA	15.5677202474954	14.8999398746909	NA	NA	13.5297780028985	14.4342404890077	sp|Q8IYT4|KATL2_HUMAN
sp|Q8IZA0|K319L_HUMAN	NA	NA	14.1302684285928	NA	15.6841190732162	NA	15.6078618391826	15.9637673469378	15.218965953015	15.1964262161441	15.6211322401613	16.9723994616274	sp|Q8IZA0|K319L_HUMAN
sp|Q8IZF2|AGRF5_HUMAN	NA	NA	NA	11.9858465488498	13.9633497108513	12.7148084562852	15.0217133089752	15.603929351371	14.7043750858991	16.0675037694499	16.478124977855	14.7585029295326	sp|Q8IZF2|AGRF5_HUMAN
sp|Q8IZJ3|CPMD8_HUMAN	NA	NA	NA	NA	NA	NA	12.0106172994096	NA	11.5544730014949	NA	NA	NA	sp|Q8IZJ3|CPMD8_HUMAN
sp|Q8IZP0|ABI1_HUMAN	14.1450333396593	NA	NA	NA	NA	15.3925489230083	13.8021420754429	NA	15.0957471036106	NA	NA	NA	sp|Q8IZP0|ABI1_HUMAN
sp|Q8N114|SHSA5_HUMAN	18.097391819854	NA	16.7647615812636	16.9973056889267	17.920623408239	NA	13.2833162257546	NA	NA	16.7283935674325	NA	19.0463576660132	sp|Q8N114|SHSA5_HUMAN
sp|Q8N128|F177A_HUMAN	NA	NA	12.2562147637077	11.8798705935641	NA	NA	NA	NA	11.5367102274033	NA	NA	NA	sp|Q8N128|F177A_HUMAN
sp|Q8N157|AHI1_HUMAN	NA	NA	NA	NA	NA	13.1679777458182	NA	NA	NA	NA	NA	13.7113888325258	sp|Q8N157|AHI1_HUMAN
sp|Q8N1G1|REXO1_HUMAN	NA	NA	13.5868118414463	13.0163474892978	19.6369320868202	NA	NA	11.9504476500087	14.5446606202659	14.4974146597705	20.7231648831172	14.1312438071089	sp|Q8N1G1|REXO1_HUMAN
sp|Q8N271|PROM2_HUMAN	22.1575096865353	12.5311024903857	13.1869905220099	15.9046670194741	11.9357494679315	9.65175107309296	15.9253183315203	15.5399993378492	11.4390966839984	15.3433587359728	16.4113505850033	18.6387151990024	sp|Q8N271|PROM2_HUMAN
sp|Q8N2C7|UNC80_HUMAN	NA	NA	12.8720122037394	NA	NA	NA	13.1803094228345	NA	14.7425506461499	14.1887688753871	13.6903147595126	14.3151597743508	sp|Q8N2C7|UNC80_HUMAN
sp|Q8N2S1|LTBP4_HUMAN	NA	NA	NA	NA	NA	NA	14.5938052772815	13.7641030724579	13.7653345617779	14.7671455877647	13.2616461442168	NA	sp|Q8N2S1|LTBP4_HUMAN
sp|Q8N307|MUC20_HUMAN	13.4938666356906	13.5796992260226	14.7604366282666	15.4759051454398	14.449176106231	15.9682980233891	13.3520718696687	15.4579994630486	14.6513125514304	14.773279949521	16.1090794484265	18.2618570918543	sp|Q8N307|MUC20_HUMAN
sp|Q8N386|LRC25_HUMAN	11.1565878013554	12.597979462748	12.6728772865177	13.6457204616903	16.089627295426	12.4467646223422	15.2462374581364	16.6209695299362	13.8193223875298	15.9667361509151	16.9443678102513	17.890402690287	sp|Q8N386|LRC25_HUMAN
sp|Q8N3J6|CADM2_HUMAN	NA	NA	NA	NA	NA	NA	NA	14.9143539000721	NA	NA	15.3272495378041	NA	sp|Q8N3J6|CADM2_HUMAN
sp|Q8N436|CPXM2_HUMAN	NA	NA	NA	NA	NA	12.6704435988404	NA	11.993103730578	12.7280626477136	NA	NA	13.5589169632396	sp|Q8N436|CPXM2_HUMAN
sp|Q8N474|SFRP1_HUMAN	14.5972262670791	14.3813488499576	15.4546592540552	15.4402719832159	14.3960053920728	16.4641622651707	13.7875016633738	13.5290142583222	14.4841783814931	13.0601814587304	NA	15.4331461014686	sp|Q8N474|SFRP1_HUMAN
sp|Q8N695|SC5A8_HUMAN	NA	NA	NA	NA	NA	13.9778435208389	NA	NA	12.7692959754264	NA	12.0839348578278	NA	sp|Q8N695|SC5A8_HUMAN
sp|Q8N6Q3|CD177_HUMAN	14.3345954081324	NA	14.874833027337	15.4764793932629	14.7448614506701	14.4151173937426	18.0205839856657	17.8660673972508	17.1807371329156	14.4224522428589	16.4618697560231	15.9405046088428	sp|Q8N6Q3|CD177_HUMAN
sp|Q8N8G6|CO054_HUMAN	16.4383285150217	15.6743189274975	16.3388873502346	17.5399679842531	18.0562545871194	NA	17.5367850960627	19.2659690305361	17.038291196011	17.1759133429399	17.7020406034014	17.8192384698959	sp|Q8N8G6|CO054_HUMAN
sp|Q8N8Z6|DCBD1_HUMAN	NA	13.8876424593607	NA	NA	14.6103497878393	16.0878919162861	NA	14.1391442462361	13.7003706989251	14.745011995512	14.0965163835312	14.6902040758703	sp|Q8N8Z6|DCBD1_HUMAN
sp|Q8NBF2|NHLC2_HUMAN	11.9212186604497	NA	NA	NA	NA	13.827192694682	NA	NA	NA	NA	NA	NA	sp|Q8NBF2|NHLC2_HUMAN
sp|Q8NBJ4|GOLM1_HUMAN	16.2434162011973	16.5242353906756	18.4813139247126	18.6795470823883	17.5595787636517	18.0016765696315	18.5412709890315	18.7986598976013	17.9626295393112	17.8652707530796	18.536907627836	21.0596158524655	sp|Q8NBJ4|GOLM1_HUMAN
sp|Q8NBJ7|SUMF2_HUMAN	15.6502285969356	NA	14.6803507108579	NA	NA	13.4149913155904	NA	NA	14.6662581050548	NA	NA	13.0858777551469	sp|Q8NBJ7|SUMF2_HUMAN
sp|Q8NBR0|P5I13_HUMAN	NA	NA	NA	NA	NA	12.2826586542186	12.5183144108136	14.1600729893815	NA	12.0243141721618	13.963815495252	13.7527469749358	sp|Q8NBR0|P5I13_HUMAN
sp|Q8NBS9|TXND5_HUMAN	15.426597727078	14.4061806896638	15.0566509258614	15.5560762620219	14.9621720946665	14.5684829337052	NA	13.5327968152042	14.8302956456055	NA	NA	NA	sp|Q8NBS9|TXND5_HUMAN
sp|Q8NCC3|PAG15_HUMAN	11.6244705614905	16.1036106035909	17.6997926837726	14.7554547181792	17.9465736655384	17.58320194703	10.173198092306	14.5557728247075	13.1315645336041	17.5470050156608	18.3822482865826	13.7232778757208	sp|Q8NCC3|PAG15_HUMAN
sp|Q8NCR9|CLRN3_HUMAN	NA	NA	NA	NA	15.0039830453443	15.1622260549218	NA	14.7773766499362	14.8143466395692	13.9433879661979	14.7208146905785	15.0448098120778	sp|Q8NCR9|CLRN3_HUMAN
sp|Q8NCW5|NNRE_HUMAN	13.4645021651166	12.5181568495488	13.186005446001	13.2170883871323	13.0225555303231	13.4289545182189	11.6700791799061	13.2982454989584	13.7595768940176	13.6891817005092	12.8096815108657	11.8721641895127	sp|Q8NCW5|NNRE_HUMAN
sp|Q8NDA2|HMCN2_HUMAN	14.6384748672254	14.9319340636078	14.6241438007199	14.6877627539134	15.0281296988303	14.656726201694	15.676973985735	16.1529895514516	14.6014898421638	14.0489074637197	14.0673568099604	17.2319859890718	sp|Q8NDA2|HMCN2_HUMAN
sp|Q8NFJ5|RAI3_HUMAN	13.1422082793763	13.3332442530772	15.3011476492158	15.3310677199211	15.4337870120946	15.2333495418817	14.8066605176323	15.6966603659663	14.4720675907384	15.6390513749627	15.474653718347	17.1371794467318	sp|Q8NFJ5|RAI3_HUMAN
sp|Q8NFP4|MDGA1_HUMAN	13.0487178343732	13.7031187681143	13.7466084582478	12.8249700366244	NA	12.0073114106591	11.8352097227602	13.4829472037873	13.556504068199	10.3279875077347	NA	NA	sp|Q8NFP4|MDGA1_HUMAN
sp|Q8NFQ8|TOIP2_HUMAN	16.3137860583027	NA	14.550105312832	15.6241041144198	13.7317682725214	15.6917717877055	NA	14.9386758089245	15.717453701378	13.9236198681246	NA	NA	sp|Q8NFQ8|TOIP2_HUMAN
sp|Q8NFT8|DNER_HUMAN	NA	NA	NA	NA	NA	NA	13.3373993807611	NA	NA	NA	12.7662801858863	13.8798149249086	sp|Q8NFT8|DNER_HUMAN
sp|Q8NFU3|TSTD1_HUMAN	14.7751462177953	12.3405728314835	14.6613833217389	14.1500459170538	13.3375424710024	13.3915489614591	NA	13.1591830330577	13.9108476358924	NA	NA	14.2982159330608	sp|Q8NFU3|TSTD1_HUMAN
sp|Q8NFZ8|CADM4_HUMAN	17.7672599001279	17.9247281476526	18.8639915341431	19.1000425788874	19.3667685612699	19.3714650024678	20.6433764718135	21.3680242465101	19.5617512587644	20.5086396063757	21.3353618386822	22.8918279335717	sp|Q8NFZ8|CADM4_HUMAN
sp|Q8NGZ5|OR2G2_HUMAN	NA	NA	12.4284886405445	12.9489806850242	13.8879339301686	NA	14.0482333050427	13.8515848970014	14.3754447789801	12.9878632939419	13.3028533787402	15.1820568760307	sp|Q8NGZ5|OR2G2_HUMAN
sp|Q8NHJ6|LIRB4_HUMAN	15.9337179939299	14.5625033552852	16.817357414158	16.4678381759012	15.7090005668274	16.3731398644781	16.4705288465867	16.5854695952197	16.6585015184842	15.2192090854543	15.4269221352841	17.2622509144873	sp|Q8NHJ6|LIRB4_HUMAN
sp|Q8NHL6|LIRB1_HUMAN	13.4196183142937	NA	13.8529197094849	14.4307326724652	16.053970510366	13.8954481664477	14.0439952372188	15.5353903287714	NA	16.0068098530094	16.2307730441337	17.7370512055621	sp|Q8NHL6|LIRB1_HUMAN
sp|Q8NHP8|PLBL2_HUMAN	NA	14.343244918496	15.1091739399353	NA	15.7954028539032	14.4068719325863	NA	15.3392369132222	14.2183156125683	17.2972279161407	17.8421667271834	NA	sp|Q8NHP8|PLBL2_HUMAN
sp|Q8TAB3|PCD19_HUMAN	NA	NA	NA	NA	NA	NA	13.0297130327191	13.0765578074433	NA	NA	NA	14.8487963817801	sp|Q8TAB3|PCD19_HUMAN
sp|Q8TB96|TIP_HUMAN	14.6748971237033	14.4573339559208	13.9130855601082	14.36500049812	14.6305168884516	15.1621512836971	14.6600193149752	15.8517531533244	14.7822827741757	15.2015790196525	15.9378201915448	18.267382388296	sp|Q8TB96|TIP_HUMAN
sp|Q8TBP5|F174A_HUMAN	10.4067893237516	11.9927359518957	13.5608810003362	12.054622068434	12.0825104834634	13.522206064631	12.4823177185979	14.5765054850272	10.7506852804764	13.126561491367	12.2045339998304	16.1558685089669	sp|Q8TBP5|F174A_HUMAN
sp|Q8TCD5|NT5C_HUMAN	15.6638703921187	NA	14.9234051788515	14.6064264715937	16.1019922944984	15.8806281438378	15.5639052355236	15.3993680555852	15.624528605098	NA	15.7759329226881	16.2042473936003	sp|Q8TCD5|NT5C_HUMAN
sp|Q8TCT8|SPP2A_HUMAN	NA	NA	NA	NA	NA	NA	13.910717817036	14.7919004351595	12.7925471207676	14.2176874388919	16.7866220583315	14.9669249087525	sp|Q8TCT8|SPP2A_HUMAN
sp|Q8TCZ2|C99L2_HUMAN	NA	NA	15.7246342556274	14.721995929741	14.5943580743978	NA	NA	15.3484979203359	15.647563402127	14.0415132142667	NA	12.9156500359719	sp|Q8TCZ2|C99L2_HUMAN
sp|Q8TDQ0|HAVR2_HUMAN	16.6653329483765	18.1572267000809	19.5827783492797	20.4203133964483	20.8727443481727	18.5272331756443	20.4279941817915	21.8419652787128	20.1266151952609	20.3044434213567	21.5471343947079	22.3065947368749	sp|Q8TDQ0|HAVR2_HUMAN
sp|Q8TDQ1|CLM1_HUMAN	14.813767712378	15.4042666033813	15.7809942000063	16.9185884834119	17.4228311159429	15.8430841319212	15.2238542723992	17.2816843865401	15.8293181779787	16.1048134095612	17.1373132662047	15.7541587896835	sp|Q8TDQ1|CLM1_HUMAN
sp|Q8TDY8|IGDC4_HUMAN	NA	NA	NA	NA	NA	NA	NA	NA	NA	NA	14.2835450332509	16.1548586446609	sp|Q8TDY8|IGDC4_HUMAN
sp|Q8TE68|ES8L1_HUMAN	13.6468283867268	NA	NA	NA	NA	NA	14.1089236582919	14.4941131879703	NA	NA	NA	14.9310750377207	sp|Q8TE68|ES8L1_HUMAN
sp|Q8TEA8|DTD1_HUMAN	NA	16.3179886495117	NA	13.6785096528265	NA	12.463999852762	NA	NA	NA	NA	NA	NA	sp|Q8TEA8|DTD1_HUMAN
sp|Q8TER0|SNED1_HUMAN	NA	NA	11.224092427614	NA	NA	13.0008177499768	NA	14.8654715339552	NA	14.5528992414876	15.0960897192622	15.508832254656	sp|Q8TER0|SNED1_HUMAN
sp|Q8TF66|LRC15_HUMAN	NA	NA	NA	NA	14.7062778325545	NA	14.7595545257722	15.6115772267041	14.6579578007034	17.0997952281144	16.9389718710367	14.3901338473752	sp|Q8TF66|LRC15_HUMAN
sp|Q8WU39|MZB1_HUMAN	18.6314458618822	16.8807582924314	18.0857574066541	18.0852251461614	15.5720739756366	17.1597953509937	16.9569044021862	16.4426857010397	18.1244905487798	15.478938342958	14.423039590895	16.4726190292378	sp|Q8WU39|MZB1_HUMAN
sp|Q8WUM4|PDC6I_HUMAN	15.0329297024686	14.5609917112338	16.5005268385938	16.3299304587171	15.819451695111	16.6280187275602	15.7208535789189	16.3068992571254	16.0763316138224	15.4876758297371	15.9294188064507	17.466223951919	sp|Q8WUM4|PDC6I_HUMAN
sp|Q8WUT4|LRRN4_HUMAN	14.487792589439	13.6712079269688	15.028234587246	15.2315954008219	14.8087045709616	15.5907373346937	13.4612687707386	14.0925401576088	15.0444052365724	14.5786381683734	14.5998829346829	15.8378756638402	sp|Q8WUT4|LRRN4_HUMAN
sp|Q8WV92|MITD1_HUMAN	NA	NA	12.9951345501997	NA	NA	13.3525229665414	14.2531219583667	13.6004220483584	NA	13.7946140027766	14.5261607453042	16.0656283693039	sp|Q8WV92|MITD1_HUMAN
sp|Q8WVN6|SCTM1_HUMAN	23.1016194647109	23.3391015619641	24.2610641410139	23.4098214643322	23.0856011489346	24.3213493498199	24.1096189975365	24.7233274398273	23.5410434034523	23.6175644795785	23.7426022485599	25.4109295495096	sp|Q8WVN6|SCTM1_HUMAN
sp|Q8WVQ1|CANT1_HUMAN	14.5933509245444	12.2026911396608	12.9310209971978	14.8428016225027	12.5299670764029	14.0528389671473	NA	15.6468163771307	13.4240139901055	14.2707396743958	14.3201711554109	16.5252220037302	sp|Q8WVQ1|CANT1_HUMAN
sp|Q8WW52|F151A_HUMAN	NA	12.4231571083098	NA	NA	11.3761874237715	12.8734798839009	10.8312434122528	13.7150203726256	10.5471567921026	11.2597171435779	13.0832223213386	14.1984864822788	sp|Q8WW52|F151A_HUMAN
sp|Q8WW59|SPRY4_HUMAN	16.0766549898063	NA	13.942694818632	14.1149834424179	13.6577834577385	14.8333084897942	15.7049688172495	NA	15.2474282093644	NA	NA	NA	sp|Q8WW59|SPRY4_HUMAN
sp|Q8WWA0|ITLN1_HUMAN	15.7985598100103	14.5572621548054	13.2781228509852	15.2468323324268	13.5113174510333	15.4858193920984	NA	16.9527355776215	14.6283887102853	15.5878567246494	NA	15.3560220687733	sp|Q8WWA0|ITLN1_HUMAN
sp|Q8WWX9|SELM_HUMAN	15.3001192767844	NA	11.6865424096761	NA	NA	12.0886108592996	NA	NA	NA	NA	NA	11.2732703864153	sp|Q8WWX9|SELM_HUMAN
sp|Q8WWZ8|OIT3_HUMAN	NA	12.5990602801758	NA	13.2866555910642	15.6402825687429	13.5537593560555	14.2708860442571	14.8536331667871	13.1524958944228	14.5969737221524	17.5413696582152	15.6048484627484	sp|Q8WWZ8|OIT3_HUMAN
sp|Q8WX93|PALLD_HUMAN	20.1991129585325	21.5674795979529	20.7284021790085	20.5445384820836	20.3631901305406	21.4201121719602	21.7772662771843	23.5137922993862	20.9967792257768	22.2985562141244	21.1613778048337	21.7263617253195	sp|Q8WX93|PALLD_HUMAN
sp|Q8WY21|SORC1_HUMAN	14.3601044763582	NA	15.4848927311299	13.0522623098397	NA	13.3809468759658	NA	NA	13.4721655518345	NA	NA	11.8841497593162	sp|Q8WY21|SORC1_HUMAN
sp|Q8WZ42|TITIN_HUMAN	19.9549025648621	20.9827641062703	22.3652361293346	21.7756927588609	18.4269854226569	21.2584750949177	16.133539449514	16.4986456374668	22.0795392368919	15.3400010683245	14.4329448233366	16.8882371242925	sp|Q8WZ42|TITIN_HUMAN
sp|Q8WZ75|ROBO4_HUMAN	17.5283481144386	18.2374525398992	17.5656732848714	18.9470535127065	21.0870776092649	19.6752338285045	17.5846327146809	21.6873620508655	18.2105146682912	22.2114560915982	23.358540160357	23.8546481281033	sp|Q8WZ75|ROBO4_HUMAN
sp|Q92484|ASM3A_HUMAN	14.2372621504762	15.4088739759599	15.4733966493334	15.7597863527406	15.1720473617481	14.7272630508424	13.8148742910517	14.6811686946756	16.3464439745694	16.2359676188911	15.8942780982557	15.5517353727803	sp|Q92484|ASM3A_HUMAN
sp|Q92485|ASM3B_HUMAN	10.9920099402812	12.9748971370587	11.8369964867515	11.7633115361089	11.9733412703766	12.6661801404859	11.4172802824713	12.8750005161123	12.5729356804977	13.6386785047237	12.6349754601445	12.5643392071518	sp|Q92485|ASM3B_HUMAN
sp|Q92496|FHR4_HUMAN	NA	NA	13.6608138728829	14.1049438282648	15.461740764813	NA	14.5276837241028	17.4007889326338	17.1751646569587	16.4293142814354	15.147706559894	13.3441157290814	sp|Q92496|FHR4_HUMAN
sp|Q92520|FAM3C_HUMAN	21.8175603650939	19.3656125013295	21.1108702865418	20.5193147986034	19.2019238452549	20.7795846279855	19.0743170694805	18.2877082298449	20.561195479649	17.9255575100733	17.8527015163465	19.4361320898608	sp|Q92520|FAM3C_HUMAN
sp|Q92530|PSMF1_HUMAN	16.1635232358502	16.5363649219851	16.7202187726501	17.3169855279176	16.2228739270073	17.1082854665656	13.5708526771587	14.0297027699048	17.4192683886092	14.7458719908253	13.3975519451557	NA	sp|Q92530|PSMF1_HUMAN
sp|Q92542|NICA_HUMAN	11.2510700463445	13.8801469906359	13.3259230503428	12.3899022665769	13.0944236260906	13.7768719483876	13.7513638592	16.516300076205	13.4298351816258	13.5748880105166	15.3100060411353	14.8764302470866	sp|Q92542|NICA_HUMAN
sp|Q92563|TICN2_HUMAN	NA	NA	NA	NA	13.0357587920585	NA	13.9437975852322	14.8759022035373	NA	14.4324927402625	15.1158838313206	16.3713336059918	sp|Q92563|TICN2_HUMAN
sp|Q92626|PXDN_HUMAN	13.7338319741126	13.4169164027402	12.239031138694	14.0319714938841	13.7133193098678	13.4490983525255	13.5488866645349	13.6595307915131	13.4490399853931	13.3375504559405	14.7694191909976	14.3928023840148	sp|Q92626|PXDN_HUMAN
sp|Q92673|SORL_HUMAN	NA	14.7433147475325	14.578863347625	13.6541874182613	13.2134448014102	14.6474174898287	15.1952799165636	14.7885122382279	13.344022200081	14.7489365203052	14.8784598354551	15.750996884728	sp|Q92673|SORL_HUMAN
sp|Q92685|ALG3_HUMAN	NA	NA	16.0294350684482	NA	NA	NA	NA	NA	15.9102943899332	NA	NA	NA	sp|Q92685|ALG3_HUMAN
sp|Q92688|AN32B_HUMAN	14.9744051447709	13.5282642487106	12.3814274281476	13.5237317197662	12.9078703188201	13.0232168938646	12.7984028417703	NA	11.9611656681348	NA	NA	NA	sp|Q92688|AN32B_HUMAN
sp|Q92692|NECT2_HUMAN	19.4055771466544	18.8903904190178	19.7839654096846	20.4549478180273	18.8326847337867	19.737348790045	19.3661812954368	19.2051143566048	19.4853139619404	19.1105085627468	18.8418684181301	20.1266164234778	sp|Q92692|NECT2_HUMAN
sp|Q92734|TFG_HUMAN	NA	NA	12.6531699545468	14.9256200441704	NA	NA	13.2679477608545	13.4348075522756	14.0704668734107	13.0948994282057	14.8713749637803	15.5069584136738	sp|Q92734|TFG_HUMAN
sp|Q92736|RYR2_HUMAN	24.5143845037797	23.9940477894695	16.9904205046775	18.2642604801731	23.9497855104352	24.4774802075168	24.3746155768791	24.4624724144658	23.4234048758675	25.2961554336862	23.1555601196586	23.7948811270086	sp|Q92736|RYR2_HUMAN
sp|Q92743|HTRA1_HUMAN	16.3412739830022	NA	13.6661815600492	NA	NA	14.4166826838957	NA	NA	12.3301122786667	NA	NA	14.6463940684929	sp|Q92743|HTRA1_HUMAN
sp|Q92747|ARC1A_HUMAN	NA	NA	12.427868591374	NA	13.6357567781835	12.5459362376083	NA	12.7382560524508	NA	NA	13.8346677701794	13.7505803738363	sp|Q92747|ARC1A_HUMAN
sp|Q92752|TENR_HUMAN	13.4936229904562	NA	14.547614602769	15.2092129324201	13.1455580505952	14.7237401452889	NA	14.9552656444808	13.4043034077886	14.3007527369564	15.294705374264	17.1667246856985	sp|Q92752|TENR_HUMAN
sp|Q92817|EVPL_HUMAN	13.7826563878647	13.9142515362257	14.4563369406628	14.632653186205	13.6995602310328	14.1571489922743	15.0060299963109	14.2394139608622	12.8952633231792	10.7364348175373	12.1948463511974	14.3890339338329	sp|Q92817|EVPL_HUMAN
sp|Q92820|GGH_HUMAN	16.7573192475034	17.6322676955538	19.3282386538108	17.7406046708719	19.036714165791	18.8181333697024	19.2617580870318	19.3222544902271	19.6596307188366	19.1709689626877	20.7058994086645	20.6733667113869	sp|Q92820|GGH_HUMAN
sp|Q92823|NRCAM_HUMAN	NA	NA	NA	NA	NA	NA	NA	13.7070925432219	NA	NA	13.6006139755109	13.8415535893582	sp|Q92823|NRCAM_HUMAN
sp|Q92859|NEO1_HUMAN	12.7266179862834	12.627839164921	14.1935114289113	14.7426671168341	15.0292925710693	14.4877220061505	15.4815994639726	16.3937936564491	14.7410516706918	15.6904226805308	16.988276877932	17.8506311655906	sp|Q92859|NEO1_HUMAN
sp|Q92876|KLK6_HUMAN	14.9766703864797	NA	NA	NA	NA	NA	16.4704920223352	13.2609831620229	NA	NA	11.4703733770569	14.0170017653639	sp|Q92876|KLK6_HUMAN
sp|Q92890|UFD1_HUMAN	16.5493405603478	15.925604522345	16.3680246723613	16.7251282580253	15.8366878841984	16.5365810799441	15.2406641448544	15.3306914567369	16.2425958024948	14.0710781605822	15.0832130769364	15.035378806359	sp|Q92890|UFD1_HUMAN
sp|Q92896|GSLG1_HUMAN	14.5017293605995	13.8333796996467	15.053180786268	15.7565019389092	14.3621357450931	15.4037369213311	15.1956082468649	16.5896858197403	16.4241053450697	15.0366323684416	15.2070036135081	17.5749052280032	sp|Q92896|GSLG1_HUMAN
sp|Q92908|GATA6_HUMAN	22.6193320169157	20.9503212616001	21.250265259359	21.3134596645191	19.8341773713611	19.532181770033	NA	NA	20.3350635013529	18.3152036855169	NA	NA	sp|Q92908|GATA6_HUMAN
sp|Q92930|RAB8B_HUMAN	NA	NA	13.335345402472	12.5096517586743	NA	14.5852521686439	NA	NA	NA	NA	NA	NA	sp|Q92930|RAB8B_HUMAN
sp|Q92954|PRG4_HUMAN	13.5787288201981	14.4841674758726	14.1490187137669	14.2265347786653	13.8829561000472	13.0102838810562	14.2156845489741	14.4139307362834	14.4556843866923	15.6201934916888	11.5323907783654	16.5709527163193	sp|Q92954|PRG4_HUMAN
sp|Q92956|TNR14_HUMAN	NA	NA	NA	NA	NA	NA	15.1786002031808	16.1645928078642	14.9996907388081	16.7916338353355	18.8248072432924	12.4683085088722	sp|Q92956|TNR14_HUMAN
sp|Q93088|BHMT1_HUMAN	17.7681635801086	17.845313581251	17.6030769013774	17.4514587850592	17.154955316904	18.8659770187243	16.6228602640272	17.4925387164495	17.8357748745139	17.2762867251788	18.0090289619619	18.1457762241968	sp|Q93088|BHMT1_HUMAN
sp|Q93099|HGD_HUMAN	13.8815348051057	15.6892310702401	14.9816772733563	14.6356999910503	14.4845693708431	14.2756939754795	12.7927511394481	15.7163841935357	16.1075171786936	16.4121809568292	16.658359160927	15.0904064281233	sp|Q93099|HGD_HUMAN
sp|Q969H0|FBXW7_HUMAN	19.1889798775695	17.4830764801328	21.8287102737152	23.0518422406847	20.9576650243879	20.5209043349574	20.8610350604352	20.5266942993752	18.2246369993781	15.2533722796991	15.5563168708516	25.0761741736498	sp|Q969H0|FBXW7_HUMAN
sp|Q969H8|MYDGF_HUMAN	14.2390348289664	13.0780838507429	16.9750978304405	16.6432653382953	14.8161352807162	13.7957796243337	15.4573004184167	15.1926986610831	17.2827870324538	12.7637242005024	11.9899196472416	14.1631090370369	sp|Q969H8|MYDGF_HUMAN
sp|Q969P0|IGSF8_HUMAN	18.8503085502322	18.8521829910573	19.7704974427122	20.286316179515	19.6261478633256	20.1733474892818	19.608288080572	19.9690380322499	19.6908110844519	19.5243358012272	19.3731955525973	21.0604791764928	sp|Q969P0|IGSF8_HUMAN
sp|Q969T9|WBP2_HUMAN	NA	15.4466508193454	15.0715300652406	15.138189561762	NA	NA	NA	13.6514198356127	15.3678914974789	NA	NA	14.7898942409044	sp|Q969T9|WBP2_HUMAN
sp|Q969Z4|TR19L_HUMAN	NA	12.3105703431059	11.2553803436146	12.6405354756746	12.7831171625652	11.3199262824515	13.8620213696565	NA	13.7896954546069	11.7445989525387	11.8601931391136	15.7136010404463	sp|Q969Z4|TR19L_HUMAN
sp|Q96A00|PP14A_HUMAN	NA	NA	13.4750402649216	12.785272540612	NA	NA	NA	NA	14.5767733711155	NA	NA	NA	sp|Q96A00|PP14A_HUMAN
sp|Q96A22|CK052_HUMAN	NA	NA	NA	NA	NA	NA	12.5489772153123	13.7353838147584	12.1985803182775	12.3999973305564	NA	15.9925566704163	sp|Q96A22|CK052_HUMAN
sp|Q96AE4|FUBP1_HUMAN	NA	15.0751104856198	15.5438328724172	NA	NA	NA	NA	NA	15.6670955924014	NA	NA	NA	sp|Q96AE4|FUBP1_HUMAN
sp|Q96AP7|ESAM_HUMAN	18.2840462631778	17.8599130621191	19.0137703239026	19.7326884326683	19.1710728249797	19.044539426803	17.5653353422121	17.7329396905359	19.6859667617215	17.0921975000727	16.2474680052193	18.1738056865145	sp|Q96AP7|ESAM_HUMAN
sp|Q96B01|R51A1_HUMAN	17.0646580174174	17.856055219837	18.1174487911433	18.4222017324986	18.0912173415379	19.3265548561484	18.7408515729198	19.1309926081522	18.039582830942	18.7089492894834	19.1407226793722	20.8474603469531	sp|Q96B01|R51A1_HUMAN
sp|Q96B86|RGMA_HUMAN	NA	NA	NA	NA	15.369153936745	NA	NA	NA	NA	NA	NA	13.255575684297	sp|Q96B86|RGMA_HUMAN
sp|Q96BF3|TMIG2_HUMAN	NA	NA	NA	NA	NA	NA	NA	14.3599436126376	NA	14.0113849207066	15.1112957191105	12.5722159869165	sp|Q96BF3|TMIG2_HUMAN
sp|Q96BQ1|FAM3D_HUMAN	14.909259510771	13.4618615824462	NA	NA	NA	13.3863144868113	NA	NA	NA	NA	NA	NA	sp|Q96BQ1|FAM3D_HUMAN
sp|Q96BW5|PTER_HUMAN	NA	NA	NA	NA	NA	14.5072898051751	NA	15.0275232225361	NA	13.2728624297112	15.1476533962434	14.2335277790527	sp|Q96BW5|PTER_HUMAN
sp|Q96C19|EFHD2_HUMAN	13.5040986462449	14.8184830464816	12.8930025402881	NA	NA	NA	15.5413383349597	12.5620216572659	NA	NA	NA	14.5788414394368	sp|Q96C19|EFHD2_HUMAN
sp|Q96C23|GALM_HUMAN	15.3892999646132	15.5066126387673	16.1982861605493	14.2099516242471	15.193833969169	16.3158513885696	14.2081897152029	14.280687355949	16.0611347974205	13.7556893532798	14.9560142282147	15.8612895557727	sp|Q96C23|GALM_HUMAN
sp|Q96C90|PP14B_HUMAN	15.6070984455971	13.7896926757566	14.0496946167113	14.2345835197344	10.475325239675	13.6962086340204	12.567974544291	12.1637857876198	13.7351208037187	10.6019950983782	NA	12.9520806560261	sp|Q96C90|PP14B_HUMAN
sp|Q96CF2|CHM4C_HUMAN	NA	14.2688882533576	NA	NA	NA	14.7348268490332	14.7897608297345	14.5507550574496	15.1318448892392	NA	14.5457138675526	16.9557963467237	sp|Q96CF2|CHM4C_HUMAN
sp|Q96CX2|KCD12_HUMAN	14.9598089741151	13.1225535999476	13.6507931779798	13.4436674190795	14.6331311841564	14.1624757459601	14.1946727010433	12.341995408351	14.9136211450644	12.4315724568021	NA	NA	sp|Q96CX2|KCD12_HUMAN
sp|Q96DA0|ZG16B_HUMAN	19.6842190225319	18.7252960135781	22.1898157729856	18.6461580276658	18.8009220901344	20.6536857917166	18.7940038482492	18.6075264286486	21.2006244331887	18.3985367339099	19.3240327309733	20.5201286853526	sp|Q96DA0|ZG16B_HUMAN
sp|Q96DG6|CMBL_HUMAN	15.1016450551363	14.9128866037719	14.8030144815137	13.6635344884892	13.594210238373	15.5963115108785	13.5627095914518	14.7239201821647	15.2486448690167	14.4459062767113	15.9450501022377	14.7006477570591	sp|Q96DG6|CMBL_HUMAN
sp|Q96DR8|MUCL1_HUMAN	NA	16.6025141422867	16.5079601519145	17.2691696428386	NA	17.504508520374	16.9843855428697	17.6351021247223	15.6080989098002	17.9873615742653	15.533559563344	18.8813383946773	sp|Q96DR8|MUCL1_HUMAN
sp|Q96EV8|DTBP1_HUMAN	14.9405890961734	NA	NA	NA	NA	NA	NA	NA	NA	NA	14.6540676239038	NA	sp|Q96EV8|DTBP1_HUMAN
sp|Q96F10|SAT2_HUMAN	14.2027212984532	14.2155667584791	14.8438280594709	12.6660828879906	13.9508477068027	15.3997183041248	NA	13.0255045311215	14.8088381372431	13.1909368721812	14.1224420912177	15.0706825038915	sp|Q96F10|SAT2_HUMAN
sp|Q96FE7|P3IP1_HUMAN	17.6645486018959	18.0600290496985	19.3442757289712	19.888907917004	22.6489980258183	21.510439072215	21.6789140163937	25.9342357411912	21.1716252096782	22.3213492631794	24.0140157667981	23.551285756411	sp|Q96FE7|P3IP1_HUMAN
sp|Q96FJ2|DYL2_HUMAN	15.8440579512281	13.8402724305004	13.9003044999999	13.844405490259	12.6497329020382	14.163896441657	NA	NA	14.249528742251	NA	NA	NA	sp|Q96FJ2|DYL2_HUMAN
sp|Q96FN5|KIF12_HUMAN	NA	NA	NA	NA	NA	NA	NA	NA	NA	NA	12.4136987588131	14.270388734185	sp|Q96FN5|KIF12_HUMAN
sp|Q96FV2|SCRN2_HUMAN	14.2470717162365	NA	14.9906355863462	14.3872579713635	14.720085079623	15.5431094839928	14.3023543870901	14.7354152998651	15.2733327407662	15.1243054780421	14.9771368060429	14.6856283574372	sp|Q96FV2|SCRN2_HUMAN
sp|Q96FW1|OTUB1_HUMAN	13.5007412457394	NA	NA	NA	12.4840625527417	NA	NA	12.7319564037143	13.1745182758265	NA	NA	13.0322944845444	sp|Q96FW1|OTUB1_HUMAN
sp|Q96G03|PGM2_HUMAN	12.8416366518086	15.054706227099	NA	NA	NA	NA	14.9319481389449	12.6131094671498	13.2217165841134	NA	NA	11.8060289617081	sp|Q96G03|PGM2_HUMAN
sp|Q96GD0|PLPP_HUMAN	14.2375706508345	NA	13.7681999568564	13.5973084608584	14.8056713832546	14.067305760462	13.2425654179893	13.696920229161	13.3178621183606	NA	NA	13.8992672815257	sp|Q96GD0|PLPP_HUMAN
sp|Q96GP6|SREC2_HUMAN	NA	NA	NA	NA	NA	NA	NA	14.9631771297665	14.320052225468	14.6547577630293	14.9822320018454	NA	sp|Q96GP6|SREC2_HUMAN
sp|Q96HC4|PDLI5_HUMAN	17.3315020354421	15.3793381725339	15.4184605469266	15.0721050092175	NA	15.5707247953069	NA	NA	15.017238124548	NA	NA	NA	sp|Q96HC4|PDLI5_HUMAN
sp|Q96HD9|ACY3_HUMAN	11.2661554586751	11.0079868931609	NA	NA	11.7394664707637	14.0568351538693	10.9654876896391	11.757373475262	11.5085286605007	11.3022895275051	12.2604633100688	13.697619308761	sp|Q96HD9|ACY3_HUMAN
sp|Q96IQ7|VSIG2_HUMAN	15.8029086502254	16.3083379852219	16.8774787947322	17.283331746126	16.5333365942211	15.9009500237267	16.0710264406045	16.9771684768904	16.2687313387806	16.8885447834418	14.9659567705925	15.4835378702973	sp|Q96IQ7|VSIG2_HUMAN
sp|Q96IU4|ABHEB_HUMAN	20.1514460118285	18.4342954578484	18.6219028070372	18.8081308185267	18.5672319895097	19.9528202594797	18.8004012523985	18.513263514096	19.7331947078412	19.0527313791405	18.5189901866508	16.807258633445	sp|Q96IU4|ABHEB_HUMAN
sp|Q96IY4|CBPB2_HUMAN	14.0864712377579	14.0618433780357	12.3011751467265	NA	NA	14.2460608319031	13.8746145798758	12.4080107128312	12.8633202663135	NA	12.9755981813304	12.8853759805454	sp|Q96IY4|CBPB2_HUMAN
sp|Q96J84|KIRR1_HUMAN	14.4362463570629	14.3172281221973	14.7388704147618	15.3118906129211	14.437665617063	16.3034962532448	17.0640399825359	17.5412825668259	15.0857412318847	17.2212277419852	17.8464784582909	19.3501024041393	sp|Q96J84|KIRR1_HUMAN
sp|Q96J94|PIWL1_HUMAN	17.823037855089	17.5555547274189	17.1653775640022	17.037699012904	17.6392307399229	17.512976910325	17.0572145574538	16.9177742416759	16.8172939065559	17.0687548311774	17.1464306920658	16.4964249940382	sp|Q96J94|PIWL1_HUMAN
sp|Q96JQ0|PCD16_HUMAN	NA	12.2011031741225	NA	NA	13.8383279104079	13.0276422673036	13.4834139499527	15.4122757687616	12.8432250300017	14.9424042797409	17.1513751769721	17.520047407693	sp|Q96JQ0|PCD16_HUMAN
sp|Q96KN2|CNDP1_HUMAN	NA	NA	NA	NA	NA	NA	NA	NA	NA	11.9080839790464	9.96752296197877	11.4814126907196	sp|Q96KN2|CNDP1_HUMAN
sp|Q96KP4|CNDP2_HUMAN	15.1433018013147	14.4137418975269	16.6370263592287	15.6368263219177	15.4486634888569	15.6763973983722	15.3852754112905	16.4322015797895	16.616185848435	15.4017497535068	16.4279072961182	17.122598133886	sp|Q96KP4|CNDP2_HUMAN
sp|Q96LA6|FCRL1_HUMAN	NA	NA	NA	NA	NA	NA	NA	NA	NA	NA	15.6295541479913	14.8084671155349	sp|Q96LA6|FCRL1_HUMAN
sp|Q96M96|FGD4_HUMAN	15.1008278084251	NA	NA	NA	NA	14.4362733533049	NA	NA	NA	NA	NA	NA	sp|Q96M96|FGD4_HUMAN
sp|Q96MU8|KREM1_HUMAN	NA	NA	NA	NA	NA	NA	NA	13.5447769025569	NA	14.7284061516256	15.3714157705949	NA	sp|Q96MU8|KREM1_HUMAN
sp|Q96NN9|AIFM3_HUMAN	NA	15.2370035546892	NA	NA	NA	NA	NA	NA	NA	14.3241960203118	NA	NA	sp|Q96NN9|AIFM3_HUMAN
sp|Q96NY8|NECT4_HUMAN	16.1774328019251	16.0270333847232	16.7466667754468	16.8181214590598	15.6202318549326	16.8140665677233	18.1961931539326	18.8430789378666	16.4001691429755	17.4765429130618	18.0912322010663	20.0562036482191	sp|Q96NY8|NECT4_HUMAN
sp|Q96NZ9|PRAP1_HUMAN	18.961722310055	12.2306929244814	14.0630355315503	10.7713975646241	11.5419189410069	9.83079213307385	10.591071530716	14.8240571764261	NA	13.1242844725557	12.2682994599848	12.734918561533	sp|Q96NZ9|PRAP1_HUMAN
sp|Q96PD2|DCBD2_HUMAN	12.7802449930092	12.3806750737918	NA	11.9087860567594	12.1504120740487	11.6419909036366	NA	12.40373815814	NA	NA	12.3076125832226	13.4625177856781	sp|Q96PD2|DCBD2_HUMAN
sp|Q96PD5|PGRP2_HUMAN	18.1914299039726	18.3536118621221	19.7787978357504	19.8404465141404	19.1997915171941	20.2333184273699	19.5778478045473	18.8997615558061	20.3223175857417	18.9409793795316	17.210757563226	17.6666529293625	sp|Q96PD5|PGRP2_HUMAN
sp|Q96PL5|ERMAP_HUMAN	NA	NA	NA	NA	15.873238867973	14.0132661158162	NA	NA	NA	NA	17.2909076414283	NA	sp|Q96PL5|ERMAP_HUMAN
sp|Q96Q06|PLIN4_HUMAN	15.8327458038756	NA	NA	NA	NA	NA	NA	NA	15.8483418060324	NA	NA	NA	sp|Q96Q06|PLIN4_HUMAN
sp|Q96QU8|XPO6_HUMAN	NA	NA	16.0050030293099	NA	16.9567364718944	NA	17.2272441092675	16.5464113081777	17.2405609539009	17.0879373700073	18.6998613631733	17.8400370036427	sp|Q96QU8|XPO6_HUMAN
sp|Q96RW7|HMCN1_HUMAN	15.4350794280641	15.4453069179877	15.6014864594391	15.2686302624357	14.5211788694987	14.7307680030997	20.1287358463161	19.7892345854504	16.7786078738153	19.2702322865681	20.8106243883973	21.7319599843909	sp|Q96RW7|HMCN1_HUMAN
sp|Q96S37|S22AC_HUMAN	NA	NA	13.4726518764396	NA	NA	15.1719245263617	NA	NA	NA	NA	NA	14.5557698567809	sp|Q96S37|S22AC_HUMAN
sp|Q96S59|RANB9_HUMAN	NA	16.3619396364742	NA	NA	NA	NA	15.1365536265433	12.5818435480778	13.9193314061654	NA	NA	NA	sp|Q96S59|RANB9_HUMAN
sp|Q96S96|PEBP4_HUMAN	18.680942975367	15.8289668589316	17.4151003359348	18.4708701295588	14.9012027389233	16.2432538619898	14.0330682365683	16.8630005443431	17.1806893463332	14.7032871981144	14.2225816700533	17.2158490194999	sp|Q96S96|PEBP4_HUMAN
sp|Q99102|MUC4_HUMAN	NA	NA	NA	NA	NA	NA	NA	14.1848268122386	NA	NA	16.3839040402229	16.0770131482448	sp|Q99102|MUC4_HUMAN
sp|Q99426|TBCB_HUMAN	15.5034562342606	12.0925750679018	15.2247625581556	14.7381918070529	12.5139280228117	14.7504917836734	12.272864086809	10.9284656088844	14.9133489308171	NA	10.0152291158102	12.2157820483524	sp|Q99426|TBCB_HUMAN
sp|Q99459|CDC5L_HUMAN	23.0771548412602	22.9732830145552	23.4990794000904	24.1151211029757	21.9272039652707	23.0806834900563	23.2481221766745	23.0859236433185	23.179823481056	23.3141516937539	21.2757175234615	22.5060620300568	sp|Q99459|CDC5L_HUMAN
sp|Q99497|PARK7_HUMAN	18.0903877592326	19.2776730509245	17.7245513618181	17.151200150334	16.7924435999127	17.1401965873226	16.8306164383253	15.9154625263505	16.9100803043616	15.3038992458532	15.674284346667	17.4242905147252	sp|Q99497|PARK7_HUMAN
sp|Q99519|NEUR1_HUMAN	14.2313377763266	13.7308036156439	14.2839928163406	14.0930302487959	15.5589478933699	14.2866896488355	15.8205172036677	16.0393744123763	15.6772319193326	17.359850346323	17.6485091385542	15.115147821411	sp|Q99519|NEUR1_HUMAN
sp|Q99523|SORT_HUMAN	14.3396899659504	14.1492928335301	14.0730431849074	14.4070022353363	14.4784052806744	15.2933178521944	14.9100554369675	14.6217673614861	14.6493964492306	14.8920117680891	14.9790317287511	16.368570084332	sp|Q99523|SORT_HUMAN
sp|Q99536|VAT1_HUMAN	13.0791533995833	14.8073455255063	14.5463128410738	13.5922440715908	14.1703694156152	14.3865466923137	15.2269122502007	13.9799921334114	15.0320549158985	NA	14.9561438867075	15.2912329162511	sp|Q99536|VAT1_HUMAN
sp|Q99574|NEUS_HUMAN	13.7580739166162	14.1978401442302	15.3148476061108	15.2849485906411	13.9442868800283	15.2545980101127	15.6858045518138	15.7925882850472	16.1425709300332	15.6787253379688	15.9330294990967	18.290689139599	sp|Q99574|NEUS_HUMAN
sp|Q99650|OSMR_HUMAN	NA	NA	12.7166439765407	NA	12.8267466125758	12.8126451503886	NA	12.7303010270509	14.6525282769801	13.7806903888774	12.9923196229097	NA	sp|Q99650|OSMR_HUMAN
sp|Q99653|CHP1_HUMAN	14.9031166265051	12.3656440872674	14.3781008491191	13.9791570986738	13.9425923662867	14.7167728284234	14.1059163810507	12.9115580500744	14.460094923515	13.1361160785953	12.4866306270059	13.1589695371814	sp|Q99653|CHP1_HUMAN
sp|Q99715|COCA1_HUMAN	14.0947761241264	14.1116348739876	16.5429081762403	16.8386559093047	17.7440194537994	15.2248651688053	17.9626008852158	19.0052983418073	17.5982887622477	17.836342512111	17.9977017910963	20.9605836122472	sp|Q99715|COCA1_HUMAN
sp|Q99727|TIMP4_HUMAN	NA	13.6243892801605	NA	NA	NA	NA	NA	NA	NA	NA	NA	12.4774310861974	sp|Q99727|TIMP4_HUMAN
sp|Q99757|THIOM_HUMAN	13.0126669879079	NA	14.0017103292139	15.6686487158355	14.818630507716	NA	14.1211532784984	NA	12.8195895531481	12.7434879966328	12.8325227570275	NA	sp|Q99757|THIOM_HUMAN
sp|Q99784|NOE1_HUMAN	NA	NA	NA	12.7559860715593	NA	NA	13.1020091617883	14.5892950851752	12.8668587531889	13.5754046658963	13.2927014941949	14.4527422915465	sp|Q99784|NOE1_HUMAN
sp|Q99795|GPA33_HUMAN	NA	NA	13.333794467425	NA	NA	NA	14.5468278138007	14.8567187322658	13.2363741346585	13.2930179249051	13.2522644552318	14.4863799434939	sp|Q99795|GPA33_HUMAN
sp|Q99816|TS101_HUMAN	14.189172207724	14.3653827163527	15.2060288029785	15.1195067634129	14.4305169213391	15.4235265352243	14.3105227395089	14.9551394687182	14.3971607896421	14.916970797398	15.566986988918	16.7672411244067	sp|Q99816|TS101_HUMAN
sp|Q99832|TCPH_HUMAN	NA	NA	13.9440703709047	13.3993822339922	NA	13.0311199212346	13.8309847643571	14.4689191104258	13.9273647792767	13.7115130321396	14.2432524862471	15.2757826564586	sp|Q99832|TCPH_HUMAN
sp|Q99941|ATF6B_HUMAN	15.7740972734845	14.3559555390659	15.3929787734898	14.5915123871509	14.9031289176353	15.4059599372441	13.6178155895584	15.0668558422151	15.2840269392965	13.8662121284831	14.3427749668573	15.3576354760896	sp|Q99941|ATF6B_HUMAN
sp|Q99943|PLCA_HUMAN	12.9918133775536	13.7384207609686	13.2487640776358	13.8299439409787	12.7516325910473	12.6228164678481	12.2970105291509	13.2703502896418	12.2310566385828	14.0775995811578	NA	NA	sp|Q99943|PLCA_HUMAN
sp|Q99969|RARR2_HUMAN	15.0177973538437	NA	13.8678218939629	NA	14.4214732000277	13.58906780238	16.0218375858744	17.2744511855756	14.7593562184882	14.7729468278505	14.9989820040714	16.3012288079421	sp|Q99969|RARR2_HUMAN
sp|Q99972|MYOC_HUMAN	21.2487175917989	17.522822825971	18.6640606303486	17.8332926925457	13.6038394434889	18.3131682964636	16.1181637192001	16.1367779275679	19.0863438757561	14.4153353785819	NA	13.1996591877287	sp|Q99972|MYOC_HUMAN
sp|Q99983|OMD_HUMAN	15.7492384893477	15.2765507597319	15.6978615061681	16.2744009788345	15.733021121939	15.3864857213886	15.4525000421938	15.5401675143833	15.1974708596037	16.0148746254713	15.825133415126	15.7638365552568	sp|Q99983|OMD_HUMAN
sp|Q99988|GDF15_HUMAN	16.8398963695442	14.9748715791039	17.5404110378324	18.8183408308462	22.1244264249962	17.1985401228134	18.4340366153755	17.3404204910488	20.9117237894358	19.5127356483568	23.9016524194868	18.5957767111999	sp|Q99988|GDF15_HUMAN
sp|Q9BQ51|PD1L2_HUMAN	13.9367123141547	15.1368188115419	15.5201491142875	16.2292000508249	16.7452730235238	16.1434849005071	16.1696144750664	17.4232240686642	14.439848235654	17.5932958653673	18.3653980050498	19.0410389748506	sp|Q9BQ51|PD1L2_HUMAN
sp|Q9BQT9|CSTN3_HUMAN	13.5485530612157	15.1579614707187	17.5260591653705	17.2910590774285	17.5040836570513	15.6649546633561	16.8010933076062	17.5635119498605	17.2073597472957	17.6482526340434	18.2443506509168	18.2661075252277	sp|Q9BQT9|CSTN3_HUMAN
sp|Q9BR76|COR1B_HUMAN	NA	NA	NA	NA	NA	NA	NA	13.8747091240927	13.0103201195889	NA	NA	13.8395179359248	sp|Q9BR76|COR1B_HUMAN
sp|Q9BRA2|TXD17_HUMAN	17.7923528999957	16.7230112732782	16.580854608727	15.7860297854234	14.2866898581523	16.1242033238414	NA	NA	NA	NA	NA	14.9089942636451	sp|Q9BRA2|TXD17_HUMAN
sp|Q9BRF8|CPPED_HUMAN	13.1998201625627	14.7718337734389	13.5663903233234	NA	12.0427737402354	13.4931009761178	13.0046910834365	NA	12.8309891446426	NA	13.3367280586344	13.3699689994348	sp|Q9BRF8|CPPED_HUMAN
sp|Q9BRK3|MXRA8_HUMAN	17.4538468905095	15.0580197354397	17.1756869115485	17.2066577100031	19.013100195085	18.5791050832948	16.2658316444409	20.8247539753643	18.9057404779555	19.9037840133661	20.6664507065144	21.5172534222076	sp|Q9BRK3|MXRA8_HUMAN
sp|Q9BS26|ERP44_HUMAN	14.9817777442589	12.9586011074889	14.2567343708316	13.8973683929321	13.3627353688876	13.9842099503004	12.8385186502464	13.8308139807527	14.7859753138689	15.2738317529124	14.4011251188919	13.6504312293356	sp|Q9BS26|ERP44_HUMAN
sp|Q9BSG0|PADC1_HUMAN	17.4726876932037	16.4025371565697	17.7571975064607	17.6107639895977	15.464473044857	16.8872160571792	14.6069172715511	14.9547738015147	17.9829397871271	14.4471766183229	14.8995735614053	15.9502864779671	sp|Q9BSG0|PADC1_HUMAN
sp|Q9BSH5|HDHD3_HUMAN	12.5940106606237	NA	NA	NA	12.5330082693584	NA	14.4435234253115	NA	NA	NA	NA	NA	sp|Q9BSH5|HDHD3_HUMAN
sp|Q9BST9|RTKN_HUMAN	11.789104439307	12.8430298120975	NA	NA	NA	NA	NA	NA	NA	NA	14.6415544187726	NA	sp|Q9BST9|RTKN_HUMAN
sp|Q9BT78|CSN4_HUMAN	13.8204217079691	13.7105331930965	NA	13.4134712136506	NA	NA	NA	NA	NA	NA	NA	NA	sp|Q9BT78|CSN4_HUMAN
sp|Q9BTN0|LRFN3_HUMAN	NA	NA	NA	NA	NA	NA	12.2998077329708	12.6976015850467	11.1858206681749	11.8313701040941	12.1747025986301	14.1856215257711	sp|Q9BTN0|LRFN3_HUMAN
sp|Q9BTY2|FUCO2_HUMAN	NA	13.7977859156125	16.5306155028654	NA	14.9256804299682	14.6979579010185	14.1005688340168	14.4120953233157	14.5971119029598	15.8899042098697	15.5462967663194	NA	sp|Q9BTY2|FUCO2_HUMAN
sp|Q9BU02|THTPA_HUMAN	12.9870311937033	13.6654924646729	13.7223022785172	13.0549729591766	13.0268117182529	NA	NA	NA	12.6993092614015	NA	NA	NA	sp|Q9BU02|THTPA_HUMAN
sp|Q9BUD6|SPON2_HUMAN	15.1972982022403	NA	13.6202817931245	NA	NA	12.780153992456	NA	NA	14.231372897038	NA	NA	14.3943893914239	sp|Q9BUD6|SPON2_HUMAN
sp|Q9BUH6|PAXX_HUMAN	16.4087569317775	15.6252121268847	15.1749306174786	15.4743440068063	15.0666199921748	15.931648862202	NA	NA	15.8053218222598	NA	NA	15.0328521157634	sp|Q9BUH6|PAXX_HUMAN
sp|Q9BUL8|PDC10_HUMAN	12.9246115233046	13.1882132294851	13.9797700548363	NA	NA	NA	13.133894711004	NA	NA	13.4576847619449	NA	14.7664175482778	sp|Q9BUL8|PDC10_HUMAN
sp|Q9BUN1|MENT_HUMAN	NA	NA	NA	NA	NA	15.6766373761489	14.7496818104943	15.7073355381355	NA	NA	17.5586081910555	14.9114296602556	sp|Q9BUN1|MENT_HUMAN
sp|Q9BUT1|BDH2_HUMAN	15.3563604391098	16.0219439537193	15.8770546447407	14.7198356927006	15.6895227173321	16.9052136217633	14.2390342879687	14.1907245367934	16.1285123496204	14.0813649855938	15.2035269773625	16.3145819424654	sp|Q9BUT1|BDH2_HUMAN
sp|Q9BVM4|GGACT_HUMAN	NA	NA	14.2187452861376	14.1147217853961	13.7392459940308	13.3230088507567	16.8157863709569	14.4686869063202	15.3754909168477	14.2671533771031	15.5849224582076	14.8234056959739	sp|Q9BVM4|GGACT_HUMAN
sp|Q9BX67|JAM3_HUMAN	12.8493949781119	13.0914059220566	13.6348799218297	14.15811010698	13.7523411160389	13.3938223771213	14.6810799744207	16.3103867242438	14.1152617188436	15.5354738676957	15.5867333822248	15.0789274863253	sp|Q9BX67|JAM3_HUMAN
sp|Q9BXJ0|C1QT5_HUMAN	NA	NA	14.3733605726758	NA	13.572534020786	14.5997149354397	NA	14.1237368779314	13.9459435671883	13.919425101821	13.0046362360425	13.7289952506027	sp|Q9BXJ0|C1QT5_HUMAN
sp|Q9BXK5|B2L13_HUMAN	15.7677679899035	NA	16.3476663070796	NA	NA	15.8635580346767	NA	NA	14.8548468521164	NA	NA	NA	sp|Q9BXK5|B2L13_HUMAN
sp|Q9BXN2|CLC7A_HUMAN	13.4137620982544	NA	14.1457975355591	15.5683217170059	15.7644982379589	14.4306800597175	16.0320234667165	17.3118377396924	14.8960444298082	16.2798612500515	17.4531506224307	17.9258804418462	sp|Q9BXN2|CLC7A_HUMAN
sp|Q9BXP8|PAPP2_HUMAN	16.6962753385761	17.1829518884719	17.97301993928	16.7148756524748	16.9375945544987	17.0980072424917	17.99385671818	18.8399077503635	18.0185875394483	18.0852585402088	17.0935262032274	19.1003876639396	sp|Q9BXP8|PAPP2_HUMAN
sp|Q9BXX0|EMIL2_HUMAN	18.2489350844095	NA	14.8778995243719	NA	NA	NA	NA	NA	NA	NA	NA	NA	sp|Q9BXX0|EMIL2_HUMAN
sp|Q9BY43|CHM4A_HUMAN	NA	13.7060442609549	13.0155985874511	12.7952620774288	11.9259926651225	12.5009822864477	13.8221177815921	13.6739386294863	13.2540318965352	12.4188556451136	13.390112353768	14.7368354975889	sp|Q9BY43|CHM4A_HUMAN
sp|Q9BY67|CADM1_HUMAN	13.6321632870088	14.8658777392757	15.606933829288	16.2745989016796	17.9550999279851	15.2170159641212	16.1666302218349	20.3425450734843	16.9464008958281	19.6197596702589	20.5562405969833	20.23500778148	sp|Q9BY67|CADM1_HUMAN
sp|Q9BYE9|CDHR2_HUMAN	17.8844652573956	16.8628831160218	18.0258302215443	18.600884580125	18.9516523246285	18.053266019442	18.7337365977104	18.8775232483221	18.4631462341065	18.3585327495942	19.4948975861333	19.3963914003913	sp|Q9BYE9|CDHR2_HUMAN
sp|Q9BYF1|ACE2_HUMAN	14.2348280792302	15.2175228215785	15.3640303386769	NA	15.516559257378	16.8828953519635	14.0968382770785	14.3985081116809	15.6037981137908	14.446746529903	16.1973519907945	14.9736936465887	sp|Q9BYF1|ACE2_HUMAN
sp|Q9BYH1|SE6L1_HUMAN	NA	NA	NA	13.5396214291558	NA	14.1660223044267	14.3381412235548	NA	NA	NA	NA	17.6242450720398	sp|Q9BYH1|SE6L1_HUMAN
sp|Q9BYJ0|FGFP2_HUMAN	NA	14.0428048954457	17.312235057076	16.9469165738142	14.48156959734	14.9593533716272	17.1192028345543	18.8060390981257	17.2715600009775	16.691596825504	14.0962627894161	18.2492212927023	sp|Q9BYJ0|FGFP2_HUMAN
sp|Q9BYN0|SRXN1_HUMAN	14.6309727737138	13.5884910838046	12.9270752902525	14.5573503772293	14.0709507467031	NA	NA	NA	NA	NA	NA	NA	sp|Q9BYN0|SRXN1_HUMAN
sp|Q9BYN7|ZN341_HUMAN	17.4770326053952	17.572089979255	17.694599359347	17.7253557309398	17.4898175975452	17.3644852794068	19.600581504478	19.7894112110975	17.1009745801723	17.314814820103	17.4366860451379	16.8796959120605	sp|Q9BYN7|ZN341_HUMAN
sp|Q9BZM4|ULBP3_HUMAN	NA	NA	14.6355087188046	NA	NA	NA	NA	NA	NA	13.5318425523208	NA	15.401483442439	sp|Q9BZM4|ULBP3_HUMAN
sp|Q9BZM5|ULBP2_HUMAN	13.8053591325251	NA	NA	14.8517868833248	NA	13.7235314854672	13.4308066421473	NA	NA	NA	NA	NA	sp|Q9BZM5|ULBP2_HUMAN
sp|Q9BZR6|RTN4R_HUMAN	13.9675719454592	13.4843604120548	NA	12.3905694210051	14.265979598619	14.3476270682623	14.4488784787181	14.6902303348583	14.4345798652278	13.1833180101486	15.8933428613512	14.8428246383055	sp|Q9BZR6|RTN4R_HUMAN
sp|Q9BZZ2|SN_HUMAN	NA	NA	NA	NA	15.6899222065859	NA	14.4385207216144	15.5101295566072	NA	NA	17.8436866922783	16.3073897538595	sp|Q9BZZ2|SN_HUMAN
sp|Q9C0A6|SETD5_HUMAN	NA	NA	NA	NA	NA	NA	NA	NA	14.078564888494	12.4854664772887	NA	NA	sp|Q9C0A6|SETD5_HUMAN
sp|Q9C0H2|TTYH3_HUMAN	NA	12.7094379937018	12.6494234913404	NA	NA	12.9450574810482	12.7638665508568	13.5673316980965	NA	13.0665862254171	16.3126782480695	15.7464309187063	sp|Q9C0H2|TTYH3_HUMAN
sp|Q9GZM5|YIPF3_HUMAN	21.007087970367	21.9951647916915	22.1795062508917	22.593374526452	23.4326681610768	22.3941671167474	22.8012371441247	24.3735512017513	20.6202941477874	23.1335331918426	23.3975180105866	26.325456848408	sp|Q9GZM5|YIPF3_HUMAN
sp|Q9GZM7|TINAL_HUMAN	13.306462225982	NA	13.0965474116715	12.7899475979739	NA	13.5398242815195	NA	13.6093798764999	13.3097825308273	13.0851991011904	13.2558661412637	13.839422615792	sp|Q9GZM7|TINAL_HUMAN
sp|Q9GZN8|CT027_HUMAN	17.3527628509686	14.9339075248293	14.5888063726703	NA	NA	14.4741816709935	13.6569184317319	NA	NA	NA	NA	NA	sp|Q9GZN8|CT027_HUMAN
sp|Q9GZP4|PITH1_HUMAN	14.9940850426915	13.1446715732366	NA	NA	NA	14.6293874033934	NA	NA	NA	NA	NA	NA	sp|Q9GZP4|PITH1_HUMAN
sp|Q9GZX9|TWSG1_HUMAN	18.2552320259831	17.4415349486943	18.5120463097053	18.5280265188461	18.863393572379	19.0504526093207	19.0869159084122	20.0328207766405	17.3735922270995	18.8563953012644	19.7122681729002	20.5480184119789	sp|Q9GZX9|TWSG1_HUMAN
sp|Q9H008|LHPP_HUMAN	NA	12.9053861092025	12.9610989821876	12.2660304579514	NA	11.1527558477539	12.6028393040095	13.376157677232	14.1178215154506	12.1441071412424	13.5239147949134	13.1792003075832	sp|Q9H008|LHPP_HUMAN
sp|Q9H074|PAIP1_HUMAN	15.3206345606464	15.1658505987771	16.2985200026486	15.1070950352628	14.9783630511855	15.721580079604	12.9182781048344	12.9583339452519	15.21523834883	10.6696452115906	12.478096779663	13.520806894188	sp|Q9H074|PAIP1_HUMAN
sp|Q9H0B8|CRLD2_HUMAN	11.2223970176699	NA	15.6771921721237	14.3659345725547	NA	13.1415870341909	13.3365758559931	14.6416873405202	15.2536992871459	NA	NA	16.3404001553214	sp|Q9H0B8|CRLD2_HUMAN
sp|Q9H0E2|TOLIP_HUMAN	15.9350181401277	14.4825123886723	16.6670840361824	15.0600544121306	15.5826014117596	16.4075974382951	16.0396023175128	15.753982983455	16.0916220949774	15.1948200580679	15.2770374602686	17.1954042489092	sp|Q9H0E2|TOLIP_HUMAN
sp|Q9H0U4|RAB1B_HUMAN	13.2316113248023	12.9365707963004	13.5627753517835	13.5493555339301	NA	13.5530843212756	NA	12.1475914297627	13.678866502486	12.8546705575039	NA	13.7419707061225	sp|Q9H0U4|RAB1B_HUMAN
sp|Q9H0W9|CK054_HUMAN	NA	15.5111325747192	16.0075340603426	12.4933038424796	NA	13.1795919693664	14.2072709170585	14.688414142885	15.751362761797	14.0487902334187	15.3361348339063	15.9853365410594	sp|Q9H0W9|CK054_HUMAN
sp|Q9H0X4|F234A_HUMAN	NA	12.7937217441254	NA	NA	NA	NA	NA	13.8619390890631	NA	12.5510330892843	12.8205107842251	14.8064313391336	sp|Q9H0X4|F234A_HUMAN
sp|Q9H159|CAD19_HUMAN	NA	NA	NA	NA	12.6988959326108	11.2497112209072	13.9694695612828	13.7385362999214	NA	NA	14.4095733335826	15.6571876200208	sp|Q9H159|CAD19_HUMAN
sp|Q9H173|SIL1_HUMAN	12.4917594410787	NA	12.9715081160176	NA	NA	12.8642338950009	12.5717056414613	NA	12.5947809843019	12.5696154473328	NA	13.632296328702	sp|Q9H173|SIL1_HUMAN
sp|Q9H190|SDCB2_HUMAN	13.425982259804	NA	14.0365597887595	NA	13.357613270051	14.3789462914311	14.2150652909821	13.4990347325566	12.8666506446517	13.0057837465259	13.1488120132253	14.3374716144901	sp|Q9H190|SDCB2_HUMAN
sp|Q9H1U4|MEGF9_HUMAN	NA	NA	NA	NA	NA	NA	13.3843059256072	13.8133584747482	NA	14.4321972055332	14.9556977849973	13.9214400208027	sp|Q9H1U4|MEGF9_HUMAN
sp|Q9H223|EHD4_HUMAN	13.7224141776508	12.4888754696759	13.4608518873469	NA	NA	13.8997012812523	13.8839497343591	14.5945008290506	12.2906301213588	13.4989622332779	12.1791494948792	14.7656944230972	sp|Q9H223|EHD4_HUMAN
sp|Q9H299|SH3L3_HUMAN	23.2483102627813	23.5615864641456	23.2796155425331	23.7605277031009	22.0525777967987	23.3057996891541	23.5397198007054	24.2275539199852	23.0534774851172	23.1328290804559	19.8415226649675	22.8682268333019	sp|Q9H299|SH3L3_HUMAN
sp|Q9H2A7|CXL16_HUMAN	18.7334567317839	14.4554463478203	17.4116419556763	16.0453416680832	13.4917472034523	17.0626065271669	NA	NA	16.57930978154	NA	13.1021152334218	14.3509218919651	sp|Q9H2A7|CXL16_HUMAN
sp|Q9H2M3|BHMT2_HUMAN	13.9002493285458	14.7365473364222	15.4802644180474	13.9932004045409	13.4401519397706	14.2510653384977	14.4973256466046	15.5404424411012	16.1551432622234	15.0484172963764	16.573536064137	16.6418497153212	sp|Q9H2M3|BHMT2_HUMAN
sp|Q9H336|CRLD1_HUMAN	NA	12.55607644094	13.7872504135565	NA	NA	NA	NA	NA	NA	NA	NA	NA	sp|Q9H336|CRLD1_HUMAN
sp|Q9H361|PABP3_HUMAN	17.3703701343815	14.8092835208969	17.4577374100703	16.8853683312004	NA	16.4788832428471	16.2269380809509	13.2734969916829	16.3258310449601	NA	NA	15.0932670220766	sp|Q9H361|PABP3_HUMAN
sp|Q9H3G5|CPVL_HUMAN	16.7925058652605	16.7640658431398	17.0330352473311	15.3906595884971	17.8229489420986	18.4876555409395	16.3284498841575	16.8712118974895	17.9957285094565	17.37177332046	17.3951060498089	17.4408061504749	sp|Q9H3G5|CPVL_HUMAN
sp|Q9H3K6|BOLA2_HUMAN	18.4730900397286	17.628101180049	16.7850990355932	17.9629933157536	16.2852351393448	18.4137725710788	14.87615434233	13.6764300481592	16.146517111182	13.5790864663041	15.1370101642544	14.9424876994135	sp|Q9H3K6|BOLA2_HUMAN
sp|Q9H3S4|TPK1_HUMAN	NA	12.5348284904074	12.0917591631842	12.4729553799618	13.2304107810976	12.28813081813	NA	NA	NA	NA	NA	NA	sp|Q9H3S4|TPK1_HUMAN
sp|Q9H444|CHM4B_HUMAN	NA	15.6835836687432	NA	15.214709535681	14.0602448247306	14.5913288675731	15.0810854625216	16.260048573829	NA	15.1817653112817	14.8969427894787	16.8930966624422	sp|Q9H444|CHM4B_HUMAN
sp|Q9H4A3|WNK1_HUMAN	19.676940376434	21.0894875870997	23.8035791478499	23.7144103528039	22.7778946726987	21.9069005875265	21.7915674103113	21.5321152206236	21.6014882624704	22.2648352322707	21.5728050683836	21.0122684059521	sp|Q9H4A3|WNK1_HUMAN
sp|Q9H4A4|AMPB_HUMAN	NA	NA	12.7395183654009	11.734312712676	NA	12.9542429002018	NA	13.0546862854772	11.9971120315468	NA	11.7673064702169	12.4682395208802	sp|Q9H4A4|AMPB_HUMAN
sp|Q9H4M9|EHD1_HUMAN	NA	NA	14.4631452633972	13.339719428212	12.7359169973317	14.3130760627052	13.8198369650195	14.1796930357788	12.9897526713228	14.9251857668878	13.6770049301196	15.8388189630628	sp|Q9H4M9|EHD1_HUMAN
sp|Q9H5X1|CIA2A_HUMAN	13.5555062743904	NA	13.085428740767	NA	NA	13.2916667350417	NA	NA	13.1239036210138	NA	NA	NA	sp|Q9H5X1|CIA2A_HUMAN
sp|Q9H665|IGFR1_HUMAN	15.055823526429	15.2586957792425	15.5502340925563	16.3139853972011	17.6440631892254	16.0898262257285	18.7102044413009	19.4888905298293	17.6250513478763	18.634704257495	19.5364924014663	19.6644104802121	sp|Q9H665|IGFR1_HUMAN
sp|Q9H6B4|CLMP_HUMAN	14.9473157485242	15.6572237053098	NA	15.3610937553852	13.3328168253186	16.3700908637779	15.2238360508277	17.4194069722466	14.6551705776462	16.4308079404265	14.2732929945683	15.2857074323359	sp|Q9H6B4|CLMP_HUMAN
sp|Q9H6S3|ES8L2_HUMAN	NA	12.2994000551619	13.2716510754831	13.1889869289489	NA	14.8991076766723	13.2530754616038	15.2738722870793	13.6622976648428	13.3878369540594	12.8397448957148	15.1081117260918	sp|Q9H6S3|ES8L2_HUMAN
sp|Q9H6X2|ANTR1_HUMAN	15.9293195716364	15.8252117381437	15.6715635158065	16.4695359295114	16.6803692792315	16.5042259627908	16.1680358099016	18.1906489968977	16.4286593327566	18.7359129196625	17.9470608997828	16.0706076624754	sp|Q9H6X2|ANTR1_HUMAN
sp|Q9H6Y7|RN167_HUMAN	13.581938566862	14.4464178628833	13.6347556984265	13.5351045426671	15.2844761081971	NA	15.7194133470824	16.8158266824467	14.6613211743745	16.2961912472727	18.61413408278	17.4104259193392	sp|Q9H6Y7|RN167_HUMAN
sp|Q9H756|LRC19_HUMAN	NA	13.9948273017294	15.2046294250433	15.1400064759563	16.1955987061378	14.9844471701128	16.2611700872854	17.0732534246833	15.551587430644	17.6660622932066	17.9659865756818	17.6310629939251	sp|Q9H756|LRC19_HUMAN
sp|Q9H7C9|AAMDC_HUMAN	16.7036946069368	13.2907999468191	15.4466520408375	14.3690705590644	NA	15.2000938239801	NA	NA	15.2435669348023	NA	NA	13.6209333729373	sp|Q9H7C9|AAMDC_HUMAN
sp|Q9H8J5|MANS1_HUMAN	18.0262609329115	17.6994897062599	17.9628401036903	17.9749801722125	18.0775982013691	16.4953924096541	16.6201450371373	17.2754303739063	17.8509413307576	17.1081213157248	15.9413377743504	15.7937901391562	sp|Q9H8J5|MANS1_HUMAN
sp|Q9H8L6|MMRN2_HUMAN	13.2474964429236	14.1044489666148	14.2112659343123	14.8883761347773	16.3863715525725	15.200220807298	14.7701908085404	15.9522646204618	14.9830447133879	16.7642970468485	17.3990473773758	16.1110911859313	sp|Q9H8L6|MMRN2_HUMAN
sp|Q9H910|JUPI2_HUMAN	NA	15.1440446632349	NA	NA	NA	12.8021161265137	NA	NA	NA	NA	NA	NA	sp|Q9H910|JUPI2_HUMAN
sp|Q9H9H4|VP37B_HUMAN	NA	NA	NA	NA	NA	15.2371302754149	NA	NA	NA	NA	NA	17.3304051053846	sp|Q9H9H4|VP37B_HUMAN
sp|Q9H9P2|CHODL_HUMAN	12.507597617214	NA	12.8716395039333	12.9241312135984	14.5511751913894	14.2250301927444	13.925922511567	15.3218672289021	13.6560579310803	14.6263262303833	15.936807123287	17.0750347048257	sp|Q9H9P2|CHODL_HUMAN
sp|Q9H9S4|CB39L_HUMAN	NA	12.7548349021101	NA	NA	NA	13.7326981357269	NA	14.1274909763294	NA	NA	NA	13.45552007509	sp|Q9H9S4|CB39L_HUMAN
sp|Q9HAR2|AGRL3_HUMAN	NA	NA	NA	NA	NA	NA	12.7764940150645	15.2033516398811	12.7411179781886	15.0202041420033	15.0386823251218	NA	sp|Q9HAR2|AGRL3_HUMAN
sp|Q9HAT2|SIAE_HUMAN	17.6277080277897	18.2718979485104	18.6285233721979	17.8925284034989	17.7423207067077	18.0371378460292	17.9230924127528	17.5340315121295	18.675737666961	18.2333961449682	18.447968496354	18.7420513837046	sp|Q9HAT2|SIAE_HUMAN
sp|Q9HB40|RISC_HUMAN	15.0831926424695	16.0167265481031	17.7380698920638	14.5220813834922	17.7878798471325	17.0579286036854	15.9402219487805	16.068881953327	17.6091684548521	17.363027304951	18.2663016445977	17.8049840300944	sp|Q9HB40|RISC_HUMAN
sp|Q9HBB8|CDHR5_HUMAN	14.3991436455874	14.6019038350766	14.4531910707355	15.2305193849851	15.787900312342	15.1042426744143	16.9897685895697	16.8437371565643	15.1024763101111	16.5937804486099	17.8182323346125	18.7736988328143	sp|Q9HBB8|CDHR5_HUMAN
sp|Q9HBR0|S38AA_HUMAN	15.0660252059467	12.4567112949127	NA	12.4280462483368	11.8027325809686	NA	12.7671284484075	13.7591202449592	NA	12.4247195082158	13.840311436963	15.4570711351513	sp|Q9HBR0|S38AA_HUMAN
sp|Q9HC38|GLOD4_HUMAN	14.3158718377267	16.4843197218547	15.0060632334257	13.772895330828	NA	15.4667300599285	15.0579086196069	12.7299176153911	15.2631288086847	12.9359640959951	13.6431748409136	15.4297915611729	sp|Q9HC38|GLOD4_HUMAN
sp|Q9HC56|PCDH9_HUMAN	NA	NA	NA	13.4907477349333	13.1910034521227	13.4397097994069	13.1482867529798	13.6281905219966	NA	13.6437466757609	14.9296812532287	14.6416455283884	sp|Q9HC56|PCDH9_HUMAN
sp|Q9HC84|MUC5B_HUMAN	17.042948829537	NA	NA	NA	NA	NA	15.1014635502404	NA	NA	NA	NA	NA	sp|Q9HC84|MUC5B_HUMAN
sp|Q9HCL0|PCD18_HUMAN	13.8694981224198	NA	14.0351843260104	14.4398527282797	14.5903427925961	13.507163956537	13.4679837331389	14.2366770911043	14.4994685890438	13.6177263991544	12.7666933372395	13.7292398511519	sp|Q9HCL0|PCD18_HUMAN
sp|Q9HCM3|K1549_HUMAN	NA	NA	NA	NA	12.2519914840528	NA	11.4982028085689	12.1213930260711	13.101204943998	12.1981881430594	12.4903330008596	13.8213371817412	sp|Q9HCM3|K1549_HUMAN
sp|Q9HCM7|FBSL_HUMAN	NA	NA	15.3971689388024	15.6027313146891	NA	NA	NA	13.5343516097026	15.3395275203049	14.9145451299732	NA	15.4471732083943	sp|Q9HCM7|FBSL_HUMAN
sp|Q9HCN6|GPVI_HUMAN	16.7092903769157	17.4695907818692	18.4440724958666	18.8076289715349	19.5693908229681	18.9595747048205	18.2820566905858	18.6387353500898	18.1106697391144	18.9807598581864	20.3505202794863	20.5396084223095	sp|Q9HCN6|GPVI_HUMAN
sp|Q9HCU0|CD248_HUMAN	19.1411544644262	18.727998636617	19.7611534529552	20.3455204571723	18.5581314545351	19.6499789695629	21.0628280048025	21.4958946379301	20.161980454623	20.427685496506	19.5986871469728	22.8025712196964	sp|Q9HCU0|CD248_HUMAN
sp|Q9HD15|SRA1_HUMAN	NA	NA	NA	NA	NA	NA	14.4941615262013	18.4480561191709	16.1691412948996	16.0419140828473	16.2199996192107	15.2247452968432	sp|Q9HD15|SRA1_HUMAN
sp|Q9HD42|CHM1A_HUMAN	14.8590401091318	NA	NA	13.6946300761454	NA	NA	14.3447369673746	14.1234424637235	NA	13.146029427378	13.5810307024982	14.6923717780773	sp|Q9HD42|CHM1A_HUMAN
sp|Q9HD45|TM9S3_HUMAN	13.6107102129505	NA	NA	NA	16.3052910967546	13.3599386555143	NA	NA	NA	NA	NA	NA	sp|Q9HD45|TM9S3_HUMAN
sp|Q9HD89|RETN_HUMAN	18.6316917975384	16.8686497850342	18.8178815104528	17.6695208351806	19.3543370775763	18.4403145391852	20.4359231578413	20.5527358990295	21.8437690401512	19.1423181805803	21.9406435653682	19.376628098182	sp|Q9HD89|RETN_HUMAN
sp|Q9NNX6|CD209_HUMAN	12.7443740103495	14.0142600805593	14.0038226337898	14.5457448761929	10.2426799359992	13.9829004110103	15.0941926990545	15.3280814301425	14.1901053219065	15.2856991903664	14.3238681712726	15.0164700125943	sp|Q9NNX6|CD209_HUMAN
sp|Q9NP55|BPIA1_HUMAN	NA	NA	17.4734016915279	14.8425850760897	NA	15.3583148287044	NA	NA	17.6097223438479	NA	NA	12.5550004785379	sp|Q9NP55|BPIA1_HUMAN
sp|Q9NP72|RAB18_HUMAN	14.1950296698617	12.8037817698196	14.4989377871024	11.9737863476818	NA	12.3943969550172	11.3775703333221	13.3293611063779	14.0005316373334	NA	13.140270437458	13.8458999831673	sp|Q9NP72|RAB18_HUMAN
sp|Q9NP79|VTA1_HUMAN	12.0671093168349	NA	12.9194226925266	12.824169443786	12.654791210286	13.4115927669694	13.7517612245676	14.7985353690465	12.9389539361572	14.4168349267309	14.5365863239572	16.5639595921772	sp|Q9NP79|VTA1_HUMAN
sp|Q9NP85|PODO_HUMAN	NA	NA	NA	NA	NA	14.6597709494977	NA	14.5038426507338	NA	16.0395427510438	14.9380544804535	16.3712992562541	sp|Q9NP85|PODO_HUMAN
sp|Q9NPF0|CD320_HUMAN	NA	NA	NA	NA	13.8983453751316	NA	14.020109932525	17.0650361213373	13.8758942731123	17.231424348272	17.7739648701939	14.1805525670598	sp|Q9NPF0|CD320_HUMAN
sp|Q9NPG4|PCD12_HUMAN	NA	12.2004031588497	12.699094250424	14.7409540879921	14.8590090120782	13.997355086573	14.4943871163702	15.6179320692265	13.7298476002968	16.5639596629774	17.2037893243188	17.4361617856964	sp|Q9NPG4|PCD12_HUMAN
sp|Q9NPH3|IL1AP_HUMAN	13.8761677214322	14.6379903790093	15.0662112917791	15.7770517830019	15.6595930018103	15.9172467024168	14.7057161748429	15.2981550309309	15.2382140833483	15.7926658726992	15.8602496312892	15.1921140932917	sp|Q9NPH3|IL1AP_HUMAN
sp|Q9NPR2|SEM4B_HUMAN	12.1141581173089	12.0166095252764	NA	NA	12.8854850441609	13.9217791075167	12.7244627536683	12.8125237394129	13.1109916870136	13.4916705592449	13.0036736890123	14.8722545391583	sp|Q9NPR2|SEM4B_HUMAN
sp|Q9NPY3|C1QR1_HUMAN	12.1583816293656	NA	12.8450301146701	11.7178325196703	12.949463020838	NA	14.9517026430964	15.1780560327832	15.7953374531297	13.1514705900773	13.9940351741566	13.3627741557457	sp|Q9NPY3|C1QR1_HUMAN
sp|Q9NQ36|SCUB2_HUMAN	NA	NA	NA	NA	NA	NA	16.932820640251	16.1670620237374	15.2522446254827	15.7518354650571	15.4697748135924	14.3253544778071	sp|Q9NQ36|SCUB2_HUMAN
sp|Q9NQ38|ISK5_HUMAN	14.4993298784803	NA	12.7138211596663	NA	11.2469732363632	NA	15.2216250660969	14.8292666019164	15.9904529561956	15.1838285620609	12.7747133526504	NA	sp|Q9NQ38|ISK5_HUMAN
sp|Q9NQ79|CRAC1_HUMAN	13.6239577181715	13.0730962025126	15.5725541302034	13.527736476704	NA	15.0459825288694	14.4291849611668	13.9379575299967	15.9309708745119	13.7993794072066	12.5056044761326	17.7601639621746	sp|Q9NQ79|CRAC1_HUMAN
sp|Q9NQ84|GPC5C_HUMAN	17.4262335038831	16.8849349340286	18.4274836774737	18.3522575375551	18.1759763734047	19.4251037205663	18.2104153984318	18.6295690573248	16.3468027056246	18.7200183831273	19.5117214893641	21.0153044356522	sp|Q9NQ84|GPC5C_HUMAN
sp|Q9NQR4|NIT2_HUMAN	13.927809314189	15.035991801504	15.7981048250262	14.468344279916	15.6158928967008	15.1177147337238	14.8568756049693	13.7009917609341	15.958366996438	14.4967853828937	15.971681174863	15.5172331554939	sp|Q9NQR4|NIT2_HUMAN
sp|Q9NQW7|XPP1_HUMAN	12.255892793207	NA	12.8582837600218	NA	NA	12.7222038269603	12.8053007026637	12.7128757314462	13.1521595892437	11.5377807887822	NA	12.4611227777075	sp|Q9NQW7|XPP1_HUMAN
sp|Q9NQX3|GEPH_HUMAN	NA	NA	NA	NA	NA	NA	NA	11.8739197472452	11.4088906566724	NA	NA	NA	sp|Q9NQX3|GEPH_HUMAN
sp|Q9NR12|PDLI7_HUMAN	18.3317092137916	16.7334952794823	17.5848324478962	17.9702087931044	NA	17.5872690453553	13.8283020012651	NA	17.0209817519115	NA	NA	13.285504472464	sp|Q9NR12|PDLI7_HUMAN
sp|Q9NR34|MA1C1_HUMAN	13.1365154805439	NA	12.0795942554082	NA	NA	13.7453594237435	12.6534988744172	13.7121478551313	12.9802172660484	13.0249024033291	12.508064786148	14.1069237364853	sp|Q9NR34|MA1C1_HUMAN
sp|Q9NR99|MXRA5_HUMAN	12.0637347703989	NA	15.7261144949384	15.3412115655776	12.5239303182186	NA	15.3989777715584	12.9665441363792	NA	13.9078321525554	15.2480605703056	13.5710770397077	sp|Q9NR99|MXRA5_HUMAN
sp|Q9NRX4|PHP14_HUMAN	15.8901296671967	13.4026337177071	NA	NA	NA	15.1039759583659	NA	NA	NA	NA	NA	NA	sp|Q9NRX4|PHP14_HUMAN
sp|Q9NRY5|F1142_HUMAN	NA	13.4696585810459	14.4088382012299	13.8344720991652	NA	NA	NA	NA	14.0113415822649	NA	NA	NA	sp|Q9NRY5|F1142_HUMAN
sp|Q9NS68|TNR19_HUMAN	14.9105823334742	13.9511148923504	15.130356184105	16.3572780306056	14.7468690923939	15.5186099866261	NA	NA	16.3148156992611	15.4393451180718	15.153986725029	NA	sp|Q9NS68|TNR19_HUMAN
sp|Q9NS71|GKN1_HUMAN	16.1449904025586	12.6403661813288	12.4838210050062	NA	NA	11.7039273844554	10.5043854560906	12.5142555740544	12.311491254992	NA	NA	11.2933402101447	sp|Q9NS71|GKN1_HUMAN
sp|Q9NS93|TM7S3_HUMAN	NA	NA	13.2463653531433	NA	14.1424941511789	14.4551053858634	NA	14.3380976945663	NA	14.1134553575443	16.3078489843509	16.525434156874	sp|Q9NS93|TM7S3_HUMAN
sp|Q9NSB4|KRT82_HUMAN	14.7589348701368	NA	NA	NA	NA	17.6484910711702	12.9402214299005	NA	NA	19.984776139801	NA	NA	sp|Q9NSB4|KRT82_HUMAN
sp|Q9NSC7|SIA7A_HUMAN	21.5627989754913	20.8853024873239	20.8228238880968	20.2743087534632	NA	NA	18.0749606279202	14.553799720107	16.5056567894772	NA	15.7564819845111	17.4034794741176	sp|Q9NSC7|SIA7A_HUMAN
sp|Q9NSK7|CS012_HUMAN	NA	NA	11.8189880225349	NA	NA	NA	NA	NA	12.1928198202644	NA	NA	NA	sp|Q9NSK7|CS012_HUMAN
sp|Q9NT99|LRC4B_HUMAN	14.5312539670352	15.3937890924878	14.1075761803343	16.530612719024	15.3210067408459	14.730670732819	14.7498773426326	16.7654544042295	14.3219497862946	15.9508300834094	14.1652493830982	13.4774643867942	sp|Q9NT99|LRC4B_HUMAN
sp|Q9NU53|GINM1_HUMAN	NA	NA	NA	NA	15.2498193144482	NA	15.5809752610459	16.9908006720857	15.5156958915142	17.1605750555279	19.0361867836686	16.5827075387558	sp|Q9NU53|GINM1_HUMAN
sp|Q9NUM4|T106B_HUMAN	14.6970869788825	16.8215415888477	NA	NA	NA	16.4406117221018	NA	NA	NA	NA	NA	NA	sp|Q9NUM4|T106B_HUMAN
sp|Q9NUQ9|FA49B_HUMAN	16.1393469899382	14.0323220550384	15.248384425625	14.3993142701527	NA	13.9503843895606	15.0237714695327	NA	14.4196196712496	NA	NA	13.1172364389768	sp|Q9NUQ9|FA49B_HUMAN
sp|Q9NVA2|SEP11_HUMAN	NA	10.8603977614456	NA	NA	NA	11.2729564764871	NA	10.7818142251904	NA	11.0779631233694	NA	13.3573668148468	sp|Q9NVA2|SEP11_HUMAN
sp|Q9NVS9|PNPO_HUMAN	NA	NA	14.2948351231719	NA	12.9041032328691	NA	NA	NA	NA	13.0287957358366	13.2968106400924	15.0648131905947	sp|Q9NVS9|PNPO_HUMAN
sp|Q9NW08|RPC2_HUMAN	NA	NA	NA	NA	14.9799271090942	NA	15.8033316887423	13.4706719577153	13.3146212445829	NA	NA	15.5075466227343	sp|Q9NW08|RPC2_HUMAN
sp|Q9NWV4|CZIB_HUMAN	17.602231074035	NA	16.43501396458	16.119260966186	16.6314926002176	16.8906144168874	15.7640558452768	16.4787148164705	17.32050648848	17.1703926891335	15.6573068367403	14.217909605119	sp|Q9NWV4|CZIB_HUMAN
sp|Q9NXH9|TRM1_HUMAN	NA	NA	14.9900287021266	NA	NA	NA	NA	NA	14.6575861909761	NA	NA	NA	sp|Q9NXH9|TRM1_HUMAN
sp|Q9NXU5|ARL15_HUMAN	NA	NA	NA	10.4465093802591	11.0418024068532	11.0412259701456	10.907210820036	11.1185747393984	NA	11.3761575900262	11.3784589111873	13.5062332639062	sp|Q9NXU5|ARL15_HUMAN
sp|Q9NY15|STAB1_HUMAN	14.412088326014	NA	13.5602443458409	13.9786527928602	16.9277524289734	14.3198672878243	16.019233902835	15.7686050620801	NA	14.2391714125466	17.134303326513	17.0462063257365	sp|Q9NY15|STAB1_HUMAN
sp|Q9NY25|CLC5A_HUMAN	NA	NA	15.7953224984842	15.3116684518055	15.2642704172629	15.7204103448371	16.1753102489428	17.3503573778387	15.745514998256	14.5919094302876	16.4912654666147	18.1594406720949	sp|Q9NY25|CLC5A_HUMAN
sp|Q9NY33|DPP3_HUMAN	NA	15.6394824168499	NA	NA	NA	13.0005832222637	12.5710610976516	NA	13.149463690415	NA	13.1526400145009	13.1802457944724	sp|Q9NY33|DPP3_HUMAN
sp|Q9NY72|SCN3B_HUMAN	NA	NA	14.1700561427371	15.4173352830176	15.0208308785588	13.3101626989665	15.7541323281614	16.9438524981325	14.8296841028075	15.7772957350086	16.8145692156854	18.7309024581179	sp|Q9NY72|SCN3B_HUMAN
sp|Q9NY97|B3GN2_HUMAN	12.4340564640196	NA	14.6125667998817	13.9908560461368	14.7026434371369	14.8268825698836	15.0205526953289	15.8872246711219	14.9386550041663	16.0934293874681	15.8726058287589	16.8353925016438	sp|Q9NY97|B3GN2_HUMAN
sp|Q9NYL9|TMOD3_HUMAN	15.9790147202563	NA	12.985635901934	NA	NA	NA	15.0936635581229	NA	14.4372833740216	NA	NA	NA	sp|Q9NYL9|TMOD3_HUMAN
sp|Q9NZ08|ERAP1_HUMAN	NA	NA	12.6795538516599	NA	12.5366122854453	14.5281901944394	NA	12.9727126632744	13.7105549991281	13.214865443047	NA	12.5961402960393	sp|Q9NZ08|ERAP1_HUMAN
sp|Q9NZ53|PDXL2_HUMAN	12.3078129767925	12.1031860592803	12.9785345896396	13.7195845910862	13.2481390976811	13.3356632663205	13.8151182981204	14.2320343304841	12.6890998525393	13.9580235246273	14.4601568069812	16.1569435321324	sp|Q9NZ53|PDXL2_HUMAN
sp|Q9NZD4|AHSP_HUMAN	14.2772469370396	14.5429208385411	13.7676974786213	15.4667427629329	NA	13.3452800711582	NA	NA	13.6925791636752	NA	NA	NA	sp|Q9NZD4|AHSP_HUMAN
sp|Q9NZH0|GPC5B_HUMAN	15.7141714562583	15.2327655739739	16.2642691888572	16.8182484965111	16.3321486290427	16.810428344006	16.2248928358498	17.8894162724026	13.3461834240118	18.0232141751885	18.8022313272913	19.5558718574006	sp|Q9NZH0|GPC5B_HUMAN
sp|Q9NZL9|MAT2B_HUMAN	NA	NA	NA	NA	NA	NA	NA	11.648471008056	11.7123091545081	NA	11.9747635769392	12.4159862050163	sp|Q9NZL9|MAT2B_HUMAN
sp|Q9NZM1|MYOF_HUMAN	NA	9.13954900359065	8.88183666766371	10.71236783383	10.4770407635005	9.44766325979571	9.98052100162073	13.3121797976878	12.1584826272519	10.9803665811231	10.4941172115015	12.4823964225745	sp|Q9NZM1|MYOF_HUMAN
sp|Q9NZN1|IRPL1_HUMAN	NA	NA	NA	NA	NA	NA	NA	NA	NA	NA	13.9725220280733	14.2438277867465	sp|Q9NZN1|IRPL1_HUMAN
sp|Q9NZP8|C1RL_HUMAN	15.508636794792	17.3222003945053	17.6647761263587	17.3301283401902	18.8865568687798	18.2751589358444	17.2489907286772	18.4165958815406	18.0283959551688	19.5988484483253	19.8193906922858	18.9187260813352	sp|Q9NZP8|C1RL_HUMAN
sp|Q9NZT1|CALL5_HUMAN	12.3717554815864	NA	14.7815769130397	14.1873316798619	13.7974126369768	12.0703136319227	14.3977504030429	14.8344906688557	12.7367295292629	14.3635597771423	11.349091273739	14.7607350963557	sp|Q9NZT1|CALL5_HUMAN
sp|Q9NZU0|FLRT3_HUMAN	14.4490136127085	13.4466192882282	15.3641884922369	16.3193994715435	15.087459877509	15.8864251351753	14.2251625259599	15.5938198600844	15.1247997498733	15.7079312755596	15.4038323563626	15.8652506798941	sp|Q9NZU0|FLRT3_HUMAN
sp|Q9NZU1|FLRT1_HUMAN	NA	NA	NA	13.5448447244939	NA	14.2408401327533	NA	15.2661721343466	NA	13.9826554229989	13.9170074936137	14.4725332082299	sp|Q9NZU1|FLRT1_HUMAN
sp|Q9NZV1|CRIM1_HUMAN	NA	NA	NA	NA	NA	NA	NA	14.7499123625292	14.8610154725273	15.2641187619877	14.2587028160141	NA	sp|Q9NZV1|CRIM1_HUMAN
sp|Q9NZZ3|CHMP5_HUMAN	11.5082788499336	12.399487898914	11.7303950267577	12.7288062562008	11.6515402704567	13.8401091292366	12.9613347005075	13.4234222245251	11.5319795915145	12.0372543011234	13.2761699811711	16.5361751257243	sp|Q9NZZ3|CHMP5_HUMAN
sp|Q9P0K1|ADA22_HUMAN	15.5247467997203	NA	12.7586546992341	16.5434651446914	15.2881514071104	NA	14.5912334321248	13.8645455851576	13.8564339989918	13.4711759927584	NA	15.4328249279756	sp|Q9P0K1|ADA22_HUMAN
sp|Q9P0V8|SLAF8_HUMAN	NA	NA	NA	NA	13.0699101756322	12.9733109272957	NA	13.2939892011278	NA	13.7448447581375	14.2396685902	13.9629224918019	sp|Q9P0V8|SLAF8_HUMAN
sp|Q9P121|NTRI_HUMAN	NA	NA	NA	12.758117977484	13.5960467080818	14.3060529068687	14.4236412260366	16.4364880374982	14.0135022971605	15.8783066503883	15.5327610110209	15.2961100279809	sp|Q9P121|NTRI_HUMAN
sp|Q9P1F3|ABRAL_HUMAN	18.8243943710157	16.8277867906133	17.7149122806509	17.7370706987492	15.3289861824261	17.4211923938382	15.2778304226327	12.1857851242182	18.1156102006358	11.8222052760976	11.9742434641512	13.6257306529796	sp|Q9P1F3|ABRAL_HUMAN
sp|Q9P2B2|FPRP_HUMAN	NA	NA	NA	NA	13.8665150480026	13.9485542368526	14.3909508266751	15.5651220773078	13.2437623947084	NA	14.8590090832669	15.8993394870592	sp|Q9P2B2|FPRP_HUMAN
sp|Q9P2B4|CT2NL_HUMAN	NA	NA	NA	16.9716011319559	NA	NA	NA	NA	NA	14.4626082970698	NA	NA	sp|Q9P2B4|CT2NL_HUMAN
sp|Q9P2D1|CHD7_HUMAN	18.023711913853	17.8722139190684	16.4750715153213	19.0754656038164	16.5954038560723	17.0340018069097	18.077365537395	17.8934595326491	16.1036344023566	18.453461347094	NA	16.2505443126449	sp|Q9P2D1|CHD7_HUMAN
sp|Q9P2S5|WRP73_HUMAN	NA	16.2297967777843	17.5334283688652	17.0771621247543	16.8076408407887	16.3366515610585	15.7616925049239	16.915274416074	17.7178298650596	18.0736295655337	14.371197747896	14.4170929666102	sp|Q9P2S5|WRP73_HUMAN
sp|Q9UBC9|SPRR3_HUMAN	18.7008928954844	15.5530906467843	13.1964546026425	11.7340959073556	11.3766865872849	16.6458997926576	21.3888598296813	17.3383363219959	12.8602321932784	NA	14.6354466646833	17.2246382740181	sp|Q9UBC9|SPRR3_HUMAN
sp|Q9UBD6|RHCG_HUMAN	16.2902897330352	13.7179328313413	16.2867403022966	16.9348808268936	16.7135689908166	16.7474694618268	16.087796946945	16.207608251558	15.8689328888144	16.4340377482195	17.6956601854125	18.862338713545	sp|Q9UBD6|RHCG_HUMAN
sp|Q9UBF9|MYOTI_HUMAN	15.8433529257143	16.4232348417088	17.2589805886112	16.2674173704883	NA	16.2506194410534	NA	NA	17.4281388503423	NA	NA	NA	sp|Q9UBF9|MYOTI_HUMAN
sp|Q9UBG0|MRC2_HUMAN	15.4095667764496	14.5594610640631	15.0990804128636	15.6028723637055	14.8928122279027	15.6014352672477	16.6476316753602	17.0430568731598	16.0887670740544	16.7491525342087	16.6284025617197	17.7391331164663	sp|Q9UBG0|MRC2_HUMAN
sp|Q9UBG3|CRNN_HUMAN	15.3290214060458	NA	NA	12.9271243885336	NA	NA	17.4412554083561	13.4802906304575	NA	NA	NA	13.0533643200335	sp|Q9UBG3|CRNN_HUMAN
sp|Q9UBI6|GBG12_HUMAN	15.2322800717546	15.70839858409	16.7629356417004	15.8699173106429	16.5117353322892	17.5644259074174	16.4961004160788	16.5355583121367	16.3458654543852	16.2139459996984	16.2773329597957	18.5276154094986	sp|Q9UBI6|GBG12_HUMAN
sp|Q9UBP0|SPAST_HUMAN	NA	NA	NA	NA	NA	NA	NA	13.090881380919	NA	NA	NA	14.0273670007226	sp|Q9UBP0|SPAST_HUMAN
sp|Q9UBQ6|EXTL2_HUMAN	13.5620677384186	NA	NA	NA	14.2646639677701	14.3680589391468	NA	15.294089657276	NA	13.3095410814724	NA	15.1585601180089	sp|Q9UBQ6|EXTL2_HUMAN
sp|Q9UBQ7|GRHPR_HUMAN	NA	NA	NA	NA	14.0766850901159	14.9683813897355	13.3959960057487	13.6251003025722	NA	13.6998487751008	14.5761811095101	15.138658769407	sp|Q9UBQ7|GRHPR_HUMAN
sp|Q9UBR2|CATZ_HUMAN	22.2779549439789	20.683807716247	21.6147384434059	22.0540630182702	21.2908005702976	21.8992891061226	19.7163942118061	20.6797606025044	18.8346021703647	21.05339166103	21.1729940968606	19.5618516177954	sp|Q9UBR2|CATZ_HUMAN
sp|Q9UBV8|PEF1_HUMAN	13.8911422399479	13.6129912565574	14.8542555127802	14.8007559864962	14.5273075740363	14.051550666879	13.7482058386033	14.9879717892507	14.2146429510925	13.4051501646976	13.7412546660846	14.634997099806	sp|Q9UBV8|PEF1_HUMAN
sp|Q9UBX1|CATF_HUMAN	NA	NA	11.299331377829	NA	NA	NA	NA	11.7410858847402	NA	NA	NA	14.6990910982398	sp|Q9UBX1|CATF_HUMAN
sp|Q9UBX5|FBLN5_HUMAN	19.0420120648931	17.6159100100857	19.7966903396729	18.9768368244422	18.6031968546984	19.3781092072691	17.4323306579657	17.759364515941	19.3093745548263	17.4481455982793	18.2380122662354	17.7897552938392	sp|Q9UBX5|FBLN5_HUMAN
sp|Q9UBX7|KLK11_HUMAN	11.2501906955806	13.7772956323794	16.022716284352	15.8023531758915	12.4147057194824	12.1011564488018	15.0439512690686	16.6019818359762	16.9853593156421	12.5504084406286	11.9210925823822	15.6145875303217	sp|Q9UBX7|KLK11_HUMAN
sp|Q9UBY9|HSPB7_HUMAN	16.3813343849028	NA	NA	NA	NA	15.3287234793683	NA	NA	NA	NA	NA	NA	sp|Q9UBY9|HSPB7_HUMAN
sp|Q9UEF7|KLOT_HUMAN	NA	NA	NA	NA	NA	NA	NA	16.3339266159531	NA	14.6523226441856	14.8468595073968	NA	sp|Q9UEF7|KLOT_HUMAN
sp|Q9UFW8|CGBP1_HUMAN	17.7171240097375	17.9078426687153	16.7881941387414	16.5024615625631	NA	NA	NA	15.4775258174389	NA	16.834243474119	17.9212429011758	16.2417585555607	sp|Q9UFW8|CGBP1_HUMAN
sp|Q9UGB7|MIOX_HUMAN	NA	11.7393435657687	13.5061869206838	NA	13.2179344057879	13.7204969207028	11.4996872684106	NA	13.2638917136881	12.9334815577104	13.6980465015701	14.338711934369	sp|Q9UGB7|MIOX_HUMAN
sp|Q9UGM3|DMBT1_HUMAN	16.0920956186844	14.0151305805073	15.8618805482414	15.6989525876879	NA	16.6813652260478	16.5351428183042	15.8608957377749	16.3500792192378	14.8231483767422	13.6842788150749	17.2529656489145	sp|Q9UGM3|DMBT1_HUMAN
sp|Q9UGM5|FETUB_HUMAN	12.6516078683736	NA	12.5126380847614	12.8113238180874	12.5684974160307	NA	12.7077445535312	12.0913233184473	15.9759364960765	12.2769135661788	13.2653632562297	11.2019346354081	sp|Q9UGM5|FETUB_HUMAN
sp|Q9UGN4|CLM8_HUMAN	NA	NA	10.8041054562831	12.3390907093319	14.7394124868275	10.09876366916	13.7700676867993	16.3621907387667	14.2737830433355	15.4207827386759	16.6778263359742	14.8346127271825	sp|Q9UGN4|CLM8_HUMAN
sp|Q9UGT4|SUSD2_HUMAN	14.9031847524003	14.8761748169226	16.2803374741628	14.4288675110449	16.2681065098874	16.8148167331371	16.7670108982367	17.7614957652286	16.7344523523098	17.7571224425958	17.8677965347754	18.330745670531	sp|Q9UGT4|SUSD2_HUMAN
sp|Q9UHC6|CNTP2_HUMAN	NA	12.0650746164718	12.3660440223102	12.8118291870163	NA	NA	NA	13.4346531675657	12.0712340072033	NA	NA	NA	sp|Q9UHC6|CNTP2_HUMAN
sp|Q9UHF0|TKNK_HUMAN	NA	14.218109865105	NA	NA	NA	NA	NA	15.1356100466991	NA	NA	NA	15.6043656886633	sp|Q9UHF0|TKNK_HUMAN
sp|Q9UHG2|PCS1N_HUMAN	16.6282397971421	14.6461821862239	16.3494520362542	14.5191257395166	14.0031931885677	17.4402082994345	16.6172887150515	16.794301317878	13.8035763086815	14.3214064042661	13.4430821423832	20.2532449738977	sp|Q9UHG2|PCS1N_HUMAN
sp|Q9UHG3|PCYOX_HUMAN	11.8331120795004	NA	12.0012434112812	NA	12.7637704040773	13.9835367720842	14.1833788990836	14.548623728507	13.3769185982328	14.4024143793221	16.1780933035702	15.0706356923068	sp|Q9UHG3|PCYOX_HUMAN
sp|Q9UHI8|ATS1_HUMAN	18.9855048485359	17.5589169014026	18.4291705648176	15.7846853329923	13.521370682481	16.7346998812349	13.7781242484145	15.0695411390832	15.9397197425348	14.4322799177338	14.5571862747442	15.0182508996719	sp|Q9UHI8|ATS1_HUMAN
sp|Q9UHL4|DPP2_HUMAN	16.6306390988326	17.8840527397163	18.6630629136638	16.8083748781145	18.665214966564	19.0561920297716	16.2317545079193	17.1097769515985	18.8089328332018	18.4743811275187	19.197041685916	17.12253702278	sp|Q9UHL4|DPP2_HUMAN
sp|Q9UHR4|BI2L1_HUMAN	NA	NA	NA	NA	NA	NA	13.9933575390274	13.2004357238111	NA	13.0738454698852	12.7110201672843	15.4929723728698	sp|Q9UHR4|BI2L1_HUMAN
sp|Q9UHV9|PFD2_HUMAN	NA	13.4213538243547	12.284345737983	NA	NA	13.3110834500703	13.0162508519837	11.5006005631995	11.2633288863116	10.6287589457891	12.4388944981281	13.6528390220029	sp|Q9UHV9|PFD2_HUMAN
sp|Q9UHY7|ENOPH_HUMAN	14.6535868152615	15.3311279121562	15.074462632028	16.1270146378004	15.662985736594	13.9326852184085	13.4750886540468	14.3330657515227	15.5288962485343	15.0376882157144	13.6745223404997	12.7108688664835	sp|Q9UHY7|ENOPH_HUMAN
sp|Q9UIB8|SLAF5_HUMAN	15.5065443559693	15.9910907049883	16.5606967987797	17.4800081835242	18.1765936824855	17.9121770185448	17.7401985659143	18.7448078413786	17.3949887134803	18.7638453100581	20.0950659703967	20.3067342286832	sp|Q9UIB8|SLAF5_HUMAN
sp|Q9UJ68|MSRA_HUMAN	12.2917065233718	NA	10.9747277927382	NA	NA	12.4015181897286	NA	11.2847272175658	NA	NA	NA	NA	sp|Q9UJ68|MSRA_HUMAN
sp|Q9UJ70|NAGK_HUMAN	NA	NA	NA	NA	NA	13.1772822393315	NA	NA	NA	10.1564592184937	NA	NA	sp|Q9UJ70|NAGK_HUMAN
sp|Q9UJ72|ANX10_HUMAN	13.4489410622979	NA	12.5253738452243	NA	11.8562086241607	13.4927439339423	13.0023996494895	14.3808023266007	13.0434377316172	12.1849234103541	11.724803439064	11.3207245311049	sp|Q9UJ72|ANX10_HUMAN
sp|Q9UJ99|CAD22_HUMAN	NA	NA	NA	NA	13.9596300421201	NA	NA	13.7205445315507	NA	12.9508500611691	13.2305625784504	14.6648251358842	sp|Q9UJ99|CAD22_HUMAN
sp|Q9UJA9|ENPP5_HUMAN	NA	13.4416746546799	NA	NA	NA	NA	NA	NA	NA	NA	12.4618353168634	12.4018662270422	sp|Q9UJA9|ENPP5_HUMAN
sp|Q9UJJ9|GNPTG_HUMAN	NA	NA	NA	NA	NA	NA	NA	NA	NA	13.2163443482899	11.4721073514394	14.1544709199148	sp|Q9UJJ9|GNPTG_HUMAN
sp|Q9UJU6|DBNL_HUMAN	12.6049022716187	13.1005218506304	NA	NA	NA	13.4236504621758	14.2843173404724	13.4418742534029	NA	12.1335969722588	13.0941874510885	14.2623778753371	sp|Q9UJU6|DBNL_HUMAN
sp|Q9UK41|VPS28_HUMAN	13.9745197769355	14.8265703987361	15.5412065755809	16.0083906519492	14.3993552349915	16.0422757465879	14.7713613838361	16.0857383847718	14.8374314734613	15.887878221883	15.6335952604816	17.5960079799591	sp|Q9UK41|VPS28_HUMAN
sp|Q9UKK9|NUDT5_HUMAN	15.1069867960765	14.857708562423	14.3404417879721	12.5592586173213	13.4778295368662	12.0955382167593	14.0920875137239	13.065958352893	14.2969615554207	12.6345979393259	14.1326539382746	15.0848465606218	sp|Q9UKK9|NUDT5_HUMAN
sp|Q9UKM9|RALY_HUMAN	15.0876053296098	NA	NA	NA	NA	NA	13.8709044695183	15.5502074102282	NA	NA	NA	NA	sp|Q9UKM9|RALY_HUMAN
sp|Q9UKN7|MYO15_HUMAN	16.6421822238642	18.5891121731885	17.3401301733172	18.8056323883778	18.1923229537161	16.2645680778255	17.9795955961584	19.1800414054464	16.8541294670777	18.2770311721465	17.966345311489	16.9620485798406	sp|Q9UKN7|MYO15_HUMAN
sp|Q9UKS6|PACN3_HUMAN	NA	NA	13.5578758685281	12.5440731142356	NA	14.2270706916686	12.9815004334117	14.2400551789597	NA	12.3207851296957	13.9456882552118	15.2161480363691	sp|Q9UKS6|PACN3_HUMAN
sp|Q9UKU6|TRHDE_HUMAN	NA	NA	NA	NA	NA	15.8518859541826	NA	NA	NA	NA	14.293808442931	14.3756905322424	sp|Q9UKU6|TRHDE_HUMAN
sp|Q9UKU9|ANGL2_HUMAN	18.1131714761591	16.5368614031181	18.8692125704629	16.6374700149699	18.2740563614367	19.8020934713038	17.083883283198	21.5070467743051	17.6664829833056	19.4245092323459	19.062251025219	17.7783740090575	sp|Q9UKU9|ANGL2_HUMAN
sp|Q9UKX2|MYH2_HUMAN	14.793136983991	12.5892714095815	13.1169904890627	12.2015821877917	NA	12.6356504302146	13.6558299981007	10.3311628774796	12.2592830587034	NA	NA	NA	sp|Q9UKX2|MYH2_HUMAN
sp|Q9UKZ9|PCOC2_HUMAN	14.7490415850731	13.2034830761173	13.8831390367584	14.2497859307151	10.9911585662449	14.747756217217	15.4134557247957	14.8146321036033	14.4002535160263	13.4945981206616	12.0003743077348	16.2205111833279	sp|Q9UKZ9|PCOC2_HUMAN
sp|Q9UL46|PSME2_HUMAN	NA	13.2748656170432	NA	NA	NA	13.1922674276795	NA	NA	NA	NA	NA	NA	sp|Q9UL46|PSME2_HUMAN
sp|Q9ULI3|HEG1_HUMAN	16.0582668965322	16.8267006617867	17.473865154354	17.44405688454	17.1870301506102	17.4731299384478	17.9172866369094	18.4652521038694	16.4205029714179	18.1632949588052	17.9334876653486	19.6732320847999	sp|Q9ULI3|HEG1_HUMAN
sp|Q9ULL5|PRR12_HUMAN	14.5502288779326	NA	17.0751141574251	15.6353174249909	15.0180798168418	15.3630144590391	NA	NA	14.3739523177488	14.1507021553366	NA	16.8624890854198	sp|Q9ULL5|PRR12_HUMAN
sp|Q9ULX7|CAH14_HUMAN	NA	NA	14.8096790554227	NA	12.6649982929844	14.301806343382	NA	14.535823281176	NA	NA	13.7135189291204	NA	sp|Q9ULX7|CAH14_HUMAN
sp|Q9UM22|EPDR1_HUMAN	14.6014731207449	15.4639074446408	15.6582429174359	15.6658488189613	15.8889759772938	15.8939918494871	15.7651171948272	15.6758789450611	15.6262041861595	15.8179964448332	16.7711281497454	15.9814174039142	sp|Q9UM22|EPDR1_HUMAN
sp|Q9UM47|NOTC3_HUMAN	NA	NA	NA	NA	NA	NA	NA	13.6852128889719	15.5070005614109	NA	NA	NA	sp|Q9UM47|NOTC3_HUMAN
sp|Q9UM54|MYO6_HUMAN	15.0484739111996	13.5109502746753	15.1929412302041	NA	NA	NA	NA	15.9226028406602	NA	15.1900076800239	12.9641061846633	15.6369148253222	sp|Q9UM54|MYO6_HUMAN
sp|Q9UMR5|PPT2_HUMAN	13.7496326153811	14.5401987883292	15.0328839989983	13.8075318402985	14.8889733730813	15.3777384448875	14.2213502294569	15.7338156743775	15.2817238117209	16.573134693874	17.4331989923435	16.420788581512	sp|Q9UMR5|PPT2_HUMAN
sp|Q9UMS6|SYNP2_HUMAN	14.6083739263451	NA	13.4882738313354	NA	NA	11.7324474428005	NA	NA	NA	NA	NA	NA	sp|Q9UMS6|SYNP2_HUMAN
sp|Q9UMY4|SNX12_HUMAN	14.5792138869809	11.878593181897	12.42200430398	10.5193777021365	NA	12.7975013244346	12.5318698514272	12.500051189613	12.5569485694852	NA	12.1743764627529	13.6522275450507	sp|Q9UMY4|SNX12_HUMAN
sp|Q9UN36|NDRG2_HUMAN	15.0834802439601	NA	15.1868586430489	NA	NA	14.7653711850736	13.0600301498882	NA	NA	NA	NA	NA	sp|Q9UN36|NDRG2_HUMAN
sp|Q9UN37|VPS4A_HUMAN	NA	NA	NA	NA	NA	14.2135952755698	13.3981129348301	14.237988424962	NA	14.5349716417415	14.202561329932	16.9603438162371	sp|Q9UN37|VPS4A_HUMAN
sp|Q9UN66|PCDB8_HUMAN	NA	NA	NA	NA	NA	14.3614382614179	NA	13.3805339827524	NA	13.4765012801639	14.501976779693	14.2536168100297	sp|Q9UN66|PCDB8_HUMAN
sp|Q9UN70|PCDGK_HUMAN	NA	NA	14.3130885747226	14.1398466328585	15.1714762372657	14.3426478507123	15.6802237766111	15.9653946671353	14.7972516356464	16.3168821175543	17.0660269295571	18.8662549127613	sp|Q9UN70|PCDGK_HUMAN
sp|Q9UN72|PCDA7_HUMAN	13.685653572656	NA	NA	NA	NA	14.7196399423639	NA	NA	NA	NA	NA	16.9342849894363	sp|Q9UN72|PCDA7_HUMAN;sp|Q9UN73|PCDA6_HUMAN;sp|Q9UN74|PCDA4_HUMAN;sp|Q9Y5H5|PCDA9_HUMAN;sp|Q9Y5H6|PCDA8_HUMAN;sp|Q9Y5H7|PCDA5_HUMAN;sp|Q9Y5H8|PCDA3_HUMAN;sp|Q9Y5H9|PCDA2_HUMAN;sp|Q9Y5I0|PCDAD_HUMAN;sp|Q9Y5I1|PCDAB_HUMAN;sp|Q9Y5I2|PCDAA_HUMAN;sp|Q9Y5I3|PCDA1_HUMAN
sp|Q9UNF0|PACN2_HUMAN	13.7350642571357	13.5319409159884	13.487876910814	13.748662620884	14.1676647485776	14.8961747814601	13.8324687127811	13.5565018940088	13.3367110564289	NA	NA	14.7168688429935	sp|Q9UNF0|PACN2_HUMAN
sp|Q9UNK0|STX8_HUMAN	15.483687620019	13.6878851711684	14.3540675292141	14.9536260431886	NA	14.0038359513281	NA	NA	13.2902049526313	NA	NA	NA	sp|Q9UNK0|STX8_HUMAN
sp|Q9UNN8|EPCR_HUMAN	17.8104435588799	19.2603442109333	18.8179676167148	19.5807339669529	19.8734763269545	19.997687099043	20.5602279841305	22.26136865919	19.683234150244	21.8883131599331	22.7907363309172	21.6357520419224	sp|Q9UNN8|EPCR_HUMAN
sp|Q9UNW1|MINP1_HUMAN	12.9891156990131	NA	13.7992045373232	12.7065691098218	13.0459305287083	14.1553729988411	12.4365210793735	14.1479647862169	13.6488953009015	15.4307589969036	12.8828003807134	15.0243799432654	sp|Q9UNW1|MINP1_HUMAN
sp|Q9UNZ2|NSF1C_HUMAN	16.1440026866555	15.1207033167587	14.7516547563368	NA	NA	14.5526767768808	14.0188159152384	13.806419097886	14.8433757511817	NA	NA	14.4672754345066	sp|Q9UNZ2|NSF1C_HUMAN
sp|Q9UP38|FZD1_HUMAN	NA	15.3489578809963	15.8511350853062	17.0706327258121	16.3154413610033	15.8634353207312	16.0568283217802	17.0647742788233	15.7749186357617	16.3004557640163	16.1130740405496	17.3040488940396	sp|Q9UP38|FZD1_HUMAN
sp|Q9UP83|COG5_HUMAN	15.4981376588352	19.7175153774893	20.4468740127382	20.3202192727916	20.4336596422591	17.6900581892143	22.0654823414189	23.1021612237983	21.5669210502668	20.8643043844407	21.2090748104219	22.8792087691774	sp|Q9UP83|COG5_HUMAN
sp|Q9UPS8|ANR26_HUMAN	22.6350806409363	20.6222284271532	21.5387198954043	20.5781375060172	20.2775789144107	21.6501830334629	17.8866985741919	18.1845071612788	21.5158931510855	15.4786636727187	12.4684631384197	17.470977940042	sp|Q9UPS8|ANR26_HUMAN
sp|Q9UQ80|PA2G4_HUMAN	NA	12.9694454363149	NA	NA	NA	12.0487420588512	12.263537270021	NA	NA	NA	NA	NA	sp|Q9UQ80|PA2G4_HUMAN
sp|Q9UQB8|BAIP2_HUMAN	12.7322653032429	14.3785169956814	15.4014065563018	14.6946692634731	14.9661092635269	16.106485671878	14.6839120611136	15.2599750051461	15.4850884735415	13.9988456383594	14.2833852059526	16.5772068281031	sp|Q9UQB8|BAIP2_HUMAN
sp|Q9UQN3|CHM2B_HUMAN	NA	NA	NA	NA	NA	NA	14.6310549849058	14.6857650004984	NA	14.1370206968219	14.6851904006562	16.357905594353	sp|Q9UQN3|CHM2B_HUMAN
sp|Q9Y240|CLC11_HUMAN	15.2633106665266	NA	13.6421709674219	NA	NA	13.4245086360125	13.6845214768381	13.1627695722844	13.6540576563075	12.3448094287571	NA	13.6354916356627	sp|Q9Y240|CLC11_HUMAN
sp|Q9Y274|SIA10_HUMAN	18.8979874802733	19.0306265241379	18.4309780657698	19.7122679413508	17.9652501656385	19.1194759535765	17.7986772116665	17.7854613960728	17.6630126888364	18.1725965678304	17.1434087130562	17.9011511893229	sp|Q9Y274|SIA10_HUMAN
sp|Q9Y277|VDAC3_HUMAN	NA	NA	14.2661638015495	NA	14.3633582268834	NA	15.511583982482	15.2478803589599	14.6711907688577	14.6731600704034	15.4681140237671	13.6034654702214	sp|Q9Y277|VDAC3_HUMAN
sp|Q9Y279|VSIG4_HUMAN	18.8090596218061	16.1510387563106	19.1774081476766	18.6908555465268	18.4558195619986	18.7624110611048	17.2289433825391	17.6387471274492	21.221599252074	14.7213518518431	15.7004479990753	15.3412466809705	sp|Q9Y279|VSIG4_HUMAN
sp|Q9Y287|ITM2B_HUMAN	12.9562167325592	NA	14.7768289423739	15.3192885267638	14.3791571183372	13.8463886202594	14.7854174811129	15.0500516159685	15.1565216733672	15.3309646854151	15.1089000532889	15.4782141605599	sp|Q9Y287|ITM2B_HUMAN
sp|Q9Y2B0|CNPY2_HUMAN	17.0183004178301	13.0318335577232	15.2013131593279	14.528067518656	NA	14.588209688352	13.1647996806481	NA	15.3783522416985	NA	NA	12.0053609169501	sp|Q9Y2B0|CNPY2_HUMAN
sp|Q9Y2E5|MA2B2_HUMAN	15.0207813627544	16.7819953233997	17.3506964893434	14.7339451000791	16.8528987309926	17.1182264634281	15.3989339424034	16.6828435345589	16.0707853290645	17.877078655114	18.415452648998	16.6696459465202	sp|Q9Y2E5|MA2B2_HUMAN
sp|Q9Y2Q0|AT8A1_HUMAN	NA	NA	12.238839509406	NA	NA	NA	NA	11.6691736535813	NA	14.0669583115764	NA	12.1974329700194	sp|Q9Y2Q0|AT8A1_HUMAN
sp|Q9Y2S2|CRYL1_HUMAN	15.0294601562138	13.6564597755167	15.3546519724941	14.4454472465917	13.9922111908199	16.6425510806154	13.3194892172088	15.0154513881713	16.2010149389713	15.0898420601884	16.108044701017	16.2002478372379	sp|Q9Y2S2|CRYL1_HUMAN
sp|Q9Y376|CAB39_HUMAN	13.1157361733884	14.4077098284052	15.1039165788892	13.2003780928211	13.885095002317	15.1567257845695	14.018762917024	14.3660363401576	13.9594826092118	14.4953562128953	14.1187097200302	15.8571272160857	sp|Q9Y376|CAB39_HUMAN
sp|Q9Y3B3|TMED7_HUMAN	14.4069096005323	NA	15.1957673399546	15.9154851151738	13.8365798059947	15.1532734797433	14.2427580989397	15.4127932546771	14.7780698841972	14.1454647616625	14.5184260446043	14.6889137396245	sp|Q9Y3B3|TMED7_HUMAN
sp|Q9Y3C6|PPIL1_HUMAN	14.4436931242557	NA	NA	NA	NA	12.6530947916176	NA	NA	NA	NA	NA	NA	sp|Q9Y3C6|PPIL1_HUMAN
sp|Q9Y3Q3|TMED3_HUMAN	14.8351361773415	14.6490572806949	NA	15.6356178257731	NA	NA	13.6779326623665	13.9577059837582	NA	13.3949876116432	14.6518643309234	15.5010218525185	sp|Q9Y3Q3|TMED3_HUMAN
sp|Q9Y490|TLN1_HUMAN	17.980664898694	17.6121619874042	17.4895984667063	17.9664834627509	15.894232507763	18.6557327779757	15.0580988024577	13.2242613931425	17.1227437485097	13.4774718313872	12.7453243934089	13.257805987752	sp|Q9Y490|TLN1_HUMAN
sp|Q9Y4C0|NRX3A_HUMAN	13.4803555159948	13.5476482430064	14.1678171876022	14.261846596644	14.4009723034132	13.9151518534141	14.2240960560666	15.6858327644801	14.5834351330774	16.8464121070515	16.4424310040281	15.2390577035294	sp|Q9Y4C0|NRX3A_HUMAN
sp|Q9Y4D7|PLXD1_HUMAN	NA	NA	NA	NA	15.1490790174696	NA	15.3571408203939	14.924002003087	14.1753408384953	15.3584556817819	16.784525695075	15.2583594983897	sp|Q9Y4D7|PLXD1_HUMAN
sp|Q9Y4E6|WDR7_HUMAN	NA	NA	15.6023243363112	14.433185754295	13.1884572721832	12.4038995881854	12.5930425381455	16.731469579945	12.6611800405907	NA	14.0973227674192	10.3846037825692	sp|Q9Y4E6|WDR7_HUMAN
sp|Q9Y4E8|UBP15_HUMAN	15.1183520852234	15.2163637052724	15.6388965890672	16.8324359301829	14.6909844002428	15.6705467134995	13.024045076479	NA	14.855886152974	NA	NA	NA	sp|Q9Y4E8|UBP15_HUMAN
sp|Q9Y4L1|HYOU1_HUMAN	16.5542517851931	14.5172693624521	16.6598749762348	15.5387048611523	14.2373486444716	15.739233926845	13.5122029890642	13.7232584918912	16.6484753870901	12.1699009743517	12.5744140373829	15.4434781821051	sp|Q9Y4L1|HYOU1_HUMAN
sp|Q9Y512|SAM50_HUMAN	NA	NA	NA	NA	11.6151352840471	NA	12.556957255103	13.9064941416982	12.8134223202529	12.3822045932786	14.1853911924276	12.3449725350048	sp|Q9Y512|SAM50_HUMAN
sp|Q9Y561|LRP12_HUMAN	NA	NA	NA	NA	13.1473146119581	NA	14.4725294857516	13.673908851919	NA	13.3704177153724	NA	NA	sp|Q9Y561|LRP12_HUMAN
sp|Q9Y5C1|ANGL3_HUMAN	14.9742293442732	12.2949429599968	14.1142129880028	13.3302867630939	13.535835717907	14.2997498602489	NA	14.0931428995907	13.5018485088692	NA	14.9405129206165	15.4393568056692	sp|Q9Y5C1|ANGL3_HUMAN
sp|Q9Y5F6|PCDGM_HUMAN	NA	NA	NA	NA	NA	NA	NA	12.569344820867	NA	12.6877870792937	11.9903674208963	13.6974932206792	sp|Q9Y5F6|PCDGM_HUMAN
sp|Q9Y5G7|PCDG6_HUMAN	NA	NA	NA	NA	NA	NA	NA	12.970100280583	NA	NA	NA	12.7173675394703	sp|Q9Y5G7|PCDG6_HUMAN
sp|Q9Y5K6|CD2AP_HUMAN	12.2619164675233	NA	12.9197138895321	12.2163678879372	11.4902992110147	12.4433960319345	11.9691903679695	12.5879263993503	11.7504671842416	11.8326943617832	12.6581750021662	14.7029785387	sp|Q9Y5K6|CD2AP_HUMAN
sp|Q9Y5K8|VATD_HUMAN	NA	9.46896818298163	12.1951852949704	NA	NA	NA	10.9432264948875	NA	11.3855707283361	11.2446407789291	NA	13.4979115812557	sp|Q9Y5K8|VATD_HUMAN
sp|Q9Y5X1|SNX9_HUMAN	17.0938098409342	16.9496588644393	15.5359679243256	15.2472031579748	12.8515757113221	NA	NA	NA	15.0459474046665	NA	NA	13.9252334155832	sp|Q9Y5X1|SNX9_HUMAN
sp|Q9Y5X3|SNX5_HUMAN	13.0542091261733	NA	11.7132931398508	NA	NA	NA	NA	NA	NA	NA	NA	NA	sp|Q9Y5X3|SNX5_HUMAN
sp|Q9Y5Y6|ST14_HUMAN	NA	11.3838691743702	NA	NA	NA	NA	NA	11.8894462523977	11.7141953273265	12.366848354129	12.4085069565357	13.3152855363289	sp|Q9Y5Y6|ST14_HUMAN
sp|Q9Y5Y7|LYVE1_HUMAN	20.0267468794641	20.5858308438161	21.6292485548252	22.7045694463654	23.7538442418367	22.128845358693	21.8210615250156	23.2414353169104	21.7813672981621	22.8187606501446	23.4525997159002	21.1858041087693	sp|Q9Y5Y7|LYVE1_HUMAN
sp|Q9Y5Z4|HEBP2_HUMAN	18.0368320349169	17.5591893639897	17.354181661038	18.4987753854934	16.8685160625495	17.0941711943589	15.3896663303923	15.3176656356494	16.0082436821444	14.1744458168004	13.7391016873265	15.5293316247658	sp|Q9Y5Z4|HEBP2_HUMAN
sp|Q9Y617|SERC_HUMAN	14.6689992574128	NA	14.9622206527631	NA	NA	15.4245671347951	NA	13.8307528629004	15.4441024601512	13.5755248780589	15.1052504921581	15.3807070434234	sp|Q9Y617|SERC_HUMAN
sp|Q9Y623|MYH4_HUMAN	14.9702091527871	NA	14.8854628367873	NA	NA	NA	14.8837339990855	NA	14.5434949533894	NA	NA	14.1789458892347	sp|Q9Y623|MYH4_HUMAN
sp|Q9Y624|JAM1_HUMAN	17.6842875450955	15.1144821192502	15.9075181092575	16.6098817499409	14.4431284924239	14.5181651261447	16.3528891819684	16.6145816529046	16.9474609541983	15.3979277906482	17.4667261418288	16.0014988685698	sp|Q9Y624|JAM1_HUMAN
sp|Q9Y646|CBPQ_HUMAN	18.2875947206798	18.0108901004424	18.7573774107944	17.5129460879467	18.0764850637284	18.6907813682654	18.3693966712889	17.7557829504067	18.3208043009258	18.5438928908097	19.5163966520278	20.0008255615916	sp|Q9Y646|CBPQ_HUMAN
sp|Q9Y653|AGRG1_HUMAN	14.0501153520741	12.0263653808485	14.0304410583592	12.8217475776069	12.0895202474795	14.7419621909531	13.360051546948	12.9125487706321	13.7059601061642	13.2014923092457	14.7531810537268	16.8096443107769	sp|Q9Y653|AGRG1_HUMAN
sp|Q9Y678|COPG1_HUMAN	NA	NA	NA	NA	12.7108472654708	12.2159625314037	NA	NA	11.9596258827795	12.0968472695396	NA	NA	sp|Q9Y678|COPG1_HUMAN
sp|Q9Y696|CLIC4_HUMAN	13.9252282090815	12.9642554115401	13.8043589685425	12.1119224001879	12.4615694431588	15.3826749096717	NA	12.9802899314263	13.3216211428096	NA	12.7370422951982	NA	sp|Q9Y696|CLIC4_HUMAN
sp|Q9Y6C2|EMIL1_HUMAN	14.7431197820938	NA	14.6270662795774	14.2553132470646	13.2672769333764	13.5140344344548	11.8817873576322	11.8886426686931	14.7218873871665	12.1145742002311	12.1347829115624	14.5386753213401	sp|Q9Y6C2|EMIL1_HUMAN
sp|Q9Y6N7|ROBO1_HUMAN	NA	NA	10.0211497427816	12.4217059324149	NA	NA	11.7876015162604	10.9650759917186	NA	NA	NA	13.5872631133723	sp|Q9Y6N7|ROBO1_HUMAN
sp|Q9Y6Q6|TNR11_HUMAN	NA	NA	NA	NA	NA	NA	15.1992406032876	15.8191449638338	NA	14.8022462174682	15.4854838119827	NA	sp|Q9Y6Q6|TNR11_HUMAN
sp|Q9Y6R7|FCGBP_HUMAN	17.9373860571071	13.8012591120543	17.0852232771211	17.2792813781179	14.4763118995343	15.7918461361516	19.9654938974517	16.3564394028096	17.9195048487652	17.4431256898717	15.5666196117098	18.6601058226602	sp|Q9Y6R7|FCGBP_HUMAN
sp|Q9Y6U3|ADSV_HUMAN	NA	12.4926023296495	12.3869051609685	NA	14.0099731513125	13.2425987897316	13.1490592487588	13.625871728686	14.4133579214461	NA	NA	12.4077250219879	sp|Q9Y6U3|ADSV_HUMAN
sp|Q9Y6W3|CAN7_HUMAN	NA	NA	12.2168235427143	12.3875476172722	12.3986945667806	12.6561053015675	12.9080506675576	14.783700532357	NA	12.9453135618916	15.2658081935547	16.0185861417964	sp|Q9Y6W3|CAN7_HUMAN
sp|Q9Y6W5|WASF2_HUMAN	NA	NA	NA	11.5661904249121	NA	14.0482544527695	NA	NA	NA	NA	NA	12.5484188581515	sp|Q9Y6W5|WASF2_HUMAN
sp|Q9Y6X5|ENPP4_HUMAN	10.0087275640789	12.8127154521563	11.7824584712629	11.7645891353365	10.0723791179419	12.6706635154812	12.2690467054137	13.4932392503703	11.7792225656638	13.1801066481288	14.3789760226744	13.1244684288034	sp|Q9Y6X5|ENPP4_HUMAN
sp|Q9Y6Z7|COL10_HUMAN	NA	NA	NA	NA	NA	NA	NA	14.1105989270957	NA	13.4823992858173	15.0885179729171	NA	sp|Q9Y6Z7|COL10_HUMAN
