# Supplementary material for: Urinary proteome analysis of acute kidney injury in post-cardiac surgery patients using enrichment materials with high-resolution mass spectrometry
Source: Front Bioeng Biotechnol. 2022 Sep 13;10:1002853. doi: 10.3389/fbioe.2022.1002853 (PMC9513377; doi:10.3389/fbioe.2022.1002853)
Supplement: Supplementary file 9 [file Table3.xls]

PeptideSequence	PrecursorCharge	ProteinGroup	AKI-Day1_2	AKI-Day1_4	AKI-Day1_6	AKI-Day1_8	AKI-Day1_11	AKI-Day1_12	Before-AKI_1	Before-AKI_3	Before-AKI_5	Before-AKI_7	Before-AKI_9	Before-AKI_10
AAAAAAALQAK	2	sp|P36578|RL4_HUMAN	NA	12.9278592391796	NA	NA	NA	NA	NA	NA	NA	NA	NA	NA
AAAATGTIFTFR	2	sp|P05154|IPSP_HUMAN	20.1926405483564	20.2753049593613	18.7513461081319	19.7643757164016	19.5729692976856	21.5037432687224	17.9022772086823	19.9911036717062	19.648333656782	21.580320111486	20.618548950667	22.7538722991261
AAAGALEGVWLAVR	2	sp|Q5IJ48|CRUM2_HUMAN	NA	12.9961192386918	NA	14.1702430685097	14.0266079743585	13.0680044658853	13.801826597268	14.2190305974472	12.0248347939042	15.4213763369624	14.8404252928643	16.1778611788354
AAAHQLC[Carbamidomethyl (C)]LK	2	sp|Q53GG5|PDLI3_HUMAN	11.4271065838628	10.0653991961675	13.0263259019639	12.4536896269661	NA	NA	NA	NA	15.1733512243515	NA	NA	NA
AAALEAMKDYTK	2	sp|P31948|STIP1_HUMAN	NA	14.7815073474271	NA	NA	NA	NA	NA	NA	NA	NA	NA	NA
AAALEFLNR	2	sp|P31948|STIP1_HUMAN	18.2972137354988	15.3817243688661	13.8574130717169	13.593388298782	13.4818201666082	13.6564175122421	14.1385252225514	14.4933585487501	14.2653671624106	13.0197467430459	13.8376720404428	15.193159535355
AAAQLLQSQAQQSGAQQTK	2	sp|Q9NVA2|SEP11_HUMAN	NA	10.8613376510345	NA	NA	NA	11.271477519085	NA	10.7777891147172	NA	11.0775952326924	NA	13.3575977030164
AAC[Carbamidomethyl (C)]GPSSC[Carbamidomethyl (C)]YALFPR	2	sp|Q9HCU0|CD248_HUMAN	NA	NA	NA	NA	14.9026900721457	NA	18.4485810455313	19.277718134305	17.8561479070244	19.057969944302	18.4333832411002	16.5831477240527
AADDTWEPFASGK	2	sp|P02766|TTHY_HUMAN	25.7199871601225	22.2348263079038	24.0616858517854	22.3173470097966	21.6395069809902	24.0914494514047	22.2907273662302	20.1215388648074	24.4179139532333	19.5141011744191	20.0445210306502	20.3870496345487
AADHDVGSELPPEGVLGALLR	2	sp|Q9UHG2|PCS1N_HUMAN	16.484768403516	14.1423278491935	16.3850776367121	NA	14.0039053054411	17.7618184130258	16.6676968886662	17.0579292347138	NA	15.9650680660429	NA	20.2534758620673
AADHDVGSELPPEGVLGALLR	3	sp|Q9UHG2|PCS1N_HUMAN	16.0725269910798	14.091564214721	15.768390211617	13.1000644241346	NA	16.8831714809405	16.0600857319273	16.234718346313	10.9914893311947	12.998990748647	12.8349600705213	19.7388381243295
AADLLLHSK	2	sp|Q92673|SORL_HUMAN	NA	NA	NA	NA	NA	NA	NA	NA	NA	NA	14.0647357957027	NA
AAEDLFVNIR	2	sp|Q9Y2A7|NCKP1_HUMAN	NA	NA	NA	NA	NA	NA	NA	NA	NA	NA	NA	13.3117270314554
AAFGQGSGPIMLDEVQC[Carbamidomethyl (C)]TGTEASLADC[Carbamidomethyl (C)]K	3	sp|Q08380|LG3BP_HUMAN	NA	13.7021383896573	NA	14.5865044699188	15.2642929145884	NA	16.9583736079582	19.7152129144537	16.2432327986015	19.6277185570541	20.5922687104538	15.8319359409441
AAFGQGSGPIM[Oxidation (M)]LDEVQC[Carbamidomethyl (C)]TGTEASLADC[Carbamidomethyl (C)]K	3	sp|Q08380|LG3BP_HUMAN	NA	NA	NA	NA	NA	NA	NA	13.0191827784313	NA	NA	14.7012963321619	NA
AAFTEC[Carbamidomethyl (C)]C[Carbamidomethyl (C)]QAADK	2	sp|P02768|ALBU_HUMAN	NA	14.7144439444959	16.9841583171696	18.0352246830681	23.9190190491555	14.4528948040636	24.5110028725153	23.873595668893	24.3449298842773	25.2151842657339	26.5180977891961	19.8707953584375
AAGC[Carbamidomethyl (C)]DFTNVVK	2	sp|P52758|RIDA_HUMAN	15.3209339266479	NA	15.1762884629637	14.7684357893814	16.2993218301324	NA	15.759646226369	14.5397852779012	17.2906848526815	15.6996128043637	17.5518914100207	15.7887560831528
AAGLLSTYR	2	sp|P39059|COFA1_HUMAN	19.8673408923104	15.4487983114461	18.014900813249	16.7972502098618	NA	17.9545607489962	NA	NA	17.8645586105348	15.6069088621997	15.7063652379268	NA
AAGVPSATITWR	2	sp|P98160|PGBM_HUMAN	18.9966302583165	17.865199232595	17.7353325598899	17.9529178621815	15.5759833226247	17.8799008746791	16.5333907520609	16.1801431262297	18.3010066701879	14.8350803946422	14.8153931636972	16.9361385809492
AAIVHNVDSDDLISMGSNDIEVLK	3	sp|O43567|RNF13_HUMAN	15.0152551800084	14.9258775743675	15.170087767886	14.9565958688829	15.6310982351083	15.2108722538713	17.1303578341509	17.7009510426564	15.5903680806455	17.5044814478826	19.3652423163404	18.9265565404076
AAIVHNVDSDDLISMGSNDIEVLKK	3	sp|O43567|RNF13_HUMAN	NA	NA	NA	NA	NA	NA	NA	NA	NA	NA	NA	13.8997278316099
AALAAFNAQNN[Deamidation (NQ)]GSNFQLEEISR	2	sp|P02765|FETUA_HUMAN	16.6475832977497	14.1358032602446	15.8514237033062	16.5361915599264	13.0878817968526	16.733406466684	13.417525181062	NA	13.4808932831238	NA	NA	12.7323872696984
AALAQLLK	2	sp|O43155|FLRT2_HUMAN	NA	NA	NA	NA	10.9497365796964	10.9410821427034	12.6307702736793	14.4002589302323	NA	NA	13.1986715561983	13.6675821476409
AALDGTPGMIGYGMAK	2	sp|P09417|DHPR_HUMAN	15.6471375240641	16.0812097112111	15.4274142063102	14.5564744985127	NA	16.0684605577355	13.5395504426523	13.3179215338362	14.5867822792463	NA	13.883478602923	15.4662350680351
AALQVPEHTAFGTR	2	sp|Q96JQ0|PCD16_HUMAN	NA	14.4395078804068	NA	NA	16.4124653110844	15.5952141541858	16.4127333211604	17.6457154749838	15.3037818803887	17.1624789951135	18.3778071103642	19.6579119950348
AALRPAVSSSDQQSLIR	3	sp|Q8IZA0|K319L_HUMAN	12.0289984660654	NA	NA	NA	NA	NA	NA	NA	NA	NA	NA	12.179495198809
AAMAQVIGDR	2	sp|Q02083|NAAA_HUMAN	NA	NA	NA	NA	11.2501382670381	NA	NA	NA	NA	13.8201815985465	13.2362648231955	NA
AANALC[Carbamidomethyl (C)]AGMR	2	sp|Q8WWA0|ITLN1_HUMAN	NA	NA	NA	NA	NA	NA	NA	14.4541600413174	NA	12.834417224857	NA	NA
AANGVVLATEKK	2	sp|P25787|PSA2_HUMAN	NA	11.9735724294894	NA	NA	NA	NA	NA	NA	NA	NA	NA	NA
AANKEATQEAFMKR	3	sp|P05062|ALDOB_HUMAN	13.6231242988277	NA	NA	NA	NA	NA	NA	NA	NA	NA	NA	NA
AAPSVTLFPPSSEELQANK	2	sp|A0M8Q6|IGLC7_HUMAN	27.7315715438701	27.9152598737018	27.9861453091375	28.8359383789589	28.3212028531474	28.3405485696799	27.8000452012714	28.6865537610266	27.9595491169171	28.437673332424	27.8648572096474	27.0262021433429
AAPSVTLFPPSSEELQANK	3	sp|A0M8Q6|IGLC7_HUMAN	21.7164657394768	22.7342814365701	22.8841603162263	21.730916056366	21.2851691196148	21.855366072184	21.4674222041295	23.5550564116741	22.8491725281964	21.714265969471	20.9957531038481	21.933850077663
AAQAAVASYNMGSNSIYYFR	2	sp|Q15828|CYTM_HUMAN	24.4522172259316	23.1223459445761	24.488722575995	24.8541399924127	20.2404968160247	24.2444795499401	20.3802306159736	20.0990799615478	23.2997041137832	18.1895955715886	19.2922412500793	19.4034842757943
AAQAAVASYNMGSN[Deamidation (NQ)]SIYYFR	2	sp|Q15828|CYTM_HUMAN	21.8670947197396	19.0703219752585	21.6352746186498	21.8825397844899	17.7314292561237	20.5853781479544	17.7752660734426	17.6573052271592	21.0698272306604	16.2170030187563	18.9955679448812	16.874499342742
AAQAAVASYNM[Oxidation (M)]GSNSIYYFR	2	sp|Q15828|CYTM_HUMAN	19.9773648584362	17.8260203222255	20.6293946437654	20.750669233161	18.053285879039	20.3731237006667	19.2112338763808	17.3155940453158	22.1578155161219	14.9968056358694	15.6050423482698	17.3001963433627
AAQAAVASYNM[Oxidation (M)]GSN[Deamidation (NQ)]SIYYFR	2	sp|Q15828|CYTM_HUMAN	17.8848103642139	17.1978671301994	18.012619746688	20.1100264812111	15.6948454876712	16.864473338343	18.5860892893445	16.6828185372419	19.9129290175939	14.363853914409	14.8813807748544	16.6771814644778
AAQAAVASYN[Deamidation (NQ)]MGSNSIYYFR	3	sp|Q15828|CYTM_HUMAN	18.8770018223776	18.4845962952591	20.1045300430547	16.5432817850458	13.802092140997	18.3854841361361	15.3761849574595	16.1943966285438	18.7081575172562	NA	NA	15.5288868070978
AAQAAVASYN[Deamidation (NQ)]MGSN[Deamidation (NQ)]SIYYFR	2	sp|Q15828|CYTM_HUMAN	21.107001139757	18.3175603650371	20.8791689140281	21.132057367337	16.9647761564157	19.760130867533	17.0335928817362	16.9184952708731	20.3067545923344	15.5137500735909	14.2416860037986	16.048681920371
AAQAAVASYN[Deamidation (NQ)]M[Oxidation (M)]GSNSIYYFR	2	sp|Q15828|CYTM_HUMAN	18.2519354966439	15.2719382191811	18.3790802091482	18.3153548137837	16.073603903472	17.1835326338929	17.0991801362867	16.0096066371749	20.275306109059	13.5666937265051	14.9218179354537	15.079318796511
AAQAAVASYN[Deamidation (NQ)]M[Oxidation (M)]GSNSIYYFR	3	sp|Q15828|CYTM_HUMAN	NA	NA	NA	NA	NA	NA	NA	NA	16.6166639712715	NA	NA	NA
AAQC[Carbamidomethyl (C)]DPC[Carbamidomethyl (C)]IPGVSFSPDHHTR	2	sp|P26842|CD27_HUMAN	NA	NA	NA	NA	15.2406500363442	NA	17.5434884177914	20.3894945665143	17.5509391158109	19.7698121569169	20.5276399521656	15.7941863485224
AAQC[Carbamidomethyl (C)]DPC[Carbamidomethyl (C)]IPGVSFSPDHHTR	3	sp|P26842|CD27_HUMAN	NA	NA	NA	NA	16.4257042231569	NA	18.4289710301319	20.4371279129992	17.6959747958618	20.5365805295034	21.3094583928345	16.3114740795717
AAQGLLAC[Carbamidomethyl (C)]GVAQGALR	2	sp|O75594|PGRP1_HUMAN	20.5255795822256	19.049515793844	21.3157145602349	21.4771490384064	21.5129755373357	19.6536202311751	23.0687268266537	23.2931411283139	23.1875976428331	22.3385761215187	22.0979529742405	21.2404523845054
AAQGLLAC[Carbamidomethyl (C)]GVAQGALR	3	sp|O75594|PGRP1_HUMAN	12.7803661932022	13.0304825352519	15.7907014978584	14.3098122934022	14.2650933510888	13.4621342753302	16.2027567408381	17.759005264297	17.6201172786256	15.1386672048401	15.1668222764053	15.6519075602393
AAQ[Deamidation (NQ)]GLLAC[Carbamidomethyl (C)]GVAQGALR	2	sp|O75594|PGRP1_HUMAN	NA	NA	NA	NA	NA	NA	14.0781000729843	14.514509831162	13.7297389194826	NA	13.3844211586747	NA
AASDIAMTELPPTHPIR	2	sp|P62258|1433E_HUMAN	NA	NA	NA	14.7513861658082	NA	13.7325222949742	15.2226642810264	16.1024550960331	15.4134309542023	15.7682492313728	16.5268191791708	18.053215858992
AASDIAMTELPPTHPIR	3	sp|P62258|1433E_HUMAN	14.6501579136063	NA	NA	NA	NA	NA	NA	14.6151626108356	15.1636344627373	NA	NA	17.0316775564582
AASGFNAMEDAQTLRK	2	sp|P09525|ANXA4_HUMAN	13.1773362427993	13.6139094538659	NA	NA	NA	14.7670108752724	NA	NA	NA	NA	NA	NA
AASGFNAMEDAQTLRK	3	sp|P09525|ANXA4_HUMAN	12.3698008287257	13.7242983522624	NA	NA	NA	14.2505166828852	NA	NA	NA	NA	NA	NA
AASGTQNNVLR	2	sp|P10643|CO7_HUMAN	NA	12.9214157941151	NA	NA	NA	NA	12.2939891388668	NA	NA	10.8749695275388	11.356100871196	11.1593252978471
AASIFGGAKPVDTAAR	2	sp|P23588|IF4B_HUMAN	12.8023633440169	13.1584072674174	NA	NA	NA	NA	NA	NA	NA	NA	NA	NA
AASIFGGAKPVDTAAR	3	sp|P23588|IF4B_HUMAN	NA	13.0598882817469	NA	NA	NA	NA	NA	NA	NA	NA	NA	NA
AASNIIFSNGNLDPWAGGGIR	2	sp|Q9UHL4|DPP2_HUMAN	16.187049688914	16.8185579179182	17.4474037583058	15.7149080326938	17.9560552598607	18.8617027022804	15.7877419164199	15.5058518275955	17.7834702191884	17.7886265985081	17.4319109410874	16.9386534556239
AASQPGELKDWFVGR	3	sp|P16870|CBPE_HUMAN	15.9267885635418	16.8987208862967	NA	NA	NA	17.23282873897	NA	NA	NA	NA	NA	NA
AATQELALLISR	2	sp|Q92817|EVPL_HUMAN	12.335780245347	10.8924284851961	10.5863200942059	NA	NA	12.2507730363448	14.3626549422007	12.8339483810619	9.30266912232572	NA	NA	13.286476551491
AATVGSLAGQPLQER	2	sp|P02649|APOE_HUMAN	18.6748897465134	17.1466232075382	17.3034569669086	17.4058745324326	17.6486742504735	19.6048307871369	18.5478206926378	17.7094217137128	17.8065237478202	17.990799849971	17.4611708894205	19.5671264975043
AAVAWEAGKPLSIEEIEVAPPK	2	sp|P11766|ADHX_HUMAN	NA	NA	15.002852008287	NA	NA	15.0669136962521	14.1729750243707	14.3653116566295	NA	13.9319490546259	14.6910117065217	15.6162181934764
AAVAWEAGKPLSIEEIEVAPPK	3	sp|P11766|ADHX_HUMAN	NA	NA	15.2872276180781	NA	14.0727052009652	15.9367663941715	NA	14.7292439419733	15.0392141607668	NA	NA	15.9076971745942
AAVIAVTR	2	sp|P30613|KPYR_HUMAN	NA	14.6013220028096	NA	NA	NA	NA	NA	NA	NA	NA	12.8031497567672	12.6693723454128
AAVLEAMTAFR	2	sp|P13716|HEM2_HUMAN	14.7441274439188	20.9054983193265	15.3820521851332	NA	NA	15.7304286560134	NA	NA	NA	NA	13.1776759193945	14.3653173463321
AAVPIVNLK	1	sp|P39060|COIA1_HUMAN	16.9080811590282	11.5659880200442	16.2234842513097	16.1024929793084	13.3925012219027	14.7901602159602	14.0843468249997	14.332211097941	17.3962438991791	13.8064805666556	13.4988343964926	15.3636640636088
AAVPIVNLK	2	sp|P39060|COIA1_HUMAN	18.7494743758598	13.6282531449767	17.5667658331417	17.4710975140421	14.8757050120159	16.3686460663336	15.6354538929908	15.6810659877862	18.5884391823372	15.4687230700155	15.0597450946984	16.7545796525156
AAVPSGASTGIYEALELR	2	sp|P06733|ENOA_HUMAN	17.6734600038918	18.3971145966401	17.9695367984624	17.460716140319	18.1993613896555	18.3751859144319	18.5885977917408	17.8042921746383	18.5363104484325	17.040322874009	17.5153304409017	18.8691166533825
AAVPSGASTGIYEALELR	3	sp|P06733|ENOA_HUMAN	NA	14.9174400393394	14.02076474996	NA	NA	13.9170476252421	13.4349431196736	14.1534476703697	15.5047200795187	NA	NA	15.9485101819957
AAVPSGASTGIYEALELRDNDKTR	3	sp|P06733|ENOA_HUMAN	14.4814180480183	13.4051627813014	NA	NA	NA	13.3919633394257	NA	NA	NA	NA	NA	NA
AAVYHHFISDGVR	2	sp|P01024|CO3_HUMAN	14.2648552835012	17.5540830497174	13.7527792994218	NA	NA	NA	15.378276903354	NA	NA	NA	NA	NA
AAVYHHFISDGVR	3	sp|P01024|CO3_HUMAN	14.7488586485869	17.9983063882205	15.5027527742666	14.2425771706053	NA	NA	16.3050752105983	12.2732006158224	NA	NA	9.36355100497239	15.0017840337793
AAYLQETGKPLDETLKK	3	sp|P04083|ANXA1_HUMAN	14.9726377261341	14.3899382595253	NA	NA	NA	NA	16.6991637108108	NA	NA	NA	NA	12.6818562216663
AAYQVAALPK	2	sp|P52758|RIDA_HUMAN	17.7395343221899	17.2195083811769	17.2220080011496	16.8093162358076	16.7528036914263	16.9232159559683	NA	14.8572287302954	17.0651998323546	15.0540023202796	17.1391955920535	17.5645519232182
AC[Carbamidomethyl (C)]ADATLSQITNNIDPVGR	2	sp|P62873|GBB1_HUMAN	NA	NA	NA	NA	13.2268346049762	NA	14.4148678147668	16.2027303277718	14.201225464617	15.495439083679	15.8197359114324	15.0465954885229
AC[Carbamidomethyl (C)]ANPAAGSVILLENLR	2	sp|P00558|PGK1_HUMAN	NA	NA	NA	NA	NA	NA	16.7920857294312	16.7629119546153	16.6209141404545	16.4021968742456	17.1336169376769	14.7390960503197
AC[Carbamidomethyl (C)]ANPAAGSVILLENLR	3	sp|P00558|PGK1_HUMAN	NA	NA	NA	NA	11.7724323900599	NA	14.5713202710155	NA	NA	13.5931260297789	14.763022743815	13.0413628413693
AC[Carbamidomethyl (C)]C[Carbamidomethyl (C)]PGYWGSR	2	sp|Q9NY15|STAB1_HUMAN	NA	NA	NA	NA	NA	NA	NA	NA	NA	NA	15.3084563682364	NA
AC[Carbamidomethyl (C)]C[Carbamidomethyl (C)]TTQNC[Carbamidomethyl (C)]NLALVELQPDR	2	sp|O43278|SPIT1_HUMAN	NA	NA	NA	NA	NA	NA	12.6809664736491	13.4846861653462	12.8990628598986	14.2704242189574	13.8268182546743	NA
AC[Carbamidomethyl (C)]GAC[Carbamidomethyl (C)]PLWGK	2	sp|P10643|CO7_HUMAN	NA	NA	NA	NA	16.5007867683523	NA	17.9294969959525	19.1081149810945	17.6802170553642	20.2621367483655	21.2513254107838	14.6657649414109
AC[Carbamidomethyl (C)]GDSTLTQITAGLDPVGR	2	sp|P62879|GBB2_HUMAN	NA	NA	NA	NA	NA	NA	NA	16.916801835294	13.9574718434666	16.3873016196326	16.1572738291141	15.0046174770346
AC[Carbamidomethyl (C)]GDSTLTQITAGLDPVGR	3	sp|P62879|GBB2_HUMAN	NA	NA	NA	NA	NA	NA	NA	NA	NA	12.0824956167915	11.7400974698777	NA
AC[Carbamidomethyl (C)]LDYPVTSVLPPASLC[Carbamidomethyl (C)]K	2	sp|P53801|PTTG_HUMAN	NA	NA	NA	NA	NA	NA	15.7664033783808	17.9067806430472	NA	18.0588655442115	17.7415658766984	NA
AC[Carbamidomethyl (C)]LISMGYDLGEVEFAR	2	sp|Q08043|ACTN3_HUMAN	NA	NA	NA	NA	NA	NA	15.355394297816	NA	NA	NA	NA	NA
AC[Carbamidomethyl (C)]NLMIFDTR	2	sp|Q9H8J5|MANS1_HUMAN	NA	NA	NA	13.9450826383988	15.3795030015159	NA	13.3814109155908	14.7416242793362	15.7911054593153	15.0227953096315	13.8556724386665	NA
AC[Carbamidomethyl (C)]NLM[Oxidation (M)]IFDTR	2	sp|Q9H8J5|MANS1_HUMAN	NA	13.4426959246786	13.4278052492392	NA	NA	NA	NA	NA	NA	NA	NA	NA
AC[Carbamidomethyl (C)]PGGYHVYR	2	sp|P55259|GP2_HUMAN	NA	NA	NA	NA	NA	NA	14.5741392122571	16.1071338154869	15.288359569865	NA	NA	15.415153035748
AC[Carbamidomethyl (C)]PGGYYVYR	2	sp|Q8WWZ8|OIT3_HUMAN	NA	NA	NA	NA	NA	NA	NA	15.2756261724253	13.8987530730056	NA	18.0233139822253	16.1285715959938
AC[Carbamidomethyl (C)]SSLGVSGGTC[Carbamidomethyl (C)]R	2	sp|O15197|EPHB6_HUMAN	NA	NA	NA	NA	NA	NA	13.5692108094815	14.7696854636277	14.4362601876936	15.4469258587058	15.3315019135371	NA
ADDGRPFPQVIK	2	sp|P04075|ALDOA_HUMAN	14.4739729261298	17.8831714518488	15.5054807429137	15.1924689734828	14.3537237498142	14.9287474148749	16.2751296574794	14.4364659996749	14.9400134450362	13.3756575853233	13.9887998472218	15.2053972619416
ADDGRPFPQVIK	3	sp|P04075|ALDOA_HUMAN	NA	16.4398092854915	14.0995291770732	13.5154547084905	12.1504566556966	NA	14.7939242800044	13.4353146764478	13.3600789479078	NA	11.9429110130053	13.9782976640811
ADDKETC[Carbamidomethyl (C)]FAEEGK	2	sp|P02768|ALBU_HUMAN	NA	NA	17.1419308677203	15.9614847673842	22.147835862177	NA	22.5647357291055	21.973898346191	22.3889890522266	23.0302434393216	24.751560619537	18.8047547102457
ADDKETC[Carbamidomethyl (C)]FAEEGK	3	sp|P02768|ALBU_HUMAN	NA	NA	15.1910475610781	13.1224749300561	19.6094996224299	NA	20.3965702027507	19.6407333459164	19.7507840254875	20.3045578036105	21.8208146841379	15.6960124241533
ADEDPIMGFHQMFLLK	3	sp|P61970|NTF2_HUMAN	17.5510325712768	18.1589166587802	18.1418764418389	17.8218864700707	16.886260257685	18.2519986200415	14.9537569412505	15.2198392251402	16.168304386107	15.4476597581478	16.1716104332032	15.7825076076735
ADEDPIM[Oxidation (M)]GFHQMFLLK	3	sp|P61970|NTF2_HUMAN	13.2577399727639	13.3780407210255	12.9535338992676	13.1461891190376	13.3020554577808	14.604116532943	11.8926228403187	NA	13.2932929760634	NA	14.44606886155	13.4616055737485
ADEDPIM[Oxidation (M)]GFHQM[Oxidation (M)]FLLK	2	sp|P61970|NTF2_HUMAN	NA	NA	NA	14.5235028024922	13.8249585286656	14.2846555212599	14.2753774278423	NA	16.0224818656508	NA	17.7428284414113	16.0184059478907
ADEDPIM[Oxidation (M)]GFHQM[Oxidation (M)]FLLK	3	sp|P61970|NTF2_HUMAN	15.2688349271626	NA	14.041436122635	13.2366879299388	NA	14.513557174677	15.2747257333386	15.6311083928415	14.7646105780329	14.7559372663747	16.4193501317118	NA
ADEGWYWC[Carbamidomethyl (C)]GVK	2	sp|P01833|PIGR_HUMAN	17.3179295409438	16.192353014205	17.5849403733995	18.3116433472693	19.8833091673644	16.7286017012772	22.3131857052699	21.7536051028067	20.8274022473462	21.803614795519	21.6658836628216	20.4160381157358
ADFLEQPVLGFVR	2	sp|P02730|B3AT_HUMAN	13.7599531815299	18.7399030681467	13.2625073659551	15.2073775643741	12.9817896398183	NA	15.285895754149	NA	12.7997903444216	NA	NA	NA
ADFSGMSQTDLSLSK	2	sp|P35237|SPB6_HUMAN	14.4713294517432	NA	13.6185120481785	NA	NA	13.5257309427628	NA	12.5864482485667	14.1972929861853	13.0315325443575	13.0109704184958	13.3146170234147
ADGFLC[Carbamidomethyl (C)]EFHFPATC[Carbamidomethyl (C)]R	2	sp|P07204|TRBM_HUMAN	NA	NA	NA	NA	14.9298751937948	NA	15.374837837879	16.4263797269977	15.4836569827193	16.7304724340777	17.8887368110784	13.7045113498722
ADGFLC[Carbamidomethyl (C)]EFHFPATC[Carbamidomethyl (C)]R	3	sp|P07204|TRBM_HUMAN	NA	NA	NA	NA	NA	NA	15.1697552581408	16.1004160989513	14.9907281951527	16.061293790548	17.3175929136045	12.7025162559703
ADGLAVIGVLMK	2	sp|P00915|CAH1_HUMAN	27.0109711121939	25.7723863162173	25.6345963507093	26.0541056058914	25.3274119002584	25.8657220248311	21.5525466826514	21.3121208941724	25.7740493384032	22.7560405139254	20.0903664318476	17.1194788726351
ADGLAVIGVLM[Oxidation (M)]K	1	sp|P00915|CAH1_HUMAN	17.8890606223968	16.6296219080394	17.0711924926034	19.7847984695295	17.9864789418724	18.8287791460715	15.5813253220363	13.5700878241763	21.0512260320647	14.5538614623167	14.304128180911	NA
ADGLAVIGVLM[Oxidation (M)]K	2	sp|P00915|CAH1_HUMAN	21.2221653418404	19.1675663519124	19.5473310221056	22.4684746499751	20.9958967121872	21.4698358333669	18.1001106514178	15.6887803490288	22.9331515830605	16.9276832723042	16.986055737151	12.7852696477067
ADGMLHISGLSSVDAGAYR	3	sp|Q9NR99|MXRA5_HUMAN	NA	NA	12.943335808542	NA	NA	NA	12.6863739649022	NA	NA	NA	NA	NA
ADGSPVKVGVETTKPSK	3	sp|A0M8Q6|IGLC7_HUMAN	14.1110758179346	NA	NA	NA	NA	NA	NA	NA	NA	NA	NA	NA
ADGSYAAWLSR	2	sp|P0C0L5|CO4B_HUMAN	19.3163692216409	18.0439158502654	20.3837762257473	18.7430389992251	19.9268890783298	19.6492434532554	18.5414950293161	17.5746451175195	21.1541162902582	17.843555324408	18.1941768996467	17.5068038208733
ADHDALLFHLK	2	sp|P07307|ASGR2_HUMAN	18.1978239015301	NA	15.6976943307377	NA	NA	NA	NA	NA	13.8702009030267	NA	NA	NA
ADILQVGLR	2	sp|Q9H074|PAIP1_HUMAN	NA	12.6311775481996	12.4065956518295	NA	11.6506491834816	12.0335761541943	11.0760917164718	11.3638983762972	12.150939198729	NA	11.553950532648	12.1329097559804
ADLAAQYTTVGR	2	sp|P51688|SPHM_HUMAN	15.2440544643353	17.4849315295095	18.122328797248	16.530908513843	16.9059254941188	18.1368420788063	16.5243884059563	17.4586220783382	18.0625470334538	18.0151771781018	18.7047095101203	18.2034564785373
ADLGALELWR	2	sp|Q99523|SORT_HUMAN	13.9397566033873	13.282062139012	13.5087877308029	13.8692823850606	13.8058368688312	14.4783865057385	14.5817440507852	13.6907360211331	13.9465006225361	14.3038196623254	14.0520633183577	15.7475330099915
ADLHAVQGWAAR	3	sp|P26022|PTX3_HUMAN	13.2069235934358	NA	NA	NA	NA	NA	12.2294387025357	NA	NA	NA	NA	NA
ADLIAYLK	2	sp|P99999|CYC_HUMAN	12.4310955702879	NA	14.2328323703997	14.2335446086161	15.2616280884894	13.1439701065396	14.9407401471648	11.9354917931892	13.0957344354135	11.7316198207686	12.0553984263109	15.4152160176698
ADLINNLGTIAK	2	sp|P08238|HS90B_HUMAN	15.0190242014394	14.3267949969964	16.4360825263068	16.0205456888153	15.1698728472331	17.0955003043521	15.5092833675022	15.2051010250196	16.5090761571457	14.8832244694999	15.5231831637377	17.0931225914199
ADLSGITGAR	2	sp|P01011|AACT_HUMAN	24.0480749679996	22.4088389289044	24.1128351397388	23.7622609753156	23.1760528847438	25.0020912902299	20.7777477906422	21.7250906738096	24.6334965552376	23.0749090441045	22.6836437882245	21.4741461087228
ADQVC[Carbamidomethyl (C)]INLR	2	sp|Q12805|FBLN3_HUMAN	NA	NA	NA	NA	17.4010437977492	NA	16.7732948701089	18.8705362737435	19.4061794233032	19.3938292251039	18.4453572211224	NA
ADRDQYELLC[Carbamidomethyl (C)]LDNTR	2	sp|P02787|TRFE_HUMAN	15.7277546003762	15.0891769215521	18.3715561478969	18.4073284135628	20.3266533530055	16.1114613687397	20.969734963254	18.9467532861766	21.3720852252974	21.7164644706668	20.8153072179625	16.7378567425746
ADRDQYELLC[Carbamidomethyl (C)]LDNTR	3	sp|P02787|TRFE_HUMAN	16.833576283703	16.2543926111492	19.1847037379633	19.5063645842631	21.0182508672649	16.6371925352972	21.8891846971403	19.9407221469343	22.2385461165421	22.4858084979295	21.7672491402601	17.8290749455147
ADTQTYQPYNKDWIK	2	sp|P84090|ERH_HUMAN	14.4741010116368	NA	NA	NA	NA	12.1429374384741	NA	NA	NA	NA	NA	NA
ADVLTTGAGNPVGDKLNVITVGPR	2	sp|P04040|CATA_HUMAN	NA	20.676501496843	NA	NA	NA	10.9421152579572	NA	NA	NA	NA	NA	NA
ADVLTTGAGNPVGDKLNVITVGPR	3	sp|P04040|CATA_HUMAN	13.1500592683849	20.8732065707951	NA	NA	NA	13.2887080796007	NA	NA	NA	NA	NA	NA
ADVTYAAMVVK	2	sp|P35475|IDUA_HUMAN	NA	14.7606479781061	NA	NA	14.0054273027114	NA	NA	NA	NA	NA	13.3902163336501	13.4039483478469
AEAGRPYEYYK	2	sp|P98172|EFNB1_HUMAN	18.8962224679015	18.1765445821921	18.3691193641332	19.7724670223444	18.2461852394863	18.8705698107611	18.0021606921626	18.0063706122036	18.1671830069971	18.0334284686912	18.3519043589429	18.4433009888779
AEAGSGGPGFTFTFR	2	sp|P25686|DNJB2_HUMAN	16.8667252299928	15.3487140962715	14.9577177866	15.7334386423915	NA	14.9459530518241	NA	NA	14.9112333049895	NA	NA	NA
AEAGVPAEFSIWTR	2	sp|P21333|FLNA_HUMAN	20.2387115061595	18.5274243830533	18.2313654193714	18.5173079435783	17.5133746129625	19.5430358142827	17.714958517152	16.2662326438987	17.3267288746224	16.6031541195028	15.1206109433697	16.2812568139474
AEAIGYAYPTR	2	sp|Q6UX73|CP089_HUMAN	NA	NA	15.2151334943159	NA	NA	NA	NA	NA	NA	NA	NA	14.4533941846457
AEALSEPLTKPVGK	2	sp|Q9Y6W3|CAN7_HUMAN	NA	NA	12.4033431724609	12.6465055888831	NA	NA	13.4895993355406	14.6776524546108	NA	13.5556202037655	14.8729934797773	16.018817029966
AEATTLHVAPQGTAMAVSTFR	2	sp|P07360|CO8G_HUMAN	20.1198463280416	17.2440250442546	20.9121239723495	19.2517336438736	14.8365266135371	17.516442864969	14.9853197312196	14.0745317308496	19.5576351590704	13.6731452613097	13.4089656447064	13.9731774045752
AEATTLHVAPQGTAMAVSTFR	3	sp|P07360|CO8G_HUMAN	20.3983139019987	17.3523672461842	20.7340365266445	19.1338385344734	15.2174660985677	17.9755702121442	15.2599441388835	13.8639313416927	19.3622099116583	13.8316753378749	12.9734536965596	NA
AEATTLHVAPQGTAM[Oxidation (M)]AVSTFR	3	sp|P07360|CO8G_HUMAN	14.6987408999361	NA	14.9516756295564	NA	NA	NA	NA	NA	16.6686235210028	NA	NA	NA
AEDTAVYYC[Carbamidomethyl (C)]AR	2	sp|P0DOX2|IGA2_HUMAN	16.8016073425029	17.0356610074133	18.7215054541941	18.8494919413767	21.5924088286602	18.1288515764982	21.9067971762571	22.2841239237428	21.6206212724221	22.6614472846098	22.5625075928487	19.4861402496978
AEEASHWLWSR	2	sp|O15031|PLXB2_HUMAN	NA	NA	13.7952657453101	14.511716054066	14.7161644613257	14.0494412005545	14.4160667152642	14.6257681388915	14.3472278626053	14.5417912360204	15.081381350477	15.5288481187523
AEEASHWLWSR	3	sp|O15031|PLXB2_HUMAN	NA	NA	NA	12.6680854065242	12.8091085855233	12.5237160393427	12.9096382848984	13.5221296264215	12.6393222876378	11.8447821604635	12.7155051694218	14.7309113497433
AEEDKIPLLVVGNK	2	sp|P11234|RALB_HUMAN	NA	NA	15.4517009234912	13.3914301013921	NA	NA	14.8571907417299	13.7070470470108	14.4809770188323	13.7906309871425	13.68183877806	15.4601370628283
AEEDKIPLLVVGNK	3	sp|P11234|RALB_HUMAN	NA	NA	13.9230940836923	NA	NA	NA	NA	NA	NA	NA	NA	14.3532586546404
AEELSIQVSC[Carbamidomethyl (C)]R	2	sp|Q9Y5Y7|LYVE1_HUMAN	NA	NA	17.2118862530382	17.4838158617682	21.6792880288091	NA	20.8952865002287	22.4622808883016	20.4879657060912	20.0096403743633	23.3469981955059	16.2871138696922
AEELVNTAPLTGVPQHVPVR	3	sp|Q24JP5|T132A_HUMAN	NA	NA	NA	NA	NA	12.8320017530428	NA	NA	NA	NA	NA	14.2270848509101
AEFAEVSK	2	sp|P02768|ALBU_HUMAN	25.191449303467	26.3617164376584	25.6004882393184	25.0926510210714	27.1412761743612	26.1927809955653	26.4975797341161	24.8519838471194	25.596982498503	25.3790405435783	26.9068121913504	25.9004793020556
AEFAEVSKLVTDLTK	2	sp|P02768|ALBU_HUMAN	17.9072089935913	18.8626351018247	13.2109964223402	13.9639102385914	NA	16.9034608547908	15.0732405696766	NA	13.9596739621507	NA	13.9656482298717	15.1451278933002
AEFAEVSKLVTDLTK	3	sp|P02768|ALBU_HUMAN	15.7597487509633	17.3634620340259	12.4914107035284	12.5941066024927	NA	15.2673028276246	13.1397838020835	NA	13.0491754154385	NA	12.3410573061962	13.980083966844
AEFFADVVPAVR	2	sp|Q9UHY7|ENOPH_HUMAN	16.6953374084208	16.5136351854483	17.1405717837566	18.0274898647136	18.3054011413806	16.8692547185576	15.9863686794808	16.4821617141403	17.7644111314725	17.1763007929283	15.5482005559983	14.9204218715896
AEFHQSVISR	2	sp|P32926|DSG3_HUMAN	NA	NA	NA	NA	NA	NA	14.1035163648411	NA	NA	NA	NA	NA
AEGALPLELATAR	2	sp|A0A1B0GUA5|SIM32_HUMAN	NA	NA	14.9119296767758	14.4677313383311	16.747020952259	NA	16.551142112653	17.2938674661347	15.008017121549	14.949851207461	15.5788128350881	17.6837563817891
AELQHIATDDNLVFTVPEFR	2	sp|P12111|CO6A3_HUMAN	14.1541130885831	14.1298332572545	14.5217420463994	15.7031452067054	15.9612207518523	13.2073414430477	NA	11.2806129075804	14.8413429444762	14.3130896948017	NA	NA
AELQHIATDDNLVFTVPEFR	3	sp|P12111|CO6A3_HUMAN	14.8147178369404	15.0510437173149	15.5118984491655	15.8754037285518	16.6600006396217	14.1717014502144	NA	NA	15.5060714189118	13.8846877617161	NA	NA
AEMADQAAAWLTR	2	sp|P0C0L5|CO4B_HUMAN	22.1303908321602	21.4378549719015	22.7976743818191	22.2800802855834	22.4008180254309	22.7832614846495	20.6377983882848	20.1762062565432	23.3136744964273	20.4143820692518	20.4650362244328	19.7179411758866
AEMADQAAAWLTR	3	sp|P0C0L5|CO4B_HUMAN	12.6986978289735	15.2245747355503	16.7228813847017	10.6135598261765	15.6866919392857	15.2026265110215	12.4267380956041	14.364985580606	17.1562425728039	NA	10.8149033079738	13.7684006893188
AEMADQASAWLTR	2	sp|P0C0L4|CO4A_HUMAN	NA	NA	NA	NA	NA	NA	NA	NA	13.5165830339186	NA	NA	NA
AEMLDHAVLLQVIK	2	sp|Q9HBR0|S38AA_HUMAN	NA	NA	NA	NA	NA	NA	NA	NA	NA	NA	NA	14.1342308679313
AEMTVFVR	2	sp|Q9Y5Z4|HEBP2_HUMAN	17.3641914151137	17.9103360540316	16.7430625611656	17.7015627504201	15.3227850016939	16.8160450531349	14.3693281270869	14.0170886944221	15.0751925979223	13.0352718629316	NA	12.4744590128933
AEM[Oxidation (M)]ADQAAAWLTR	2	sp|P0C0L5|CO4B_HUMAN	16.6415189265467	15.1872420970817	17.4153422497089	17.6436067320588	17.3628082673698	17.7672634194263	17.792920979748	15.450015670233	19.7377425445244	14.8531905041141	17.5177190696631	16.6820750542796
AEM[Oxidation (M)]ADQASAWLTR	2	sp|P0C0L4|CO4A_HUMAN	NA	NA	NA	NA	NA	NA	NA	NA	13.9367295372241	NA	NA	NA
AEM[Oxidation (M)]GIQLIVQDK	2	sp|Q9UQV4|LAMP3_HUMAN	NA	NA	NA	NA	NA	NA	NA	NA	NA	NA	NA	12.6933145103246
AEM[Oxidation (M)]IIEQNTDGVNFYNILTK	2	sp|Q9HB40|RISC_HUMAN	NA	NA	14.0684671164216	NA	14.0967767105929	14.129438985492	14.158894137008	NA	14.7574961241714	14.4208606562136	16.4220592057908	15.3084000370523
AEN[Deamidation (NQ)]GKLVIN[Deamidation (NQ)]GNPITIFQER	2	sp|P04406|G3P_HUMAN	NA	13.7595091730929	NA	NA	NA	14.2189042549668	NA	NA	NA	NA	NA	NA
AEPLAFTFSHDYK	3	sp|P04114|APOB_HUMAN	NA	13.9990259917629	NA	NA	NA	NA	11.7253375090575	NA	NA	NA	NA	NA
AEPTPLPQFPFADTPDTYK	2	sp|Q8WZ42|TITIN_HUMAN	14.3566585636232	12.2160304456781	15.7763632039544	14.6969967923962	NA	12.4533972405308	NA	NA	15.5679008647932	NA	NA	NA
AEQLFSSALC[Carbamidomethyl (C)]AAR	2	sp|Q96GD0|PLPP_HUMAN	NA	NA	NA	NA	14.806383500128	NA	14.5192053466981	NA	15.2088108755016	NA	NA	NA
AEQVIFVR	2	sp|Q92692|NECT2_HUMAN	18.7539090904584	18.9645821900604	19.9304403969686	20.0086334395449	18.6808966884309	19.801414366509	19.0410969829158	19.0430204120958	19.4819187473423	18.9788195567284	18.8925550747505	20.5935123922299
AESFFQTK	2	sp|P13798|ACPH_HUMAN	NA	16.0790256151188	14.7952928538859	NA	NA	14.0421842609222	NA	13.5264933762244	13.711256638459	NA	13.8608042442197	14.2097260823399
AEVGQNAYLPC[Carbamidomethyl (C)]FYTPAAPGNLVPVC[Carbamidomethyl (C)]WGK	3	sp|Q8TDQ0|HAVR2_HUMAN	NA	NA	NA	13.1677440148247	16.6070469780933	NA	17.1468218676228	19.0113506174882	17.2942350598329	18.231813513161	20.0469869941588	16.2327056690007
AFADHVVSAVR	2	sp|Q6ZMP0|THSD4_HUMAN	12.2971642597618	NA	NA	NA	NA	NA	NA	NA	NA	NA	NA	NA
AFAEALLLK	2	sp|P15428|PGDH_HUMAN	13.8210686205697	NA	NA	NA	NA	13.8914592311023	13.1826273288985	14.2523425455403	12.8684698664102	NA	NA	13.6989781050566
AFAGPSQKPETIELR	3	sp|P35443|TSP4_HUMAN	13.6190948979725	NA	NA	NA	NA	NA	NA	NA	NA	NA	NA	NA
AFAHLQVPER	2	sp|P98160|PGBM_HUMAN	NA	NA	NA	NA	NA	NA	NA	NA	NA	12.5233122652523	NA	NA
AFDITYVR	2	sp|P11047|LAMC1_HUMAN	13.3757155037918	13.8424093881009	13.7800756413354	14.9320847017995	13.97658128185	14.0494398675459	15.3778243276547	16.6253796158379	14.9980469985583	15.4371315195985	15.2329421914207	17.6909680423235
AFDMINR	2	sp|Q9H3G5|CPVL_HUMAN	16.7923509202899	16.7650057327288	17.0588553776179	15.3877698298108	17.8236610589719	18.0776939343371	16.3268047621252	16.8671867870164	17.9948186548974	17.2921738824724	17.145985203017	17.5739589930264
AFDMYSGDVMHLVK	2	sp|Q96BQ1|FAM3D_HUMAN	14.9091045658004	13.4628014720352	NA	NA	NA	13.3848355294092	NA	NA	NA	NA	NA	NA
AFDM[Oxidation (M)]INR	2	sp|Q9H3G5|CPVL_HUMAN	NA	NA	NA	NA	NA	NA	NA	NA	NA	NA	12.6026107521297	13.0215242730467
AFFAGSQR	2	sp|Q14697|GANAB_HUMAN	NA	12.1794746701531	NA	NA	NA	NA	NA	12.7437072198235	NA	14.4375365424025	NA	13.880786532065
AFGFSHLEALLDDSK	2	sp|Q96FW1|OTUB1_HUMAN	NA	NA	NA	NA	NA	NA	NA	NA	NA	NA	13.7365583856259	NA
AFGPGLEPTGC[Carbamidomethyl (C)]IVDKPAEFTIDAR	3	sp|Q14315|FLNC_HUMAN	NA	NA	NA	NA	NA	NA	NA	NA	15.6662283763049	NA	NA	NA
AFGPGLQGGSAGSPAR	2	sp|P21333|FLNA_HUMAN	16.8141117168963	15.3694083272391	NA	NA	NA	15.2621394899194	16.5340791804532	NA	NA	NA	NA	NA
AFIQLWAFDAVK	2	sp|P02760|AMBP_HUMAN	19.9733210727331	24.594603657084	19.763308340275	20.1876885365669	18.0212287795167	18.3806160314131	19.337218337218	18.3406996301789	20.1089786460634	25.0964692133425	25.5030260054472	16.8127678062509
AFLASPEYVNLPINGNGKQ	2	sp|P09211|GSTP1_HUMAN	NA	13.2658374081187	NA	NA	NA	14.0126041261751	NA	NA	NA	NA	NA	NA
AFLASPEYVNLPIN[Asn->Asp,Deamidation (NQ)]GNGK	2	sp|P09211|GSTP1_HUMAN	12.9808574343438	NA	15.1028415127053	13.7136728632563	15.0636473323481	NA	15.4999425474063	15.9847546328982	NA	15.3985479401682	16.1068729094495	15.9868455698413
AFLASPEYVNLPIN[Asn->Asp]GNGKQ[Deamidation (NQ)]	2	sp|P09211|GSTP1_HUMAN	18.3260785169682	16.4051276150453	15.9748268335012	15.746051278116	NA	16.3405764687924	14.6420281794112	NA	NA	NA	14.9822272536283	14.7006651670243
AFLASPEYVNLPIN[Deamidation (NQ)]GNGK	2	sp|P09211|GSTP1_HUMAN	NA	NA	NA	NA	NA	NA	14.912268626529	13.8558468930811	14.0883074664287	NA	13.7034318507774	14.8485755092733
AFLASPEYVNLPIN[Deamidation (NQ)]GNGKQ	2	sp|P09211|GSTP1_HUMAN	16.4320394968166	16.2207956922035	14.2108976978436	14.0496435287991	NA	16.9770796546826	NA	12.08006040066	NA	NA	NA	13.5106818253113
AFLEENNLDYIIR	2	sp|P53041|PPP5_HUMAN	NA	13.8417392627168	NA	NA	NA	NA	NA	NA	NA	NA	NA	NA
AFLLTPR	2	sp|O95445|APOM_HUMAN	18.9892359191136	18.5264525923323	18.1832920052853	18.2018659963123	18.0082319656517	18.6732229349995	18.4998989028404	17.985099068931	18.0394824219139	17.9330794142239	19.2341133633154	18.5721452729985
AFLLVQDIMEDTMR	2	sp|P09603|CSF1_HUMAN	19.9816175069748	20.0312573082517	20.3755669725984	21.1271668797947	21.1800842282137	20.1586788093117	20.7337606881116	20.8846324687876	19.9035071678093	20.6889908532064	21.461111562675	20.7483036728278
AFLLVQDIMEDTM[Oxidation (M)]R	2	sp|P09603|CSF1_HUMAN	15.1102106949538	15.6012844526638	16.4362880666857	17.7886294579625	17.7322293225062	16.8917685999641	18.4559582160734	17.5450466794886	17.6040603456304	16.5785577837584	19.1451387847075	18.1787998450017
AFLLVQDIM[Oxidation (M)]EDTMR	2	sp|P09603|CSF1_HUMAN	12.9858965019367	13.1283745382286	13.4955065479792	14.9313047808409	14.841342615439	14.5836222283675	14.9758350766013	15.2266539530988	14.9283062621807	14.5565330649992	15.736511837761	15.2102505128394
AFLLVQDIM[Oxidation (M)]EDTM[Oxidation (M)]R	2	sp|P09603|CSF1_HUMAN	NA	NA	NA	14.8031376894593	14.1235669899567	13.4099489423508	14.394743221433	13.2600881575221	13.8551697684862	12.5253929942888	15.5387472358809	15.8131502779588
AFLLVQDIM[Oxidation (M)]EDTM[Oxidation (M)]R	3	sp|P09603|CSF1_HUMAN	NA	NA	NA	NA	NA	NA	NA	NA	NA	NA	NA	9.95219814619596
AFLSSHLQDLSTIVR	2	sp|P39059|COFA1_HUMAN	18.9856511470094	15.0498685645464	17.0930288599652	16.4008645449502	NA	17.4168144002534	11.7906029750903	NA	17.114824689537	NA	NA	NA
AFLSSHLQDLSTIVR	3	sp|P39059|COFA1_HUMAN	18.5885082022102	NA	16.4645600444723	15.5568258477507	NA	16.62675793603	11.467816653705	11.296423203602	16.5178222849299	NA	NA	NA
AFMTADLPNELIELLEK	2	sp|Q00610|CLH1_HUMAN	NA	NA	NA	NA	NA	NA	NA	14.1242634951661	NA	NA	NA	NA
AFNDLLQQVGGVGR	2	sp|Q4U2R8|S22A6_HUMAN	NA	NA	NA	NA	NA	NA	11.7910345116715	12.3116279793315	NA	11.2738905769532	NA	14.1890868811376
AFNSTLPTMAQMEK	2	sp|P16070|CD44_HUMAN	NA	NA	NA	NA	NA	18.1017493399073	NA	14.9835975160807	NA	14.5215528253488	14.6627086478003	16.0462932977602
AFPALTSLDLSDNPGLGER	2	sp|P08571|CD14_HUMAN	25.6112367145444	24.300910821818	25.7065192655255	25.7652144988936	24.8282075104964	25.662469646391	23.8660441104694	23.7327874790192	25.1430479245423	24.2948213342942	23.6414893052317	23.4548584020634
AFPALTSLDLSDNPGLGER	3	sp|P08571|CD14_HUMAN	19.183336250024	20.5839068728584	22.119796782027	19.1024073279446	18.3423786945855	20.6764399660823	18.7359356398284	20.0993304358447	21.4772222921723	17.788404610746	17.6430276763172	19.687717970751
AFQNVFAPR	2	sp|P15586|GNS_HUMAN	19.0543489031443	22.0616191908646	21.0336167991691	21.2074383320273	20.8938494793846	21.4286631711711	21.3163655337997	22.1429343318699	20.8450064298666	22.1744517546801	23.5264456204777	22.0367656689639
AFQVQQAVDLR	2	sp|P13497|BMP1_HUMAN	15.2054185536	NA	NA	NA	NA	NA	NA	NA	NA	NA	NA	NA
AFQVQQAVDLRR	3	sp|P13497|BMP1_HUMAN	14.8722268118978	NA	NA	NA	NA	NA	NA	NA	NA	NA	NA	NA
AFSAVDTDGNGTINAQELGAALK	2	sp|Q9NZT1|CALL5_HUMAN	NA	NA	14.5763506894632	15.1676834403046	14.3420025274155	11.8654280147167	13.7488430788688	14.6270588985787	12.630960448868	13.8390143225326	11.134575930385	14.2991663208518
AFSGYLGTDQSK	2	sp|P10768|ESTD_HUMAN	NA	14.6101530509854	14.0478569488765	NA	14.1253509601701	NA	NA	NA	14.0266719076679	NA	13.9188806281491	NA
AFSMDEPVAAK	2	sp|Q9NQ84|GPC5C_HUMAN	17.450946861978	16.9960515383125	18.4256641137011	18.3493677788688	18.1766884902781	19.5325956178159	18.2087702763995	18.5918804516965	16.7288086874511	18.4178496030319	19.2874702317403	20.9358314550277
AFSVNIFK	2	sp|P11279|LAMP1_HUMAN	13.5044994102481	15.5208087562779	15.6493888856543	15.944539074971	14.4395093507778	15.6095574277818	14.713436637602	15.5658441914007	14.7046974345052	14.1635309778126	15.4646488851671	18.0612649516693
AFTAAGYGNYSPR	2	sp|Q15375|EPHA7_HUMAN	14.7497042527441	15.5819420873753	NA	16.5002294826151	17.9291514380439	16.1379366998572	NA	16.012941052149	NA	16.0422630311659	17.5314078544544	16.2639503537682
AFTAAGYGN[Deamidation (NQ)]YSPR	2	sp|Q15375|EPHA7_HUMAN	NA	NA	NA	NA	NA	15.1239364833668	NA	NA	NA	NA	NA	NA
AFTDLNSINSVLGGGILDR	2	sp|O43490|PROM1_HUMAN	14.6470357460039	14.0303921261648	15.2252431049994	14.8032762819259	15.9400279269455	16.1456404858961	16.3034347711782	16.0243202151274	14.3818057978955	16.146149507632	16.7798455371394	18.5623782491804
AFTEC[Carbamidomethyl (C)]C[Carbamidomethyl (C)]VVASQLR	2	sp|P01031|CO5_HUMAN	NA	NA	NA	NA	NA	NA	14.8510996882452	15.2139221754469	14.4033115628464	15.3138903041448	17.1633401499447	NA
AFTKN[Deamidation (NQ)]GSGAVFPVAGADVQTLR	3	sp|O00391|QSOX1_HUMAN	12.885224896309	NA	NA	NA	NA	13.3265022975369	NA	NA	NA	NA	NA	NA
AFYPEEISSMVLTK	2	sp|P0DMV8|HS71A_HUMAN	14.8694582792905	15.4169390162736	15.2035385033043	15.2163715021504	14.2425383953034	15.1274227349661	15.215978257617	14.6715752221561	14.9943974970677	12.8655007793784	13.250856661639	16.1470867407482
AFYSDVIAEDLRR	2	sp|P55017|S12A3_HUMAN	NA	NA	NA	NA	NA	NA	NA	NA	NA	NA	NA	15.5579957604863
AFYVNVLNEEQR	2	sp|P04040|CATA_HUMAN	15.876749568528	23.3358152405372	15.4789512785007	14.3927829515965	15.2907563688723	15.382372432501	19.3133906190869	15.1893166828652	15.2457622339887	14.7796830675969	15.288776238626	14.677855492467
AFYVNVLNEEQR	3	sp|P04040|CATA_HUMAN	NA	14.2789449855218	NA	NA	NA	NA	NA	NA	NA	NA	NA	NA
AFYVNVLNEEQRK	2	sp|P04040|CATA_HUMAN	NA	17.8171784761619	NA	NA	NA	NA	NA	NA	NA	NA	NA	NA
AGAAAGGPGVSGVC[Carbamidomethyl (C)]VC[Carbamidomethyl (C)]K	2	sp|Q16270|IBP7_HUMAN	NA	NA	13.7045992650861	15.1264014151149	18.6290946585546	NA	18.9608529462253	20.9995912428822	20.4654282566492	20.3048306919394	19.8829252803947	19.0248732727555
AGALNSNDAFVLK	2	sp|P06396|GELS_HUMAN	23.6769854069936	22.553037295307	22.954833413231	24.0379257966029	21.3269856179414	23.4879312941253	23.9186060298492	24.0423579607711	22.6737329057135	23.172282094443	20.2843048075738	22.3083058384872
AGALNSN[Deamidation (NQ)]DAFVLK	2	sp|P06396|GELS_HUMAN	19.7255400718227	18.3056939311543	19.0110769316264	19.5709261773784	16.4811241105572	17.7640326831783	19.2419695080297	20.1963494284132	18.2432570901298	18.7823296160455	16.6877542141	17.5213019259174
AGALN[Deamidation (NQ)]SNDAFVLK	2	sp|P06396|GELS_HUMAN	20.3645943396723	19.0301077342575	19.8845266788698	20.2044564389842	17.8846256651026	18.8522484852712	19.8940865174587	21.0048841924638	18.8739016569798	19.7612425142301	17.3965190017343	18.5200741766037
AGALQLLLVGDK	2	sp|P55058|PLTP_HUMAN	NA	11.3085514720219	13.9092938348233	14.9265545075855	13.6283607954764	12.1453868671181	13.7177112831872	10.1899151993852	13.709410236848	12.6445774540985	11.9212906535284	13.1106245838395
AGASIVGVNC[Carbamidomethyl (C)]R	2	sp|Q9H2M3|BHMT2_HUMAN	NA	NA	NA	NA	NA	NA	NA	14.7184890150863	NA	NA	15.2898600150769	NA
AGATLDLLVENMGR	2	sp|P16278|BGAL_HUMAN	15.6466783830043	17.600572165965	19.3881302569302	15.8534050194965	18.5463059950187	18.8538822802823	17.4118372564287	18.216225973376	17.0948692928676	19.6630590057514	19.5593223118437	17.9705929538966
AGDFLEANYMNLQR	2	sp|P01024|CO3_HUMAN	22.8021431619043	21.0726113465376	21.160837099888	18.5001525745075	19.4744886844785	21.2174879875723	19.4218371302481	16.6769277145395	19.3127109524216	16.4199421393869	15.9201291126111	17.1845541613359
AGDFLEANYMNLQR	3	sp|P01024|CO3_HUMAN	13.4798922295875	13.854205779615	13.9832178490214	NA	NA	12.6209884319534	NA	NA	12.7205130383901	NA	NA	NA
AGDFLEANYM[Oxidation (M)]NLQR	2	sp|P01024|CO3_HUMAN	16.2626231065824	14.3131915311579	14.8334257234103	14.4732132606192	14.4133773118925	16.2828387567811	15.9630025836549	NA	16.2512294040153	NA	NA	13.990630818245
AGDGVPQVIVVLTDGHSK	2	sp|P12111|CO6A3_HUMAN	14.639774673582	NA	14.8023061005226	16.1470328502389	14.109655772903	14.3939106127527	NA	14.1401188949317	14.3048370416297	14.5954555389935	NA	NA
AGDGVPQVIVVLTDGHSK	3	sp|P12111|CO6A3_HUMAN	14.4806250934722	NA	15.3742806024496	15.3314087126808	NA	13.4932300080391	NA	15.4094266962514	NA	14.6122290965258	NA	NA
AGDTVIPLYIPQC[Carbamidomethyl (C)]GEC[Carbamidomethyl (C)]K	2	sp|P11766|ADHX_HUMAN	NA	NA	NA	NA	NA	NA	14.7297437075141	14.3277789680571	13.6014174042807	NA	14.5090560023675	NA
AGDVVLVIPFQNPEEQDEGWLMGVK	3	sp|O00499|BIN1_HUMAN	17.1512592948097	18.0596421359466	17.4694932945527	17.5667472748573	13.2557320622507	16.5557475118171	13.8557117946984	14.025619266218	16.2247023886414	12.5956918544586	13.0727359840781	14.3678330650522
AGEGSVGGGLAVSPNPGDKPMTQR	2	sp|Q8TBP5|F174A_HUMAN	NA	12.7876096774567	13.5590614365636	12.3687047365638	12.2893585112054	13.5207271072288	12.4806725965656	14.572480374554	NA	13.12619360069	10.9314573880562	15.8271005166846
AGEGSVGGGLAVSPNPGDKPMTQR	3	sp|Q8TBP5|F174A_HUMAN	NA	NA	14.7045846216106	NA	NA	14.1433697207823	NA	14.9309220883008	NA	NA	11.9644738856235	15.9142197191569
AGEVQEPELR	2	sp|P25311|ZA2G_HUMAN	25.900980425251	26.1764372346767	27.4290704790994	28.2330178483883	27.7860832279151	27.4532122381752	26.0625388996079	28.4753571542658	27.5745515869337	28.3600443800798	27.3021712601017	25.2981660665725
AGFFGDAMK	1	sp|P98160|PGBM_HUMAN	13.4311185426065	NA	13.5557355520803	13.7195976177082	NA	14.0583407220946	12.9386350529027	14.5271800830063	NA	13.6771899640194	NA	16.7443070695405
AGFFGDAMK	2	sp|P98160|PGBM_HUMAN	16.4759715313934	15.6934444753674	16.511691717308	16.8472314000578	NA	17.3296404516565	16.0065875303322	17.2841663032822	16.3876952884967	15.5687820993138	NA	20.0719462451684
AGFFGDAM[Oxidation (M)]K	2	sp|P98160|PGBM_HUMAN	15.5401190596681	15.4212422733368	NA	16.0514716569584	NA	15.6254876124144	16.1893350693272	16.7686509382691	16.0169412944197	15.5589376348282	16.1058170537577	18.6635164254438
AGGADAVQTVTGGLR	2	sp|Q9H223|EHD4_HUMAN	13.7573724148964	NA	13.4600894695869	NA	NA	14.0525343685207	14.0366166569974	15.4309031543952	NA	13.807218431942	12.6493459986091	16.2868912445247
AGGEFLLR	2	sp|P51606|RENBP_HUMAN	11.9033753662267	NA	13.3478998252573	NA	NA	14.1451200662009	NA	13.0570520769302	NA	12.8337904247709	14.6228320815058	11.3994382036577
AGIAHLYGIAGSTNVTGDQVK	3	sp|P09467|F16P1_HUMAN	15.5743166059207	16.0956423419146	17.2856581364008	16.2024765130998	15.9590551294941	16.0858604773868	15.1020565607098	15.5887226656478	17.3215913692226	15.3280609830164	16.5158746401497	17.6564345517853
AGKEPGLQIWR	3	sp|P06396|GELS_HUMAN	19.1721750917891	16.6688752526099	NA	NA	NA	16.4738142333764	12.1628860260262	NA	NA	NA	NA	NA
AGLAASLAGPHSIVGR	2	sp|P08294|SODE_HUMAN	18.2451566024639	17.6497906410142	17.7229197366815	18.921736954152	17.841008629042	19.1233934412958	18.7983270308642	19.0470106991012	17.2757219732563	18.0857476730756	19.1356182324663	20.1377130230097
AGLEDLQVAFR	2	sp|Q9NZT1|CALL5_HUMAN	14.4497505736195	NA	14.4174624427899	NA	NA	NA	15.095287923203	16.0089405565476	NA	15.7184464549244	NA	15.4661881304757
AGLILFGNDDK	2	sp|O75891|AL1L1_HUMAN	13.8401658182784	NA	NA	NA	NA	NA	NA	14.163787711278	13.674699342805	13.9851473762942	15.3507650028647	15.0214901831007
AGLLRPDYALLGHR	3	sp|Q96PD5|PGRP2_HUMAN	20.2758274298369	20.1119097557783	21.1185679768977	20.2538463512151	19.5026776162043	21.5558251282471	19.8783766646519	19.1979104274698	20.6235817133195	18.9052134234623	17.3442240945932	17.9690577996691
AGLQFPVGR	2	sp|P04908|H2A1B_HUMAN;sp|P0C0S8|H2A1_HUMAN;sp|P20671|H2A1D_HUMAN;sp|Q7L7L0|H2A3_HUMAN;sp|Q93077|H2A1C_HUMAN;sp|Q96KK5|H2A1H_HUMAN;sp|Q99878|H2A1J_HUMAN;sp|Q9BTM1|H2AJ_HUMAN	19.7316683638592	17.5122627740457	18.0364879634184	18.3313747690948	18.527674720423	18.8726076690477	23.2361546838162	16.4062901526755	17.7424853429231	17.5288238291928	16.3536887479811	18.5000430390349
AGLQVYNK	1	sp|P13987|CD59_HUMAN	21.5050804366528	22.4773786965184	22.116007524443	22.8191054723846	20.7250022034465	22.7174141684165	22.3608909888728	22.477188668685	20.6564514727829	20.5485248633495	22.8310817672758	24.5752629845782
AGLQVYNK	2	sp|P13987|CD59_HUMAN	22.7787720639707	23.4052809311275	22.9484348089607	23.6475233992648	21.7148480320496	24.0705165266659	23.3023920306246	23.4450876893439	21.4076529490567	21.6700264335926	23.4627776710487	25.2302483013062
AGM[Oxidation (M)]EWYQTC[Carbamidomethyl (C)]SNNGLVAGFQSR	2	sp|Q07507|DERM_HUMAN	12.4687009040393	NA	13.837629518596	14.7410423190435	12.3995344848617	11.9554462782023	15.2346807461823	14.9198114558337	17.9937878728337	NA	12.1889047692259	13.1509010281916
AGM[Oxidation (M)]EWYQTC[Carbamidomethyl (C)]SNNGLVAGFQSR	3	sp|Q07507|DERM_HUMAN	NA	NA	NA	13.5227232103941	NA	NA	11.4330483442701	NA	16.3275975397039	NA	NA	NA
AGM[Oxidation (M)]EWYQTC[Carbamidomethyl (C)]SNN[Deamidation (NQ)]GLVAGFQSR	2	sp|Q07507|DERM_HUMAN	NA	NA	12.9500202559239	13.6207991193705	12.2461189874167	11.6634800410362	14.8070450234181	14.9215387476299	18.290935965084	12.7373917944266	14.7578973884476	12.3863812988534
AGM[Oxidation (M)]EWYQTC[Carbamidomethyl (C)]SNN[Deamidation (NQ)]GLVAGFQSR	3	sp|Q07507|DERM_HUMAN	NA	NA	NA	NA	NA	NA	12.7851090907899	14.2577313920847	17.4473299838617	NA	NA	NA
AGNAFIAR	2	sp|Q6ZMI3|GLDN_HUMAN	NA	NA	NA	NA	NA	11.4025114623076	NA	NA	NA	NA	NA	NA
AGNLGGGVVTIER	2	sp|P35268|RL22_HUMAN	NA	NA	NA	NA	NA	NA	14.952837846218	NA	NA	NA	NA	NA
AGPAQTLIR	2	sp|P35318|ADML_HUMAN	NA	NA	14.1451166859511	NA	NA	NA	NA	NA	NA	NA	NA	14.1084542033385
AGPHC[Carbamidomethyl (C)]PTAQLIATLK	3	sp|P02776|PLF4_HUMAN	NA	NA	NA	14.9020177811947	18.5712301778572	NA	14.5767266523669	NA	15.9930968118247	NA	NA	NA
AGPWTPEAAVEHPEAVR	3	sp|Q93088|BHMT1_HUMAN	18.3161934699274	18.8987680970662	18.80692608912	17.4072777539201	18.6918714862727	19.4913142627585	18.0624275032769	19.099969812046	19.5314814187229	18.8380397676206	19.9032681228688	20.1983844632506
AGQC[Carbamidomethyl (C)]VC[Carbamidomethyl (C)]VEGFR	2	sp|P22105|TENX_HUMAN	NA	NA	NA	NA	NA	NA	15.536160462872	17.1272339372907	16.3311545877768	17.6939278262516	16.9540852105424	NA
AGQDVVLHLPTDGVVLDGR	2	sp|Q86VZ4|LRP11_HUMAN	15.0303197984363	NA	NA	14.4071900915802	NA	NA	14.8675795541274	14.5539556962055	NA	NA	14.0103968193404	15.8892291786659
AGQDVVLHLPTDGVVLDGR	3	sp|Q86VZ4|LRP11_HUMAN	12.9254218371052	NA	NA	NA	NA	NA	NA	13.336101612679	NA	NA	12.6589687474475	NA
AGQPLQLLDASWYLPK	2	sp|P25325|THTM_HUMAN	18.5994148649539	17.8793347009475	17.6512739282554	16.6976461985408	16.7112874198939	17.765217589428	16.5296808184854	16.1336153146788	17.4093353010659	15.8545576563429	15.1330672338105	16.457373747053
AGQVFLEELGNHK	2	sp|P09543|CN37_HUMAN	NA	NA	13.9591918086301	NA	NA	15.0498072312992	NA	13.5331049909375	12.7783015040209	12.5099975513641	12.8773473885651	13.9135048056166
AGQVFLEELGNHK	3	sp|P09543|CN37_HUMAN	NA	NA	NA	NA	NA	12.6213808167411	NA	12.6856372155476	NA	NA	NA	14.1262158257054
AGSILASYLK	2	sp|A0PJK1|SC5AA_HUMAN	13.3756770765676	12.1506594387628	14.5254485855969	NA	13.6751059244931	17.4370616230379	11.7128737357204	12.8062968955719	13.1804208720864	12.767647361041	NA	13.0674207369882
AGSNVMQTFTFYASEDKLENR	3	sp|Q93088|BHMT1_HUMAN	17.2198238003488	16.7937388446138	16.3955885860895	17.4898602988258	NA	18.2376818598857	NA	NA	NA	NA	16.1184289286003	16.0936297614822
AGSNVM[Oxidation (M)]QTFTFYASEDKLENR	3	sp|Q93088|BHMT1_HUMAN	NA	NA	NA	NA	NA	NA	13.0527848735767	NA	12.8358487751764	NA	NA	NA
AGTELVNFLSYFVELGTQPATQ	3	sp|P02652|APOA2_HUMAN	NA	NA	NA	NA	NA	NA	NA	17.0840691425881	NA	NA	NA	19.1668936143765
AGTELVNFLSYFVELGTQ[Deamidation (NQ)]PATQ	3	sp|P02652|APOA2_HUMAN	NA	NA	NA	NA	NA	NA	NA	17.8007407534901	NA	NA	NA	NA
AGTQLLAGLR	2	sp|P06756|ITAV_HUMAN	NA	NA	NA	NA	NA	NA	12.4461873473122	NA	NA	NA	NA	NA
AGTVIANVAK	2	sp|Q8TAB3|PCD19_HUMAN	NA	NA	NA	NA	NA	NA	NA	NA	NA	NA	NA	13.1305341357228
AGTWLAVHPNK	2	sp|Q9UGT4|SUSD2_HUMAN	15.6030352497307	14.7759438048513	16.6035793828967	NA	16.4971827756655	16.8133377757349	16.4471408318625	17.7574706547554	16.2264950148794	17.7567545519188	17.869616098548	18.3309765587006
AGVAPLQVK	2	sp|P21333|FLNA_HUMAN	15.3049863169648	NA	NA	NA	NA	NA	13.800899102837	NA	NA	NA	NA	NA
AGYIIPLQGPGLTTTESR	2	sp|P10253|LYAG_HUMAN	20.3526755735675	22.0913824760358	21.6542537690498	19.6354137726568	20.2473108635666	21.7271778635595	21.0972241219404	21.3925178963472	20.6384068494293	21.1745256143558	22.1570647148259	24.0844918864318
AGYIIPLQGPGLTTTESR	3	sp|P10253|LYAG_HUMAN	14.0488154768241	15.5487312727629	15.0366609146288	NA	NA	14.2360890039401	16.2801537589465	15.0182006262879	14.4330666861728	12.8786710867765	13.0228718128805	17.6340898270727
AGYQSTLTR	2	sp|P35555|FBN1_HUMAN	18.0968276271823	16.8756900639812	18.0876454005248	18.8243878622388	17.7219454702761	17.6966921459603	19.3166982418099	19.5329825551306	18.5516146136887	18.5521637156133	18.4084155763463	20.5677586047145
AGYQSTLTRTEC[Carbamidomethyl (C)]R	3	sp|P35555|FBN1_HUMAN	NA	NA	NA	NA	NA	NA	NA	11.7018185433746	NA	NA	NA	NA
AGYVLHR	2	sp|O00187|MASP2_HUMAN	21.0033880286363	15.9657980905463	19.9483907411705	20.7413050135196	18.7518881260487	21.242434430724	21.3732082473859	18.4913648005146	20.3387270947874	21.985110193417	21.1415666926805	23.3724847106018
AHAWPSPYK	2	sp|Q8NFJ5|RAI3_HUMAN	NA	NA	15.4514190289479	15.3281779612348	16.0137800855817	15.7742020877662	NA	NA	NA	15.3606252536463	15.4764732821196	17.5140028481515
AHFPLDVQWNDLDYMDSR	2	sp|P10253|LYAG_HUMAN	16.7284990685331	18.0002333441992	18.6066270053629	16.8843283497199	17.7925406590687	18.1934454954758	18.1237000374874	19.5497879392348	18.5344330564106	19.4472066199924	19.971805762094	20.9628973951981
AHFPLDVQWNDLDYMDSR	3	sp|P10253|LYAG_HUMAN	17.4215046878764	18.7119785781317	19.5309506149416	17.4097949588971	18.3512324349172	18.8065306277396	18.7669248971943	20.4491659512761	19.7317295931063	19.9048302279962	20.6064742114505	21.738352022362
AHFPLDVQWNDLDYMDSRR	3	sp|P10253|LYAG_HUMAN	16.5792052599281	17.5293796687538	NA	NA	NA	NA	NA	NA	NA	NA	NA	NA
AHFPLDVQWNDLDYM[Oxidation (M)]DSR	2	sp|P10253|LYAG_HUMAN	NA	NA	14.3445769744544	13.3698384515527	13.737787196788	14.4942891345632	15.8831321667855	14.6525726297603	14.8727315734089	15.2893332573775	18.4039969849554	17.0695657527367
AHFSISNSAEDPFIAIHAESK	3	sp|P19961|AMY2B_HUMAN	NA	NA	NA	NA	NA	NA	NA	NA	NA	14.6144806745937	15.3485233219946	NA
AHFSPSNIILDFPAAGSAAR	3	sp|O00391|QSOX1_HUMAN	16.0472463970892	16.6033780603067	16.5728500266873	NA	16.4423453948427	17.8983261417025	15.9331768815335	17.3027404915515	NA	16.8513160291564	16.1582929427427	16.2738962380202
AHGQESAIFNEVAPGYFSR	2	sp|Q8WVN6|SCTM1_HUMAN	22.8898410617883	23.3400414515531	23.9914946116352	23.7862970743592	23.086313265808	24.2679898428408	24.1633611538429	24.7193023293541	23.5401335488932	23.7750261664708	23.7444218123325	25.3472646473244
AHGQESAIFNEVAPGYFSR	3	sp|Q8WVN6|SCTM1_HUMAN	23.8284322671803	23.8316016952814	24.6954175426309	23.8431046710356	23.3395892570072	24.7560433578075	24.5441468408939	25.3435152400069	24.2690001275861	23.8057396476151	23.6738022260092	25.8473334030689
AHGQESAIFN[Deamidation (NQ)]EVAPGYFSR	2	sp|Q8WVN6|SCTM1_HUMAN	15.6644529421559	15.7909822634292	15.9942971179459	15.7256800791863	22.1891021273003	23.3644712639918	16.3312417796374	17.047652160318	15.804411155692	16.1964168013628	16.5640531875519	17.8657721509034
AHGQESAIFN[Deamidation (NQ)]EVAPGYFSR	3	sp|Q8WVN6|SCTM1_HUMAN	16.6442540317429	16.4629076675395	17.9316886208013	16.5409497556363	23.0126224565634	24.428178677925	17.0341963313245	18.136855885709	16.721232470018	17.159986100904	17.3418276936594	19.350413319683
AHGQ[Deamidation (NQ)]ESAIFNEVAPGYFSR	2	sp|Q8WVN6|SCTM1_HUMAN	14.5454530672028	14.4086844345736	15.7293881812075	14.8326745655113	22.421125497107	23.5950530632357	15.7243355916841	16.9818335203788	13.396633946469	15.0310622220365	17.4892060297357	16.6900224510265
AHLLSLVDVMQR	2	sp|P04275|VWF_HUMAN	NA	NA	NA	15.8439828414939	15.8602460822964	15.6871757213101	15.6397393434658	15.0614106931823	15.431511114887	15.8361443158412	16.0348703185663	15.8082136141795
AHLMSQPLAYHTPDC[Carbamidomethyl (C)]NK	3	sp|Q93088|BHMT1_HUMAN	NA	NA	NA	NA	NA	NA	NA	NA	NA	NA	17.3442487436635	NA
AHLVAVFNEYQR	2	sp|P50995|ANX11_HUMAN	16.4301358687341	15.9350767996761	16.601094138068	18.8668721938195	15.4282100552894	17.6776562190583	16.5604824810171	17.5735608327912	16.3042568096736	14.0260366352807	15.6304943992785	17.8652678196824
AHLVAVFNEYQR	3	sp|P50995|ANX11_HUMAN	14.6507033878562	NA	15.0643173063051	16.6977186537033	NA	16.1081098383448	NA	16.1500883736182	14.8655560300606	13.7501441690698	13.6011853646076	16.2958129075643
AHNQDLGLAGSC[Carbamidomethyl (C)]LAR	2	sp|P08572|CO4A2_HUMAN	NA	NA	13.5563269205484	13.3396446966249	15.203927178507	NA	15.5883316728778	15.9974051818547	16.1671910879804	16.1360536899978	16.3448836677348	16.3006051981581
AHNQDLGLAGSC[Carbamidomethyl (C)]LAR	3	sp|P08572|CO4A2_HUMAN	NA	NA	NA	NA	15.4433046822449	NA	15.8926054969417	16.8210747592534	16.7043683212589	16.2111199875223	16.9123985819959	16.882294074361
AHSSMVGVNLPQK	2	sp|P00558|PGK1_HUMAN	16.0753655640305	16.0806622543399	16.471349749559	14.8955393505765	NA	16.8537967365633	15.2290729534773	15.9677840350853	15.7909145797916	15.5593833494578	15.8685211917909	16.948145171929
AHSSM[Oxidation (M)]VGVNLPQK	2	sp|P00558|PGK1_HUMAN	NA	NA	NA	NA	12.0710762994392	NA	13.6017356373654	NA	NA	NA	15.684607364876	15.4902512551339
AHYGGFTVQNEANK	2	sp|P02675|FIBB_HUMAN	NA	20.6044502688607	15.8891977282921	14.954296940356	15.0126024036434	NA	18.8782460403938	NA	16.9496903252176	12.5803329445962	13.3759280056518	13.620934470291
AHYGGFTVQNEANK	3	sp|P02675|FIBB_HUMAN	15.5864090401364	19.638603867014	15.2716624074228	13.7403460217909	14.1817508219262	NA	18.0634443883558	NA	16.1665420412175	NA	NA	12.610890913616
AIAELGIYPAVDPLDSTSR	2	sp|P06576|ATPB_HUMAN	16.2368432001405	16.3286029836472	NA	NA	15.1823653605671	16.5938067457836	16.1666022226571	15.8208993550544	NA	NA	14.9879630750735	15.0828151565477
AIAGVINQPYYNYEAGPDAVLGR	2	sp|O95861|BPNT1_HUMAN	17.5728581004932	13.2966388766372	15.2654081358022	15.7216273622093	16.1292376515985	16.9210411980647	10.5172239446073	12.9843598863296	16.0441687839508	14.0052035106342	NA	13.4148035572543
AIAIASDM[Oxidation (M)]QDDFISPC[Carbamidomethyl (C)]GAC[Carbamidomethyl (C)]R	2	sp|P32320|CDD_HUMAN	NA	NA	NA	NA	NA	NA	14.7974212757356	NA	NA	NA	NA	NA
AIALITNHPPEK	2	sp|P15848|ARSB_HUMAN	NA	NA	NA	NA	NA	NA	NA	NA	NA	15.0442385832146	16.1112354012043	NA
AIALITNHPPEK	3	sp|P15848|ARSB_HUMAN	NA	NA	NA	NA	NA	NA	NA	NA	NA	NA	13.5673839868378	NA
AIAQLNSK	2	sp|P08473|NEP_HUMAN	14.2591524311013	14.4653932242884	15.1020859288829	13.9108434042942	12.8830174851686	15.01548074584	13.9522619557956	14.939967568088	13.8432936253355	NA	14.0641113288474	15.4226439539495
AIAVLTSGGDAQGMNAAVR	2	sp|P08237|PFKAM_HUMAN	13.300695863725	13.8429898530865	NA	NA	NA	13.372137415512	NA	13.7105875757688	13.6221307342884	NA	NA	NA
AIDLFTDAIK	2	sp|P50502|F10A1_HUMAN;sp|Q8IZP2|ST134_HUMAN;sp|Q8NFI4|F10A5_HUMAN	14.3223396584834	NA	13.9885595254261	13.7167948393029	13.4202371567103	14.9669855161044	NA	12.6485536076992	NA	13.974024465905	14.1881186430383	16.2004235356609
AIEAVAISPWK	2	sp|Q9H4A4|AMPB_HUMAN	NA	NA	13.6181460478809	12.337730983637	NA	NA	NA	14.4842104615509	13.1582646877581	NA	12.881978849493	13.28992240988
AIEDYINEFSVR	2	sp|P02748|CO9_HUMAN	21.0789383941626	14.4898473621863	18.7239628193738	18.6818827244009	17.4792935302484	20.3280325466761	18.7878368276955	16.6358080656511	19.5189961761415	16.4816252824571	16.6496114335623	16.9463140321131
AIEDYINEFSVRK	2	sp|P02748|CO9_HUMAN	13.723850422081	NA	NA	NA	NA	NA	NA	NA	NA	NA	NA	NA
AIEEGVNHMWTVSAFQQHPR	3	sp|P46926|GNPI1_HUMAN	13.170011715981	15.2617696199478	13.5159427614458	13.2144664903261	NA	13.8785967315191	NA	NA	13.4349850832571	13.3018477971663	13.7370823472292	NA
AIEPC[Carbamidomethyl (C)]LPR	2	sp|P54826|GAS1_HUMAN	NA	NA	NA	NA	13.6635719325287	NA	15.453274932768	14.9739227246433	17.7251602797616	15.0152936226253	14.6357854432348	15.4747018088476
AIFSVGPVSPSR	2	sp|Q8NHL6|LIRB1_HUMAN	13.8888549195356	NA	14.6660661022735	15.8910962886838	16.262371207472	14.7496987138838	NA	15.7390537985308	NA	15.1758719753606	15.8004774899289	16.0267010141473
AIFYM[Oxidation (M)]NNPSR	2	sp|Q9UGM5|FETUB_HUMAN	13.4547016997402	NA	NA	13.6399088568776	NA	NA	NA	NA	15.2100567291255	NA	NA	NA
AIGAVPLIQGEYMIPC[Carbamidomethyl (C)]EK	2	sp|P07339|CATD_HUMAN	17.4392577272293	16.0704636826377	18.010549355949	17.8026294773829	20.1325125338995	17.0618274881691	20.6721790039939	19.4199225789416	20.0365084853835	21.011767600621	20.7769229492928	18.2434415925164
AIGAVPLIQGEYMIPC[Carbamidomethyl (C)]EK	3	sp|P07339|CATD_HUMAN	NA	NA	NA	NA	NA	NA	13.615162119574	14.5392828769808	15.1609710097187	NA	12.701081770353	NA
AIGAVPLIQGEYM[Oxidation (M)]IPC[Carbamidomethyl (C)]EK	2	sp|P07339|CATD_HUMAN	13.6550125108724	NA	14.8863672805273	14.9733162683137	16.3023552336409	13.5106259554207	18.0947977308312	15.878564515462	17.6542660700409	17.2403877489872	19.3283996014458	16.5241733781773
AIGAVPLIQ[Deamidation (NQ)]GEYM[Oxidation (M)]IPC[Carbamidomethyl (C)]EK	2	sp|P07339|CATD_HUMAN	NA	NA	NA	NA	NA	NA	14.396830547433	NA	NA	NA	15.3380129913114	NA
AIGGGLSSVGGGSSTIK	2	sp|P48668|K2C6C_HUMAN	14.3254353666471	14.6126464606892	13.8315769056442	13.6056551113162	13.6367713118051	13.4340030127354	14.1613416790665	16.0192466422857	NA	14.1646654186286	13.6352862085359	NA
AIGLPEELIQK	2	sp|P07148|FABPL_HUMAN	21.0031061136898	20.5160056750464	21.4669089135964	21.9944256647037	21.6308600544383	20.5726901872351	19.1838536993111	18.1105087750146	22.0113860218829	18.0293506047627	19.1893474683357	20.7512788014819
AIGVLTSGGDAQGMNAAVR	2	sp|P17858|PFKAL_HUMAN	13.3305120750986	13.8789403115758	13.6888625387176	12.9068063467985	NA	14.0464118214417	NA	13.4073714338124	13.2853267787945	NA	13.5322198854948	14.2635810196582
AIGYLNTGYQR	2	sp|P01023|A2MG_HUMAN	16.5223001867104	19.9832323187344	16.5690331497807	16.1344041877185	18.4454817566529	19.2113248112629	20.5729727294916	15.2694249168557	16.6700632748925	15.2628749191004	16.1785684586751	15.1296657229583
AIILETR	2	sp|P78423|X3CL1_HUMAN	NA	NA	NA	NA	NA	NA	13.892275137688	14.4489390839889	13.8967300397536	19.1198666908164	14.1062386074665	16.3734768255047
AIISLLSK	1	sp|P55017|S12A3_HUMAN	NA	12.9503967371121	NA	NA	NA	12.9709323206006	NA	13.4500587291873	15.4559982797134	13.8889722495689	12.7214366029663	16.6026495339652
AILGATEVK	1	sp|Q9BTY2|FUCO2_HUMAN	NA	13.4268062638121	14.8158221958192	NA	13.0086666959434	13.4156148631076	NA	12.6259341350485	13.433611257834	14.3604705157266	14.4263354464274	NA
AILGATEVK	2	sp|Q9BTY2|FUCO2_HUMAN	NA	NA	16.5287959390928	NA	14.7794938819546	15.1767009875852	15.9846673114532	16.1764800885372	15.5875176034026	16.1105007931514	14.8153177478822	NA
AILILDNDGDRLFAK	2	sp|P61923|COPZ1_HUMAN	14.1140257552156	NA	NA	NA	NA	NA	NA	NA	NA	NA	NA	NA
AILNYIASK	2	sp|P08263|GSTA1_HUMAN	18.2278666961733	NA	17.8554575453845	NA	NA	19.3903928799957	NA	NA	NA	NA	NA	NA
AILPC[Carbamidomethyl (C)]QDTPSVK	2	sp|P09960|LKHA4_HUMAN	NA	NA	NA	NA	NA	NA	15.2186182833836	13.1320632235303	NA	12.9914673632489	NA	NA
AIMEKLEMSK	2	sp|P05155|IC1_HUMAN	17.5163999011005	NA	NA	NA	NA	15.1118724653983	NA	NA	NA	NA	NA	NA
AINPENGFFGVAPGTSVK	2	sp|P35558|PCKGC_HUMAN	NA	NA	NA	NA	11.9894341849074	15.0824751564383	NA	12.5557881246257	NA	12.7750433198107	13.9300977385087	NA
AINPEN[Deamidation (NQ)]GFFGVAPGTSVK	2	sp|P35558|PCKGC_HUMAN	12.949126424138	NA	NA	NA	NA	13.1306516158389	NA	12.2640215745354	NA	12.8576820089332	14.0738025610039	12.1394367117614
AIPVAQDLNAPSDWDSR	2	sp|P10451|OSTP_HUMAN	25.535108065698	25.1684036084416	26.3453655362513	25.3512278209685	26.6337737832003	26.4257426687692	20.6015399797011	25.205833007124	24.4955686665245	24.8296326200031	24.5981992993851	27.1489377470462
AIPVAQDLNAPSDWDS[Phospho (STY)]R	2	sp|P10451|OSTP_HUMAN	22.374714421956	22.0520782889908	23.2933972702184	21.905896665233	22.5256539315501	25.6738540431156	16.575142783202	20.1562697441734	19.7879733290132	23.2782926718925	20.9640232539302	24.7241472558165
AIPVAQDLNAPS[Phospho (STY)]DWDSR	2	sp|P10451|OSTP_HUMAN	22.374714421956	22.0520782889908	23.2933972702184	21.905896665233	22.5256539315501	25.6738540431156	16.575142783202	20.1562697441734	19.7879733290132	23.2782926718925	20.9640232539302	24.7241472558165
AIPVTQYLK	2	sp|P43652|AFAM_HUMAN	16.6711190335036	18.1107075526846	17.614192743822	16.9110560597184	18.6038305087862	18.0831988313863	16.5442133339319	16.8858024344526	16.8050137392184	18.016718526038	18.0970748192438	15.8620790556235
AIQDGTIVLMGTYDDGATKLNDEARR	3	sp|Q92520|FAM3C_HUMAN	18.0128250078828	NA	NA	NA	NA	15.0808203626096	NA	NA	NA	NA	NA	NA
AIQDGTIVLMGTYDDGATKLNDEARR	4	sp|Q92520|FAM3C_HUMAN	18.082831021677	13.946105915398	NA	NA	NA	15.5574303390198	NA	NA	NA	NA	NA	NA
AIQDMFPNMDQEVIR	2	sp|Q9H0E2|TOLIP_HUMAN	16.1001422610897	NA	17.1235937771466	NA	NA	16.4673045001875	NA	NA	NA	NA	NA	16.8666517794269
AIQIMYQNLQQDGLEK	2	sp|Q9Y646|CBPQ_HUMAN	18.3355322585094	18.0117868837272	18.7555578470218	17.8334771438439	17.9655485240033	18.6893024108633	18.3677515492565	17.7517578399335	17.9279142651815	18.1209126059645	19.5606738645337	20.0010995560653
AIQIMYQNLQQDGLEK	3	sp|Q9Y646|CBPQ_HUMAN	NA	NA	12.957029991199	NA	NA	12.4511591366609	NA	NA	NA	NA	NA	14.454402163525
AIQIM[Oxidation (M)]YQNLQQDGLEK	2	sp|Q9Y646|CBPQ_HUMAN	NA	NA	NA	NA	NA	14.3411141046997	NA	NA	13.3454140465304	NA	14.3975170228057	14.5117992730853
AIQLTYNPDESSKPNMIDAATLK	3	sp|P02679|FIBG_HUMAN	14.7868966827807	18.9494770412941	14.7014472569788	NA	NA	16.7987938795499	16.4227762914034	NA	NA	NA	NA	NA
AIQLTYNPDESSKPNM[Oxidation (M)]IDAATLK	3	sp|P02679|FIBG_HUMAN	NA	15.2935519745244	NA	NA	NA	14.6829522178081	18.9219345758518	13.7838845676351	14.1672937056822	NA	NA	13.9013032188857
AIQM[Oxidation (M)]VAN[Asn->Asp]SLKQ[Deamidation (NQ)]R	2	sp|P31751|AKT2_HUMAN	NA	NA	NA	NA	16.830235053407	NA	14.4852595522007	NA	NA	15.0116541801949	NA	NA
AISEELDHALNDMTSI	2	sp|P06753|TPM3_HUMAN	14.4501560184892	NA	NA	NA	NA	NA	15.1703910949693	13.5883847240508	NA	NA	NA	NA
AISEELDHALNDMT[Phospho (STY)]SI	2	sp|P06753|TPM3_HUMAN	14.4492870548387	NA	NA	NA	NA	NA	16.2970846351318	NA	NA	NA	NA	NA
AISGLTIDGHAVGAK	2	sp|Q9Y6R7|FCGBP_HUMAN	NA	NA	NA	NA	NA	14.8623890377008	16.413578343774	NA	NA	13.4511140607062	12.0767606623249	16.1465050321733
AISGLTIDGHAVGAK	3	sp|Q9Y6R7|FCGBP_HUMAN	NA	NA	NA	11.0283061647854	NA	12.5769282555977	14.4837415663847	NA	NA	NA	NA	14.3646979103533
AISQSGVALSPWVIQK	2	sp|P19835|CEL_HUMAN	14.2020894887584	16.2544880241378	15.7328201575932	17.3096304488732	17.3477735900773	17.5312451314853	15.7275742177071	17.5288666579645	15.2941280512561	18.1492115114152	17.4302991972794	19.5586388059981
AISSIGLEC[Carbamidomethyl (C)]QSVTSR	2	sp|Q9HD89|RETN_HUMAN	14.9202302539677	NA	16.2942637394142	15.3438931212566	17.915330458157	NA	19.5197681368978	19.9476390424918	21.2639359316621	18.7544212783685	21.698115242715	17.3070639927642
AISSIGLEC[Carbamidomethyl (C)]QSVTSR	3	sp|Q9HD89|RETN_HUMAN	NA	NA	NA	NA	NA	NA	NA	NA	15.491585895543	NA	NA	NA
AITDAAMMAEELKK	2	sp|Q9UKX2|MYH2_HUMAN	16.3109761180838	13.7421578276421	15.2908385180002	13.7362831220521	NA	14.3718252900642	14.6879008514134	11.7863420044193	13.8134290286547	NA	NA	NA
AITDNDMQSILDLHNK	2	sp|Q9H336|CRLD1_HUMAN	NA	NA	NA	NA	NA	NA	NA	12.8270647930974	NA	NA	NA	NA
AITDNDMQSILDLHNK	3	sp|Q9H336|CRLD1_HUMAN	NA	12.5570163305289	13.7854308497839	NA	NA	NA	NA	NA	NA	NA	NA	NA
AITGFDDPFSGK	2	sp|P15924|DESP_HUMAN	NA	NA	NA	NA	NA	11.5635707391904	NA	NA	NA	NA	NA	NA
AITIAGVPQSVTEC[Carbamidomethyl (C)]VK	2	sp|Q15365|PCBP1_HUMAN	NA	NA	NA	NA	NA	NA	14.4719659806417	NA	NA	NA	NA	NA
AIVAIENPADVSVISSR	2	sp|P08865|RSSA_HUMAN	NA	NA	NA	NA	NA	NA	12.7859576119205	NA	12.5957100288902	NA	NA	13.9018593501196
AIVHDNKDGTYAVTYIPDK	3	sp|O75369|FLNB_HUMAN	NA	NA	NA	NA	NA	13.4286118757666	NA	NA	NA	NA	NA	NA
AIVQVFEGTSGIDAR	2	sp|P15313|VATB1_HUMAN	NA	NA	NA	NA	NA	NA	NA	13.8306996827687	NA	13.2008338821546	NA	14.7421616147821
AKFEELNMDLFR	2	sp|P11021|BIP_HUMAN	14.7424242947976	NA	NA	NA	NA	NA	NA	NA	NA	NA	NA	13.6196217990881
AKLEEQAQQIR	2	sp|P02649|APOE_HUMAN	17.5656180455796	16.9207083069299	15.3880092327305	16.4155712256717	12.7671194884476	18.8648724994403	15.9094402213869	NA	NA	15.5233289966067	NA	17.4397842909381
AKLHIDEMDSVPTVR	3	sp|P19320|VCAM1_HUMAN	17.5297092559303	17.7700067773666	NA	NA	NA	NA	NA	NA	NA	NA	NA	NA
AKLPDATPTELAK	2	sp|P02774|VTDB_HUMAN	18.2359346843914	18.6895067193187	15.1820486029883	NA	NA	19.6760639545577	15.3545746476267	12.2392960117363	NA	NA	15.0146278771701	17.5009336777783
AKLPDATPTELAK	3	sp|P02774|VTDB_HUMAN	15.5327118282214	16.1049795552298	12.9725698489615	11.971249653428	NA	17.0643910503188	13.5111150608935	NA	NA	NA	12.3154571995472	15.0420309988137
AKPSAPVVSGPAAR	2	sp|P78324|SHPS1_HUMAN	16.2670545699768	16.8763460986367	17.4204377268829	18.616533134451	18.9024853629392	18.300736580318	19.4012977621472	20.6719976936502	18.4557967752224	19.6522556900779	20.6452539307561	20.2242046482944
AKPSAPVVSGPAAR	3	sp|P78324|SHPS1_HUMAN	16.4657380170861	16.7711571202101	17.50952487277	18.2120229069564	18.9125267206085	17.9090093868204	18.7868230774687	19.715117638002	17.6651450717318	18.6100520277627	19.3593149632672	19.1597034364445
AKWEMPFDPQDTHQSR	3	sp|P01011|AACT_HUMAN	23.3414730537743	21.3586219580629	NA	19.9448044348675	NA	23.7304942889166	NA	NA	14.1777737998176	NA	14.8521060934277	14.0878704884701
AKWEMPFDPQDTHQSR	4	sp|P01011|AACT_HUMAN	20.7927044930868	18.8661608120372	NA	NA	NA	20.6052722036623	NA	NA	NA	NA	NA	NA
AKWEM[Oxidation (M)]PFDPQDTHQSR	2	sp|P01011|AACT_HUMAN	17.4706210488731	15.7995845310055	NA	15.5327376158083	15.5415838461347	18.8614404888142	NA	NA	NA	NA	NA	NA
AKWEM[Oxidation (M)]PFDPQDTHQSR	3	sp|P01011|AACT_HUMAN	18.1732685713169	NA	NA	17.0449415493972	NA	19.9758541764701	NA	NA	NA	NA	13.6996885017107	13.6934605892044
ALAAGGVGSIVR	2	sp|O15511|ARPC5_HUMAN	13.5622651818133	13.0166391808696	NA	NA	12.4291437174577	13.820993161208	15.408073214898	13.1970631813035	13.5363422181837	NA	14.4882421095829	14.889503913888
ALAAVLEELR	2	sp|P26022|PTX3_HUMAN	16.2442556440275	NA	13.1258819053429	13.9119067441573	NA	13.9334082786771	16.3071185613002	NA	14.7738153579897	NA	NA	NA
ALADVATVLGR	2	sp|Q92542|NICA_HUMAN	12.0162314193689	13.8263185280919	14.1412938225719	13.154956496171	13.8902823490145	14.008628640176	14.6280142638657	16.2157533916601	14.2586171155667	14.424335420026	16.5677943065393	16.0121002476015
ALAEGVLLR	2	sp|P48637|GSHB_HUMAN	14.88608045419	18.3490305110563	16.5023121731212	14.5679382856703	15.9675545163861	15.8336828243785	14.9621388346854	16.3798963583782	16.7810260116231	14.5128219328893	14.8978206276137	16.1473356657248
ALAGC[Carbamidomethyl (C)]DFLTISPK	2	sp|P37837|TALDO_HUMAN	NA	14.0602455186117	NA	NA	13.1442882489595	NA	16.3329356471462	NA	13.8959382567466	12.3238625634641	11.7114343400703	NA
ALAGVTYAAK	2	sp|Q9UQB8|BAIP2_HUMAN	NA	NA	NA	14.6661253484458	NA	NA	NA	NA	NA	NA	NA	NA
ALALAGNPLR	2	sp|Q8WUT4|LRRN4_HUMAN	14.8535286150865	NA	14.5294064140824	14.0458916699249	14.4192393252529	15.5460996007945	11.7965527473606	12.9884834771644	NA	NA	NA	15.951025623509
ALANSLAC[Carbamidomethyl (C)]QGK	2	sp|P04075|ALDOA_HUMAN	NA	13.4084339037281	NA	NA	11.7952216863563	NA	14.9852367179791	13.7060987205499	13.65260219912	NA	NA	13.329808684038
ALAQC[Carbamidomethyl (C)]APPPAVC[Carbamidomethyl (C)]AELVR	2	sp|P17936|IBP3_HUMAN	NA	NA	NA	NA	18.3871342307651	NA	18.9324881441695	19.3092295449712	18.7417137817481	20.9709939594536	19.0329129130519	15.6760611529791
ALAQC[Carbamidomethyl (C)]APPPAVC[Carbamidomethyl (C)]AELVR	3	sp|P17936|IBP3_HUMAN	NA	NA	NA	NA	NA	NA	NA	15.6509340233116	NA	16.2331243156898	14.7857761459257	NA
ALAQLSLSR	2	sp|Q6XQN6|PNCB_HUMAN	NA	13.2781681263679	NA	NA	NA	14.6065081864416	12.1893923329146	NA	NA	NA	NA	NA
ALASEC[Carbamidomethyl (C)]AQHLSLPLR	2	sp|O75594|PGRP1_HUMAN	18.4174188662288	15.8765479249758	19.5680875327005	19.7447442253103	20.5476999930157	17.1316040053176	21.9337274635859	22.7540822241458	22.8123847730141	22.1569546965178	21.8599457469382	19.7969479939407
ALASEC[Carbamidomethyl (C)]AQHLSLPLR	3	sp|O75594|PGRP1_HUMAN	18.8877558729802	16.2211418099616	19.9971262154903	19.4958348208185	20.5612088015088	17.1582249623511	22.0855145305218	23.0831373999434	23.0149608198675	21.8332309602759	21.4687745850878	20.165316795073
ALASEC[Carbamidomethyl (C)]AQ[Deamidation (NQ)]HLSLPLR	3	sp|O75594|PGRP1_HUMAN	13.828171799688	NA	NA	NA	14.8229666853743	NA	13.7637796655029	12.4688112087674	12.0565880312575	NA	NA	12.7881566158725
ALASQLQDSLK	2	sp|P18206|VINC_HUMAN	14.9417483253313	14.9169935492285	NA	NA	NA	NA	16.3307289088104	NA	14.630155746479	NA	NA	13.8025345245494
ALASQLQDSLKDLK	2	sp|P18206|VINC_HUMAN	13.1390592836648	NA	NA	NA	NA	NA	NA	NA	NA	NA	NA	NA
ALC[Carbamidomethyl (C)]LFEM[Oxidation (M)]PTGVPLR	2	sp|P19801|AOC1_HUMAN	NA	NA	NA	NA	NA	NA	NA	NA	NA	NA	15.1936121121297	NA
ALC[Carbamidomethyl (C)]VINPGNPTGQVQTR	2	sp|P24298|ALAT1_HUMAN	NA	NA	NA	NA	NA	NA	NA	NA	NA	NA	16.2010027368468	NA
ALDDMISTLK	2	sp|P49368|TCPG_HUMAN	NA	NA	NA	NA	NA	NA	NA	NA	NA	14.2867769694053	NA	NA
ALDFAVGEYNK	2	sp|P01034|CYTC_HUMAN	28.0230935693145	21.9588362130531	25.0538876594843	23.9276142933193	21.2674288502066	24.1365990641656	22.0003484966023	22.7277723616773	24.5235720592098	21.8795125588416	21.817724511644	23.6301817720211
ALDFAVGEYNKASNDMYHSR	2	sp|P01034|CYTC_HUMAN	14.0092458592937	NA	NA	NA	NA	11.4695985777918	NA	NA	NA	NA	NA	NA
ALDFAVGEYNKASNDMYHSR	3	sp|P01034|CYTC_HUMAN	15.9305874841438	NA	12.8620819712982	NA	NA	13.7033862688825	NA	NA	NA	NA	NA	NA
ALDFAVGEYNKASNDMYHSR	4	sp|P01034|CYTC_HUMAN	13.9612414347968	NA	NA	NA	NA	NA	NA	NA	NA	NA	NA	NA
ALDFAVGEYNKASNDM[Oxidation (M)]YHSR	3	sp|P01034|CYTC_HUMAN	NA	15.1426585291293	NA	NA	NA	NA	NA	NA	NA	NA	NA	NA
ALDFIASK	2	sp|O43707|ACTN4_HUMAN	14.2938956981695	18.0063833696264	13.83001729112	12.4704507865032	13.7639722567053	14.8223574601498	15.6171148760928	14.7272004256067	14.1306829326458	13.572053215054	13.4760345937832	14.8286131181045
ALDGINSGITHAGR	2	sp|Q6UWP8|SBSN_HUMAN	16.0456637900823	11.9851559985609	14.2447521774778	11.7847410278543	NA	NA	NA	NA	13.7931556865533	NA	NA	NA
ALDIDFATRK	2	sp|P50120|RET2_HUMAN	18.0191479863212	15.6844225645894	NA	NA	NA	17.0197218662571	NA	NA	NA	NA	NA	NA
ALDLINKR	2	sp|P04196|HRG_HUMAN	17.0306552690991	17.0407686890973	14.5930686862242	16.1303109788661	12.6392331803918	18.0129545638239	14.0937612595273	NA	NA	NA	NA	12.68800999178
ALDQYLM[Oxidation (M)]EFNAC[Carbamidomethyl (C)]R	2	sp|P07357|CO8A_HUMAN	NA	NA	NA	NA	NA	NA	14.2158595719144	NA	12.3198118581473	NA	NA	NA
ALDTM[Oxidation (M)]NFDVIK	2	sp|P11940|PABP1_HUMAN	NA	NA	NA	NA	NA	NA	NA	10.8583304935031	NA	NA	NA	NA
ALDVNVALR	2	sp|P09455|RET1_HUMAN	NA	NA	NA	11.168862406886	NA	NA	14.0592742436292	NA	15.4959678208499	NA	13.5175902907483	12.9977718498473
ALEAFETFK	2	sp|Q00796|DHSO_HUMAN	NA	NA	16.3345772296725	15.5544182466363	14.0426292678299	13.4832035208586	13.9674589167166	15.3862316060475	15.6493277244391	14.3882034309333	15.1105936936032	16.6527517416889
ALEAFETFKK	2	sp|Q00796|DHSO_HUMAN	NA	NA	NA	NA	NA	15.7620305692718	NA	NA	NA	NA	NA	NA
ALEALVAK	2	sp|P14550|AK1A1_HUMAN	14.9932151405655	NA	15.1872932328836	13.8854595438563	13.1355409600688	15.245114103038	13.3731666252623	14.6926743075206	15.2924852405168	13.6272927699755	14.4399927081312	15.2749520723686
ALEFVAR	2	sp|P12111|CO6A3_HUMAN	14.8236310463052	13.0180863451825	14.4990431240438	14.5971571814076	13.9779494287494	14.1646080036791	13.2450795490186	13.6289238621983	15.4212240374629	12.7629985083196	13.8483442190532	13.8361968265956
ALELFRK	1	sp|P02144|MYG_HUMAN	16.9542156706494	NA	NA	NA	NA	NA	NA	NA	NA	NA	NA	NA
ALELFRK	2	sp|P02144|MYG_HUMAN	23.7423290525976	19.3778048151859	NA	NA	NA	18.0546467775955	NA	NA	14.1391122561796	NA	NA	NA
ALENPQPHPGWQGTLK	3	sp|P19835|CEL_HUMAN	NA	14.9685748031189	NA	16.9332747579081	15.3646660784606	16.0623483200483	NA	16.9889881578611	13.8267027616265	17.1843994748615	16.295411655348	18.8217798599554
ALEPQGLLLYNGNAR	2	sp|O00468|AGRIN_HUMAN	NA	NA	13.2778479204513	13.6243779081886	NA	13.8813021456975	13.8612400846548	12.5381607352774	13.1620064900637	11.9695057016216	NA	14.3393624329764
ALEPQGLLLYNGNAR	3	sp|O00468|AGRIN_HUMAN	NA	NA	NA	NA	NA	NA	16.1089762556399	NA	NA	NA	NA	NA
ALEPQGLLLYN[Deamidation (NQ)]GNAR	2	sp|O00468|AGRIN_HUMAN	13.5778923406472	NA	13.6833980369154	14.2057769732263	13.3724842926587	13.4240448255372	14.4999709805269	14.6967480304427	13.9020773516255	13.8578828700043	13.5353940991631	14.8469497967738
ALEWLAHIFSNDEK	2	sp|A0A0B4J1V2|HV226_HUMAN	14.2846725195465	14.7751926069718	14.433564507761	14.6038778518089	14.9097107851804	14.965423921384	15.8360333988697	14.2672206914842	14.5568309742572	14.531376729022	NA	14.2285151756456
ALEWLAHIFSNDEK	3	sp|A0A0B4J1V2|HV226_HUMAN	11.3410199046404	12.4816996239783	12.0279430970486	11.459941003322	11.2426641751176	12.3386928061509	13.0992304008976	NA	11.9669110792473	NA	NA	NA
ALEWLAR	2	sp|P0DOX6|IGM_HUMAN	15.5147074009156	18.502847514641	15.8153792474601	18.0345229776346	18.2125115948474	16.4676305453501	12.908890614325	17.9639438852644	16.0230500189818	18.2730868477382	17.7519837260936	14.1406397025297
ALEYAC[Carbamidomethyl (C)]GIK	2	sp|Q9H008|LHPP_HUMAN	NA	NA	NA	NA	NA	NA	NA	13.8079254726993	13.7523300245232	12.2260697288788	13.5182721831282	NA
ALFLETEQLK	2	sp|Q13740|CD166_HUMAN	15.6802351384964	15.6151518390215	17.222396558836	17.6935165431318	18.0306457135543	16.5130440151056	16.1983391993762	17.0679866742785	17.0162522800133	17.708089695456	16.9765288066403	16.184074197557
ALFLETEQLKK	2	sp|Q13740|CD166_HUMAN	15.2520520419477	14.702357286011	NA	NA	NA	16.3977140842805	NA	NA	NA	NA	NA	NA
ALFLETEQLKK	3	sp|Q13740|CD166_HUMAN	13.8345814843876	13.5898000064928	NA	NA	NA	13.9870281427354	NA	NA	NA	NA	NA	NA
ALFVYEK	2	sp|Q9H6Y7|RN167_HUMAN	13.6397883039554	14.6233451872864	13.6943180108119	13.587600842544	15.6069855054176	NA	15.8009564262882	16.7212349867886	14.6665330979111	15.6565020903571	17.7872792223109	18.4835153759018
ALGDLISATK	2	sp|Q9Y490|TLN1_HUMAN	NA	NA	NA	NA	NA	NA	12.0655828619756	NA	NA	NA	NA	NA
ALGFENATQALGR	2	sp|Q08380|LG3BP_HUMAN	NA	14.765987761012	NA	12.6697033855326	12.5402793729215	NA	12.5515550928891	13.9470500905403	NA	12.8852260939936	13.1044566041877	13.5766278248982
ALGFEN[Deamidation (NQ)]ATQALGR	2	sp|Q08380|LG3BP_HUMAN	NA	NA	NA	16.2619061291106	NA	NA	NA	13.2913856655657	NA	NA	13.1703733469729	NA
ALGHLDLSGNR	2	sp|P02750|A2GL_HUMAN	25.0911686272491	24.8038022145341	26.5143056370598	26.0235333097232	26.5271297826154	26.1427141879228	22.2279283626151	22.8140553226722	26.60374156749	25.7373265208102	24.0898238040136	19.3119422445094
ALGHLDLSGNRLR	3	sp|P02750|A2GL_HUMAN	14.7674537672524	14.8437823371762	NA	14.5796355784287	NA	NA	NA	NA	NA	NA	NA	NA
ALGHLDLSGN[Deamidation (NQ)]R	2	sp|P02750|A2GL_HUMAN	15.7182030706443	14.3105124163137	16.0480892228896	16.0055330745079	14.8288896462282	17.1301141302061	NA	15.0806204565034	16.1542629983146	15.657871976196	13.3611014062669	NA
ALGHLDLSGN[Deamidation (NQ)]RLR	2	sp|P02750|A2GL_HUMAN	12.9285209286645	12.1727315548367	NA	NA	NA	16.4326356532841	NA	NA	NA	NA	NA	NA
ALGQNPTNAEVLK	2	sp|P60660|MYL6_HUMAN	15.9991331602015	NA	15.1031089748682	14.5474479148566	NA	15.4370220659722	17.5121586994274	15.7944758364059	NA	NA	NA	16.2110795839237
ALGVGFATR	2	sp|O15540|FABP7_HUMAN	16.6755537243237	18.5072933644603	17.4432652394836	15.6611456141211	15.7795855795897	16.5356231312237	14.5884350141738	16.5683809308353	17.1743260364297	NA	14.2855064146667	NA
ALGVQGGQAGVPEGPGFC[Carbamidomethyl (C)]PQR	2	sp|P25940|CO5A3_HUMAN	13.3599640230877	NA	NA	13.7743435722263	14.4263215760958	NA	17.2128798289446	18.4794876550695	15.8426873616522	17.8758192203239	18.2369319620959	17.4616069605466
ALGVQGGQAGVPEGPGFC[Carbamidomethyl (C)]PQR	3	sp|P25940|CO5A3_HUMAN	NA	NA	NA	NA	NA	NA	NA	14.8567982466962	12.622965324331	NA	NA	16.0798601293072
ALHFAISEYNK	2	sp|P01037|CYTN_HUMAN	19.0939214830351	16.7660056532557	18.6107707554992	17.8895336685827	16.0333353111156	20.7101611127227	16.7325447724583	18.0892999907543	20.7027638625947	14.4527391485046	NA	17.6283352008231
ALHFAISEYNK	3	sp|P01037|CYTN_HUMAN	18.0246213224569	15.620954568384	19.3533113129442	15.896939981865	13.7287298288636	19.4471089367831	15.1779506857309	17.1035613986927	19.6034908836056	12.1069647007765	NA	16.3524479030627
ALHFVISEYNK	2	sp|P09228|CYTT_HUMAN	17.1962303016354	15.0156708857228	16.6419584980686	14.788097025778	14.6418750401228	17.8085119063422	14.1876984497502	14.61238965472	16.9824908844031	NA	12.8340959033351	15.2004374591038
ALHQVFEHMLDVSK	2	sp|P06681|CO2_HUMAN	13.0110055675722	13.8605577632207	NA	13.3783776756809	NA	NA	NA	NA	13.425255693442	NA	NA	NA
ALHQVFEHMLDVSK	3	sp|P06681|CO2_HUMAN	11.6535157677112	NA	NA	NA	NA	NA	12.747941696608	NA	NA	NA	NA	NA
ALHVTNIK	2	sp|P08833|IBP1_HUMAN	18.8057735891902	14.8282956296335	17.5333753171477	17.9276099704687	13.9025512824492	19.1401597099847	NA	NA	16.8637333023556	NA	NA	14.8589109979195
ALIAAQYSGAQVR	2	sp|P26641|EF1G_HUMAN	NA	NA	NA	NA	NA	12.519816964479	NA	NA	NA	NA	NA	12.3615047351352
ALIAGGGAPEIELALR	2	sp|P50991|TCPD_HUMAN	NA	15.1646676787586	13.5280414723013	NA	NA	14.0544470594028	13.0338073598386	12.9700254673423	NA	NA	NA	14.5717206590724
ALIEILATR	2	sp|P08133|ANXA6_HUMAN	14.9945017832999	14.5259152649548	15.2491944274778	15.3147819224678	15.0969707295727	15.7328261660428	16.551148797873	14.9447676862919	15.9264516123379	14.0747446230197	15.2120842062514	15.4526603953297
ALIESYQNLTR	2	sp|Q8IZP0|ABI1_HUMAN	NA	NA	NA	NA	NA	NA	12.3729593375412	NA	NA	NA	NA	NA
ALIEVLQPLIAEHQAR	3	sp|P23381|SYWC_HUMAN	NA	13.3114280378208	NA	11.9877016989496	NA	NA	NA	NA	12.2232284847628	NA	NA	12.864258581781
ALINSPEGAVGR	2	sp|O00115|DNS2A_HUMAN	16.7393639193295	16.9969888373168	17.5968768252373	16.7138382080236	17.0553657407939	17.4501271044358	16.5070972807025	17.4669050550435	16.8139446024471	17.3982079575881	18.232719434935	17.7021212354781
ALIYSTSNK	2	sp|P04211|LV743_HUMAN	12.6110840355216	16.3870089142351	14.2586298165944	14.9122979124027	14.7490323373944	14.5254395696806	NA	16.0488308794983	13.7695359500159	14.8656249872409	14.0005214137409	12.6160055005086
ALLDAAAFYC[Carbamidomethyl (C)]EK	2	sp|O95954|FTCD_HUMAN	NA	NA	NA	NA	NA	NA	NA	NA	NA	NA	13.0450610420649	NA
ALLEAPLK	1	sp|Q14767|LTBP2_HUMAN	12.1424405083164	NA	12.5672358811985	NA	13.1636665907618	10.6019326921132	13.4276206150103	14.2457142936936	14.0301437868109	13.0856304639449	11.8675925749021	16.314099670678
ALLEVLGR	2	sp|Q16775|GLO2_HUMAN	11.7297568593503	13.4007474573035	NA	NA	NA	14.033805846157	14.0085153230157	13.9452864767828	13.1081898730671	11.9629716942865	13.3733735211584	15.4269513345067
ALLEVVQSGGK	2	sp|O14818|PSA7_HUMAN	13.5611355650456	16.9849467877285	13.738919773666	14.158462660125	NA	NA	15.4521279242483	14.1469260137944	14.4276028451386	12.4807411093649	NA	NA
ALLNHLDVGVGR	2	sp|Q15043|S39AE_HUMAN	16.3609640422924	15.0923288847913	15.8077027198944	16.137797569446	13.4797544640816	15.7773263736246	13.8491307957972	13.5130504072282	15.5711130842441	12.2449623884642	14.0114845194786	15.26905286953
ALLNHLDVGVGR	3	sp|Q15043|S39AE_HUMAN	17.7819977528435	16.2316942991984	17.1180326870946	16.3320715095023	14.0492581710663	16.5171366977747	14.9667580759463	14.8374343528376	16.8521062920605	13.1855564466792	14.3055519614831	16.3081754373521
ALLNVVDNAR	2	sp|Q8IV08|PLD3_HUMAN	14.4751702564817	16.1952138904129	15.8174059186148	14.4199226702302	17.1978021470543	16.2760050330295	15.7636238053045	17.1640943786549	15.6028168678829	17.964098871832	19.7788828579788	17.8290997004641
ALLN[Deamidation (NQ)]HLDVGVGR	3	sp|Q15043|S39AE_HUMAN	13.5453135105481	11.3830008442716	12.8079450815874	12.5397669972993	13.379455307388	15.9463146268296	NA	11.8242705776455	11.997275789112	NA	NA	12.6061954796321
ALLQDKDVIAINQDPLGK	2	sp|P06280|AGAL_HUMAN	16.4429681356171	16.2517267030644	17.0646346251124	15.5057174255856	14.7296443899817	17.5190290597107	15.4052427240439	NA	15.4010926280815	14.9985811092742	16.3718096303277	17.0273046097739
ALLQDKDVIAINQDPLGK	3	sp|P06280|AGAL_HUMAN	17.2044761783842	17.0165252832507	17.6185616487369	15.8767409419196	15.5676612184632	18.2081153523036	15.9895714957675	13.9304482512761	16.2557426834341	15.9530303743565	17.2010573140128	17.7356727666843
ALLQSSASR	2	sp|Q9UQ80|PA2G4_HUMAN	NA	12.9703853259038	NA	NA	NA	12.0472631014491	12.2618921479887	NA	NA	NA	NA	NA
ALLSAPWYLNR	2	sp|P06865|HEXA_HUMAN	16.7446723883918	17.2885652673909	17.761482943405	14.2109491606345	17.1611415655285	17.7993490933118	15.2481071388103	16.2036364571962	17.1445613096382	16.5872332106317	17.2292824617751	15.7303656195249
ALLSPGLAGAAGVPAEEAIVLANR	3	sp|Q5SZK8|FREM2_HUMAN	NA	NA	NA	NA	NA	NA	NA	14.1296581686504	12.7695415702221	NA	NA	15.742831924632
ALLSYDGLNQR	2	sp|Q9UM22|EPDR1_HUMAN	16.9494214084349	17.3035856776966	17.936327435852	17.9428631424637	18.1695921763559	18.1724169742737	17.9882138021616	18.5041366574406	17.9051984137892	18.794217321305	19.7458621228379	18.8240929241827
ALLTLADGR	2	sp|P12429|ANXA3_HUMAN	14.2234229774779	16.7671802537094	15.635846312636	14.9942956228153	14.2521898759402	14.0361017515623	16.9402052347105	14.8191945486682	15.0162892045633	NA	NA	15.230701089565
ALLTLADGRR	2	sp|P12429|ANXA3_HUMAN	NA	14.0814822138634	NA	NA	NA	NA	NA	NA	NA	NA	12.7482365736867	NA
ALLVTASQC[Carbamidomethyl (C)]QQPAENK	2	sp|Q01518|CAP1_HUMAN	NA	NA	16.7783824141418	NA	14.5973425807041	NA	16.9921091281899	14.3593136964694	15.463661911709	15.0514234904429	15.1040429868577	14.6149762103757
ALMSPAGMLR	2	sp|O75144|ICOSL_HUMAN	18.8180488772785	20.2561189836735	19.8771647721473	20.311372297192	20.4314689796817	20.6329074601116	20.6731013005277	21.980869969747	20.0985289081803	21.2709945686212	21.6482036837576	23.5496324644322
ALMSPAGM[Oxidation (M)]LR	2	sp|O75144|ICOSL_HUMAN	NA	NA	NA	NA	14.0767386561209	14.5335576696184	15.7479259444437	16.5568338692545	15.3934737102775	15.0082223151823	17.0301614394368	17.5980696746405
ALM[Oxidation (M)]SPAGMLR	2	sp|O75144|ICOSL_HUMAN	NA	NA	NA	NA	14.221473187066	14.51879433022	16.003189354177	16.5855966137182	14.3065350443173	14.8664418132391	17.0376711906184	17.9333132486342
ALM[Oxidation (M)]SPAGM[Oxidation (M)]LR	2	sp|O75144|ICOSL_HUMAN	NA	NA	NA	NA	NA	NA	16.2267345315431	NA	NA	NA	17.1697402596969	20.0512153630849
ALNHLPLEYNSALYSR	2	sp|P13671|CO6_HUMAN	NA	18.2715369371665	NA	NA	NA	17.5285284941349	17.7656812650568	NA	16.3739396400688	NA	NA	15.1313551322341
ALNHLPLEYNSALYSR	3	sp|P13671|CO6_HUMAN	NA	NA	NA	NA	NA	NA	14.4219129375066	NA	NA	NA	NA	NA
ALNMWGK	2	sp|P09237|MMP7_HUMAN	14.9260801556247	15.0235289630151	14.7451821219106	14.7377488643546	14.0363919612323	NA	16.1985477564912	14.250373917464	15.0668683745947	14.2535238553613	NA	NA
ALNPSQTSMSGTLELPNIGAR	2	sp|Q08ET2|SIG14_HUMAN	18.153322261643	16.1385314671441	17.3300710216132	NA	NA	13.0792538182644	14.3774380219324	NA	16.8023662267559	NA	NA	NA
ALNPSQTSM[Oxidation (M)]SGTLELPNIGAR	2	sp|Q08ET2|SIG14_HUMAN	15.2614583920337	11.4225822507704	14.3213666375787	NA	NA	NA	15.7371644097685	NA	16.1835357102126	NA	NA	NA
ALNSIIDVYHK	2	sp|P05109|S10A8_HUMAN	18.7885398641156	18.3526776902778	NA	15.6654102215404	NA	17.418782460539	18.8190103231459	NA	15.7421004266955	13.8862295810962	NA	15.8172781906019
ALNSIIDVYHK	3	sp|P05109|S10A8_HUMAN	18.5928507345892	17.9772754566353	15.1539946302061	14.6051268938115	NA	16.0292338394752	18.3188579504532	13.603479370001	15.7162219809973	12.4441354133065	NA	15.4526050900433
ALN[Deamidation (NQ)]SIIDVYHK	2	sp|P05109|S10A8_HUMAN	18.7377723748749	18.2897951562839	NA	15.6424400472371	NA	17.8747864643164	18.7617794646248	NA	15.87675288483	13.5854664812543	NA	15.7817065756359
ALN[Deamidation (NQ)]SIIDVYHK	3	sp|P05109|S10A8_HUMAN	18.0770227630765	17.4739345996958	14.7553729133632	14.1999302190817	NA	15.5542134162785	17.8109597956519	13.2577570886237	15.2132523371179	12.0521327717183	NA	15.0739064984903
ALPESLGQHALR	2	sp|O94760|DDAH1_HUMAN	NA	NA	NA	NA	13.0319483323587	15.6875210803146	NA	NA	NA	NA	15.0706448295486	16.9420069618771
ALPFWNEEIVPQIK	2	sp|P18669|PGAM1_HUMAN;sp|Q8N0Y7|PGAM4_HUMAN	17.3130024327274	18.383215010375	17.3174703817552	16.934504209338	16.7038953961759	17.9827298951928	18.4679629425841	17.0619401855799	17.9184005071033	NA	17.0163598196402	18.2746934738473
ALPGEQQPLHALTR	2	sp|P08833|IBP1_HUMAN	23.5097142587582	18.4065689369969	20.587806525919	20.2194577903074	16.8275315207017	22.7309995673261	NA	13.5288440089958	17.1445884022478	NA	12.5913724975525	17.8816664201793
ALPGEQQPLHALTR	3	sp|P08833|IBP1_HUMAN	21.9742801075709	16.6209758437287	18.737905245508	18.4395487228082	NA	20.940077967861	NA	NA	15.640015342487	NA	NA	16.3448070703684
ALPGQLKPFETLLSQNQGGK	3	sp|P09211|GSTP1_HUMAN	17.9617847308344	17.0766585565651	17.1517325890186	16.3208661570666	16.2264392877703	17.5640072479336	17.9222063833372	16.3018988797629	16.7573484072394	15.7034618144173	16.5970616028669	17.3617231735593
ALPGTPVASSQPR	2	sp|O14498|ISLR_HUMAN	20.1990980203401	19.8456139628756	19.313371613084	20.3814513328377	19.9107802511389	20.1096560068488	18.6208914830301	19.6621000897163	20.1400973922046	18.8728793603296	18.9691402283259	19.5188116554395
ALPQPQNVTSLLGC[Carbamidomethyl (C)]TH	2	sp|P02790|HEMO_HUMAN	16.4579891582988	NA	15.9785846305766	NA	16.1079587963065	NA	14.6477052767667	16.3691660189662	18.2612849237166	17.2684580497036	15.4553756784184	NA
ALQASALAAWGGK	2	sp|P05062|ALDOB_HUMAN	19.0252499416439	18.6457245078533	18.7477234382394	17.1730088546877	17.6069780956633	19.1243757416595	16.9255864247439	17.6609241310016	18.2799706451471	17.4955573833236	18.8577889106001	19.3237582120184
ALQATVGNSYK	2	sp|P11279|LAMP1_HUMAN	NA	16.5901714041943	NA	17.1595883466532	15.8816038533304	NA	17.3452819221723	18.1219195098773	NA	16.9834290407948	18.3487630190872	20.0748938467755
ALQDLGLR	2	sp|O95865|DDAH2_HUMAN	17.6766647830741	12.9254138763304	16.3689237616721	15.6167744138802	17.2001476290492	16.4824750149035	16.1907676401239	18.3343104276352	17.9596728635762	16.9236720185658	15.9637658153539	17.2053967811476
ALQDQLVLVAAK	2	sp|P01019|ANGT_HUMAN	23.7115766013138	20.0205883485748	22.7546885829916	21.1175595939641	19.851237339682	23.1811571129957	17.6497588457503	18.1440652729227	22.6592830080974	17.1871446178136	16.23614233551	16.6244694059709
ALQDQLVLVAAK	3	sp|P01019|ANGT_HUMAN	13.0417623905406	NA	12.9735734143271	NA	NA	12.7335072872587	NA	11.2734112837799	13.1994361876402	NA	12.5867042175191	14.2064906246442
ALQEAHQQTLDDLQAEEDKVNTLTK	3	sp|Q9UKX2|MYH2_HUMAN	NA	NA	NA	NA	NA	NA	13.2453196830836	NA	NA	NA	NA	NA
ALQFLEEVK	2	sp|P40227|TCPZ_HUMAN	NA	NA	12.6083235633929	NA	NA	NA	NA	12.810614470973	13.4295298716145	NA	12.9147030268685	NA
ALQLSGTPVR	2	sp|P83110|HTRA3_HUMAN	16.3189016502332	15.4517963473579	16.9393915651856	15.7925201937014	NA	15.7815247007127	13.8437590916618	NA	16.9398684373447	NA	NA	NA
ALQNAVTTFVNR	2	sp|O14964|HGS_HUMAN	13.6360105445879	NA	13.7068898812188	NA	NA	13.5955729556491	13.5120053412536	13.7427439358834	14.1192541799835	NA	NA	14.1932303379726
ALQSNHFELSLR	2	sp|O00468|AGRIN_HUMAN	19.5135895314288	20.2758488064105	19.2236467329123	20.7780028152579	18.0893795231418	20.3159093315843	19.8465207115603	19.3033981438053	18.0899585546843	18.8053545495093	17.0724100699186	18.1526391530494
ALQSNHFELSLR	3	sp|O00468|AGRIN_HUMAN	19.4952091736614	19.9683994588645	19.1345686255794	19.7212669172679	17.6343465014953	19.606710429973	19.440879224514	18.9876120184349	18.2909331431995	18.7213256277753	16.264690407151	17.8566307994102
ALQSN[Deamidation (NQ)]HFELSLR	2	sp|O00468|AGRIN_HUMAN	15.3290566836455	15.7530183201657	15.5779093257922	16.4462369728176	17.0040174642653	19.2113965453025	15.7627857905249	15.7933805490629	15.2314914689921	15.7805338771779	13.7522161005992	13.4317267214979
ALQSPALGLR	2	sp|P46940|IQGA1_HUMAN	13.894305041528	NA	16.7544932761274	16.3361030829784	NA	13.9185060357888	16.8381099770022	14.3989489100857	15.8857209773488	NA	NA	14.6294922232292
ALQWHPDKNPDNK	3	sp|P25686|DNJB2_HUMAN	NA	NA	NA	15.4734028352664	NA	NA	NA	11.9731768970812	NA	NA	NA	NA
ALSEALTELGYK	2	sp|P34896|GLYC_HUMAN	15.0553617532883	13.6139480187078	15.8225470332769	14.5657494678279	15.8680961298583	16.4768515649233	14.9068711225392	16.3323436813528	16.9379492319638	15.9535874728357	17.5188390732177	17.3183530515781
ALSEFAALMNTER	2	sp|Q6YHK3|CD109_HUMAN	NA	NA	13.7679395376815	13.8421562970413	NA	NA	NA	12.3844319674682	13.3259588484926	NA	NA	14.0239558817144
ALSIGFETC[Carbamidomethyl (C)]R	2	sp|P16070|CD44_HUMAN	15.8683241812873	16.4670726726264	17.677408270508	19.3399328531454	21.8086537103923	17.0130064803055	22.8165299040386	24.8641296496645	21.6850279363104	24.3751183459001	25.6682135621584	23.4890330225296
ALSLAPLAGAGLELQLER	2	sp|Q9ULI3|HEG1_HUMAN	18.3223212843504	19.0875548882446	19.7319599274504	19.7010814627226	19.4476566043524	19.7454774492005	20.175555851746	20.7211413302652	18.6795074537277	20.7884775847448	20.1952215659901	21.9333773098384
ALSNLESIPGGYNALR	2	sp|Q9NRR5|UBQL4_HUMAN;sp|Q9UMX0|UBQL1_HUMAN	NA	NA	NA	NA	NA	NA	NA	NA	NA	NA	NA	13.3761990931082
ALSPQQVTR	2	sp|P80370|DLK1_HUMAN	15.9201943854216	16.0431563858433	16.0505749959556	15.7621639571835	17.0054624689256	15.9162589272366	15.9920857602394	17.891062687886	15.6569322397307	15.0569619469613	16.7760357200962	16.6934111428511
ALSSEWKPEIR	2	sp|P13591|NCAM1_HUMAN	16.3451708327982	16.4455437481394	16.9474526626842	17.4206425031165	15.1379588985867	16.7133162066292	17.3258168851865	17.5885779482928	17.0844460881045	16.1741500668116	15.5984443823394	17.5605156925553
ALSSEWKPEIR	3	sp|P13591|NCAM1_HUMAN	15.6357019635167	15.7329209430589	16.0208889392027	16.0396756813924	14.2388342818121	15.9091569617027	16.1748969570719	17.0019572476705	16.4876515055908	14.842681903498	14.5416910859786	16.7990080182982
ALSTMDLQK	1	sp|Q9HD42|CHM1A_HUMAN	NA	11.2421238889366	NA	NA	NA	11.5651193221715	NA	13.0293988370126	NA	10.8936417787173	12.0903509037724	14.6428518598508
ALSTMDLQK	2	sp|Q9HD42|CHM1A_HUMAN	NA	NA	NA	NA	NA	NA	NA	NA	NA	NA	NA	16.6323406781406
ALSTSELGHLEQLQVLTLR	3	sp|Q8WUT4|LRRN4_HUMAN	14.032558957099	NA	13.718262187049	13.5580782693873	13.2923157398379	14.493797561525	11.8125833911808	13.3454901109606	14.1457485773472	12.6778312617978	13.4214183926337	14.4833668150506
ALTC[Carbamidomethyl (C)]EPGYALK	2	sp|P98095|FBLN2_HUMAN	NA	NA	NA	NA	NA	NA	NA	NA	NA	14.9168031264781	NA	NA
ALTDM[Oxidation (M)]PQMR	2	sp|P02671|FIBA_HUMAN	14.6209777506821	15.4283405971209	NA	NA	NA	NA	16.3387083272099	NA	NA	NA	NA	NA
ALTDM[Oxidation (M)]PQM[Oxidation (M)]R	2	sp|P02671|FIBA_HUMAN	NA	NA	12.5925641423211	NA	NA	NA	16.3887093190539	NA	NA	NA	NA	NA
ALTLSNLAR	2	sp|Q92887|MRP2_HUMAN	NA	NA	NA	NA	NA	13.0920530067051	NA	NA	NA	NA	NA	NA
ALTPQC[Carbamidomethyl (C)]GSGEDLYILTGTVPSDYR	3	sp|O94919|ENDD1_HUMAN	NA	NA	14.8066854743262	14.8366303976553	16.499500508715	13.3509885207062	17.5156631453539	18.6569712291823	17.0416457318564	18.6062431617735	18.9574268659663	15.3318034689781
ALTVPELTQQMFDAK	2	sp|P68371|TBB4B_HUMAN	15.6983573197396	NA	14.4688068900854	15.5732298609928	NA	15.736780325361	NA	16.236138145845	13.3974490630278	16.3784146978424	12.8945928549694	15.5689614108527
ALVEMQDVVAELLR	2	sp|Q9C0H2|TTYH3_HUMAN	NA	13.6099121313869	13.5438674414238	NA	NA	13.870267396534	13.6659184043965	14.7867721563858	NA	14.0156092112118	16.9885657685722	16.2883215954089
ALVFVDNHDNQR	2	sp|P19961|AMY2B_HUMAN	19.8078722923921	21.0062189478992	21.995470427943	18.2345858191059	22.1334503523689	22.5086809914301	19.5947496269093	23.383937783817	18.1045644657937	24.5977627387666	23.8304341900209	20.5435794895793
ALVQQMEQLR	2	sp|P06727|APOA4_HUMAN	23.0725669585675	NA	18.7400487809422	17.1241233280206	16.9623661416134	19.7116326408467	18.7445056507538	20.4705583255477	20.0342829004206	17.3320808339857	17.6621168871599	20.2326118183157
ALVQQM[Oxidation (M)]EQLR	2	sp|P06727|APOA4_HUMAN	16.4680754652538	NA	NA	NA	NA	NA	14.4509054191869	14.4383598788973	14.2372203079399	NA	13.4213187493747	15.0652480203391
ALVSAQWVAEALR	2	sp|P25325|THTM_HUMAN	20.222762072888	19.006432375404	19.8745434763198	18.7452580862096	18.3218654279754	19.5457778274207	18.7410512751679	18.2217717661321	19.8630701466874	17.806225190705	16.8687879998573	18.4582671406651
ALVSEWKEPQAK	3	sp|Q16531|DDB1_HUMAN	13.4022008692272	NA	NA	NA	NA	NA	NA	NA	NA	NA	NA	NA
ALWEKPFISSR	2	sp|P29622|KAIN_HUMAN	16.769628973617	NA	NA	NA	13.7676679104573	16.8802064558917	NA	NA	NA	NA	14.2289595533565	NA
ALYGTTSETATWR	2	sp|P08473|NEP_HUMAN	17.4490588898071	17.11827509559	18.635717443858	17.6763218107612	17.8031522372801	18.3421224109908	18.2589746605222	19.1591055761105	18.6192779056571	17.8166523394303	18.1434833099172	18.8626532999311
ALYLQYTDETFR	2	sp|P00450|CERU_HUMAN	20.0307162545825	20.6962656610808	19.6500175843446	21.2302271953321	22.517208973518	20.917885142243	22.1763882895181	22.0756344028225	21.0156029559638	22.9905132843931	23.3244906957791	20.5679748966778
ALYWVNGQVPDGVSK	2	sp|P04114|APOB_HUMAN	NA	14.830823306943	NA	NA	NA	NA	14.8415262549084	NA	NA	NA	NA	NA
ALYYDLISSPDIHGTYK	2	sp|P36955|PEDF_HUMAN	21.3142152789949	15.4284730903132	17.3848356803318	17.1214652872205	16.2326215331594	18.9901312473176	16.9630091321056	16.5266573640412	18.3097750573972	15.7773937812212	15.3728351596023	16.2614159206261
ALYYDLISSPDIHGTYK	3	sp|P36955|PEDF_HUMAN	20.9665451400039	14.0877668570549	17.1620708568082	15.4317314721776	14.8016882311851	18.1870660858663	15.9904856152734	16.0210023055392	18.005398269447	NA	13.9187880540666	15.6259996021151
ALYYLQIHPQELR	2	sp|Q16531|DDB1_HUMAN	14.0930256503492	14.187231116305	NA	NA	14.9165847474301	13.7227296377409	NA	NA	NA	NA	14.9264093204806	NA
ALYYLQIHPQELR	3	sp|Q16531|DDB1_HUMAN	14.2113461998247	14.8814443662249	13.4281313371797	13.9023744065934	15.69866959589	14.7247196884857	12.8751068075003	14.461794372409	13.6235967049459	13.2858302506271	15.1008099308551	NA
AMAEPEPEIYWVTPIGNK	2	sp|Q6UXK5|LRRN1_HUMAN	NA	NA	NA	12.0443452364125	NA	NA	NA	13.4965288857275	11.1937572578578	NA	NA	NA
AMAGLGQPLPQEELDAMIR	2	sp|Q9NZT1|CALL5_HUMAN	NA	NA	14.8881928776378	NA	NA	NA	14.8015838440612	14.7953919045134	NA	NA	NA	14.7609659845253
AMDYDLLLR	2	sp|P55268|LAMB2_HUMAN	14.4985528561945	NA	15.1972940678609	14.4493937642377	13.3127301954689	13.6614728456945	14.3820931979134	14.9943342410745	15.7875960891201	13.8462136202123	13.8464987944581	15.9271623835704
AMGAAQVVVTDLSATR	2	sp|Q00796|DHSO_HUMAN	15.9830084563158	15.7541106736063	18.5832526731668	18.3135273395586	15.9921387193778	18.1392875125812	15.9858230648128	16.8275684653646	17.8332928423678	16.49143893927	16.7410765864887	18.2972529236636
AMGIMNSFVNDIFER	2	sp|O60814|H2B1K_HUMAN;sp|P57053|H2BFS_HUMAN;sp|P58876|H2B1D_HUMAN;sp|P62807|H2B1C_HUMAN;sp|Q5QNW6|H2B2F_HUMAN;sp|Q93079|H2B1H_HUMAN;sp|Q99877|H2B1N_HUMAN;sp|Q99879|H2B1M_HUMAN;sp|Q99880|H2B1L_HUMAN	18.4187418773438	15.9301190786814	15.9473933238799	16.9740242021314	16.745794293197	17.7088792998369	21.8889670033127	13.6494835825446	14.6437982883259	16.3978024403226	14.2426252794108	16.7898822701291
AMGIMN[Deamidation (NQ)]SFVNDIFER	2	sp|O60814|H2B1K_HUMAN;sp|P57053|H2BFS_HUMAN;sp|P58876|H2B1D_HUMAN;sp|P62807|H2B1C_HUMAN;sp|Q5QNW6|H2B2F_HUMAN;sp|Q93079|H2B1H_HUMAN;sp|Q99877|H2B1N_HUMAN;sp|Q99879|H2B1M_HUMAN;sp|Q99880|H2B1L_HUMAN	15.2468455254545	NA	NA	NA	NA	NA	18.2719826030203	NA	NA	NA	NA	NA
AMGIM[Oxidation (M)]NSFVNDIFER	2	sp|O60814|H2B1K_HUMAN;sp|P57053|H2BFS_HUMAN;sp|P58876|H2B1D_HUMAN;sp|P62807|H2B1C_HUMAN;sp|Q5QNW6|H2B2F_HUMAN;sp|Q93079|H2B1H_HUMAN;sp|Q99877|H2B1N_HUMAN;sp|Q99879|H2B1M_HUMAN;sp|Q99880|H2B1L_HUMAN	NA	NA	NA	NA	NA	NA	17.6955444252758	NA	NA	NA	NA	NA
AMGIM[Oxidation (M)]N[Deamidation (NQ)]SFVNDIFER	2	sp|O60814|H2B1K_HUMAN;sp|P57053|H2BFS_HUMAN;sp|P58876|H2B1D_HUMAN;sp|P62807|H2B1C_HUMAN;sp|Q5QNW6|H2B2F_HUMAN;sp|Q93079|H2B1H_HUMAN;sp|Q99877|H2B1N_HUMAN;sp|Q99879|H2B1M_HUMAN;sp|Q99880|H2B1L_HUMAN	NA	NA	NA	NA	NA	NA	17.6055585230226	NA	NA	NA	NA	14.7353617798691
AMLEEALPVSLSQGQPSR	2	sp|Q16819|MEP1A_HUMAN	15.4244220488934	17.0763687596873	20.1832107644387	19.3233498165765	19.4492285980677	17.2943698842785	18.9479632732092	22.950940353824	19.8101064952046	20.2809611881029	19.5144448334883	23.2228000951206
AMTGVEQWPYR	2	sp|P49368|TCPG_HUMAN	NA	NA	NA	NA	NA	NA	NA	NA	NA	NA	NA	15.1949651935538
AMTHTLLR	2	sp|Q6P531|GGT6_HUMAN	NA	NA	NA	NA	NA	12.6430394556911	13.2110902471562	13.7786729368869	NA	NA	NA	NA
AMTSNVASVQC[Carbamidomethyl (C)]DNSDKFPVYK	3	sp|P07359|GP1BA_HUMAN	NA	NA	NA	NA	NA	NA	NA	NA	NA	13.6359023837898	NA	NA
AMVASGSELGKK	2	sp|P54819|KAD2_HUMAN	NA	12.26228643636	NA	NA	NA	NA	NA	NA	NA	NA	NA	NA
AM[Oxidation (M)]DFNGILTIR	2	sp|P98160|PGBM_HUMAN	14.5362921759728	13.892659601784	14.6873277594739	15.1902737267051	12.966752480781	15.0112561072976	15.2527472443825	14.4886120510929	14.7411968503835	11.9499601206398	13.2839885098093	16.0742726776452
AM[Oxidation (M)]DFN[Deamidation (NQ)]GILTIR	2	sp|P98160|PGBM_HUMAN	15.4679217230757	14.591505607852	14.776786482871	14.8859270127675	14.6517334378134	13.6103290254181	14.6752276573039	15.7608623861357	15.3841911100301	14.4435594655245	14.9675331105921	15.9094037892749
AM[Oxidation (M)]GAAQVVVTDLSATR	2	sp|Q00796|DHSO_HUMAN	NA	NA	NA	NA	NA	NA	NA	NA	12.761224804665	NA	13.3271467276298	12.9854712361313
AM[Oxidation (M)]GIMNSFVNDIFER	2	sp|O60814|H2B1K_HUMAN;sp|P57053|H2BFS_HUMAN;sp|P58876|H2B1D_HUMAN;sp|P62807|H2B1C_HUMAN;sp|Q5QNW6|H2B2F_HUMAN;sp|Q93079|H2B1H_HUMAN;sp|Q99877|H2B1N_HUMAN;sp|Q99879|H2B1M_HUMAN;sp|Q99880|H2B1L_HUMAN	16.449924904076	NA	NA	NA	NA	15.1311832355361	20.2400125626401	NA	15.1700758669069	NA	NA	15.9696302654147
AM[Oxidation (M)]GIMNSFVN[Deamidation (NQ)]DIFER	2	sp|O60814|H2B1K_HUMAN;sp|P57053|H2BFS_HUMAN;sp|P58876|H2B1D_HUMAN;sp|P62807|H2B1C_HUMAN;sp|Q5QNW6|H2B2F_HUMAN;sp|Q93079|H2B1H_HUMAN;sp|Q99877|H2B1N_HUMAN;sp|Q99879|H2B1M_HUMAN;sp|Q99880|H2B1L_HUMAN	NA	NA	NA	NA	NA	NA	15.6787231010956	NA	NA	NA	NA	NA
AM[Oxidation (M)]GIMN[Deamidation (NQ)]SFVNDIFER	2	sp|O60814|H2B1K_HUMAN;sp|P57053|H2BFS_HUMAN;sp|P58876|H2B1D_HUMAN;sp|P62807|H2B1C_HUMAN;sp|Q5QNW6|H2B2F_HUMAN;sp|Q93079|H2B1H_HUMAN;sp|Q99877|H2B1N_HUMAN;sp|Q99879|H2B1M_HUMAN;sp|Q99880|H2B1L_HUMAN	NA	NA	NA	NA	NA	NA	16.4545192192495	NA	13.7696189150402	NA	NA	NA
AM[Oxidation (M)]GIM[Oxidation (M)]NSFVNDIFER	2	sp|O60814|H2B1K_HUMAN;sp|P57053|H2BFS_HUMAN;sp|P58876|H2B1D_HUMAN;sp|P62807|H2B1C_HUMAN;sp|Q5QNW6|H2B2F_HUMAN;sp|Q93079|H2B1H_HUMAN;sp|Q99877|H2B1N_HUMAN;sp|Q99879|H2B1M_HUMAN;sp|Q99880|H2B1L_HUMAN	17.5733196155299	16.9888738844527	16.7191984683496	17.0904909002641	17.1179337600094	16.8817278368345	18.4392348413649	16.1163640837988	16.7319843412376	16.5014478237562	16.3541479924857	16.578924660848
AM[Oxidation (M)]LEEALPVSLSQGQPSR	2	sp|Q16819|MEP1A_HUMAN	NA	NA	14.0999053845242	NA	13.8974266368215	NA	14.0575762580246	17.3680384282657	15.1616033264905	14.3225131845727	15.0386329950757	17.5273954619352
AM[Oxidation (M)]LEEALPVSLSQGQPSR	3	sp|Q16819|MEP1A_HUMAN	NA	NA	NA	NA	NA	NA	NA	14.9185781273829	NA	NA	NA	NA
AM[Oxidation (M)]LVFAEHR	2	sp|P42785|PCP_HUMAN	NA	NA	NA	NA	NA	14.5226837886469	12.540644884272	NA	NA	NA	14.9752319238507	14.1143798557584
AM[Oxidation (M)]M[Oxidation (M)]LLGQVK	2	sp|P11597|CETP_HUMAN	NA	NA	NA	NA	NA	NA	NA	NA	NA	NA	14.5400106039773	NA
AM[Oxidation (M)]TVDREFPEM[Oxidation (M)]NLESVTPMTLTTLEGGNLEAK	3	sp|P31025|LCN1_HUMAN	15.0311059919808	NA	NA	NA	NA	12.2677117588239	NA	NA	NA	NA	NA	NA
ANAQAAALYK	2	sp|P40121|CAPG_HUMAN	NA	14.2802000327432	14.3476676130976	13.7284990068615	13.3828101566222	NA	15.3678903700064	14.6273596381188	12.7289786568884	11.915247409532	12.2848467586862	14.870889689885
ANATEFGLASGVFTR	2	sp|O75891|AL1L1_HUMAN	13.8070663358733	NA	NA	NA	NA	15.8877786252469	NA	14.5795128777214	14.1116328267279	14.4302190952199	15.1105510575133	15.5210930601364
ANATGISLIK	1	sp|P21695|GPDA_HUMAN	NA	NA	13.2763798971445	NA	12.193325186122	13.4530541370175	NA	12.6969458485377	13.4575126478535	12.5247401275697	13.993072361777	14.3650753962776
ANATGISLIK	2	sp|P21695|GPDA_HUMAN	13.4285575022976	NA	14.5805165518331	NA	NA	15.0541493391199	NA	14.4357740418634	15.0242438329894	14.2966574871787	15.9072572967975	16.0917759174746
ANDDIIVNWVNR	2	sp|P13797|PLST_HUMAN	13.1860726466729	14.159542635104	14.1319060651815	13.1086893965807	14.4760462899146	14.4177179434496	13.709732302589	13.320936061523	13.8373705685646	12.1405403794662	NA	15.1636592826135
ANDESNEHSDVIDSQELSK	2	sp|P10451|OSTP_HUMAN	16.829535612333	16.9892611456237	20.0180197513601	16.8366671750787	19.8963140139123	16.9768250714512	16.089288508807	21.2377411718271	19.8732621224398	19.1299469000335	18.295647884282	19.3808539630546
ANDESNEHSDVIDSQELSK	3	sp|P10451|OSTP_HUMAN	16.7593186210953	16.6233780696859	19.6338676073139	16.3632534425276	19.0554760059558	16.830453341017	15.5385392675135	20.5295111628439	19.3742474702637	18.6445433360786	17.5472730657477	18.9598047969398
ANDES[Phospho (STY)]NEHSDVIDSQELSK	2	sp|P10451|OSTP_HUMAN	14.8236245832607	13.804401486997	17.4972009243835	14.7491444549828	16.3255647239287	14.6434900937579	14.6729288176673	17.004734167735	15.8241059462448	17.7311771940852	15.5169591075409	18.7366646551076
ANEILASVK	2	sp|O00592|PODXL_HUMAN	NA	NA	NA	NA	NA	NA	NA	13.1729195132198	NA	13.7353895410074	NA	14.9258288068324
ANFLNSNDVFVLK	2	sp|P09327|VILI_HUMAN	13.0980230325635	14.2935637055258	13.3002829867353	NA	14.2442741914898	15.2158552676688	12.6722731604254	NA	14.5043377131298	NA	NA	12.438904206271
ANFQTIGLSAAAR	2	sp|P09923|PPBI_HUMAN	NA	13.9970094215844	14.1392534355526	12.8833907346612	NA	15.0250254888903	15.3325982178098	13.5063024310303	13.8546065012324	15.9421667640118	15.9099480161315	17.0095891421465
ANKDLISAGLK	2	sp|Q9NZD4|AHSP_HUMAN	14.242954082328	NA	NA	NA	NA	12.9406054654055	NA	NA	NA	NA	NA	NA
ANLEIMTK	2	sp|P01903|DRA_HUMAN	NA	NA	NA	NA	NA	NA	13.2393543800575	15.1401711417236	13.6752867604678	NA	14.018410904914	14.8270912378619
ANNQVGLAPVA	2	sp|P0DJD7|PEPA4_HUMAN;sp|P0DJD8|PEPA3_HUMAN;sp|P0DJD9|PEPA5_HUMAN	20.0431019383184	20.5647832938489	20.9872886766725	21.3883765587469	20.3175775207316	21.1439532339934	20.9899823140201	20.8381777559631	19.590396737884	22.2648831722993	20.6878172993083	21.1657722568285
ANPSQPPSDLGYTWNIPVK	2	sp|Q07075|AMPE_HUMAN	14.2266342465698	19.3943682106116	17.5650145883005	17.7072566640288	17.8412095782942	18.8226725642952	18.2122252434162	19.280774219261	17.540547793662	20.9795994263356	21.8128216054608	17.5458853369359
ANPSQPPSDLGYTWNIPVK	3	sp|Q07075|AMPE_HUMAN	NA	NA	NA	NA	NA	NA	NA	13.7398571849183	NA	NA	13.117643006507	NA
ANPTVTLFPPSSEELQANK	2	sp|P0DOX8|IGL1_HUMAN	25.9900205262743	25.8184837368221	26.1922105606713	27.3571084251405	25.6847113230424	25.0922712101283	25.8968076945235	26.5564674128415	26.2007945983885	26.5306456866793	24.7079684328529	22.5690545022055
ANPTVTLFPPSSEELQANK	3	sp|P0DOX8|IGL1_HUMAN	20.0475719432675	21.9881589797615	22.3919394254385	22.4114792986261	20.7600041134016	19.3687662807051	19.0582856136375	22.6587156755228	22.2699118097364	21.7493337364009	19.9407314769657	17.4703745063492
ANTTAFLTPLEIK	2	sp|Q9Y5K6|CD2AP_HUMAN	13.1188256050857	11.8557915299561	11.4073343789041	13.4620901801997	NA	14.706463890336	NA	12.7157605863998	11.0453381924855	NA	12.5476291675066	14.8776707697904
ANTVQEATFQMELPK	2	sp|Q14624|ITIH4_HUMAN	14.9845659890562	17.0973355899437	14.8547652888982	NA	15.2570821105638	16.5130768492642	17.7503551288334	14.1616075131051	15.5304615525233	14.3830891976977	13.9315491493668	14.9251998307796
ANTVQEATFQM[Oxidation (M)]ELPK	2	sp|Q14624|ITIH4_HUMAN	NA	NA	NA	NA	NA	NA	14.478753112569	NA	NA	NA	NA	NA
ANVAVVSGAPLQGQLVAR	2	sp|O00560|SDCB1_HUMAN	18.9568014059328	19.1213173187911	20.3022542130549	19.7725556176437	19.5491085947067	20.220481012971	18.6726530016841	19.3181017892284	19.4470612077677	19.1245042572473	20.0152685720845	20.9007201461595
ANVAVVSGAPLQGQLVAR	3	sp|O00560|SDCB1_HUMAN	13.5430110391279	14.4710555677333	15.477887061644	NA	NA	13.9314035350167	NA	14.8597123812384	14.8562916445416	NA	NA	16.4149261773827
AN[Deamidation (NQ)]AGKPKDPTFIPAPIQAK	3	sp|P01019|ANGT_HUMAN	19.2851416785476	15.832351533906	NA	NA	NA	18.6265647432491	NA	NA	NA	NA	NA	NA
APAHLSLPDPQALK	2	sp|P28799|GRN_HUMAN	NA	NA	15.9618909716339	15.7738454771398	16.1204209776414	NA	15.9737223754913	17.3102370091072	16.1908060673835	15.6478454236588	17.7546107756308	17.7302854113024
APAHLSLPDPQALK	3	sp|P28799|GRN_HUMAN	NA	NA	NA	NA	14.8805957785293	NA	15.2985825093557	16.6673829859151	NA	NA	16.411385402991	17.0507593052505
APAPAPPGTVTQVDVR	2	sp|Q12929|EPS8_HUMAN	NA	14.4573197244559	15.1682479429292	14.9441682212906	14.752437788879	15.9294466230931	NA	15.2968751920735	14.7406951231639	15.5365053739251	15.3539386049459	18.0925235628464
APASSQHPSVPASPQGR	3	sp|Q4ZHG4|FNDC1_HUMAN	NA	NA	NA	NA	NA	NA	NA	NA	NA	NA	NA	13.6321270932408
APDFVFYAPR	2	sp|P15311|EZRI_HUMAN	19.8023402555595	19.9169177943108	20.2768722593012	19.298100129207	20.5369862111531	21.3084715649078	19.9378934423186	19.4620271858882	20.478201447195	18.3738735633878	18.9961892183059	20.6266410349714
APDLQDLPWQVK	2	sp|P22891|PROZ_HUMAN	NA	NA	15.0054864554683	NA	16.413576426167	16.6065942620098	15.4215429628284	15.3207602841956	NA	19.1199807845015	18.5159915683989	19.8743389070311
APEEPNIQVNPLGIPVNSK	2	sp|P43121|MUC18_HUMAN	NA	NA	17.2194339578747	18.1679153841305	17.91190551745	NA	18.3443553768972	19.6750736751123	17.5685208474893	19.1830237633333	19.0598891142482	19.3060202773209
APEEPNIQVNPLGIPVNSK	3	sp|P43121|MUC18_HUMAN	NA	NA	NA	NA	NA	NA	NA	16.4960143652777	NA	NA	NA	16.6892253781359
APFDLFENR	2	sp|P07900|HS90A_HUMAN	NA	NA	14.7089177095732	NA	14.3377325617606	NA	14.5339927299061	15.3555962164159	13.9824730335066	13.4462553275126	NA	15.3844823960096
APFQLHSAALDFSPPGTEVSALC[Carbamidomethyl (C)]R	3	sp|Q86T13|CLC14_HUMAN	NA	NA	NA	15.1411196323837	15.2362110560643	NA	15.9311978804187	16.9734931585458	15.1868019034301	16.2820621600562	16.1451055433891	NA
APGAEEPPAPTAVQC[Carbamidomethyl (C)]FVYSR	2	sp|Q9BVM4|GGACT_HUMAN	NA	NA	13.6783928752873	13.1180791719635	11.5228230039699	12.0110960741253	15.3502665581465	NA	13.4538331155356	NA	14.4717040064291	13.4554291334537
APGAIGPYSQAVLVDR	2	sp|P52758|RIDA_HUMAN	19.3632272456856	19.0458344328617	18.3967656834313	18.4025456233817	17.8827915122541	18.5150368201997	16.9776364846261	15.1856849914661	17.9505398461825	16.7969203524956	18.1665010767839	18.4771128421282
APGELEHGLITFSTR	2	sp|P48740|MASP1_HUMAN	NA	14.7625410247631	NA	14.1244565723381	NA	15.267249951847	14.5899869585801	13.9781307657508	NA	NA	14.8380746125379	15.3720093593754
APGELEHGLITFSTR	3	sp|P48740|MASP1_HUMAN	13.7570440738091	13.9275374933828	13.3268753965614	14.149548700722	13.8039661657563	14.8629656636158	14.3879377329038	13.6795657154465	12.4632137419941	12.4458068315016	14.8146797174249	14.9300469671062
APGFAQMLK	2	sp|P50990|TCPQ_HUMAN	NA	NA	NA	NA	NA	NA	NA	NA	NA	NA	NA	13.2678201259359
APGLLDSLYGTVR	2	sp|Q8N271|PROM2_HUMAN	NA	NA	12.9946762924304	12.8731999772752	14.0322571017416	13.4678360687035	14.6851153187905	14.535485127976	12.6399145412068	14.4807849758425	15.8370838737032	16.9790340377452
APGQAHWLR	2	sp|P54760|EPHB4_HUMAN	15.5438309204483	16.3554291561897	NA	17.0878524220812	NA	NA	15.3586272256338	15.0741335596501	NA	15.1585682742847	16.0363187365414	16.7748377182241
APGSQVPTC[Carbamidomethyl (C)]C[Carbamidomethyl (C)]AGWR	2	sp|Q96GP6|SREC2_HUMAN	NA	NA	NA	NA	NA	NA	NA	14.9591520192933	14.3191423709089	14.6543898723523	14.984051565618	NA
APIIAVTR	2	sp|P14618|KPYM_HUMAN	21.5075263085625	21.8721247588357	22.2445788481688	22.4412274835514	22.1475243027993	21.7681570117817	22.6147835213281	23.1904797629791	23.0139395613173	23.2258881576617	22.6327122512908	21.9309042742518
APLGSPSPR	2	sp|O75173|ATS4_HUMAN	18.0419522405933	14.1308479341797	18.8828198585568	15.4116666222753	NA	16.684434574365	NA	NA	18.7651022068211	NA	NA	NA
APLNVQFNSPLPGDAVK	2	sp|O75369|FLNB_HUMAN	NA	NA	NA	14.8687555115048	NA	NA	NA	NA	NA	NA	NA	NA
APLQGTLLGYR	2	sp|P30530|UFO_HUMAN	19.5610238278843	20.2343920553697	20.3709726050091	21.0203944582451	24.2235180468174	20.5811799840076	21.3780761275774	22.874287550812	20.7990908120495	22.7739155272408	25.6040498520069	24.1632502577466
APLQVAVLGPTGVAEPVEVR	2	sp|Q14315|FLNC_HUMAN	17.6010396086487	17.6947930831772	17.961393012771	17.6998045034347	16.130955154755	19.1657315121549	17.2881088506597	18.0408157668333	18.0806968639052	17.3467732401287	15.741453665964	17.373951315218
APLQVAVLGPTGVAEPVEVR	3	sp|Q14315|FLNC_HUMAN	13.6976728794011	13.7284263591028	14.0287968768418	12.6460740963215	NA	14.7568713841808	NA	14.347970897568	14.0791042761328	NA	NA	NA
APLQ[Deamidation (NQ)]GTLLGYR	2	sp|P30530|UFO_HUMAN	NA	NA	NA	NA	NA	NA	NA	NA	NA	NA	15.0230768065516	12.3364102788274
APLVC[Carbamidomethyl (C)]LPVFVSR	2	sp|Q9H0W9|CK054_HUMAN	NA	NA	13.6533257067674	13.0026296147715	NA	NA	14.48386031937	16.9797262822746	18.2169324134904	15.6223603707933	17.5453525051522	14.2884571436272
APNENGPYFLALR	2	sp|Q8NCC3|PAG15_HUMAN	NA	16.0234465822164	17.1985418447558	NA	17.0069537690044	17.6628269005913	NA	NA	NA	NA	17.232538448179	13.6150066096891
APNEN[Deamidation (NQ)]GPYFLALR	2	sp|Q8NCC3|PAG15_HUMAN	NA	15.5762649362477	15.8002272353013	NA	15.3613326653844	17.3122863159101	NA	NA	NA	15.6128357418482	16.5388387727039	NA
APPPSGASQTIK	2	sp|Q92954|PRG4_HUMAN	15.1066169262629	15.9098684532463	18.3416497179958	16.7375619218923	15.3076225970383	16.0602020505553	15.6379938070596	15.1889899358047	19.0136074543574	14.4532498720862	NA	12.594630069515
APPSVFAEVPQAQPVLVFK	2	sp|P17174|AATC_HUMAN	14.7715803236059	16.1085844988628	16.2607967856277	12.7628624117492	14.8311239461158	15.8200472464073	13.759092026185	14.8680514569188	14.1225190653785	14.5157148825186	14.8886950243089	15.6521332828278
APQLRETLLQDFR	2	sp|P02760|AMBP_HUMAN	NA	16.5306451146983	NA	NA	NA	15.5743464413801	NA	NA	NA	NA	NA	NA
APQLRETLLQDFR	3	sp|P02760|AMBP_HUMAN	15.6843037198086	17.1204163689948	14.0979730147356	15.1119026539213	13.9815641573932	16.0168822182884	NA	NA	12.2425809702179	NA	NA	NA
APQPAWR	2	sp|Q8IYS5|OSCAR_HUMAN	14.6648657937488	NA	15.7677744423424	17.2795169817359	17.1207126269162	16.0592044103362	18.6394263357599	19.3524408943515	NA	18.6771884710094	19.4091241458594	20.4745255895226
APSGIITSPGWPSEYPAK	2	sp|Q9Y561|LRP12_HUMAN	NA	NA	NA	NA	13.4853841212763	NA	15.1242479622162	NA	NA	NA	NA	NA
APSTYGGGLSVSSSR	2	sp|P02533|K1C14_HUMAN	13.3942447763257	15.0511472447826	16.2570429910153	15.0731660614741	14.2576405385163	15.9741039600207	15.7351998740032	17.8040755319497	13.4230924647439	19.2236036358812	15.2724355262848	13.5257220856163
APSVANVGSHC[Carbamidomethyl (C)]DLSLK	2	sp|P21333|FLNA_HUMAN	NA	13.7928557880189	NA	NA	NA	NA	16.7578178492752	13.8305202691271	16.5572346270332	NA	NA	16.0361652384412
APSWFDTGLSEMR	2	sp|P02511|CRYAB_HUMAN	18.0324539089869	17.5246482683865	18.0896665961294	17.8453792747582	17.4495009456997	19.0638306623781	17.7447609453613	18.7010217925106	19.2583832975386	17.8911445956578	17.7118375610663	18.1368480323842
APSWFDTGLSEM[Oxidation (M)]R	2	sp|P02511|CRYAB_HUMAN	NA	NA	NA	NA	NA	NA	NA	NA	NA	NA	15.510068001984	14.6867185229926
APWC[Carbamidomethyl (C)]HTTNSQVR	3	sp|P00747|PLMN_HUMAN	NA	NA	NA	NA	NA	NA	14.8667499055821	15.0023524856822	15.8701296189971	13.9187230110953	14.0424759593607	NA
APYYNYK	2	sp|Q01459|DIAC_HUMAN	14.8225966506278	17.6768653476405	18.7259559034584	19.0935995167575	19.0964536337849	18.4615043049757	19.6028544780696	19.4339615828021	18.7418315295072	20.2720149709618	20.824835332119	20.2759178082301
AQALAVSYR	2	sp|Q86UX2|ITIH5_HUMAN	NA	NA	NA	NA	NA	NA	NA	NA	NA	NA	12.556591036004	14.0428098459697
AQAQPGVPLR	2	sp|Q9HC84|MUC5B_HUMAN	NA	NA	NA	NA	NA	NA	15.1204257414933	NA	NA	NA	NA	NA
AQASSIPVGSR	2	sp|Q99426|TBCB_HUMAN	14.5438787049632	NA	14.1479114449345	13.3203987607179	NA	NA	NA	NA	NA	NA	NA	NA
AQATDPDSGPNSYIEYTLLNPLGNK	3	sp|Q6V0I7|FAT4_HUMAN	NA	NA	NA	NA	NA	NA	NA	12.147212430615	NA	11.7328861240975	12.7531944337273	15.0352008494537
AQDAGVYQC[Carbamidomethyl (C)]LASNPVGTVVSR	2	sp|Q02246|CNTN2_HUMAN	NA	NA	NA	NA	NA	NA	NA	NA	12.6134995292222	13.657223066699	13.4950979076253	NA
AQEENTWFSYLKK	3	sp|Q8WVQ1|CANT1_HUMAN	12.1644077757884	NA	NA	NA	NA	NA	NA	NA	NA	NA	NA	NA
AQEILSQLPIK	2	sp|P35754|GLRX1_HUMAN	19.5054568427189	20.2000808025586	21.2512457571201	20.5710987229012	19.9985359122307	19.1652634290884	18.022759657984	16.3759219519458	20.7842834786588	NA	16.344202151406	17.3773521396585
AQESVGIYEVTHQFVK	2	sp|Q9NWV4|CZIB_HUMAN	16.3493874571606	NA	16.6894837542854	17.4798766605023	16.6600766899163	16.670779741316	16.3684831573973	16.7309790594753	17.4698188904172	17.7551273497248	16.1235375040624	15.7973632174658
AQESVGIYEVTHQFVK	3	sp|Q9NWV4|CZIB_HUMAN	15.052432571873	NA	15.010798953093	NA	15.1570581831241	14.949123976857	14.1274889524173	16.293148591202	15.9278141614591	NA	13.6673396301246	NA
AQFAQPEILIGTIPGAGGTQR	2	sp|P30084|ECHM_HUMAN	14.1734369154175	14.3386481651428	NA	NA	12.5837166630263	NA	NA	13.8020622992649	NA	NA	13.4722072464923	13.2777339980778
AQGELGWLLDPPK	2	sp|P21709|EPHA1_HUMAN	20.5788478209381	NA	17.4658081610496	17.2626192371398	15.2014990831191	NA	17.231885297716	16.9413244199302	17.9566185239579	16.145847090555	16.983818087694	18.055020198191
AQGFTEDTIVFLPQTDK	2	sp|P41222|PTGDS_HUMAN	27.9220709045116	27.8898861897678	28.6536544661134	28.8248832255335	28.7025671496636	28.5583173087235	29.1016081162891	29.344335598169	28.4343801664437	29.3302776948903	29.4712109118593	28.2523457617447
AQGFTEDTIVFLPQTDK	3	sp|P41222|PTGDS_HUMAN	21.325022457685	22.638910313476	23.3225021906548	21.7389950253758	21.6313832929559	22.4662571520596	22.8633314004211	24.2621877575929	23.4096283568517	22.5518559029952	22.7288492875051	23.2344808434018
AQGIAQGAIR	2	sp|P55268|LAMB2_HUMAN	NA	NA	12.3882240323204	11.6701043754989	NA	NA	NA	12.2670635222384	12.9253181616101	NA	NA	NA
AQGTVQLEVVASPASR	2	sp|Q68D85|NR3L1_HUMAN	NA	12.8891653260818	NA	NA	NA	NA	NA	NA	NA	15.8934225868231	15.0609315569803	14.064340775265
AQGVLFDC[Carbamidomethyl (C)]DGVLWNGER	2	sp|Q96GD0|PLPP_HUMAN	NA	NA	NA	NA	12.5450179116085	NA	NA	NA	NA	NA	NA	11.8358164769481
AQGYSGLSVK	2	sp|P07996|TSP1_HUMAN	NA	NA	NA	NA	NA	NA	NA	15.431309466711	NA	NA	NA	18.6951593312271
AQIFANTVDNAR	2	sp|P05783|K1C18_HUMAN	15.7007440667178	NA	15.6606123354035	15.3915202336073	NA	16.2457738380318	NA	13.9683712497658	15.6212729086324	NA	NA	NA
AQIHDLVLVGGSTR	2	sp|P0DMV8|HS71A_HUMAN	14.2318784551827	15.4471273863398	15.769306361809	15.5590648236084	14.9232769478959	15.5807443886008	16.1647757862175	15.303505329897	15.7140413213407	14.6465440201235	15.0459032279312	16.8594799754542
AQIHDLVLVGGSTR	3	sp|P0DMV8|HS71A_HUMAN	14.5681178007873	15.7299593360182	15.6063667499689	15.2582344508843	14.6721804356895	15.2822112920493	15.862006768697	15.5001308122634	15.732486952503	14.9764624187036	14.6318433570009	16.6235669254908
AQIHGGILR	2	sp|P98160|PGBM_HUMAN	17.1425760221347	16.9198763389232	17.9199156940449	17.3661973785526	16.7956340941206	17.8689805845022	17.4097126861194	18.425312400663	18.0698452392671	17.3223174235512	NA	21.1177637208717
AQIINDAFNLASAHK	2	sp|P15144|AMPN_HUMAN	16.1097632354629	18.2235769775984	19.6030537526765	17.5152644413653	18.8762324427401	19.1418524423443	17.8640624694734	18.9399121922697	19.590315037478	19.0001309128841	19.2378757423053	18.3810889253047
AQIINDAFNLASAHK	3	sp|P15144|AMPN_HUMAN	16.3090772706142	19.125162491095	20.4151872669809	17.707918326634	19.4983839156025	19.8511937729531	18.8940877579411	19.839234037058	20.4874613967884	19.6556402304023	20.0625855274021	19.5274854434648
AQIINDAFN[Deamidation (NQ)]LASAHK	2	sp|P15144|AMPN_HUMAN	NA	NA	NA	NA	NA	NA	NA	NA	NA	14.8620910912471	15.4600541615252	NA
AQIIN[Deamidation (NQ)]DAFNLASAHK	3	sp|P15144|AMPN_HUMAN	NA	13.4467174174037	14.3825319414191	NA	13.031113017355	NA	NA	14.3415833293745	14.7058718214794	14.5149044180319	15.0028993376141	NA
AQITGYR	2	sp|P02751|FINC_HUMAN	16.2856235332938	17.9673523432737	17.7837051755061	18.5356537609893	17.7815153243808	17.4866018400223	18.8923236101542	19.4653282646932	18.1744351009047	18.0057693177246	17.9860670230387	19.5864006903984
AQLDAAVTFGPSQVAR	2	sp|P15289|ARSA_HUMAN	16.004366212862	18.5792167599185	18.1609630227522	16.6676422766027	17.272825316922	18.2861528648131	17.6900412426253	18.5954833344759	18.3987110007968	19.4428511312942	19.8334939364423	19.8016231331961
AQLGDLPWQVAIK	2	sp|P05156|CFAI_HUMAN	18.5962456454438	18.8722369668766	18.5704870010322	18.6436609100004	18.0534556357167	19.7628073991308	19.1120997106148	18.598328842709	19.0882512763657	19.264464108534	17.4829461525672	19.8982867484926
AQLLVVGSPGPVPR	2	sp|P32004|L1CAM_HUMAN	14.4527515702028	14.7942335132117	NA	13.56022165743	15.3331466377225	16.1208870797382	14.5562072815829	16.0122305721439	14.9859266796093	16.1534650902103	15.9324844477445	17.0707856237382
AQLVEEWANSVK	2	sp|Q99574|NEUS_HUMAN	13.7579189716456	14.6460794670783	15.3118472989142	15.2903240359228	14.6818988467405	15.2531190527105	15.526629318669	15.6573270262794	15.870707922163	15.4856391146917	15.9519933909413	18.0905637856728
AQNDQLGWLWGQSR	2	sp|Q12794|HYAL1_HUMAN	14.7778974459461	15.8782991127949	16.004041556246	NA	15.2319456180251	17.3626084825801	14.7728082729593	15.2046612863329	14.1965093866948	16.5089890924725	17.117879339591	15.4176658695912
AQPETQATSFGNVLFNAK	2	sp|Q5SZK8|FREM2_HUMAN	NA	NA	NA	NA	NA	NA	NA	12.2078716116039	NA	NA	NA	12.780976820826
AQPGWGSPR	2	sp|Q14767|LTBP2_HUMAN	18.5406180789779	15.8032716846935	15.9167841828272	15.3575258618552	NA	15.4511983516969	NA	14.4775760389039	15.7473331081517	NA	NA	16.1153982366825
AQPVQVAEGSEPDGFWEALGGK	2	sp|P06396|GELS_HUMAN	24.0371330809797	22.3871749925907	22.7383664163881	23.9939046266068	20.981852865647	23.4120642338489	24.5568479195473	24.4084307101405	23.0367066434259	23.5779245874808	20.9151004848882	22.6853085609533
AQPVQVAEGSEPDGFWEALGGK	3	sp|P06396|GELS_HUMAN	20.7268745890666	20.358595687278	20.5701230574898	20.6230011920262	17.9140799501766	20.5193671031071	21.5798949219404	22.3956022426309	20.9216352157431	20.2826439834921	17.6693704142919	20.5826904502063
AQQTQPPGLTSPGLYPAATTAK	2	sp|Q6UXG3|CLM9_HUMAN	NA	12.1762135145427	NA	14.1117147157769	13.5609023804641	NA	NA	14.0850963177399	11.5671690148886	13.4527659997306	12.4023507149436	15.0203252856866
AQQVSQGLDVLTAK	2	sp|P18206|VINC_HUMAN	14.4423606501685	14.5797210360356	13.3756617847852	12.1887661157735	13.0752907689913	13.8457989665405	15.9395701606903	13.1746253259642	13.6764697304212	11.292109072299	11.0055689539256	13.4512581640794
AQSIAYHLK	2	sp|Q14515|SPRL1_HUMAN	17.9208472688096	15.8655392056075	16.6009947392501	16.074132306259	15.0780363593343	18.5739790053201	NA	14.7779322455153	15.0452274961242	14.7683017151173	14.8513449881164	18.1256839391301
AQSQLVAGIK	1	sp|Q15828|CYTM_HUMAN	21.8105503877343	20.4008192383101	22.7890729534983	21.65016522737	18.210136324488	21.055626590455	19.5450329916915	19.794584208585	23.4321710891316	17.5530826988582	16.3977380910598	18.6878123617001
AQSQLVAGIK	2	sp|Q15828|CYTM_HUMAN	23.978499091199	22.4626523866357	25.0333665019061	24.791711441719	21.4749505981593	23.7889398154977	22.6212765293242	21.734007408754	25.2425251935162	20.7720802556193	18.3732201289876	20.9765357380393
AQSQTDRVDLGTLR	3	sp|P04439|HLAA_HUMAN	16.0752047445245	14.0494165647776	NA	NA	NA	NA	NA	NA	NA	NA	NA	NA
AQTTVTC[Carbamidomethyl (C)]MENGWSPTPR	2	sp|P08603|CFAH_HUMAN	NA	NA	NA	NA	NA	NA	15.285000186175	15.500763016851	14.379494241537	14.3570037443501	NA	13.6456225063044
AQTTVTC[Carbamidomethyl (C)]M[Oxidation (M)]ENGWSPTPR	2	sp|P08603|CFAH_HUMAN	NA	NA	NA	NA	NA	NA	15.0454611810333	11.5883060984397	12.9276338861769	NA	11.0840984859918	14.1736296630611
AQVSPTASDMLHMR	2	sp|Q6UXB8|PI16_HUMAN	19.8227281273709	18.9517827628771	20.9274124975731	NA	19.313641318828	18.5303217741427	20.1041394088611	17.2073980574621	20.0978554013393	NA	18.7910575144808	NA
AQVSPTASDMLHMR	3	sp|Q6UXB8|PI16_HUMAN	19.789310299722	19.0345208038177	20.3705345544693	20.3680891513193	19.5062365493898	18.9350873112235	19.6460383072723	21.1208900517395	19.8211672007576	20.307306699645	18.065752025802	18.7694511299489
AQVSPTASDMLHM[Oxidation (M)]R	2	sp|Q6UXB8|PI16_HUMAN	NA	NA	NA	NA	15.4554203600969	14.3657675317411	15.4967502242043	NA	16.7867741534755	NA	14.733909827767	NA
AQVSPTASDMLHM[Oxidation (M)]R	3	sp|Q6UXB8|PI16_HUMAN	NA	NA	NA	NA	NA	NA	14.8247874891768	14.691620754541	16.2601068148766	NA	13.9009241850058	NA
AQVSPTASDM[Oxidation (M)]LHMR	2	sp|Q6UXB8|PI16_HUMAN	14.2192591182524	12.7541215132271	14.7863611299229	NA	16.0152942784203	13.7596872133742	15.2090246186168	NA	17.0881515703395	NA	14.5039827619221	NA
AQVSPTASDM[Oxidation (M)]LHMR	3	sp|Q6UXB8|PI16_HUMAN	14.468219272114	12.8008703551077	14.8927898872872	NA	15.6250810576022	13.4215287510518	15.7370664841816	NA	17.5628073636084	NA	NA	NA
AQVSPTASDM[Oxidation (M)]LHM[Oxidation (M)]R	3	sp|Q6UXB8|PI16_HUMAN	NA	NA	NA	NA	12.9123225123377	NA	14.9900059484945	NA	15.5375924118361	NA	14.8737783184868	NA
AQVVVTVK	2	sp|Q08174|PCDH1_HUMAN	NA	11.9486196413802	11.1966062245335	12.5887274701609	13.5317261916696	NA	14.5283097334514	15.4290910177643	NA	15.1278398898073	15.3750734725863	15.9644529117398
AQWANPFDPSK	2	sp|P05543|THBG_HUMAN	14.6392935237715	15.4247592891344	19.2733024982856	18.2348523671083	20.7265369819583	17.5833186679308	19.421872358241	18.1480078244055	19.4389999415827	20.8302039300296	21.3570098581044	18.9133258654444
AQWANPFDPSKTEDSSSFLIDK	2	sp|P05543|THBG_HUMAN	17.0457892823728	16.9223118061325	14.1378778005121	14.811637249247	NA	18.9036464414558	NA	NA	NA	NA	NA	NA
AQWANPFDPSKTEDSSSFLIDK	3	sp|P05543|THBG_HUMAN	16.9486152870048	17.1874190821625	13.3102607945087	14.8221902565942	NA	18.3829256416508	NA	NA	NA	NA	NA	NA
AQYTLMAQAVDR	2	sp|P55287|CAD11_HUMAN	NA	NA	15.7534606314039	16.7100934380587	18.5350462054395	16.0013354086537	NA	19.1462184830829	NA	18.3555026932916	19.6768412356905	18.0775143050895
AQYTLM[Oxidation (M)]AQAVDR	2	sp|P55287|CAD11_HUMAN	NA	NA	NA	NA	14.2964303687817	NA	NA	15.1609095879965	NA	13.8898549474136	16.9273735374825	14.7734841482354
AQYVLISPEASSR	2	sp|P80108|PHLD_HUMAN	NA	NA	NA	NA	NA	NA	14.7783550180508	NA	NA	NA	NA	NA
AQ[Deamidation (NQ)]SQLVAGIK	2	sp|Q15828|CYTM_HUMAN	14.4722094753746	13.0494020323252	13.158258058349	14.8822373123237	NA	13.404216259597	12.1199783172009	11.2028817589888	15.9455145599566	NA	NA	NA
ARDDDSGNNGVILFSILR	3	sp|Q9BYE9|CDHR2_HUMAN	14.0428272867334	NA	NA	13.4550813486892	NA	15.6937502749014	NA	NA	NA	NA	NA	NA
AREDIFMETLK	2	sp|P25311|ZA2G_HUMAN	23.9673058263067	25.3342626477659	26.830107384199	27.9818849734967	27.9142586787251	26.0110264091862	25.5245512680185	27.4368337421721	26.7847813452472	27.6494332829973	26.5260337324596	24.3036299079637
AREDIFMETLK	3	sp|P25311|ZA2G_HUMAN	22.6100753951829	23.8608944719906	25.4524335822749	26.3012407010354	25.6236580516144	24.2585818473011	23.6626878276906	26.2838868582952	25.5627323766203	25.2643143587419	24.3008157966683	22.9462461976641
AREDIFM[Oxidation (M)]ETLK	3	sp|P25311|ZA2G_HUMAN	16.3753926561099	18.3973193251748	20.0715428778734	22.636490678818	20.5453934329613	19.2404477652278	20.4033339019097	21.3408707040165	21.2428995781766	19.6027313234493	21.44884904009	20.7692716257877
AREIDESLIFYK	3	sp|Q13421|MSLN_HUMAN	13.2100861090573	15.2539981481021	NA	NA	NA	12.3602049210933	NA	NA	NA	NA	NA	NA
ARFEELNADLFR	2	sp|P54652|HSP72_HUMAN	15.9587527227088	17.2605792624838	NA	NA	NA	NA	NA	NA	NA	NA	NA	NA
ARFEELNADLFR	3	sp|P54652|HSP72_HUMAN	14.3607528558562	16.0534472318006	NA	NA	NA	16.0378693709996	NA	NA	NA	NA	NA	13.7073319159474
ARGPDSNVLLLR	2	sp|Q8WZ75|ROBO4_HUMAN	15.8650384986191	14.3825152211878	NA	NA	NA	NA	NA	NA	NA	NA	NA	14.8309065221392
ARGPDSNVLLLR	3	sp|Q8WZ75|ROBO4_HUMAN	16.19559285881	15.3804971278197	NA	12.2244751430023	NA	16.2941205313563	NA	NA	NA	NA	NA	15.4532603361757
ARRPESALLGGSEAGER	3	sp|O15240|VGF_HUMAN	13.5681421203571	NA	NA	NA	NA	NA	NA	NA	NA	NA	NA	NA
ASAAPKPEPVPVQK	2	sp|Q96HC4|PDLI5_HUMAN	12.299806307611	12.8207818615043	13.4426191798294	12.5763010794339	NA	12.3624471755289	12.5618435392557	12.5753565505406	14.2986020969888	10.5242741871902	NA	13.4200453144503
ASAAPKPEPVPVQK	3	sp|Q96HC4|PDLI5_HUMAN	13.5345910621121	13.6002945861736	14.1659263098852	NA	NA	NA	NA	NA	14.2287403270805	NA	NA	NA
ASALLYAGESMFTR	2	sp|Q9Y2E5|MA2B2_HUMAN	14.6016737017145	15.8211843046767	16.7710190842872	NA	15.9435813110334	16.2550320161391	13.721423472085	14.7138530116138	NA	15.7012776549249	15.8586336450907	15.0693338991115
ASALLYAGESM[Oxidation (M)]FTR	2	sp|Q9Y2E5|MA2B2_HUMAN	NA	NA	NA	NA	NA	NA	NA	NA	NA	NA	14.8173109956603	NA
ASASGSGAQVGGPISSGSSASSVTVTR	2	sp|P02545|LMNA_HUMAN	13.6636908486336	13.981720657113	13.7639449311019	14.8399707827279	13.5856978674616	13.0261931211162	12.3681064735863	NA	12.5219283232819	10.5497631442278	NA	14.3758162027437
ASC[Carbamidomethyl (C)]LYGQLPK	1	sp|P09211|GSTP1_HUMAN	11.1241444909627	NA	12.1225096134686	10.9944906176156	12.7778294328825	NA	15.5599679993427	14.6879778070745	15.7531100056241	13.7424643701499	14.5770641712975	13.7439440402152
ASFPQGPIGGANR	2	sp|O75608|LYPA1_HUMAN	16.2764584769273	16.9071435301831	15.4585349538229	16.6092740566255	16.4322743626014	16.7754515521759	13.8829527884968	NA	15.6540166280907	NA	NA	NA
ASGEMASAQYITAALR	2	sp|P54578|UBP14_HUMAN	NA	13.2596426241843	NA	NA	NA	NA	NA	NA	NA	NA	NA	NA
ASGPGLNTTGVPASLPVEFTIDAK	2	sp|P21333|FLNA_HUMAN	21.7425648008099	19.9104911695733	19.9687531890649	20.4619768093729	19.1723429365987	20.7566995055982	20.5843404741823	20.1378995186354	20.0203051298644	19.5710720082911	19.5995689735952	20.1994556783408
ASGPGLNTTGVPASLPVEFTIDAK	3	sp|P21333|FLNA_HUMAN	17.1793880654932	16.2382832781819	16.4736834518753	15.8118715777976	14.7750489104305	16.5709490968439	16.2932798075127	16.8183275145842	16.5957329995461	15.0894906367649	15.3824798678092	16.7884514025881
ASGPPVSELITK	2	sp|P10412|H14_HUMAN;sp|P16402|H13_HUMAN;sp|P16403|H12_HUMAN	16.9578051597492	17.8323218191668	16.4351456125503	NA	16.8973602854243	NA	19.501638856991	NA	NA	NA	NA	15.8865905819736
ASGVPDRFSGSGSGTDFTLK	3	sp|A0A087WW87|KV240_HUMAN	20.9256853456067	20.1640003299438	NA	14.21575106327	NA	19.497323828406	NA	NA	NA	NA	NA	12.7191105947317
ASHEEVEGLVEK	2	sp|Q08380|LG3BP_HUMAN	18.3250200758688	18.7705140634435	19.1126117095918	19.3491020803218	18.9116773688748	19.9577919995378	19.8032348711394	21.1378745405839	20.3128999660301	20.4579217230788	21.7882734929306	21.5545060590005
ASHLGLAR	2	sp|P01024|CO3_HUMAN	13.4321659080222	15.7447337292003	13.5072258894048	10.2202054943292	13.0854675213776	14.6470718234604	17.570981486036	14.600787851847	13.2189147708487	13.2989343193853	13.3781101544102	14.3391764415767
ASLAEIAGR	2	sp|C9JH25|PRRT4_HUMAN	NA	NA	NA	NA	12.7703894508139	NA	13.6149422131394	14.2214126862363	NA	13.4094724626124	13.1348612593669	15.4464711023117
ASLEAAIADAEQRGELAIKDANAK	3	sp|P05787|K2C8_HUMAN	15.9436585676096	NA	NA	NA	NA	NA	NA	NA	NA	NA	NA	NA
ASLEDLGWADWVLSPR	2	sp|Q99988|GDF15_HUMAN	18.9282311618741	16.8330789274834	19.6126012560285	21.2506871259222	24.0286518284939	19.3242902221842	20.5769215439745	18.5845993635503	22.3635119642678	20.891667199123	24.4542587597512	20.454075850907
ASLHGGEPTTIIR	3	sp|P14543|NID1_HUMAN	11.8424480582048	NA	NA	NA	NA	NA	NA	11.5302188251324	NA	10.0013613444571	NA	NA
ASLIDDAFALAR	2	sp|Q07075|AMPE_HUMAN	16.1003103395381	20.4373673730849	18.5753411916119	17.646346788236	18.7995959027673	19.8839577911456	18.0611800193646	19.5566351587469	18.598259112317	21.8154287442713	22.567619303828	18.1199866768717
ASLIEYIK	1	sp|P14384|CBPM_HUMAN	15.8079590314927	15.853700834195	17.1888101930846	16.4088447127784	17.0040895148533	18.3774539352748	16.1994731422374	16.7479237340102	16.9139580926751	15.7410434855047	16.5727651187906	18.6888999538732
ASLIEYIK	2	sp|P14384|CBPM_HUMAN	16.7833867238291	16.4881733755761	17.7924522501288	17.1244862960992	17.9638939805814	19.5167576424579	17.0713926951596	17.7870689340996	17.8107201519832	16.3797676403894	17.5491794781941	19.6623940332196
ASLISAVSDK	2	sp|Q99816|TS101_HUMAN	NA	NA	15.1990053992548	15.0753285963145	14.1385062324526	15.3475663981517	14.3036737775256	15.1337669678736	14.3885582012288	14.813358748354	15.6009361212888	17.1636130789771
ASLVPMEHC[Carbamidomethyl (C)]ITR	2	sp|Q14515|SPRL1_HUMAN	NA	NA	NA	NA	NA	12.3264895787944	13.6122030409256	16.5805703028152	15.5890626248014	17.2080173000784	16.2136356532483	16.3724152886389
ASNLIGTYR	2	sp|O75509|TNR21_HUMAN	15.692335061898	NA	15.0758427660589	14.7555802461057	NA	14.417521504813	13.5152340900275	NA	14.8944025431365	NA	NA	14.6221373596768
ASNPDFPEVSSGIYVQEVAPNSPSQR	3	sp|P83110|HTRA3_HUMAN	NA	NA	NA	NA	NA	NA	15.1371881132617	14.5625157586589	NA	NA	NA	15.3634813022569
ASPSEVVFLDDIGANLKPAR	3	sp|P34913|HYES_HUMAN	NA	NA	13.2291573707827	NA	NA	13.0962737072522	NA	NA	NA	NA	NA	NA
ASPVADIQEEILNAAVK	2	sp|O75023|LIRB5_HUMAN	NA	NA	NA	NA	NA	NA	13.5685426164623	14.0700444122878	NA	NA	NA	15.6288254269855
ASQGISNYLAWYQQK	2	sp|A0A075B6S5|KV127_HUMAN	15.8659008294817	15.392687504347	18.6715206685448	18.4686760726339	18.6651885848389	16.4517162824217	17.8332931046636	18.6471809661942	18.9761887037052	17.0276494383952	17.3470620915782	16.8963240001334
ASQGISN[Deamidation (NQ)]YLAWYQQK	2	sp|A0A075B6S5|KV127_HUMAN	NA	NA	17.0174997970512	17.6036543305772	15.5602861803093	14.5496866465266	17.0688099635327	17.1069281955961	15.8055726311526	15.9759344771063	16.7127239089385	16.9261170566956
ASQSVSSNLAWYQQK	2	sp|A0A087WSY6|KVD15_HUMAN	17.2755405999322	18.044159338126	19.5388669895901	20.4313246127487	20.5747850926459	18.1534992172579	20.0862279020946	17.9784692663269	19.0281421703923	17.34249301234	19.0160951820061	20.6250450657251
ASQSVSSN[Deamidation (NQ)]LAWYQQK	2	sp|A0A087WSY6|KVD15_HUMAN	16.891668785752	17.700968360579	16.4306423628441	16.8383987850282	17.0861067898968	16.3040446294204	17.0273720413663	17.5854227481266	16.3706146837393	16.8918942434334	16.6194181339559	20.2466365284151
ASQSVSSN[Deamidation (NQ)]LAWYQQKPGQAPR	3	sp|A0A087WSY6|KVD15_HUMAN	19.878852593501	18.5073478277231	16.746733441334	19.9701356889689	16.5977308965659	20.1097423921553	16.8664009016728	16.0430455178575	15.4150839294593	17.5662566856499	14.7219845873723	17.0562564077229
ASQSVSSSYLAWYQQK	2	sp|P01619|KV320_HUMAN	18.4799971195309	19.6070135543393	22.4749327620467	23.0277699063762	22.7544972618864	20.4924687677553	22.7232664132499	22.8429558609229	22.0059792014742	22.7530657175741	21.8051339830721	21.8015920626
ASQ[Deamidation (NQ)]SVSSNLAWYQQK	2	sp|A0A087WSY6|KVD15_HUMAN	16.1685636179577	14.9019075239842	16.4110465487104	17.6197777393941	20.2029273091674	16.1711738079156	15.4515904529209	17.5876483599488	16.2777294362239	16.5886668965246	16.6079955465801	16.5218170446966
ASQ[Deamidation (NQ)]SVSSN[Deamidation (NQ)]LAWYQQKPGQAPR	3	sp|A0A087WSY6|KVD15_HUMAN	19.883880347782	18.8068859243426	16.9631073712207	19.9802057957344	16.5845122535297	20.118206843295	16.8454367614724	16.1083874115034	15.4698948184203	17.3585629677342	14.7586226169902	17.0369441261196
ASQ[Deamidation (NQ)]SVSSSYLAWYQQK	2	sp|P01619|KV320_HUMAN	17.4954799516151	16.1363232568026	17.2685988247195	18.2862299439475	16.8637183973502	17.2366203877512	17.4676271982649	18.335988832992	17.1990178792062	17.9726580633149	16.349499849925	17.0375722895108
ASSLESGVPSR	2	sp|P0DOX7|IGK_HUMAN	20.7142390827584	21.4288165266	21.0666179969827	22.0555000717052	20.4408782887276	21.5124911634778	20.9140437373217	21.4208448969354	20.8935164335904	21.7201576430148	20.1562010923965	21.3721462970425
ASSSAGTDPQLLLYR	2	sp|Q6UVK1|CSPG4_HUMAN	NA	NA	NA	NA	NA	NA	NA	13.9727166377907	NA	13.3391121254903	11.4645556361374	14.416671144041
ASSVVVSGTPIR	2	sp|P16930|FAAA_HUMAN	NA	17.2951913958997	16.4473704560284	NA	15.875063584376	15.9247809482194	14.5266899004453	NA	NA	14.8595422024708	16.3095899116508	16.2416976218702
ASTPNGYDNGIIWATWK	2	sp|P02679|FIBG_HUMAN	16.3537294496218	18.9438623344512	15.3666017174219	14.0206108377515	14.6524252207922	17.185680471339	17.6011767070964	12.1806083317566	15.507333484656	11.4510484004346	NA	NA
ASTPNGYDN[Deamidation (NQ)]GIIWATWK	2	sp|P02679|FIBG_HUMAN	17.0688820206907	18.7828447920985	15.5678977513499	14.2446054454645	13.9737084001707	15.3885108512535	17.8381292060588	13.3671476795598	16.3977601240989	12.4013709679267	NA	NA
ASTPN[Asn->Asp,Deamidation (NQ)]GYDNGIIWATWK	2	sp|P02679|FIBG_HUMAN	16.8129032926078	18.6083159978873	16.563703595956	15.2230391458516	13.4458210258635	15.1774035862328	17.6050183691143	14.1445145580126	16.2248869048011	12.8701191256655	NA	NA
ASTPN[Deamidation (NQ)]GYDNGIIWATWK	2	sp|P02679|FIBG_HUMAN	16.8615028669438	17.4834783355663	16.7545388738678	15.4592502460374	13.6498561781542	16.968006124239	16.5084821433052	14.2950027079036	15.0183322047274	13.0158082517363	NA	NA
ASVDELFAEIVR	2	sp|P61225|RAP2B_HUMAN	14.0439497060961	15.4649372557328	14.3431309004611	14.2128260599131	13.6071477156959	14.2728946838367	13.3028662060464	14.0813065232246	14.1224307159842	13.554671751027	14.455366908362	14.9397645646519
ASVTVGGEQISAIGR	2	sp|Q8TEA8|DTD1_HUMAN	NA	16.3189285391007	NA	13.6756198941402	NA	12.4625208953599	NA	NA	NA	NA	NA	NA
ASWGEFQAR	2	sp|O15240|VGF_HUMAN	16.8690389879725	NA	NA	NA	15.5456247875552	NA	NA	NA	NA	NA	NA	NA
ASWIAQK	2	sp|Q01459|DIAC_HUMAN	16.0606682070133	16.5211970407238	17.6987779041706	17.6602391424652	17.1470600480262	17.9722859760116	18.339167668787	18.7359445295631	17.728593518923	18.8076591172799	19.4308985014722	19.1313849719109
ASYILMEK	2	sp|P48637|GSHB_HUMAN	NA	16.3660886451416	14.5040430112322	NA	13.5540893348687	14.5206057911421	12.7935043077672	NA	14.3642466793719	12.6955353563068	12.8529303506	13.9393519952623
ASYLDC[Carbamidomethyl (C)]IR	2	sp|P02787|TRFE_HUMAN	17.786587698897	17.204116639183	20.4177378410214	20.4221075425615	23.6281572101618	16.9611203264883	23.4710044341177	23.1440070071721	24.6805589293888	24.9116256311784	23.3757536073234	19.2734506961965
ATAGAYIASQTVK	2	sp|P28074|PSB5_HUMAN	NA	17.0737531870866	13.6559045631299	13.4540549539999	NA	14.1230990258796	12.4077306961027	NA	NA	NA	NA	13.1460351024285
ATANSQVMGSANSTLR	2	sp|Q9NQ84|GPC5C_HUMAN	16.1626744732054	16.3954275565983	17.8663428387031	17.5070056805746	17.2715642792814	18.821699573268	16.74652542231	17.4228306637763	15.0594254620002	17.1960619323857	17.7499196496925	19.3659726808426
ATANSQVM[Oxidation (M)]GSANSTLR	2	sp|Q9NQ84|GPC5C_HUMAN	NA	11.3007428683579	12.3317766710625	11.798019310067	12.1954775258291	NA	NA	12.108361077324	11.8043487859784	12.0042240966982	14.8153797003076	13.9762553028777
ATAQMLEVMFK	2	sp|P18428|LBP_HUMAN	19.6491501250145	15.6617318462369	19.0608921305563	15.8150693551912	14.9314795311512	19.4543856681505	12.3102784856195	11.6214726522209	17.7645085741544	13.7431131678318	12.7491342244894	11.4452092609562
ATAQMLEVM[Oxidation (M)]FK	2	sp|P18428|LBP_HUMAN	14.7488320165219	NA	13.8241107448616	13.1055294320597	NA	15.2970833957131	NA	NA	14.928728485101	NA	NA	NA
ATAQM[Oxidation (M)]LEVMFK	2	sp|P18428|LBP_HUMAN	14.0133450246508	NA	13.3206248148534	NA	NA	14.669133762798	NA	NA	14.6406246519789	NA	NA	NA
ATAQM[Oxidation (M)]LEVM[Oxidation (M)]FK	2	sp|P18428|LBP_HUMAN	NA	NA	NA	NA	NA	12.9473744733009	NA	NA	NA	NA	NA	NA
ATAVMPDGQFK	2	sp|Q06830|PRDX1_HUMAN	17.2125015536335	21.3437615795708	19.0243655792357	18.1463953859492	18.0768757437287	19.1112705397601	18.4066062703409	18.8123028090894	18.519330660322	17.7146387236527	18.8529609357266	19.8362107714289
ATAVMPDGQFKDISLSDYK	3	sp|Q06830|PRDX1_HUMAN	13.9092341421957	14.9218237217699	NA	NA	NA	13.4999693344104	NA	NA	NA	NA	NA	NA
ATAVM[Oxidation (M)]PDGQFK	2	sp|Q06830|PRDX1_HUMAN	NA	14.2530470838096	NA	NA	NA	NA	NA	NA	NA	NA	15.3667902952618	NA
ATAVVDGAFK	2	sp|P32119|PRDX2_HUMAN	15.0628836600983	23.5169047960669	16.9416741899207	16.0682061910409	15.9151425509452	15.7200433276528	18.8892195463095	15.6641564154205	16.5741871290732	15.1040962959236	16.3566374323075	17.0726193814463
ATAVVDGAFKEVK	2	sp|P32119|PRDX2_HUMAN	15.3127965018399	21.4340239389299	NA	NA	NA	14.2509203352467	NA	NA	NA	NA	NA	NA
ATAVVDGAFKEVK	3	sp|P32119|PRDX2_HUMAN	12.2085909002353	18.5201813853913	NA	NA	NA	NA	NA	NA	NA	NA	NA	NA
ATC[Carbamidomethyl (C)]IGNNSAAAVSMLK	2	sp|P25789|PSA4_HUMAN	NA	11.8321645798167	12.0647724645224	NA	NA	NA	13.2025601262296	13.383033128064	NA	NA	13.4416812582473	11.9496106261147
ATDFVVPGPGK	2	sp|O75874|IDHC_HUMAN	16.1075101269607	18.0469299215458	18.5524130239247	17.6923037636211	16.1356352777799	18.0898565181862	17.5068351353441	18.1012417047117	18.2027398623074	14.5848158604628	NA	18.6351245098698
ATDKDITGTLSNPEVFNYGVETHEAYK	3	sp|P16083|NQO2_HUMAN	NA	14.115711708345	12.9749205630798	NA	NA	14.4847652616775	NA	NA	11.6711235932038	NA	12.7419758615667	13.1234186894942
ATEHLSTLSEK	2	sp|P02647|APOA1_HUMAN	17.6314348094486	20.011207972154	15.807309171602	13.6564653742098	17.0166562574542	18.6001298634799	19.2978088952691	18.0620478453214	16.0561890348563	16.145331183259	18.0697541919333	18.8530872759199
ATFGC[Carbamidomethyl (C)]HDGYSLDGPEEIEC[Carbamidomethyl (C)]TK	3	sp|P02749|APOH_HUMAN	NA	NA	NA	NA	15.3181083134834	NA	19.3025896759429	20.8239108549749	18.4000537387684	19.3929414753471	19.6323366292419	16.6055498135973
ATFMVGSYGPRPEEYEFLTPVEEAPK	3	sp|P52566|GDIR2_HUMAN	17.7992172600941	14.4517884478753	NA	NA	NA	14.455574025847	16.9399571845276	12.2862740021639	NA	NA	NA	NA
ATFQTPDFIVPLTDLR	2	sp|P04114|APOB_HUMAN	NA	16.0686746074444	NA	NA	NA	12.6415517525262	16.1302268051032	NA	NA	NA	NA	NA
ATGQC[Carbamidomethyl (C)]LC[Carbamidomethyl (C)]LPNVIGQNC[Carbamidomethyl (C)]DR	2	sp|P07942|LAMB1_HUMAN	NA	NA	NA	NA	NA	NA	NA	14.4916800088922	NA	NA	NA	NA
ATILISHSR	2	sp|Q9BXP8|PAPP2_HUMAN	14.6966554440028	15.0451492358965	14.8351245508141	15.0699228233947	13.4040514110435	15.5354215316241	14.9113510939391	15.6767922049486	14.7232986049879	NA	14.92405548756	16.3450888868001
ATISHVSPDSLYLFR	2	sp|P23470|PTPRG_HUMAN	17.2738711314813	18.0782097064497	17.9310624934629	18.9189716769983	19.2238879643614	18.5858275431067	17.4211729358574	19.1279477065216	17.3756060984017	19.0839591011989	17.6571477054926	18.7884686898451
ATISNDGATILK	2	sp|Q99832|TCPH_HUMAN	NA	NA	NA	NA	NA	NA	NA	NA	NA	NA	NA	12.962995592282
ATLENITNLR	2	sp|Q9NWV4|CZIB_HUMAN	NA	15.7889735128997	NA	11.3590329415413	NA	NA	13.5311678163858	15.0388359909657	15.6372358937441	15.1269844853398	NA	NA
ATLENITNLRPVGEDFR	2	sp|Q9NWV4|CZIB_HUMAN	16.9557757005676	NA	15.6238549972961	15.4700707790029	15.9859042885942	16.2428350309885	15.1161102947477	NA	16.6732962054241	16.5237243699596	14.9192902308323	13.5718400647918
ATLENITNLRPVGEDFR	3	sp|Q9NWV4|CZIB_HUMAN	18.1486754627021	NA	16.5930948197315	15.9416941078245	16.9242462887263	16.9837799587664	15.7624107232445	16.4746897059973	17.5323835989026	17.0411784357368	15.6591264005129	14.1843530412079
ATLGGNFR	2	sp|P98164|LRP2_HUMAN	13.857741160707	NA	15.6371046199835	14.7685721866087	16.7465584256918	16.5016606900877	16.2089782645184	18.0910101139296	15.7672913299449	18.4283495118891	18.6464241513759	17.7049901329108
ATLGPAVR	1	sp|P00746|CFAD_HUMAN	11.3264903413723	NA	11.6875725879763	NA	NA	NA	NA	14.6937916332863	13.2845028357845	NA	NA	15.2965184208239
ATLITFLC[Carbamidomethyl (C)]DR	2	sp|P11717|MPRI_HUMAN	NA	NA	NA	NA	14.2959669009427	12.6290784103228	14.8643479481592	15.7413950267163	15.9614360286958	15.2599474249611	15.1995244856998	14.1210044612051
ATLLEEQLPLGK	2	sp|Q9BQ51|PD1L2_HUMAN	14.5211506346818	NA	15.8410290446851	16.3144574335632	17.0001846137405	16.0537274816326	16.4311211420428	17.7784346447537	NA	18.2693540921077	19.0364196806067	19.3318949122088
ATLWAEPGSVISR	2	sp|A6NI73|LIRA5_HUMAN	16.8018003186782	15.5727498520287	16.955591626071	17.5190949963726	18.6539512997866	17.1437446833794	18.2071410003673	19.079408967906	15.8638155404853	18.4833534947423	19.089736676418	19.6578167636142
ATNGSGQATSTAELLVK	2	sp|Q8WZ42|TITIN_HUMAN	NA	NA	15.3541597660202	14.8530357573134	13.5112042838459	14.0824163066263	13.5633061405912	12.1421934718736	16.5137942105405	NA	NA	14.5212247156534
ATNPQLAAVLR	2	sp|Q6P531|GGT6_HUMAN	13.7320173403457	12.0254486167281	12.0605167697625	13.0866292219616	13.6691176267289	14.7100611157062	15.3492785144449	17.0709903718351	14.2515888817642	17.2475087959309	17.1746106881564	17.7138415612018
ATNYNAGDRSTDYGIFQINSR	3	sp|P61626|LYSC_HUMAN	13.9585647020741	NA	NA	NA	NA	NA	NA	NA	NA	NA	NA	NA
ATNYN[Deamidation (NQ)]AGDRSTDYGIFQINSR	3	sp|P61626|LYSC_HUMAN	13.3635265774494	NA	NA	NA	NA	NA	NA	NA	NA	NA	NA	NA
ATN[Deamidation (NQ)]GSGQATSTAELLVK	2	sp|Q8WZ42|TITIN_HUMAN	12.5420617967348	13.3658893854707	15.0776993561319	14.0080182907105	13.0129404405479	NA	12.955364753053	13.6947409213478	16.4853278699085	11.4723699295566	13.2645764028368	12.9461828134676
ATPFIEC[Carbamidomethyl (C)]NGGR	2	sp|P08572|CO4A2_HUMAN	NA	NA	NA	NA	NA	NA	16.0143447110334	15.4987933138566	16.1800865015357	15.5858067855531	15.6440421921209	15.9792272725447
ATPQHTVSFTC[Carbamidomethyl (C)]ESHGFSPR	3	sp|P78324|SHPS1_HUMAN	NA	NA	NA	14.7340487334064	16.8933944482259	NA	17.3645716753688	18.6144478586424	15.9848441229546	18.975429756917	19.3150014003051	16.2599790738992
ATPSVTLFPPSSEELQANK	2	sp|P15814|IGLL1_HUMAN	22.0627132784148	21.9552553866644	22.9965567815705	22.9439013534602	23.0989088772082	22.565730369104	21.4247436596774	23.1668960249076	22.9396358698488	22.495751244886	22.4155044855412	21.4762850600291
ATPSVTLFPPSSEELQANK	3	sp|P15814|IGLL1_HUMAN	19.4682360854029	21.7362681574943	22.1392216319624	22.2055715262414	18.2049923184936	19.660862607025	21.1343185019773	22.4884218223296	22.0590294480297	21.5308313973688	18.9253965845078	18.041970677897
ATQALVLAPTR	2	sp|P60842|IF4A1_HUMAN	NA	NA	11.6728711781653	NA	NA	11.3662459826958	NA	NA	NA	NA	NA	12.4395483797986
ATQIPSYK	2	sp|P15309|PPAP_HUMAN	NA	20.5241988605934	21.8461664112837	21.4615818634561	17.7784008925524	17.3130935996875	19.8440216683199	22.2856398021819	22.438654773127	20.0122493041082	19.3925350152425	22.5985530010484
ATSNVFAM[Oxidation (M)]FDQSQIQEFK	2	sp|O14950|ML12B_HUMAN;sp|P19105|ML12A_HUMAN	NA	NA	NA	NA	NA	12.568785485937	NA	NA	NA	NA	NA	NA
ATSYTLVESFSGK	2	sp|P42702|LIFR_HUMAN	NA	NA	14.272966290504	14.714741206728	NA	14.0923743748153	NA	14.24563146833	13.3229299573811	13.8813984370844	14.3584447820734	15.2449292259507
ATVAVYLESLQDTK	2	sp|P04114|APOB_HUMAN	NA	14.4913510823158	NA	NA	NA	15.1842969823579	14.8943748210974	NA	NA	NA	NA	NA
ATVFLEQR	2	sp|Q6UX73|CP089_HUMAN	NA	NA	14.4363390451858	NA	14.3976883773782	14.7761820916274	NA	14.9849592592592	14.4039569662668	14.8424915463132	16.1235661264235	16.221990350814
ATVLNYLPK	2	sp|P01023|A2MG_HUMAN	NA	19.900403827118	14.8239250020582	14.9918347990637	17.0584235825492	17.9330079408139	19.5980175255852	NA	15.241008566099	NA	NA	13.625904784158
ATVVYQGER	2	sp|P02749|APOH_HUMAN	19.6429292665377	20.460261446871	19.2844033830353	18.3485703514058	19.7097671693615	20.1172932660799	20.2192975568221	19.3771946855398	19.2553702463869	17.9696607913702	18.4090307233864	20.6642903499495
ATWSGAVLAGR	1	sp|P04217|A1BG_HUMAN	17.2948364530073	16.6364531892825	16.6454100228974	17.4563280962656	18.5122869539114	17.8843561074333	17.7413987429165	19.0361270291649	17.4347194456299	20.1093312505195	19.4902221979946	16.5180740939697
ATWSGAVLAGR	2	sp|P04217|A1BG_HUMAN	23.1144364917067	22.2879229901701	22.0900428936019	22.3513109827331	24.4256647682251	23.4247909139607	23.2521053263307	24.4393998323831	22.7712477684493	25.6165968816404	24.6895712639618	21.8113868611162
ATYIQNYR	2	sp|Q01459|DIAC_HUMAN	18.0505073000089	18.6664556675274	19.1768278603402	19.8121124704616	19.8697640508829	20.051057949641	20.3654095890326	20.5197065973464	19.3127925991218	20.748538919815	21.478956285248	21.1809736301195
ATYTISITHPK	2	sp|Q07075|AMPE_HUMAN	13.6957633739626	17.9230066733603	16.7253914308509	16.1256677560714	17.1520691077947	16.6283289070879	17.1595176352935	18.2417559325699	16.4457563000905	20.1688585167995	21.323192081056	16.5938561892134
AVAEQIPLLVQGVR	2	sp|Q9Y490|TLN1_HUMAN	NA	14.3300924326988	NA	NA	NA	NA	15.2111211697183	NA	NA	NA	NA	NA
AVAFSPVTELK	2	sp|P17858|PFKAL_HUMAN	NA	NA	NA	NA	NA	NA	NA	12.9665798803158	NA	NA	13.4731227668555	13.3583901955822
AVAFSPVTELKK	3	sp|P17858|PFKAL_HUMAN	NA	9.98624926288308	NA	NA	NA	NA	NA	NA	NA	NA	NA	NA
AVAIDLPGLGHSK	2	sp|Q96IU4|ABHEB_HUMAN	20.0833651639452	17.246657792588	18.6013243570691	18.6534088036108	18.5491852201876	19.9325824158821	18.7799972441707	18.4904795174273	18.5274278467226	19.5584783549699	19.6791571144438	NA
AVAQALEVIPR	2	sp|P49368|TCPG_HUMAN	NA	12.9438852698266	13.8075051864062	NA	NA	13.7992665447575	13.076957096306	14.6035456447803	13.7162914835113	13.095446787392	14.4914323365605	14.9150366289387
AVASAAAALVLK	2	sp|Q9Y490|TLN1_HUMAN	17.8522898520201	17.6131018769932	18.1879713337478	17.9635937040646	15.5646481517774	18.6542538205736	15.0564536804254	NA	17.6932338486189	NA	NA	NA
AVAVTLQSH	1	sp|Q9GZM5|YIPF3_HUMAN	11.1006855923743	12.4729472694734	13.4873762394268	14.052684126346	14.5427451445532	13.1094246607103	14.8290979247951	16.0998489304256	10.634331224197	15.4679355595353	14.7346762496913	18.3810869463235
AVAVTLQSH	2	sp|Q9GZM5|YIPF3_HUMAN	NA	NA	NA	12.2443117265269	14.4319554505859	13.4403697196458	13.0869014290628	15.145369147048	NA	15.1106664928746	13.5977353473442	17.4492589974106
AVAVVVDPIQSVK	2	sp|O00487|PSDE_HUMAN	NA	NA	NA	NA	NA	NA	12.2572295109076	12.6243609006325	12.7410799527431	NA	13.0979115984728	NA
AVC[Carbamidomethyl (C)]HPTAWDLGK	2	sp|Q9BYF1|ACE2_HUMAN	NA	NA	NA	NA	14.053145418367	NA	NA	14.4102776424248	15.6028882592317	14.6767859049072	15.7270155542143	NA
AVC[Carbamidomethyl (C)]HPTAWDLGK	3	sp|Q9BYF1|ACE2_HUMAN	NA	NA	NA	NA	NA	NA	NA	NA	14.0347872416536	NA	NA	NA
AVC[Carbamidomethyl (C)]MLSNTTAIAEAWAR	2	sp|P68363|TBA1B_HUMAN	NA	NA	NA	12.990714433459	NA	NA	14.1620470019425	NA	12.7852168759179	13.2964699060944	NA	13.0288627114348
AVC[Carbamidomethyl (C)]VLKGDGPVQGIINFEQK	3	sp|P00441|SODC_HUMAN	17.109299823292	15.0706833948713	NA	NA	NA	13.7723361336941	NA	NA	NA	NA	NA	NA
AVDDGYNVQPDTVAPIWNLR	2	sp|P51687|SUOX_HUMAN	11.994141537957	12.6093958642177	NA	NA	NA	10.6799828400955	NA	NA	NA	NA	NA	NA
AVDIPGLEAATPYR	2	sp|P24821|TENA_HUMAN	NA	NA	NA	NA	NA	NA	NA	16.1197132979341	NA	NA	NA	17.5536577752409
AVDLIPWM[Oxidation (M)]EYEFR	2	sp|Q12860|CNTN1_HUMAN	NA	NA	NA	NA	NA	NA	NA	NA	NA	NA	NA	14.6008410349692
AVDNQVYVATASPAR	2	sp|Q9NQR4|NIT2_HUMAN	13.4068733851207	13.8668435352423	15.9489187759387	14.5619324090703	15.7482149120306	15.1378021683136	14.9344014424069	14.6832798670816	16.0890670403353	14.7101455883564	16.2698097030072	16.1054506558577
AVDTWSWGER	2	sp|Q08380|LG3BP_HUMAN	19.6468497173146	20.2149079961984	20.4439160384646	20.4416870528155	20.7918236092178	21.0680947706043	20.3699949920578	22.0272827644009	21.083589991656	21.3157105490126	22.5318549626582	22.0653458524175
AVELLVELASLQTSFVTLDEAIK	2	sp|Q9Y5K8|VATD_HUMAN	NA	NA	NA	NA	NA	NA	NA	NA	14.3639935927068	NA	NA	NA
AVENSSTAIGIR	2	sp|P25788|PSA3_HUMAN	NA	17.0091044992823	14.3240499208878	13.6125678301514	14.402312104669	14.4981084322247	15.7381583167991	14.9661832352174	15.78168890565	14.7580094829401	14.5721596516001	14.4584718560922
AVENYLIQMAR	2	sp|O14737|PDCD5_HUMAN	13.3642732012187	14.9487368663392	12.9564394704785	NA	NA	12.940267363192	14.0917952873192	NA	NA	NA	NA	13.8228611558333
AVETLLDLIM[Oxidation (M)]K	2	sp|O00194|RB27B_HUMAN	NA	NA	NA	NA	NA	NA	NA	NA	NA	NA	NA	10.5750165422281
AVEYLLMGIPGDR	2	sp|P54727|RD23B_HUMAN	15.585869918967	13.8054367250788	NA	15.2857685250414	15.2278650672037	14.7436127452338	14.4080495242778	14.7695884353156	14.2286657018465	14.4032224687737	14.2677814607116	16.5663828825891
AVEYLLM[Oxidation (M)]GIPGDR	2	sp|P54727|RD23B_HUMAN	NA	NA	NA	NA	NA	NA	NA	NA	NA	NA	NA	13.315751446086
AVFLTEALER	2	sp|Q9NQ38|ISK5_HUMAN	18.9782460670804	NA	15.0195474236563	NA	NA	NA	15.958624194608	12.5784005972553	15.3872659750659	NA	NA	NA
AVFPSIVGR	1	sp|P60709|ACTB_HUMAN	15.204606598672	14.4176028045076	17.4982424281448	15.4316613711199	15.5503648222032	15.0095750359552	16.9050707131467	15.6619280146436	14.8600806267601	14.7095189407496	15.431907395388	16.6322453792316
AVFPSIVGR	2	sp|P60709|ACTB_HUMAN	20.7329117978952	19.7999067498419	22.686144511755	20.9735847415308	20.615501274737	20.3525957333968	21.9979497194416	20.9573538891597	20.2052800238468	19.9796095988826	20.5174813361524	21.7963389045216
AVFQANQENLPILK	2	sp|P05023|AT1A1_HUMAN	NA	NA	NA	NA	NA	13.8328786130334	NA	NA	NA	NA	NA	13.6137330194257
AVFVDLEPTVIDEVR	2	sp|P68363|TBA1B_HUMAN	16.700586461074	14.4209535893023	15.9270415739151	15.4837374563578	15.307681761273	15.9858591519575	15.474594900986	16.8956482899997	15.4270593390897	16.0778067894103	15.1738826549313	16.5480615088659
AVGFGGDFDGVPR	2	sp|P16444|DPEP1_HUMAN	17.7371418588291	18.0380654135272	18.8477996826385	17.631516271752	18.0536523552303	18.8739556590834	18.7924568690281	19.5349742298282	18.6934606143467	19.1103361279652	19.7437191091986	20.2465545080844
AVGIVGIER	2	sp|Q86VN1|VPS36_HUMAN	NA	NA	NA	NA	NA	NA	NA	NA	NA	NA	NA	14.4007607901079
AVGLAGTFR	2	sp|P39060|COIA1_HUMAN	21.8405328899838	16.4118888016045	18.3964477876741	17.9388518364928	15.7338791983707	19.0924002347845	16.243328090834	15.8413216779077	19.3116715976359	15.3674518370215	15.8235435908378	17.6904425587672
AVGNLRKC[Carbamidomethyl (C)]STSSLLEAC[Carbamidomethyl (C)]TFR	3	sp|P02787|TRFE_HUMAN	NA	14.3975052254913	17.020053158363	17.6121496099405	21.3446824168423	NA	21.5941324493665	21.5684070327977	23.2693960257674	19.5319496431562	22.1928560695998	16.4179343904453
AVGPHQFLGDQEAIQAAIK	3	sp|P07738|PMGE_HUMAN	15.7211981019272	17.7939860953747	13.8697514941728	NA	16.0831861434183	14.1282195172893	NA	NA	NA	NA	NA	NA
AVGPSLDLLR	1	sp|Q8WW52|F151A_HUMAN	NA	NA	NA	NA	NA	NA	NA	13.7109952621524	NA	NA	NA	14.1095657191017
AVIQHFQEK	2	sp|P05067|A4_HUMAN	NA	NA	NA	13.3552336402188	NA	15.1888160681798	13.7328631672825	13.3191219093678	NA	13.9616752106301	13.8223076979878	16.0527663753704
AVIQVSQIVAR	2	sp|Q7Z4W1|DCXR_HUMAN	15.3983323078309	16.8958614723748	16.4625447502093	16.0105649763958	16.9142502358384	16.9674364238291	NA	NA	17.1172678844737	16.0304852958447	17.9084235993204	16.0040030033413
AVISPGFDVFAK	2	sp|P06681|CO2_HUMAN	15.7493102973173	14.4600419477994	14.7818358156885	13.4476032833964	13.5804092976011	15.8908212236517	14.4266865460309	12.8795503647077	15.2658907596693	13.0439286956425	12.7938664434141	12.9061550824988
AVLDGC[Carbamidomethyl (C)]SC[Carbamidomethyl (C)]C[Carbamidomethyl (C)]LVC[Carbamidomethyl (C)]AR	2	sp|P48745|CCN3_HUMAN	NA	NA	14.5068553950382	14.2769212581411	NA	NA	13.4916937580443	14.907426584023	15.3907400251148	16.4969939597508	15.0966242466092	NA
AVLEALGSC[Carbamidomethyl (C)]LNNK	2	sp|P34896|GLYC_HUMAN	NA	NA	NA	NA	NA	NA	13.6875331122042	15.865569702012	16.2350611167245	NA	16.5563710166649	NA
AVLENALR	2	sp|Q92890|UFD1_HUMAN	16.5053129473693	15.7396126722854	16.4499326903612	16.2987740043876	15.2736838251803	16.1608511584077	15.2084250083173	15.504210833834	16.4071465638768	14.10130428441	15.4870350931793	15.6672713563658
AVLENNLGAAVLR	2	sp|Q9NZL9|MAT2B_HUMAN	NA	NA	NA	NA	NA	NA	NA	11.6444458975828	11.711399299949	NA	11.9765831407118	12.4162170931859
AVLFC[Carbamidomethyl (C)]LSEDK	2	sp|P23528|COF1_HUMAN	NA	NA	NA	NA	NA	NA	NA	14.5320149027111	NA	NA	13.7573137672828	NA
AVLFC[Carbamidomethyl (C)]LSEDKK	2	sp|P23528|COF1_HUMAN	NA	NA	NA	NA	NA	NA	15.1137261690392	14.3604919676612	13.5882507680852	NA	14.9167380763459	13.8274827890739
AVLFC[Carbamidomethyl (C)]LSEDKK	3	sp|P23528|COF1_HUMAN	NA	NA	NA	NA	NA	NA	13.8672686559245	NA	12.890896450209	NA	13.2137304186333	13.6163663870436
AVLHIGEK	2	sp|P05543|THBG_HUMAN	17.0002077013408	17.2713478805391	18.1364287556348	17.1634531351478	19.4835947146287	18.8182285950076	17.3832042734659	16.8428629447582	17.6124916362848	19.8303676141709	20.1187695453096	18.0812850700047
AVLTC[Carbamidomethyl (C)]SEQDGSPPSEYTWFK	2	sp|Q9Y624|JAM1_HUMAN	13.7222729220418	13.141160600705	NA	12.2761620219226	NA	NA	14.3171747798181	14.5764872623134	15.0438361238582	14.1205283808518	15.9111112489319	15.3830827306779
AVLTIDEK	1	sp|P01009|A1AT_HUMAN	22.9566172031971	23.0652665106719	23.6693328134789	23.4292944313202	24.103017158546	23.0813469859664	22.2183362887406	21.1049572265619	23.6857364347173	23.3545339982216	22.3619944416908	21.7013692766427
AVLYNYR	2	sp|P01024|CO3_HUMAN	15.4852119060032	18.1029168726604	15.9005096456508	NA	16.0182407470057	17.1613100338399	19.337564796758	15.5796458471019	16.9441628154747	NA	14.7389575446166	16.4123079548308
AVMDDFAAFVEK	2	sp|P02768|ALBU_HUMAN	25.0366350329021	24.5875303043087	25.7059534266173	25.4419946959285	27.6844966669184	25.5291831778562	26.7393202537749	24.930292033963	26.0493771796524	25.3521733104178	26.8017764308969	25.7446192782258
AVM[Oxidation (M)]DDFAAFVEK	2	sp|P02768|ALBU_HUMAN	19.5175940607262	20.0915004106993	21.6344056803252	22.1134542347661	22.9298452175256	21.3521386969826	23.3145473217124	20.2598822662761	21.7978540780629	20.1123747347884	24.2606820400832	22.5871974968938
AVPEAPTPVPK	2	sp|Q8WZ42|TITIN_HUMAN	13.2124673255682	NA	NA	NA	NA	NA	NA	NA	NA	NA	NA	NA
AVPLSVALVDYHSTK	3	sp|Q14393|GAS6_HUMAN	NA	NA	NA	11.3624020860731	NA	NA	NA	NA	NA	13.3568762581063	13.0052354796394	13.42439461919
AVPREELFVTSK	2	sp|P14550|AK1A1_HUMAN	14.9322095930954	NA	NA	NA	NA	15.8643437733775	NA	NA	NA	NA	NA	NA
AVSNEIVRFPTDQLTPDQER	3	sp|P05164|PERM_HUMAN	15.9269653947228	14.8494282416824	NA	NA	16.2588559090817	NA	17.6076255964993	NA	NA	NA	NA	NA
AVSPENMVTFSENHGVVIQPAYK	3	sp|P41217|OX2G_HUMAN	NA	NA	NA	NA	NA	NA	14.9389921960603	15.8462865071403	NA	14.9634326182903	14.0483564715239	16.5227966246483
AVSTEELEATVQEVLGR	2	sp|K7EJ46|SIM22_HUMAN	NA	NA	13.8017757579978	14.4261481937745	NA	14.0691732335051	13.9937959948299	14.7741631763956	NA	14.0143454687383	13.7621977667542	16.3344459071785
AVSVPLGGR	2	sp|Q08345|DDR1_HUMAN	15.7216660766165	16.3937502829079	17.09070213144	17.3092824503317	17.0014100135598	17.4567277121566	16.5023879899454	18.4807749147942	17.2887206300899	18.172354663113	18.596087520508	19.1458162285471
AVSYPASVR	1	sp|P22105|TENX_HUMAN	NA	NA	12.0895145743587	12.8113515739797	NA	NA	12.8770276236987	14.0135790757208	12.9908404533732	12.3880261245427	12.4000723837718	15.79812866988
AVSYPASVR	2	sp|P22105|TENX_HUMAN	NA	NA	16.7312794954111	17.1733429309477	15.6466970761854	15.219339830349	17.7659610965253	18.6065853451987	17.1670757916563	17.6421978376538	17.186225004222	20.0943574795039
AVTDEEPFLIFANR	2	sp|Q07954|LRP1_HUMAN	NA	NA	NA	NA	NA	NA	12.6628189831539	NA	NA	NA	12.8564540111728	12.7396813814535
AVTELGRPDAEYWNSQK	3	sp|P01911|DRB_HUMAN;sp|Q30154|DRB5_HUMAN	NA	12.5717315347843	NA	NA	NA	NA	NA	NA	NA	NA	NA	NA
AVTLSLDGGDTAIR	2	sp|Q9HC84|MUC5B_HUMAN	NA	NA	NA	NA	NA	NA	NA	NA	15.7358226114739	NA	NA	NA
AVTQALNR	2	sp|Q9Y490|TLN1_HUMAN	14.1403226207861	NA	NA	NA	NA	NA	NA	NA	NA	NA	NA	NA
AVVEVDESGTR	2	sp|P05154|IPSP_HUMAN	19.0561689764124	19.3755869497065	17.4014338608267	18.5114286381927	17.1956066599005	19.7976318694236	18.262355274482	19.3354153556443	18.6217240644675	20.9397655372711	19.5326909154186	21.8313622045562
AVVFLEPQWYR	2	sp|P08637|FCG3A_HUMAN	19.7498584764501	20.1283777795608	19.5055350275341	20.4064192814212	21.5399834596214	20.2455636106632	20.7849603703344	22.1356481594437	19.8713804572263	20.5475385142879	21.9391304099919	22.3782599179085
AVVGEEALTSDDLLYLEFLQK	2	sp|P21281|VATB2_HUMAN	NA	NA	NA	NA	NA	NA	11.3357911319204	12.0090765782888	12.0524409531092	NA	NA	11.6104712398289
AVVLHVLPEEPK	2	sp|Q86YT9|JAML_HUMAN	13.1212154912616	NA	14.3290503152508	15.0543349873842	NA	13.6364682871863	13.1228894937408	13.1682204473281	NA	12.1532018171213	11.9211229655732	13.1585235519281
AVVVPWGSC[Carbamidomethyl (C)]HFLEK	3	sp|Q8TCT8|SPP2A_HUMAN	NA	NA	NA	NA	NA	NA	13.9090726950037	14.7878753246863	12.7916372662085	14.2173195482149	16.7884416221041	14.9671557969221
AVYDNQYLLETSSLLDYEGTK	2	sp|Q9HC56|PCDH9_HUMAN	NA	NA	NA	NA	NA	NA	NA	NA	NA	13.3647312005058	15.168442774995	13.9540715335228
AVYEAVLR	2	sp|P12955|PEPD_HUMAN	15.9186954357708	15.1896663678765	15.853981390654	13.3039259386888	14.8138994911867	15.8197085019377	14.8467568173528	14.9012033550609	16.5651490161542	NA	16.0274013012539	16.8227562568642
AVYLPNC[Carbamidomethyl (C)]DR	2	sp|P24593|IBP5_HUMAN	NA	NA	NA	NA	NA	NA	NA	16.4015837578622	NA	15.8330051466639	15.6748408365807	15.5806137643848
AVYTC[Carbamidomethyl (C)]NEGYQLLGEINYR	2	sp|P08603|CFAH_HUMAN	14.195840669387	12.187376483184	13.4767179886818	12.9339883852602	13.9447524722401	12.2660029138328	17.1679910431491	15.3132216850384	16.6036318065654	14.5173530707971	13.3058765860167	13.5191033506431
AWALDVAELHR	2	sp|P24298|ALAT1_HUMAN	NA	13.2991402231847	13.6758776468257	NA	14.4095898617373	14.0136560117693	NA	NA	13.616937491787	NA	NA	12.6658682363203
AWALDVAELHR	3	sp|P24298|ALAT1_HUMAN	NA	12.5874123458247	12.6060751064018	11.0275699009616	13.3556373077	13.6855286626199	11.7218436615333	11.4728157554133	13.1389555510496	12.0204813540012	12.5369344311359	12.9678959113714
AWAVARLSQ[Deamidation (NQ)]R	2	sp|P02768|ALBU_HUMAN	NA	12.6163150620245	NA	NA	NA	NA	NA	NA	NA	NA	NA	NA
AWDIAIATMK	2	sp|Q02790|FKBP4_HUMAN	14.8071526635373	13.2312995382569	14.0999138689739	14.3133486961266	13.490919466179	13.8625229228821	13.4962897401231	13.1763118239816	14.3398517978282	NA	11.8627001469624	13.3768419284256
AWEPWLPAEALR	2	sp|P17405|ASM_HUMAN	15.362438707305	16.2599207830111	17.2786887552751	NA	16.2816057611037	18.325657919801	NA	NA	NA	16.0744203550957	16.9991279721132	NA
AWGESTPLANKPGK	2	sp|P12259|FA5_HUMAN	NA	NA	NA	NA	NA	NA	NA	NA	NA	NA	NA	13.8752541837799
AWGPGLEGGVVGK	2	sp|P21333|FLNA_HUMAN	14.0744579022268	NA	NA	NA	NA	12.4947221904963	16.0733627267088	NA	NA	NA	NA	NA
AWITAPVALR	2	sp|Q14126|DSG2_HUMAN	17.9996372152111	16.9326689150288	17.3763045020631	18.762542439354	18.3985382847464	18.0630191474849	16.7536831275786	17.4249964802412	17.6114452970847	17.5054691642815	16.281661431945	18.0085206138066
AWNKPC[Carbamidomethyl (C)]EQC[Carbamidomethyl (C)]PIPSTDEFATLC[Carbamidomethyl (C)]GSQR	3	sp|P35555|FBN1_HUMAN	NA	NA	NA	NA	NA	NA	NA	12.4928857199844	NA	15.7573786689552	15.5059820239345	NA
AWNKPC[Carbamidomethyl (C)]EQ[Deamidation (NQ)]C[Carbamidomethyl (C)]PIPSTDEFATLC[Carbamidomethyl (C)]GSQR	3	sp|P35555|FBN1_HUMAN	NA	NA	NA	NA	NA	NA	NA	NA	NA	14.4976783766053	15.1521666897413	NA
AWNTNLR	1	sp|Q9UBD6|RHCG_HUMAN	NA	NA	NA	12.4271759484278	NA	NA	NA	13.2767492013611	NA	13.4002102974088	NA	14.1813929418354
AWNTNLR	2	sp|Q9UBD6|RHCG_HUMAN	15.5677849221648	NA	17.0337672922838	17.4972778398871	16.9790558344053	16.9926014336371	16.6724515529005	16.7688699127645	16.4778634154461	17.3676341730058	18.2627665208648	19.3833027638834
AWN[Deamidation (NQ)]KPC[Carbamidomethyl (C)]EQC[Carbamidomethyl (C)]PIPSTDEFATLC[Carbamidomethyl (C)]GSQR	3	sp|P35555|FBN1_HUMAN	NA	NA	NA	NA	NA	NA	NA	NA	NA	14.9077549509885	15.5000387023422	NA
AYAQQLADWAR	2	sp|Q9UKS6|PACN3_HUMAN	NA	NA	14.297976505379	NA	NA	14.485573919417	13.5596762638548	14.4752747814594	NA	12.7535235275595	14.084831172112	15.1033039732891
AYAQQLTEWAR	2	sp|Q9UNF0|PACN2_HUMAN	NA	13.5328808055773	13.4860573470414	13.4169544792085	14.2706323507112	13.9500714291628	13.8308235907488	14.7870600796786	14.2938048828544	NA	NA	14.7170997311631
AYAVILTTGEAGHPSADVLK	2	sp|Q12913|PTPRJ_HUMAN	11.7267206087766	12.6984468543389	13.795620989769	NA	13.2611104008715	13.4998314229522	13.6835959066272	14.6320453801542	13.2459068398989	14.7070264421025	15.4878306765959	16.2716331508593
AYAVILTTGEAGHPSADVLK	3	sp|Q12913|PTPRJ_HUMAN	NA	NA	NA	NA	NA	11.636219377087	NA	13.3480257310139	NA	NA	NA	14.7850655005614
AYDATHLVK	2	sp|P10768|ESTD_HUMAN	NA	16.1274040778482	13.8875729503694	13.1708139600599	NA	NA	13.9503799664558	13.7153013893397	14.1003658613833	13.2060718788111	14.8738601405154	15.1162847797834
AYEGGSELGGWSLGR	2	sp|Q8N436|CPXM2_HUMAN	NA	NA	NA	NA	NA	14.0873525417316	NA	NA	13.437007266502	NA	NA	14.633148115295
AYEWNDNEMYLFR	2	sp|Q9BYF1|ACE2_HUMAN	NA	13.6732716983816	14.4222647365986	NA	14.5280514183509	15.4639928087468	NA	NA	NA	13.145439042377	13.542107149632	NA
AYFMSDTR	2	sp|P05060|SCG1_HUMAN	14.2623188147249	NA	NA	NA	NA	15.3968653564214	16.1953725030765	NA	NA	NA	NA	NA
AYGPLFLR	2	sp|Q9BRK3|MXRA8_HUMAN	17.277464410529	15.1093828594332	17.2326930741503	17.2037679513168	19.0138123119584	18.6010494045922	16.2641865224086	20.8207288648911	18.9048306233964	19.9034161226891	20.2615144354808	21.4940610316776
AYGQALAK	1	sp|P29401|TKT_HUMAN	NA	NA	NA	NA	NA	NA	12.3743982981451	NA	NA	NA	NA	NA
AYGSVM[Oxidation (M)]ILVTSGDDK	2	sp|Q9UQC9|CLCA2_HUMAN	NA	NA	NA	NA	NA	NA	NA	NA	13.4360260738293	NA	NA	NA
AYGTGFVGC[Carbamidomethyl (C)]LR	2	sp|O00468|AGRIN_HUMAN	16.0553774845646	14.7304364430226	16.9525980587963	18.0031117749984	18.0384079534807	16.1354532304918	19.9240064642773	20.3557500340961	19.3509955307081	20.0274741391002	18.1589652639162	16.2924164889841
AYINKVEELKK	3	sp|P07108|ACBP_HUMAN	NA	16.0451961255254	NA	13.3728105300123	NA	NA	NA	NA	NA	NA	NA	NA
AYIPNFESGR	2	sp|P98164|LRP2_HUMAN	NA	NA	NA	NA	NA	NA	NA	NA	NA	NA	19.01100576485	18.2615645547361
AYLEEEC[Carbamidomethyl (C)]PATLR	2	sp|P25311|ZA2G_HUMAN	22.3551371703138	21.695637240672	24.7888440089912	25.6201464171254	27.0359498470732	22.7447118203927	25.4840657629384	28.1763293390781	27.287162517827	28.634003775537	27.6372048555277	23.2314662923971
AYLEGTC[Carbamidomethyl (C)]VEWLR	2	sp|P10321|HLAC_HUMAN	NA	NA	NA	15.0944077720662	15.0895413460493	NA	14.166182386947	16.9488947590124	15.4094060047257	19.2506118261498	14.8888687633555	14.2541523448501
AYPDVAALSDGYWVVSNR	2	sp|O14773|TPP1_HUMAN	19.4376287737479	19.221068633692	20.3617062695801	20.5926601589141	19.9349054522376	20.603493523374	19.0079518002901	20.0018372179848	21.0634794376799	20.6028868927876	21.3466584280075	20.800801988067
AYPDVAALSDGYWVVSNR	3	sp|O14773|TPP1_HUMAN	16.4072463211402	16.9271682157543	18.5868571961692	17.7782469056341	17.3498574664223	18.3211713300885	16.4243540346443	18.1815888952244	19.1368066424032	17.6161005202974	18.5855430035657	19.0740926105506
AYSHSVSLTR	2	sp|Q9Y6R7|FCGBP_HUMAN	14.312574846328	NA	13.9334957802066	13.7853584460963	NA	14.7840725125644	16.0329825785166	NA	14.5469727637898	13.5819928291696	NA	15.9903806091867
AYSLFSYN[Deamidation (NQ)]TQGR	2	sp|P02743|SAMP_HUMAN	NA	NA	NA	NA	NA	NA	12.9764343214063	NA	NA	12.4074604953274	NA	NA
AYSPEFYFDTPNPTR	2	sp|Q8NFP4|MDGA1_HUMAN	NA	NA	NA	NA	NA	NA	13.1191572456994	14.3579485094748	NA	NA	NA	NA
AYSSFNPAMSDPNRPPC[Carbamidomethyl (C)]R	3	sp|P16870|CBPE_HUMAN	NA	NA	15.3310711090483	15.2609002684052	14.5148397232949	NA	16.1932802031584	17.7395909299293	17.4456691218741	16.8924590320634	16.9037763653353	17.2570142821177
AYSSFNPAM[Oxidation (M)]SDPNRPPC[Carbamidomethyl (C)]R	3	sp|P16870|CBPE_HUMAN	NA	NA	NA	NA	NA	NA	NA	NA	NA	NA	14.3316341319495	14.5330596429958
AYVAFPDFFR	2	sp|O43451|MGA_HUMAN	17.5447116356048	19.8612661830098	19.8572677192054	16.8846301687316	20.0742172189471	19.5460662545963	19.1313201810297	20.2578869332969	18.4909827110469	20.4704241916421	20.6909950353939	20.1871762565294
AYVAVDGIPQGVLER	2	sp|P16278|BGAL_HUMAN	14.9018890508042	17.1220656937294	18.8879736826286	14.9561487128436	18.3676491301553	18.0832559072293	17.0097222999424	18.0449436955872	16.600801707489	19.3340514018657	20.0168091070551	17.9428974149001
AYVAVDGIPQGVLER	3	sp|P16278|BGAL_HUMAN	NA	NA	13.4775653314508	NA	NA	NA	NA	NA	NA	NA	NA	NA
AYYHLLEQVAPK	2	sp|P13796|PLSL_HUMAN	NA	15.2405483042603	15.2983102219111	15.1304821356177	12.5733513192705	NA	17.7451304078654	12.053907101342	14.9187291200254	NA	NA	14.2533306974526
C[Carbamidomethyl (C)]AAEGSSPLLLLPDNVR	2	sp|P98164|LRP2_HUMAN	NA	NA	NA	NA	NA	NA	15.0102569940171	15.3157398588209	NA	17.0410731151772	16.7795338657157	14.6152244169113
C[Carbamidomethyl (C)]AC[Carbamidomethyl (C)]AQGWTGPR	2	sp|Q9UM47|NOTC3_HUMAN	NA	NA	NA	NA	NA	NA	NA	NA	12.2857565119045	NA	NA	NA
C[Carbamidomethyl (C)]AFSSQEPYFSYSGAFK	2	sp|P02788|TRFL_HUMAN	13.59576281649	NA	12.6946883369698	15.0615439772532	NA	NA	21.3690701427311	15.0163998109872	15.7795205358035	15.9754340754054	12.3541340990056	17.2355222762609
C[Carbamidomethyl (C)]AGPEAVKGQTLLAVAK	2	sp|P02750|A2GL_HUMAN	14.1140215113966	NA	NA	NA	NA	11.6598832253142	NA	NA	NA	NA	NA	NA
C[Carbamidomethyl (C)]AGPEAVKGQTLLAVAK	3	sp|P02750|A2GL_HUMAN	15.3890008467016	NA	NA	NA	NA	NA	NA	NA	NA	NA	NA	NA
C[Carbamidomethyl (C)]ALC[Carbamidomethyl (C)]AEIFK	2	sp|Q9NQ38|ISK5_HUMAN	NA	NA	NA	NA	NA	NA	13.9376077582939	NA	14.4063009919766	NA	NA	NA
C[Carbamidomethyl (C)]AMC[Carbamidomethyl (C)]ASVFK	2	sp|Q9NQ38|ISK5_HUMAN	NA	NA	NA	NA	NA	NA	12.3364658739983	NA	16.2126018743403	NA	NA	NA
C[Carbamidomethyl (C)]ANALGPSPYADWVPFQTK	2	sp|Q06418|TYRO3_HUMAN	NA	NA	NA	NA	13.4468213536752	NA	13.5316704881575	13.5929088689031	NA	15.0279644188715	15.4915543555437	14.3002901702843
C[Carbamidomethyl (C)]ANLFEALVGTLK	2	sp|Q9P1F3|ABRAL_HUMAN	15.7410882574151	14.5279993339405	17.5391529995037	17.9936779913128	16.7373183702118	15.5474501511515	15.6408678603228	11.8376592204742	19.1404295270034	12.5079154373986	13.5510074841542	12.8805071807147
C[Carbamidomethyl (C)]APGYFGNPQK	2	sp|Q16787|LAMA3_HUMAN	NA	NA	NA	NA	NA	NA	13.9841524403434	NA	NA	NA	NA	NA
C[Carbamidomethyl (C)]APGYYGNPSQGQPC[Carbamidomethyl (C)]QR	2	sp|P98160|PGBM_HUMAN	NA	NA	NA	NA	14.3767474570393	NA	15.676468928967	14.7788196559475	14.8387317435824	16.1316973737865	17.4009116083005	15.7636493339634
C[Carbamidomethyl (C)]AVLQATGGVEPAGWK	2	sp|Q86T13|CLC14_HUMAN	NA	NA	NA	14.029200138334	15.3149946675491	NA	16.9488127186399	17.3894044682647	16.6108885710159	17.7517376584844	17.0739756445931	16.0193343736726
C[Carbamidomethyl (C)]AVLQATGGVEPAGWK	3	sp|Q86T13|CLC14_HUMAN	NA	NA	NA	NA	NA	NA	NA	13.2846718777237	NA	NA	NA	NA
C[Carbamidomethyl (C)]C[Carbamidomethyl (C)]HC[Carbamidomethyl (C)]C[Carbamidomethyl (C)]LLGR	2	sp|P23142|FBLN1_HUMAN	NA	NA	NA	NA	NA	NA	15.7360816197274	15.5043866515276	15.5518912990202	16.5441531842112	16.1170360278335	NA
C[Carbamidomethyl (C)]C[Carbamidomethyl (C)]HC[Carbamidomethyl (C)]C[Carbamidomethyl (C)]LLGR	3	sp|P23142|FBLN1_HUMAN	NA	NA	NA	NA	9.23920263450265	NA	14.0882924230124	13.7731926433417	12.8579429615805	14.3683925826144	13.5586583427856	NA
C[Carbamidomethyl (C)]C[Carbamidomethyl (C)]SAGC[Carbamidomethyl (C)]ATFC[Carbamidomethyl (C)]SLPNDK	2	sp|Q14508|WFDC2_HUMAN	NA	NA	NA	NA	15.0412319239009	NA	18.0023375085576	20.0637024065347	19.117947056911	21.5464665381711	20.9499062750398	NA
C[Carbamidomethyl (C)]C[Carbamidomethyl (C)]SAGC[Carbamidomethyl (C)]ATFC[Carbamidomethyl (C)]SLPNDK	3	sp|Q14508|WFDC2_HUMAN	NA	NA	NA	NA	NA	NA	NA	12.0722971693661	NA	NA	NA	NA
C[Carbamidomethyl (C)]C[Carbamidomethyl (C)]SGAIIVLTK	2	sp|P14618|KPYM_HUMAN	NA	NA	NA	NA	NA	NA	15.0820883718481	NA	12.9842756990901	12.4187686963086	12.3965879948813	NA
C[Carbamidomethyl (C)]C[Carbamidomethyl (C)]TESLVNR	2	sp|P02768|ALBU_HUMAN	15.8564597153341	16.5416243651726	16.9932353369185	17.9366725240978	24.3840440374047	17.2963368937765	24.475031232002	22.7221732316612	24.0097626567344	24.5597644325351	25.9394967072684	19.8445120659224
C[Carbamidomethyl (C)]DEWSVNSVGK	2	sp|P02787|TRFE_HUMAN	NA	NA	18.5025069691594	18.2649449359085	21.1273318323309	NA	21.7998893253449	20.7895669326065	22.6231382907596	22.9434500033453	21.7952745207644	17.1059389958202
C[Carbamidomethyl (C)]DFEVLVVPWQNSSQLLK	3	sp|Q15828|CYTM_HUMAN	NA	NA	16.092171698986	12.7413540211541	NA	13.071687600834	14.9947018894436	13.4839447691616	18.7435230943406	NA	NA	NA
C[Carbamidomethyl (C)]EAC[Carbamidomethyl (C)]PPGYSGPTHQGVGLAFAK	3	sp|P49747|COMP_HUMAN	NA	NA	NA	NA	NA	NA	NA	14.451124594116	NA	14.4412361897353	NA	NA
C[Carbamidomethyl (C)]EC[Carbamidomethyl (C)]FPGLAVGLDGR	2	sp|P35555|FBN1_HUMAN	NA	NA	NA	NA	NA	NA	NA	NA	NA	NA	14.3322502617432	NA
C[Carbamidomethyl (C)]EGAGVPPPAFEWYK	2	sp|Q7Z3B1|NEGR1_HUMAN	NA	NA	12.8469085632339	13.8790050804229	15.2158069439979	NA	16.7763964052132	19.2454638226754	16.5267144489837	19.301701064568	18.1851478743767	17.6350414734977
C[Carbamidomethyl (C)]EGPIPDVTFELLR	2	sp|P04217|A1BG_HUMAN	17.2706044197637	14.3741121742118	16.179914130281	17.5093309455928	21.2953226568628	16.732484458066	22.1721737173728	22.7931296091728	20.4722868067017	25.0049642957248	23.9235515017288	18.3296608369573
C[Carbamidomethyl (C)]EGPIPDVTFELLR	3	sp|P04217|A1BG_HUMAN	11.6967768573704	NA	NA	NA	13.8649768102494	9.99213851266567	14.7050868418069	15.7757916699023	13.6593134099547	17.0282872893408	15.9100702628555	11.8428399238085
C[Carbamidomethyl (C)]EWLIQAPDPYQR	2	sp|O14786|NRP1_HUMAN	NA	NA	NA	NA	NA	NA	NA	14.1805739618615	14.8218993129514	14.762695140176	14.1178642790671	NA
C[Carbamidomethyl (C)]FC[Carbamidomethyl (C)]MGVSR	2	sp|P98160|PGBM_HUMAN	NA	NA	NA	NA	14.942896997647	NA	16.5914209200035	NA	15.4577682509958	16.7654135371392	17.5261297000162	16.3252475617548
C[Carbamidomethyl (C)]FEGFGIDGPAIAK	2	sp|P08603|CFAH_HUMAN	NA	NA	NA	NA	NA	NA	16.8707126310247	NA	13.320827785604	NA	13.1879771601779	NA
C[Carbamidomethyl (C)]FLAFTQTK	2	sp|P05452|TETN_HUMAN	NA	NA	NA	NA	15.0502353399082	13.0849897260378	17.3263276447219	NA	14.9077810419778	16.4771055593415	17.998519855119	18.3074518889375
C[Carbamidomethyl (C)]FLGC[Carbamidomethyl (C)]ELPPEGSR	2	sp|Q9UNN8|EPCR_HUMAN	NA	NA	NA	NA	17.2759152122123	NA	18.7284532024706	20.3588919180685	17.7013499004695	20.7835205019978	22.0547715381799	17.4608997447161
C[Carbamidomethyl (C)]FSGQC[Carbamidomethyl (C)]ISK	2	sp|P10643|CO7_HUMAN	NA	NA	NA	NA	NA	NA	NA	NA	NA	15.5132480223628	16.5127875021322	NA
C[Carbamidomethyl (C)]FYNSDGDFLIVPQK	2	sp|Q93099|HGD_HUMAN	NA	NA	NA	NA	NA	NA	NA	13.2605480307681	14.1134110499176	13.8250551879857	14.8345119101225	NA
C[Carbamidomethyl (C)]GASSFTC[Carbamidomethyl (C)]SNGR	2	sp|P98164|LRP2_HUMAN	NA	NA	NA	NA	NA	NA	NA	NA	NA	12.0997483835694	NA	NA
C[Carbamidomethyl (C)]GDMAVAFR	2	sp|P08582|TRFM_HUMAN	NA	NA	NA	NA	NA	NA	NA	14.6852068872967	NA	14.7836369146775	15.3552519421913	13.8521254856959
C[Carbamidomethyl (C)]GIAVAPVSR	2	sp|P27487|DPP4_HUMAN	NA	NA	15.7070115285309	13.9499987756915	16.9229927563629	14.3200196785455	16.6389735039286	17.887741018453	18.0026271044664	18.7233349900141	19.1000967008073	15.7397151179432
C[Carbamidomethyl (C)]GLGINSR	2	sp|P01833|PIGR_HUMAN	NA	NA	16.0028258361657	16.2806767460503	16.9812055274337	15.6781496929477	20.6118536863217	18.7825213881884	18.4155562226803	19.1933158498536	18.9954079898976	18.8594152758502
C[Carbamidomethyl (C)]GLQELGPGLFR	2	sp|Q9BZR6|RTN4R_HUMAN	NA	NA	NA	NA	13.449232931667	NA	13.8505217189992	13.7993539573792	13.789435673602	13.3732015209681	15.122013272156	12.3123309127918
C[Carbamidomethyl (C)]GLVPVLAENYK	2	sp|P02788|TRFL_HUMAN	NA	NA	15.4375814604309	16.5951338240324	15.6628161235032	NA	24.0395474801095	18.4475173149572	19.1508130371017	18.6940456471128	14.3699381319043	19.3187794253852
C[Carbamidomethyl (C)]GLVPVLAENYK	3	sp|P02788|TRFL_HUMAN	NA	NA	NA	NA	NA	NA	14.2226903184042	NA	NA	NA	NA	NA
C[Carbamidomethyl (C)]GSGHC[Carbamidomethyl (C)]IPADWR	2	sp|P98164|LRP2_HUMAN	NA	NA	NA	NA	NA	NA	NA	12.7758126708483	NA	16.1116883655234	17.1714017656244	NA
C[Carbamidomethyl (C)]GSGIVGAVVK	2	sp|Q53GG5|PDLI3_HUMAN	NA	NA	14.0875893823971	12.1946404463522	NA	NA	NA	NA	15.3332731705074	NA	NA	NA
C[Carbamidomethyl (C)]HAGHLNGVYYQGGTYSK	3	sp|P02679|FIBG_HUMAN	NA	NA	NA	NA	NA	NA	14.8369000942811	NA	NA	NA	NA	NA
C[Carbamidomethyl (C)]HAGHLN[Deamidation (NQ)]GVYYQGGTYSK	3	sp|P02679|FIBG_HUMAN	NA	NA	NA	NA	NA	NA	15.1932922260902	12.3581882938847	14.1716911068551	NA	NA	NA
C[Carbamidomethyl (C)]HATVNPAPFYK	2	sp|Q6W4X9|MUC6_HUMAN	NA	NA	NA	NA	NA	NA	NA	NA	13.6577066669171	NA	NA	NA
C[Carbamidomethyl (C)]HNSNIC[Carbamidomethyl (C)]IPR	2	sp|P98164|LRP2_HUMAN	NA	NA	NA	NA	NA	NA	NA	NA	NA	15.6694992853638	16.1984681227571	NA
C[Carbamidomethyl (C)]HNSNIC[Carbamidomethyl (C)]IPR	3	sp|P98164|LRP2_HUMAN	NA	NA	NA	NA	NA	NA	NA	NA	NA	14.3797614231738	14.2229659411254	NA
C[Carbamidomethyl (C)]HPGYKPTTDEPTTVIC[Carbamidomethyl (C)]QK	3	sp|P04003|C4BPA_HUMAN	NA	NA	NA	NA	NA	NA	13.3859951346703	NA	NA	NA	NA	NA
C[Carbamidomethyl (C)]HQLVSC[Carbamidomethyl (C)]PR	2	sp|P01133|EGF_HUMAN	NA	NA	NA	NA	12.7489497493389	NA	NA	NA	NA	18.7337375507185	19.152815492394	13.3665338065026
C[Carbamidomethyl (C)]IC[Carbamidomethyl (C)]KPGFQLASDGR	3	sp|P35555|FBN1_HUMAN	NA	NA	NA	NA	NA	NA	13.3591757389866	14.3622092542573	NA	14.6860750699168	14.2082195791495	NA
C[Carbamidomethyl (C)]IC[Carbamidomethyl (C)]PPGYSLQNEK	2	sp|P35555|FBN1_HUMAN	NA	NA	NA	NA	NA	NA	16.0641483583112	18.1193607583474	NA	19.0965944114848	19.6995903713907	NA
C[Carbamidomethyl (C)]IESLIAVFQK	2	sp|P31949|S10AB_HUMAN	12.5684670291565	NA	13.2657546648127	11.6907555079651	13.5034660878587	11.343433301456	18.1408739770092	14.732793081389	15.3685477609597	14.325955375145	13.907754976349	14.6555396572002
C[Carbamidomethyl (C)]IIEVLSNALSK	2	sp|P05060|SCG1_HUMAN	NA	NA	12.9479956561552	NA	NA	NA	NA	11.5799523113469	17.0281690639089	12.295019613779	NA	NA
C[Carbamidomethyl (C)]INTSPGFR	2	sp|P49747|COMP_HUMAN	NA	NA	NA	NA	NA	NA	16.0855741055379	17.3009421759172	15.5507129660027	NA	NA	NA
C[Carbamidomethyl (C)]IQMWFDPAQGNPNEEVAR	2	sp|P15328|FOLR1_HUMAN	NA	14.1944980965715	16.1698651168896	16.2436661885085	17.7207050734977	15.306537304396	18.9842126742599	20.4500996806799	19.5075843089181	19.7449937505977	19.7008043574438	19.2235882863517
C[Carbamidomethyl (C)]IQM[Oxidation (M)]WFDPAQGNPNEEVAR	2	sp|P15328|FOLR1_HUMAN	NA	NA	NA	11.7242596875762	11.2207200080817	NA	15.5440435552526	16.1820994073755	15.7990173949686	14.4359151174279	17.1772611330735	16.3643005223748
C[Carbamidomethyl (C)]ITPTGTHPLAK	3	sp|P28799|GRN_HUMAN	NA	NA	NA	NA	NA	NA	NA	NA	14.7615181629031	NA	NA	NA
C[Carbamidomethyl (C)]IYNTAGFYC[Carbamidomethyl (C)]DR	2	sp|P11047|LAMC1_HUMAN	NA	NA	NA	NA	NA	NA	13.7390846673924	NA	12.6941059972927	NA	NA	NA
C[Carbamidomethyl (C)]KPVNTFVHEPLVDVQNVC[Carbamidomethyl (C)]FQEK	3	sp|P07998|RNAS1_HUMAN	NA	13.1333001421342	14.7137796270629	NA	NA	NA	18.0676591467344	21.486306270187	20.5012126100574	20.8878086956553	21.2678382617444	18.8373049119216
C[Carbamidomethyl (C)]KPVNTFVHEPLVDVQNVC[Carbamidomethyl (C)]FQEK	4	sp|P07998|RNAS1_HUMAN	NA	12.5362197349116	14.0370847818456	14.5340588278183	NA	NA	18.6271689309838	21.8260951859646	20.7260025882433	20.7539936518808	20.7830091473828	19.0162092528743
C[Carbamidomethyl (C)]LADGNPPPHFSISK	2	sp|P43121|MUC18_HUMAN	NA	NA	NA	NA	NA	NA	NA	NA	NA	16.3619094425075	16.0028385682809	NA
C[Carbamidomethyl (C)]LAENAGDVAFVK	2	sp|P02788|TRFL_HUMAN	14.0226481600985	NA	NA	15.7294267835724	13.9251860308594	NA	23.2784998214169	17.3720528694713	18.1642506448416	17.9108604727079	13.1415048424347	18.1278124962894
C[Carbamidomethyl (C)]LAFTDVAPR	2	sp|P19801|AOC1_HUMAN	NA	NA	NA	NA	NA	NA	17.2294518457702	17.2249633441492	16.5594324825998	15.1777420455373	16.4479711010921	14.4935168361659
C[Carbamidomethyl (C)]LAN[Deamidation (NQ)]GGIHYITLDGR	2	sp|Q9Y6R7|FCGBP_HUMAN	NA	NA	NA	NA	NA	NA	14.3806959973958	NA	12.790730987961	NA	NA	NA
C[Carbamidomethyl (C)]LAPLEGAR	2	sp|P04217|A1BG_HUMAN	16.6435902140799	NA	18.2036615575125	18.5516988354643	21.519202416359	17.6948457092809	21.5637823010195	22.4290588157286	21.6232311460254	24.54046826051	23.5551869122347	17.5574234925896
C[Carbamidomethyl (C)]LATGPGIASTVK	2	sp|O75369|FLNB_HUMAN	NA	NA	NA	NA	NA	NA	NA	14.5369607494467	14.2188592921568	14.4790792988905	NA	NA
C[Carbamidomethyl (C)]LAYDFYPGK	1	sp|P25311|ZA2G_HUMAN	19.341738912576	19.4758286472204	21.9536582905009	22.7347184167983	24.6330764035442	20.5572186276016	22.852513178713	24.8523340729681	24.5758444808884	25.5644665295729	24.2913723542492	20.2096151362285
C[Carbamidomethyl (C)]LAYDFYPGK	2	sp|P25311|ZA2G_HUMAN	21.5983960333824	20.8578502903747	22.9994426705584	24.1701015027051	26.0275996475815	22.461159473105	24.0946649088286	25.9790496591108	25.5062586034762	26.6219911397299	25.6810897905031	21.652315747177
C[Carbamidomethyl (C)]LAYDFYPGK	3	sp|P25311|ZA2G_HUMAN	NA	NA	NA	NA	12.3293914031734	NA	9.87774180825205	13.4962578053043	13.3356739061248	NA	NA	NA
C[Carbamidomethyl (C)]LC[Carbamidomethyl (C)]LPGFSGPR	2	sp|P98160|PGBM_HUMAN	NA	NA	NA	NA	15.6586178230742	NA	18.4699520084581	18.7215753640484	18.6423018422285	19.2621979354845	19.4084575858283	14.5835095185307
C[Carbamidomethyl (C)]LC[Carbamidomethyl (C)]PASNPLC[Carbamidomethyl (C)]R	2	sp|O95967|FBLN4_HUMAN	NA	NA	NA	NA	14.527275806427	NA	15.7654931436912	15.0549092887295	17.4329389292447	16.6526222279309	17.2852123727626	NA
C[Carbamidomethyl (C)]LC[Carbamidomethyl (C)]PEGFSLSSSGR	2	sp|P35555|FBN1_HUMAN	NA	NA	NA	NA	14.9964667073041	NA	17.1064111320861	17.7667578379376	15.1431199163026	18.4416917217227	19.406749313805	13.5462362330625
C[Carbamidomethyl (C)]LDPSLPLK	2	sp|Q9NPY3|C1QR1_HUMAN	12.5093736033383	NA	13.7922432310804	NA	13.5791461403417	NA	14.9500575210641	14.0300129037415	15.8222859863706	NA	NA	13.3630050439154
C[Carbamidomethyl (C)]LEALKPGNC[Carbamidomethyl (C)]GEYVVR	2	sp|Q2UY09|COSA1_HUMAN	16.1996288733334	NA	NA	NA	NA	NA	14.3257077963658	15.6497617501997	14.1550429513657	14.1252700905455	NA	14.4860712646788
C[Carbamidomethyl (C)]LEALKPGNC[Carbamidomethyl (C)]GEYVVR	3	sp|Q2UY09|COSA1_HUMAN	NA	NA	NA	NA	NA	NA	14.4731308706224	15.6284548175467	13.4660697940785	NA	NA	NA
C[Carbamidomethyl (C)]LHNLIC[Carbamidomethyl (C)]QER	3	sp|Q8IZF2|AGRF5_HUMAN	NA	NA	NA	NA	NA	NA	NA	NA	13.4220843885635	14.1437812621773	14.2615454615107	12.5292424063752
C[Carbamidomethyl (C)]LIDLGK	2	sp|Q92896|GSLG1_HUMAN	NA	NA	NA	NA	NA	NA	NA	15.3002776745689	14.4197664529936	NA	14.590371272563	NA
C[Carbamidomethyl (C)]LIHDGAAPISLEWK	2	sp|P98160|PGBM_HUMAN	NA	NA	NA	NA	NA	NA	NA	14.1582227567291	14.7965711168432	14.4630534100585	14.1924687900601	13.5099247408666
C[Carbamidomethyl (C)]LIHDGAAPISLEWK	3	sp|P98160|PGBM_HUMAN	NA	NA	NA	NA	NA	NA	13.298997155287	14.5001380160291	14.986641192955	13.7069975990391	14.264345654412	13.5976307872362
C[Carbamidomethyl (C)]LIQELC[Carbamidomethyl (C)]QC[Carbamidomethyl (C)]R	2	sp|Q9GZX9|TWSG1_HUMAN	NA	NA	NA	NA	15.2386884300738	NA	17.2093409423832	17.1677149209853	16.5838063411169	18.3413523067471	18.4999555621698	11.7455493438041
C[Carbamidomethyl (C)]LKDGAGDVAFVK	2	sp|P02787|TRFE_HUMAN	15.5575150367039	15.2418426324222	NA	13.1156958140084	NA	15.4373412311929	NA	NA	14.2084938808108	NA	NA	NA
C[Carbamidomethyl (C)]LKDGAGDVAFVK	3	sp|P02787|TRFE_HUMAN	15.0618799669436	14.3957504394832	NA	NA	NA	14.7610492391813	NA	NA	NA	NA	NA	NA
C[Carbamidomethyl (C)]LNWLDAQSGLASAPVSGAGN[Deamidation (NQ)]HSYC[Carbamidomethyl (C)]R	3	sp|Q96FE7|P3IP1_HUMAN	NA	NA	NA	NA	NA	NA	12.9250795729158	14.9766243043557	12.3968939489588	14.3625762960706	15.7169402301185	NA
C[Carbamidomethyl (C)]LQC[Carbamidomethyl (C)]QMC[Carbamidomethyl (C)]DPAMGLR	2	sp|Q92956|TNR14_HUMAN	NA	NA	NA	NA	NA	NA	15.8816059812621	17.0359549243395	15.6050078533002	18.3717904405893	18.7620667736437	13.1796982534277
C[Carbamidomethyl (C)]LQC[Carbamidomethyl (C)]QMC[Carbamidomethyl (C)]DPAM[Oxidation (M)]GLR	2	sp|Q92956|TNR14_HUMAN	NA	NA	NA	NA	NA	NA	NA	NA	NA	14.3331211157568	16.3684819781634	NA
C[Carbamidomethyl (C)]LQC[Carbamidomethyl (C)]QM[Oxidation (M)]C[Carbamidomethyl (C)]DPAMGLR	2	sp|Q92956|TNR14_HUMAN	NA	NA	NA	NA	NA	NA	15.1834630374207	16.110608912569	15.1906144334559	16.7217462068858	18.8941991008902	NA
C[Carbamidomethyl (C)]LQC[Carbamidomethyl (C)]QM[Oxidation (M)]C[Carbamidomethyl (C)]DPAM[Oxidation (M)]GLR	2	sp|Q92956|TNR14_HUMAN	NA	NA	NA	NA	NA	NA	NA	12.5442788529976	NA	13.0253541051937	16.1099038417369	NA
C[Carbamidomethyl (C)]LTAIVK	2	sp|P04083|ANXA1_HUMAN	NA	NA	NA	NA	NA	NA	15.4182476602233	NA	NA	NA	NA	NA
C[Carbamidomethyl (C)]LVEKGDVAFVK	3	sp|P02787|TRFE_HUMAN	12.6306852353	12.0459899927923	NA	NA	NA	12.9243814385588	NA	NA	NA	NA	NA	NA
C[Carbamidomethyl (C)]LVENAGDVAFVR	2	sp|P08582|TRFM_HUMAN	NA	NA	NA	NA	13.5142959375316	NA	14.9958633749701	15.9102056259709	13.997337373571	15.9188101231651	15.8180733765196	15.2080641372226
C[Carbamidomethyl (C)]LVLTGFGGYDK	2	sp|Q99536|VAT1_HUMAN	NA	NA	NA	NA	NA	NA	13.8748818839661	NA	14.5034997176591	NA	14.5510998691601	NA
C[Carbamidomethyl (C)]LVNLIEK	2	sp|P00751|CFAB_HUMAN	11.5942734445605	NA	12.6857805046323	NA	14.2354860321063	12.3588167893599	17.6508256973715	13.6250761539671	15.6496330699426	14.8419138118419	15.0445720832496	NA
C[Carbamidomethyl (C)]LYASVLTAQPR	2	sp|P13639|EF2_HUMAN	NA	NA	NA	NA	NA	NA	12.5091891034762	12.2636547539719	NA	NA	NA	NA
C[Carbamidomethyl (C)]LYDYVK	2	sp|O60494|CUBN_HUMAN	NA	NA	NA	NA	12.4216142127617	NA	14.4847402996027	15.1901275901567	13.8631755567747	15.5462866489264	16.5671360907328	14.3945236388826
C[Carbamidomethyl (C)]MGTVTLNQAR	2	sp|P49913|CAMP_HUMAN	14.6931991987799	NA	16.0652614069208	16.4708659371164	16.6457951397881	15.1396992473554	17.4871249881355	17.4333527062143	18.8330930993872	16.3073080777707	15.702582387064	15.4627189024135
C[Carbamidomethyl (C)]M[Oxidation (M)]C[Carbamidomethyl (C)]WPGYTGR	2	sp|P22105|TENX_HUMAN	NA	NA	NA	NA	NA	NA	NA	NA	13.7170993715231	NA	NA	NA
C[Carbamidomethyl (C)]M[Oxidation (M)]GTVTLNQAR	2	sp|P49913|CAMP_HUMAN	15.0372308214104	NA	15.127705339431	14.7085158359549	15.9559779123125	14.3148665249092	18.1997539824554	16.2232923736671	17.8341370313011	15.9597212403957	15.453844932775	15.7489093959326
C[Carbamidomethyl (C)]NEIINWLDK	2	sp|P11142|HSP7C_HUMAN	NA	NA	13.1423234208915	13.2946814238894	14.1990429574422	NA	16.3054694208231	14.9392405514983	15.6299120864042	14.6984566875241	15.1914217593172	13.9431673957787
C[Carbamidomethyl (C)]NFDVLEIYGGPDFHSPR	2	sp|O60494|CUBN_HUMAN	NA	NA	NA	NA	14.7687876811688	13.83030785611	16.6864131044234	16.756899987416	15.5264247818296	16.9674218364374	17.0568412676768	14.9342571630938
C[Carbamidomethyl (C)]NLDWLTIETYK	2	sp|Q9Y561|LRP12_HUMAN	NA	NA	NA	NA	NA	NA	NA	13.8281164685251	NA	13.4537344574424	NA	NA
C[Carbamidomethyl (C)]PAGVSLVLDGC[Carbamidomethyl (C)]GC[Carbamidomethyl (C)]C[Carbamidomethyl (C)]R	2	sp|P29279|CCN2_HUMAN	NA	NA	NA	NA	12.6761356209585	NA	NA	13.6440320382413	17.7946579070071	14.7686977072461	15.6100216489021	NA
C[Carbamidomethyl (C)]PAMTVLPSEIDVR	2	sp|Q9Y4D7|PLXD1_HUMAN	NA	NA	NA	NA	15.149791134343	NA	15.3554956983616	14.9199768926139	14.1744309839363	15.3580877911049	16.7863452588477	15.2585903865593
C[Carbamidomethyl (C)]PAM[Oxidation (M)]TVLPSEIDVR	2	sp|Q9Y4D7|PLXD1_HUMAN	NA	NA	NA	NA	NA	NA	NA	NA	NA	NA	13.6845982659044	NA
C[Carbamidomethyl (C)]PAPVSFEN[Deamidation (NQ)]GIYTPR	2	sp|P06681|CO2_HUMAN	13.9214999967433	NA	NA	NA	15.8644210166115	NA	15.8458419312317	15.7059213667018	16.9864015835423	15.3474694604402	15.8868741804889	15.117941525602
C[Carbamidomethyl (C)]PC[Carbamidomethyl (C)]SAVTSTGSC[Carbamidomethyl (C)]SIK	2	sp|Q9H1U4|MEGF9_HUMAN	NA	NA	NA	NA	NA	NA	NA	11.4973688746221	NA	12.1405372667231	12.3047472529653	NA
C[Carbamidomethyl (C)]PEALFQPSFLGMESC[Carbamidomethyl (C)]GIHETTFNSIM[Oxidation (M)]K	3	sp|P60709|ACTB_HUMAN	NA	NA	NA	NA	15.9382367032099	NA	16.2596561315363	NA	NA	NA	14.3799395898931	NA
C[Carbamidomethyl (C)]PFPSRPDNGFVNYPAK	3	sp|P02749|APOH_HUMAN	NA	NA	NA	NA	16.2371121415885	NA	18.6084399134118	18.8601323492051	17.9455397100705	17.5619447500936	16.0618718445826	17.4407870672225
C[Carbamidomethyl (C)]PFPSRPDN[Deamidation (NQ)]GFVNYPAK	2	sp|P02749|APOH_HUMAN	NA	NA	NA	NA	15.0203985186586	NA	17.8531117954409	15.3612438620831	12.6578634328941	17.5003283569536	18.0898987687929	17.5438001685731
C[Carbamidomethyl (C)]PFPSRPDN[Deamidation (NQ)]GFVNYPAK	3	sp|P02749|APOH_HUMAN	NA	NA	NA	NA	15.8999706695832	NA	16.8384119818795	17.9177905375277	17.7637058538044	18.1430039768454	15.7990083486174	14.8630346048663
C[Carbamidomethyl (C)]PGLQNTIPWYR	2	sp|Q9Y6R7|FCGBP_HUMAN	NA	NA	NA	NA	NA	NA	17.2591696717988	NA	NA	NA	NA	15.1358725355179
C[Carbamidomethyl (C)]PLGVPLVLDGC[Carbamidomethyl (C)]GC[Carbamidomethyl (C)]C[Carbamidomethyl (C)]R	2	sp|O76076|CCN5_HUMAN	NA	NA	NA	NA	NA	NA	15.0554751959695	16.284699106363	19.2987499708929	17.5369904194138	NA	NA
C[Carbamidomethyl (C)]PLGVPLVLDGC[Carbamidomethyl (C)]GC[Carbamidomethyl (C)]C[Carbamidomethyl (C)]R	3	sp|O76076|CCN5_HUMAN	NA	NA	NA	NA	NA	NA	NA	11.7681553098682	14.6446789538202	NA	NA	NA
C[Carbamidomethyl (C)]PLGVSLITDGC[Carbamidomethyl (C)]EC[Carbamidomethyl (C)]C[Carbamidomethyl (C)]K	2	sp|O95388|CCN4_HUMAN	NA	NA	NA	NA	NA	NA	NA	NA	NA	12.970349070035	14.2087370928332	NA
C[Carbamidomethyl (C)]PLLVDSEGWVK	2	sp|P01833|PIGR_HUMAN	16.4997613055668	15.2227908005561	17.3296123975025	18.4440351986764	19.919126713806	16.459133845305	23.1660399103273	21.72624442137	21.5090084248934	21.805358605421	21.6914149869651	20.2191807734711
C[Carbamidomethyl (C)]PLPGTEAFR	2	sp|Q14767|LTBP2_HUMAN	NA	NA	NA	NA	NA	NA	NA	16.4476144379884	14.6456996572118	16.0871707279975	15.4909027427441	NA
C[Carbamidomethyl (C)]PLQDFLR	2	sp|P11117|PPAL_HUMAN	NA	NA	12.3509728608573	NA	13.5582808403431	NA	16.7985639405352	17.1075202614915	15.4973333460413	18.3825159741239	19.128031122358	18.7236608600321
C[Carbamidomethyl (C)]PNPPVQENFDVNK	2	sp|P05090|APOD_HUMAN	18.8023738105528	19.8944550619526	21.6820271059976	21.366215009647	22.0337912891188	20.3895111079702	24.5782908946543	26.6536068464134	23.8696933620223	25.6812678104765	24.8028165238158	23.6917506528304
C[Carbamidomethyl (C)]PNPPVQENFDVNKYLGR	3	sp|P05090|APOD_HUMAN	14.6323275023304	12.9011767990189	NA	NA	NA	13.4430135053001	12.1895175033917	NA	NA	NA	NA	13.3697592689513
C[Carbamidomethyl (C)]PPHSYSVWEGATSC[Carbamidomethyl (C)]TC[Carbamidomethyl (C)]DR	3	sp|P54764|EPHA4_HUMAN	NA	NA	NA	NA	NA	NA	11.6358732580449	NA	NA	NA	NA	NA
C[Carbamidomethyl (C)]PVGTYQPEFGK	2	sp|Q9NQ36|SCUB2_HUMAN	NA	NA	NA	NA	NA	NA	13.4200122216131	NA	NA	NA	NA	NA
C[Carbamidomethyl (C)]QC[Carbamidomethyl (C)]PSPGLQLAPDGR	2	sp|Q6UXI9|NPNT_HUMAN	NA	NA	NA	NA	NA	NA	NA	13.9221934756677	13.7853174524079	12.6314411215865	NA	NA
C[Carbamidomethyl (C)]QC[Carbamidomethyl (C)]QAGWMGAR	2	sp|Q5VY43|PEAR1_HUMAN	NA	NA	NA	NA	NA	13.3121265637629	NA	NA	NA	14.035704635024	13.7823712309845	NA
C[Carbamidomethyl (C)]QEEVSHIPAVHPGSFR	3	sp|P04233|HG2A_HUMAN	NA	NA	NA	NA	16.7879733420947	NA	19.2148074157068	20.7274626380205	19.2599717046153	19.0757430446694	20.8708337491116	16.845493856375
C[Carbamidomethyl (C)]QEEVSHIPAVHPGSFR	4	sp|P04233|HG2A_HUMAN	NA	NA	NA	NA	16.0440871255262	NA	18.1838573856196	20.3040484424519	18.6432921951947	17.5001199252226	19.8930101844295	16.3501002371075
C[Carbamidomethyl (C)]QGDC[Carbamidomethyl (C)]AGALSWAR	2	sp|Q8N271|PROM2_HUMAN	NA	NA	NA	NA	NA	NA	NA	NA	NA	NA	14.9632637935662	NA
C[Carbamidomethyl (C)]QGPPGVDLYR	2	sp|Q9HCN6|GPVI_HUMAN	NA	NA	15.1163230820797	15.9254794871777	18.1764843099194	NA	18.0175496137016	17.79868767433	17.3293717832507	18.850826377541	20.1165151300142	18.4926139924552
C[Carbamidomethyl (C)]QLDVLLPEPNC[Carbamidomethyl (C)]PAPR	2	sp|P48745|CCN3_HUMAN	NA	NA	NA	13.5823047381147	NA	NA	17.7312850163179	17.6706634623025	19.0068756147139	17.7004650062197	16.9829686271968	15.3848033136857
C[Carbamidomethyl (C)]QLDVLLPEPNC[Carbamidomethyl (C)]PAPR	3	sp|P48745|CCN3_HUMAN	NA	NA	NA	NA	NA	NA	13.1456709289106	14.3690716562807	15.8095854355199	NA	NA	NA
C[Carbamidomethyl (C)]QLEINFNTLQTK	2	sp|O43707|ACTN4_HUMAN	NA	NA	NA	NA	NA	NA	14.6646899345095	13.2071083971537	NA	NA	NA	NA
C[Carbamidomethyl (C)]QLQVQGEPPEVHWLR	2	sp|P30530|UFO_HUMAN	NA	NA	NA	15.4959326790811	19.5423880551741	NA	18.3138197054984	18.9262557733362	17.3290763471245	19.4934441772133	22.2897516116275	18.2011317449733
C[Carbamidomethyl (C)]QLQVQGEPPEVHWLR	3	sp|P30530|UFO_HUMAN	NA	NA	NA	NA	19.0167757748164	NA	17.7211070859726	18.6749180395449	16.8879515114902	18.8596544851346	21.7089689144585	18.2209031124778
C[Carbamidomethyl (C)]QPSPDEARPLQALLDGR	3	sp|P17936|IBP3_HUMAN	NA	NA	NA	NA	17.1995275998883	NA	16.9479561820047	16.3254766554301	16.5198528319866	17.6266003802092	14.8110120451627	14.3050320218369
C[Carbamidomethyl (C)]QSWSSMTPHR	2	sp|P00747|PLMN_HUMAN	NA	NA	15.3242639538875	16.3146155541059	14.3149268617646	13.9730400133137	17.3541474780964	16.5662470986202	17.9751854522215	16.0614813111767	15.6690644211523	15.389904978233
C[Carbamidomethyl (C)]QSWSSMTPHR	3	sp|P00747|PLMN_HUMAN	13.6656304016109	NA	NA	NA	14.2224573629901	13.0006539039861	16.8557244855267	16.2466794946244	17.6110621704638	14.8520939323863	NA	NA
C[Carbamidomethyl (C)]QSWSSM[Oxidation (M)]TPHR	2	sp|P00747|PLMN_HUMAN	NA	NA	NA	NA	NA	NA	14.9744280475164	13.2376116087665	14.8284128107272	12.0515289725829	14.0073160357725	11.8167800634316
C[Carbamidomethyl (C)]QSWSSM[Oxidation (M)]TPHR	3	sp|P00747|PLMN_HUMAN	NA	NA	NA	NA	NA	NA	15.4269185301862	NA	15.1153297491723	NA	NA	NA
C[Carbamidomethyl (C)]QVAGWGSQR	2	sp|P20160|CAP7_HUMAN	NA	NA	NA	NA	14.7393114890528	NA	21.4287086091044	NA	NA	NA	NA	NA
C[Carbamidomethyl (C)]QYYSVSFSK	2	sp|P27487|DPP4_HUMAN	NA	NA	NA	14.114054173616	NA	NA	NA	13.1312675265133	NA	13.9739182797471	15.4996455675504	13.3115731990795
C[Carbamidomethyl (C)]SATGSPTPTLEWTGGPGGQLPAK	2	sp|P98160|PGBM_HUMAN	NA	NA	14.141977515054	13.5947410304893	15.0162482024595	12.7045666756207	16.4406522665768	16.8861010737173	16.7219474702089	16.4337890987814	14.65094357729	17.6875919422875
C[Carbamidomethyl (C)]SATGSPTPTLEWTGGPGGQLPAK	3	sp|P98160|PGBM_HUMAN	NA	NA	12.1258412468808	NA	NA	NA	NA	NA	NA	NA	NA	14.477432427815
C[Carbamidomethyl (C)]SC[Carbamidomethyl (C)]SPGWIGDGIK	2	sp|P35555|FBN1_HUMAN	NA	NA	NA	NA	12.5372467370562	NA	13.9637027389186	14.353264178523	13.440502165838	15.1059166436074	15.4294420443073	NA
C[Carbamidomethyl (C)]SGFNDRDNRDWVSVVTPAR	4	sp|P07911|UROM_HUMAN	14.4996119075847	NA	NA	NA	NA	15.6043742475378	12.1903028636319	NA	NA	NA	NA	12.9207185805412
C[Carbamidomethyl (C)]SGIASAAAAAVEAAR	2	sp|Q15274|NADC_HUMAN	NA	NA	NA	NA	14.4020555882348	NA	13.7044622647973	15.4960009252273	15.7052008681768	16.3511489624845	17.7832228884929	12.5017556361629
C[Carbamidomethyl (C)]SGMLFDQR	2	sp|Q8IUL8|CILP2_HUMAN	NA	NA	NA	NA	12.9960014782059	NA	13.2964868957951	14.9628742503435	NA	14.8057122269915	15.8545221699963	13.1497613582209
C[Carbamidomethyl (C)]SGPGLGAGVR	2	sp|Q14315|FLNC_HUMAN	NA	NA	NA	NA	NA	NA	13.6552663866046	13.9381361789456	13.7910256874779	13.894474700983	NA	12.3109494888085
C[Carbamidomethyl (C)]SHYLFSEEITSGC[Carbamidomethyl (C)]QLQK	3	sp|P31785|IL2RG_HUMAN	NA	NA	NA	13.2638276724747	NA	NA	NA	12.7649339004266	NA	12.4536048026385	13.5843276455152	NA
C[Carbamidomethyl (C)]SISC[Carbamidomethyl (C)]VPPAK	2	sp|Q9BXP8|PAPP2_HUMAN	NA	NA	NA	NA	NA	NA	NA	15.4634689019946	13.6647291361522	15.8764841734353	15.0517948625901	NA
C[Carbamidomethyl (C)]SLQNAQEALIVTWQK	2	sp|P41217|OX2G_HUMAN	NA	NA	NA	NA	NA	NA	NA	15.8731051859402	NA	NA	16.3172284982421	15.4448419720474
C[Carbamidomethyl (C)]STSPLLEAC[Carbamidomethyl (C)]EFLR	2	sp|P02788|TRFL_HUMAN	NA	NA	NA	NA	NA	NA	22.0371718560243	16.654203116561	17.5525342548847	17.3977603426524	NA	16.0560280815162
C[Carbamidomethyl (C)]STSPLLEAC[Carbamidomethyl (C)]EFLR	3	sp|P02788|TRFL_HUMAN	NA	NA	NA	NA	NA	NA	16.389332276126	NA	16.1543582645525	NA	NA	NA
C[Carbamidomethyl (C)]STSSLLEAC[Carbamidomethyl (C)]TFR	2	sp|P02787|TRFE_HUMAN	15.032584375187	15.0870127068835	17.9628461908159	18.6534044290948	22.4385443903848	NA	22.9291877045593	21.7650343318984	23.9870325198444	24.0643981787348	22.9665369352626	17.5936667249785
C[Carbamidomethyl (C)]SVADVYPFDR	2	sp|P19320|VCAM1_HUMAN	NA	NA	NA	15.2812438368963	18.9196876665918	NA	18.1709684532389	19.7206899768433	16.8042903438305	19.1711624085028	20.5762038940732	14.4035684752063
C[Carbamidomethyl (C)]SVFYGAPSK	2	sp|P0C0L5|CO4B_HUMAN	NA	NA	13.34133353456	NA	12.2428680574695	NA	NA	NA	15.7896554767411	NA	NA	NA
C[Carbamidomethyl (C)]SVINSQTFATC[Carbamidomethyl (C)]HSK	2	sp|Q6W4X9|MUC6_HUMAN	NA	NA	NA	NA	NA	NA	14.1270740029002	NA	13.2193653439971	NA	11.5578983842743	NA
C[Carbamidomethyl (C)]SWTAITHK	2	sp|O60494|CUBN_HUMAN	NA	NA	NA	NA	14.7860840169795	NA	16.1912771650399	16.6034664360106	14.870573386962	16.966338328104	18.3224007691668	15.9738963475041
C[Carbamidomethyl (C)]TLSDDC[Carbamidomethyl (C)]IPLTWR	2	sp|Q9NPF0|CD320_HUMAN	NA	NA	NA	NA	NA	NA	14.0490962504648	16.6795081024476	NA	17.5243985749908	17.7214990634777	NA
C[Carbamidomethyl (C)]TSDPQGNGVWSSPAPR	2	sp|P17927|CR1_HUMAN	NA	NA	NA	NA	NA	NA	12.1978280868623	NA	NA	14.0622812601003	NA	NA
C[Carbamidomethyl (C)]TSTGWIPAPR	2	sp|P08603|CFAH_HUMAN	NA	NA	NA	NA	NA	NA	18.1816660706711	16.6306966882039	17.3196614293837	15.4997575392986	14.7784435854018	NA
C[Carbamidomethyl (C)]TTPPPSSGPTYQC[Carbamidomethyl (C)]LK	2	sp|P00747|PLMN_HUMAN	NA	NA	NA	NA	13.2422749661612	NA	17.4531187307825	17.0351669711908	18.8138157090263	16.3178490607694	16.0823068567145	NA
C[Carbamidomethyl (C)]TVIVNNK	2	sp|P16284|PECA1_HUMAN	NA	NA	NA	NA	NA	NA	NA	12.7439138633507	NA	12.6941827220536	12.9751140849153	11.266440356547
C[Carbamidomethyl (C)]TVVSVPDSLLWR	2	sp|Q96CX2|KCD12_HUMAN	NA	NA	11.8767431636308	NA	13.7495629502011	NA	14.0712546280427	NA	14.9093169389883	NA	NA	NA
C[Carbamidomethyl (C)]TWLIEGQPNR	2	sp|O75882|ATRN_HUMAN	NA	NA	13.6092246231236	14.1751632101145	16.1796256478652	12.6871114532234	18.204549879391	18.4167813136146	17.1558969427824	18.3121791400091	18.9593922389447	18.1122882912176
C[Carbamidomethyl (C)]VAPNQC[Carbamidomethyl (C)]QC[Carbamidomethyl (C)]VPGWR	2	sp|Q5VY43|PEAR1_HUMAN	NA	NA	NA	NA	NA	NA	NA	NA	12.6206870559608	14.0206445092375	14.6657598393955	NA
C[Carbamidomethyl (C)]VC[Carbamidomethyl (C)]PVSNAMC[Carbamidomethyl (C)]R	2	sp|Q12805|FBLN3_HUMAN	NA	NA	NA	NA	15.033727909446	NA	15.458507630646	16.4677512417589	17.873487764829	17.6873600832322	16.3458406759183	NA
C[Carbamidomethyl (C)]VC[Carbamidomethyl (C)]PVSNAM[Oxidation (M)]C[Carbamidomethyl (C)]R	2	sp|Q12805|FBLN3_HUMAN	NA	NA	NA	NA	NA	NA	14.1895450930131	13.4054531289822	15.7016316508449	13.7168127575481	15.0460556579363	NA
C[Carbamidomethyl (C)]VC[Carbamidomethyl (C)]WPGYTGTDC[Carbamidomethyl (C)]GSR	2	sp|P22105|TENX_HUMAN	NA	NA	NA	NA	NA	NA	NA	15.3396504585102	14.6547771075615	15.7724683414006	14.3411868701347	NA
C[Carbamidomethyl (C)]VLFPYGGC[Carbamidomethyl (C)]QGNGNK	2	sp|P02760|AMBP_HUMAN	15.8439309566007	14.4185044742148	19.7382195438524	20.581446343118	23.0230976042104	15.6889768747314	26.1256545337259	24.504241192844	26.3623152551337	23.5699511881093	22.5508739540678	19.9015618922422
C[Carbamidomethyl (C)]VLFPYGGC[Carbamidomethyl (C)]QGNGNK	3	sp|P02760|AMBP_HUMAN	NA	NA	NA	NA	NA	NA	16.1598983504299	17.3699708248564	19.1891854783316	NA	NA	NA
C[Carbamidomethyl (C)]VLFPYGGC[Carbamidomethyl (C)]QGNGN[Deamidation (NQ)]K	2	sp|P02760|AMBP_HUMAN	18.4088828215577	13.9092643396192	21.8997116990306	22.3943579723123	22.960352570435	16.5559473921801	25.3893581594238	26.7959842574469	28.0368089958499	25.7597196566135	25.7271153832438	21.1812766258569
C[Carbamidomethyl (C)]VLFPYGGC[Carbamidomethyl (C)]QGNGN[Deamidation (NQ)]K	3	sp|P02760|AMBP_HUMAN	NA	NA	13.5963239296252	NA	15.2480386956649	NA	17.0083241754974	19.4263550893969	20.7702812214697	NA	NA	NA
C[Carbamidomethyl (C)]VLFPYGGC[Carbamidomethyl (C)]QGN[Deamidation (NQ)]GNK	2	sp|P02760|AMBP_HUMAN	18.4112704054253	16.5850168482925	21.9060640369425	22.3943579723123	22.960352570435	16.5553584606327	25.3897397394204	26.7952157933023	28.0368089958499	25.7581973148076	25.7260864781244	21.1812766258569
C[Carbamidomethyl (C)]VLFPYGGC[Carbamidomethyl (C)]QGN[Deamidation (NQ)]GNK	3	sp|P02760|AMBP_HUMAN	NA	NA	13.2854263056505	NA	12.1959265648514	NA	17.0090719078877	19.4254865262182	20.7332193321394	NA	14.1071073116644	NA
C[Carbamidomethyl (C)]VLFPYGGC[Carbamidomethyl (C)]QGN[Deamidation (NQ)]GNKFYSEK	3	sp|P02760|AMBP_HUMAN	13.4061753878054	NA	NA	NA	NA	NA	14.5779190272578	NA	13.418605348982	NA	NA	NA
C[Carbamidomethyl (C)]VLFPYGGC[Carbamidomethyl (C)]QGN[Deamidation (NQ)]GN[Asn->Asp]K	2	sp|P02760|AMBP_HUMAN	NA	NA	13.4070027050245	20.8304489887974	13.7934329237932	NA	17.201093273571	17.4913700247556	18.1976406894779	15.8215400541263	15.9384595107694	NA
C[Carbamidomethyl (C)]VLFPYGGC[Carbamidomethyl (C)]Q[Deamidation (NQ)]GNGNK	2	sp|P02760|AMBP_HUMAN	16.7079446099398	14.8218128075343	19.6385514584383	20.5340808974779	22.8844087845312	16.4793905545792	25.3145271957796	24.7908863048937	26.2161459385469	23.5978073245001	23.7412478216875	19.0071897363526
C[Carbamidomethyl (C)]VLFPYGGC[Carbamidomethyl (C)]Q[Deamidation (NQ)]GNGN[Asn->Asp]K	2	sp|P02760|AMBP_HUMAN	17.7051483601217	NA	21.1908480026732	21.6985794134966	14.2663612423943	15.8638126012949	26.4705718221845	18.5488918654506	17.1111107680454	25.0684467150688	17.6395168023432	20.4765283558653
C[Carbamidomethyl (C)]VLFPYGGC[Carbamidomethyl (C)]Q[Deamidation (NQ)]GN[Asn->Asp]GNK	2	sp|P02760|AMBP_HUMAN	17.0714392583992	NA	20.4208180974249	20.9471664325291	14.0575626177922	15.1297555199687	17.364375066991	17.6214041516173	18.7823802842649	15.9698990351374	17.3509405795451	19.7053040414598
C[Carbamidomethyl (C)]VNLPGSFR	2	sp|O95967|FBLN4_HUMAN	NA	NA	NA	NA	NA	NA	NA	NA	14.0555593984874	NA	NA	NA
C[Carbamidomethyl (C)]VNQQC[Carbamidomethyl (C)]IPSR	2	sp|P98164|LRP2_HUMAN	NA	NA	NA	NA	NA	NA	NA	NA	NA	16.1883575781058	15.9547569861276	NA
C[Carbamidomethyl (C)]VSIQYLEAVR	2	sp|Q03154|ACY1_HUMAN	NA	NA	15.4468407062674	12.9204973121261	16.6318511951332	14.1004912024904	17.1288728344893	16.5906620867643	18.0615489835456	17.7805174642227	19.1524498307526	15.9379356395381
C[Carbamidomethyl (C)]WKFEHC[Carbamidomethyl (C)]NFNDVTTR	3	sp|P13987|CD59_HUMAN	NA	NA	NA	NA	NA	NA	NA	NA	NA	NA	NA	18.5194680507322
C[Carbamidomethyl (C)]YAGWLADGSLR	2	sp|P16112|PGCA_HUMAN	NA	NA	NA	NA	13.6803642338752	NA	16.2882071387867	17.7208464262589	15.0052516770969	17.0895914971012	17.34770670415	16.9563563953778
C[Carbamidomethyl (C)]YEMASHLR	2	sp|P07737|PROF1_HUMAN	19.334711659756	15.8705248090576	19.3463758497545	19.3032303252472	17.0332967164916	17.7594107306725	19.0288273497245	NA	20.6581459875587	NA	15.7046489633182	15.2736347208924
C[Carbamidomethyl (C)]YEM[Oxidation (M)]ASHLR	2	sp|P07737|PROF1_HUMAN	NA	NA	NA	NA	NA	NA	NA	NA	15.6957666617386	NA	NA	NA
C[Carbamidomethyl (C)]YFPYLENGYNQNYGR	2	sp|P08603|CFAH_HUMAN	NA	NA	NA	NA	NA	NA	15.2885166403559	13.371249307445	13.0437073653771	14.1778976744938	NA	NA
C[Carbamidomethyl (C)]YFPYLEN[Deamidation (NQ)]GYNQNYGR	2	sp|P08603|CFAH_HUMAN	NA	NA	NA	NA	12.6340489079626	NA	16.7776950781903	15.6064120287335	15.2036704133468	14.6953512916958	13.8538886212089	13.000726671015
C[Carbamidomethyl (C)]YLITVTPVYADGPGSPESIK	2	sp|P40189|IL6RB_HUMAN	NA	NA	NA	12.7946823495955	13.664303509234	NA	14.0952183078665	14.9140871394718	14.9193033576275	15.1265040116591	NA	14.6412706384196
C[Carbamidomethyl (C)]YPHPGSELPLQALVMGEGTC[Carbamidomethyl (C)]EK	3	sp|P18065|IBP2_HUMAN	NA	NA	NA	NA	NA	NA	NA	14.6912362500944	NA	15.2752799950344	13.7934058910608	NA
C[Carbamidomethyl (C)]YSFSSR	2	sp|Q9HCN6|GPVI_HUMAN	NA	NA	NA	12.8129667170562	14.8995316684307	NA	15.5041762849092	15.0498306439659	14.137729187404	16.3432212580317	17.5067222655008	14.9193132187633
C[Carbamidomethyl (C)]YTAVVPLVYGGETK	2	sp|P01591|IGJ_HUMAN	15.0142492655646	NA	14.6272534886666	14.3216276113987	17.589760396623	13.6951084117972	21.7997787848501	20.2943090515515	18.3509583517437	20.3644332088503	19.768598347775	17.3992651606312
C[Carbamidomethyl (C)]YYFSVEK	1	sp|Q5KU26|COL12_HUMAN	NA	NA	11.4980738246404	13.96353051474	13.8901456572918	NA	16.2985718961175	15.3221237551051	15.4218123454165	15.8012232848877	11.6829327126159	13.0874243095724
DAAVISWTK	2	sp|P21802|FGFR2_HUMAN	15.5319616382506	15.6632531607381	NA	NA	NA	15.8470329044444	15.0312271359275	NA	NA	NA	NA	18.4344961942375
DADVQNFVSFISK	2	sp|P42126|ECI1_HUMAN	NA	11.7147475444826	NA	NA	13.2501806226459	NA	NA	NA	NA	NA	NA	NA
DAEEDDSLANSSDLLKELLETGDNRER	3	sp|P01210|PENK_HUMAN	15.7652432590724	NA	NA	12.6270483885066	NA	NA	16.4779142406037	NA	NA	NA	13.9988211212125	15.1458205008356
DAFQNAYLELGGLGER	2	sp|P05023|AT1A1_HUMAN	NA	NA	NA	NA	NA	NA	NA	13.8488536824069	12.7164735305936	13.4517491502382	NA	14.458526655146
DAFVAIVQSVK	2	sp|P08133|ANXA6_HUMAN	13.343230538993	12.9842987613474	14.3588961635524	14.6567128513536	14.0113583351823	13.9726586293051	15.3259509205843	14.3702433096736	14.7297608879856	14.2356308708901	14.2409652102376	15.0903938897157
DAGTIAGLNVLR	2	sp|P11142|HSP7C_HUMAN	17.7071996436433	19.3011811871377	18.0399778712478	17.4807665718997	17.50990079993	18.2529342339115	17.3455428870091	18.0250564300727	18.0848257442529	16.9643396800623	17.3880660197218	19.3061079182634
DAGTIAGLNVMR	2	sp|P11021|BIP_HUMAN	16.0447198090755	NA	14.9760584471603	14.8664798506201	15.4526767179121	16.4269579128592	16.4639689941073	16.8031560726021	15.2741776755674	15.3474523938778	15.0138636442483	17.072139947346
DAGTITGLNVLR	2	sp|P54652|HSP72_HUMAN	NA	NA	NA	12.4358848017651	NA	13.9763739510272	NA	NA	NA	NA	NA	15.5024233785921
DAGTPSLSALTIVR	2	sp|Q9UN70|PCDGK_HUMAN	NA	NA	NA	NA	NA	NA	11.0577729169956	NA	NA	NA	11.5104124552328	13.1876643402489
DAGYGGLSLSIEGPSK	2	sp|P21333|FLNA_HUMAN	17.6307152452934	18.1963228568587	18.7232575163644	NA	18.0113881106281	17.9366763842602	18.2212994954865	19.7544767774314	18.1660283159515	17.5118673945891	17.6953677672061	19.3368697292149
DALFTILHDLRPQDR	3	sp|Q86UX2|ITIH5_HUMAN	NA	NA	NA	NA	NA	NA	10.9297783642592	10.2430456986634	NA	NA	NA	NA
DALSQLMNGPIR	2	sp|Q9HB40|RISC_HUMAN	15.0606727511971	16.4153681794017	17.4087370657834	15.5505090332942	17.7438620714023	17.0340846999815	16.3293322119631	15.5336711624579	16.9883573804739	NA	16.9180823974494	17.9964238191284
DALSQLMN[Deamidation (NQ)]GPIR	2	sp|Q9HB40|RISC_HUMAN	13.8186782193602	12.6812843557815	12.8314612020782	NA	13.9656893788514	12.9671879517125	12.5603903978438	NA	12.9592634351088	13.2213306561802	13.1136766554366	13.9127282372092
DALSQLM[Oxidation (M)]NGPIR	2	sp|Q9HB40|RISC_HUMAN	NA	NA	NA	NA	NA	NA	NA	NA	NA	NA	NA	12.8331253335733
DALSQLM[Oxidation (M)]N[Deamidation (NQ)]GPIR	2	sp|Q9HB40|RISC_HUMAN	NA	NA	NA	NA	NA	NA	NA	NA	NA	NA	NA	13.4846285517882
DAQIFIQK	2	sp|P04040|CATA_HUMAN	12.4486755227885	21.1410590442287	12.8787273304023	NA	NA	11.5423044952066	16.9771288159646	NA	NA	NA	NA	NA
DAQIFIQKK	2	sp|P04040|CATA_HUMAN	NA	16.286408564022	NA	NA	NA	NA	NA	NA	NA	NA	NA	NA
DASGATFTWTPSSGK	2	sp|P0DOX2|IGA2_HUMAN	22.4091176062979	19.3450256567366	18.6306863300246	19.7578747201902	19.1712348476034	19.6691001989537	24.2811366209045	19.1638948511967	18.6047333439527	21.5213217434849	19.7169820402564	20.4885228117008
DASGVTFTWTPSSGK	2	sp|P01876|IGHA1_HUMAN	23.5870749891073	23.9922157537543	22.742850959736	22.2697036374614	24.0707405469009	23.7663731281175	25.3299536972949	24.2177089709933	22.7062800417746	23.6827023082739	23.6663834614715	23.7897590095062
DASLNHPPYMPHLESR	2	sp|O43451|MGA_HUMAN	NA	16.7756039962565	16.9614323791635	NA	17.6877070232478	16.8259586182834	15.4376414917725	16.4228335348447	15.761149774402	17.4636910320257	18.0841290212659	17.2390893030664
DASLNHPPYMPHLESR	3	sp|O43451|MGA_HUMAN	NA	15.79734315795	15.9738418777676	NA	17.7932946215392	16.7658264395363	14.9231194166484	15.5825310036468	14.7690423697472	17.7266517563445	18.1225984658934	16.9708390134645
DASLNHPPYMPHLESR	4	sp|O43451|MGA_HUMAN	NA	14.3419932402745	14.5345293242508	NA	15.7392347688977	14.7981503434626	12.1773107423489	15.3898775533132	NA	15.8031344121734	15.1043531297746	15.3850629236053
DAVLLVFANK	2	sp|P61204|ARF3_HUMAN;sp|P84077|ARF1_HUMAN	13.5811895256214	14.0250928072768	15.350264395146	14.3726562317943	13.8312926408066	13.3599975485814	14.8272779178004	14.9032820681845	14.0306230471051	14.0536025905987	14.5120474691314	15.3382181068687
DAYSGGAVNLYHVR	2	sp|P28074|PSB5_HUMAN	NA	17.4115865723495	13.2612723648912	12.8098527495101	NA	NA	13.6603549218828	NA	13.2443252497096	NA	13.1284625766442	14.0256211371081
DAYSGGAVNLYHVR	3	sp|P28074|PSB5_HUMAN	NA	15.0340047960355	NA	NA	NA	NA	NA	NA	NA	NA	NA	NA
DC[Carbamidomethyl (C)]ASHFEQMAAASMHR	3	sp|O00391|QSOX1_HUMAN	NA	NA	NA	NA	13.9899900310796	NA	NA	13.6898624207579	13.1697091967292	15.7760851548607	NA	NA
DC[Carbamidomethyl (C)]DDVLQTHPSGTQSGIFNIK	2	sp|P02671|FIBA_HUMAN	NA	NA	13.5561622645806	14.2154130033206	12.3398434328274	NA	14.8240039490253	15.778685888716	15.0758698228578	15.4731490467874	14.6439961731864	NA
DC[Carbamidomethyl (C)]DDVLQTHPSGTQSGIFNIK	3	sp|P02671|FIBA_HUMAN	NA	NA	NA	NA	NA	NA	NA	15.4080116201309	NA	NA	NA	NA
DC[Carbamidomethyl (C)]GATWVVLGHSER	2	sp|P60174|TPIS_HUMAN	NA	NA	13.0796273562835	12.6218508756465	14.0956364970556	12.133016681208	16.2162652788584	16.7654155770695	17.0308211309636	16.9202891592299	17.4597324545391	15.2388826663802
DC[Carbamidomethyl (C)]HLAQVPSHTVVAR	2	sp|P02787|TRFE_HUMAN	14.5467587354974	15.2211301146285	21.0244774366396	20.0004970483036	23.7251692442712	15.195353836769	23.4402308227137	22.9683805306408	24.6601440422761	24.5445056329099	23.5970809663125	19.6828231701507
DC[Carbamidomethyl (C)]HLAQVPSHTVVAR	3	sp|P02787|TRFE_HUMAN	14.4231764536125	15.0606378712245	20.6270989353246	19.8458353093868	23.5032081866184	15.5323907043686	23.4254306389095	22.629140277597	24.3275279737932	24.6713832819822	23.1913092395615	19.5011325090788
DC[Carbamidomethyl (C)]HLAQVPSHTVVAR	4	sp|P02787|TRFE_HUMAN	14.2078588383235	14.2084477814157	19.8895749093536	17.9709881977213	21.7724330666799	14.2101060760877	21.9343867115388	21.6221961379116	23.3187553551462	23.3116939958777	21.2858950731139	18.044165665365
DC[Carbamidomethyl (C)]IGGC[Carbamidomethyl (C)]SDLVSLQQSGELLTR	2	sp|P35754|GLRX1_HUMAN	NA	12.5593017846818	15.8469687694048	16.8702850247561	17.8925866622606	12.5911857357985	17.6643331887995	16.0314895112571	20.5099399294215	17.210529213207	16.2316767234139	14.249300246991
DC[Carbamidomethyl (C)]NSIPNIPGSC[Carbamidomethyl (C)]K	2	sp|P54753|EPHB3_HUMAN	NA	NA	NA	NA	14.949624807931	NA	14.4419584240536	15.2917813234045	14.1813670929834	15.5671345020779	16.3719841544895	NA
DC[Carbamidomethyl (C)]NSLPGVLGTC[Carbamidomethyl (C)]K	2	sp|Q15375|EPHA7_HUMAN	NA	NA	NA	NA	15.8020681237982	NA	16.3411919270486	16.215357025917	16.4072575638064	17.1991480156781	18.3504985160788	14.4371726457507
DC[Carbamidomethyl (C)]NSLPGVMGTC[Carbamidomethyl (C)]K	2	sp|P54764|EPHA4_HUMAN	NA	NA	NA	NA	15.2119640585187	NA	NA	15.871543034044	15.8033261956792	17.1768912994117	15.2113073399342	NA
DC[Carbamidomethyl (C)]NSLPGVM[Oxidation (M)]GTC[Carbamidomethyl (C)]K	2	sp|P54764|EPHA4_HUMAN	NA	NA	NA	NA	NA	NA	NA	NA	14.2388177997715	NA	14.1500232829383	NA
DC[Carbamidomethyl (C)]SGVSLHLTR	2	sp|P19021|AMD_HUMAN	NA	NA	NA	NA	NA	NA	NA	13.0328588325799	NA	13.0048509793883	12.9992361982649	NA
DDGLFSGDPNWFPKK	2	sp|P37802|TAGL2_HUMAN	15.6283107698098	NA	NA	NA	NA	NA	NA	NA	NA	NA	NA	NA
DDGLFSGDPNWFPKK	3	sp|P37802|TAGL2_HUMAN	15.5162701829284	NA	NA	NA	NA	NA	NA	NA	NA	NA	NA	NA
DDLLGFALR	2	sp|Q9Y617|SERC_HUMAN	12.3932721142934	12.8911863826627	14.6187543840474	12.83684363642	13.1605387226522	14.2494567862334	12.1474125092386	12.284259260488	14.9563428911623	NA	14.0808308112208	15.1039139132672
DDLLYNVIC[Carbamidomethyl (C)]K	2	sp|P54753|EPHB3_HUMAN	NA	NA	NA	NA	13.5691177241145	NA	14.8748447874757	14.6318052683012	14.8096305256363	15.2846306599813	15.7317083629757	15.360133826647
DDQLVVLFPVQKPK	2	sp|Q96NZ9|PRAP1_HUMAN	12.7890440552255	14.0624601268268	NA	13.9614138923438	15.4146479805959	12.4382355292398	13.6495539166086	16.8172820510279	NA	16.7056528894109	16.9386369063776	15.7952769576275
DDQPFLITVR	2	sp|P98164|LRP2_HUMAN	NA	13.3810817316797	15.2845509814224	15.3451832512562	17.5970886784167	14.5054293427707	16.80914587316	18.6370730665959	16.3994671894022	19.3658826001825	20.0812658658403	17.7993471286148
DDSKNTLYLQMNSLK	3	sp|A0A0B4J1V0|HV315_HUMAN	13.8400573219115	14.8845275856934	NA	NA	NA	15.0880515032652	NA	NA	NA	NA	NA	NA
DDTLFQLK	1	sp|Q9HD42|CHM1A_HUMAN	14.0858191786097	NA	NA	NA	NA	NA	NA	NA	NA	NA	NA	12.9576791094352
DDVALEGVSHFFR	2	sp|P02792|FRIL_HUMAN	NA	NA	16.2511585428017	NA	18.1207327072112	NA	15.2035119171674	15.9165046373345	NA	17.3020164570543	20.4442780069408	14.5804459353263
DDVALEGVSHFFR	3	sp|P02792|FRIL_HUMAN	NA	NA	11.6030318379426	NA	NA	NA	NA	11.8158976784935	13.1022979861117	NA	13.2261017676971	10.4584633275383
DELLKDLQQSIAR	2	sp|Q8WUM4|PDC6I_HUMAN	13.4974996170591	12.8577930615106	NA	NA	NA	14.9917243099819	NA	NA	NA	NA	NA	NA
DELNADHPFIYIIR	3	sp|P36952|SPB5_HUMAN	NA	NA	NA	NA	NA	NA	12.3650530091744	NA	NA	NA	NA	NA
DELTKNQVSLTC[Carbamidomethyl (C)]LVK	3	sp|P0DOX5|IGG1_HUMAN	NA	13.6767792017399	NA	NA	18.2209584549052	NA	18.9087537749581	19.8401274880748	NA	19.9110389296155	19.926568027345	16.8143949485874
DEQYLFLVR	2	sp|Q92673|SORL_HUMAN	NA	NA	11.7198739928394	12.0878434621575	12.1919304881001	10.3615203944858	12.7427181619307	12.8508159787297	12.2651916111881	11.9067683569725	12.9583273750568	14.3877581071785
DEVLYVFPSDFC[Carbamidomethyl (C)]R	2	sp|Q14108|SCRB2_HUMAN	14.6151457750697	NA	11.1863378547807	NA	12.862842928303	NA	12.6194305193492	15.0724851434504	NA	14.2156509444663	16.2392455047162	12.9403615815687
DFADIPNLRR	3	sp|P20774|MIME_HUMAN	14.4910608663408	11.959459988735	NA	NA	NA	12.6555436082033	NA	NA	NA	NA	NA	NA
DFAEHLLIPR	2	sp|P22891|PROZ_HUMAN	NA	NA	17.2374178455684	17.3634879213556	18.3163615162237	16.7044403767537	15.7797763907215	18.1587234375426	NA	20.5191030922696	20.4748064148806	21.5431389115883
DFAEHLLIPR	3	sp|P22891|PROZ_HUMAN	11.2065170418897	13.9569778732435	15.9185274804819	15.2361046039094	17.1595318635414	15.6615361813185	14.7067393747694	17.1287239609388	13.5752140708278	19.311298449666	19.2804394813954	20.8614454973149
DFALQNPSAVPR	2	sp|P35858|ALS_HUMAN	17.4911994319958	15.157032028918	16.2965284928475	12.4576354236338	13.4356423756745	16.5180115698813	15.7488820807404	15.4344724163665	16.4061860402274	14.8121236155792	NA	17.3564712078532
DFAVSTVPVSGPSHLR	2	sp|O95865|DDAH2_HUMAN	18.3539802633476	16.3069760068594	18.1270299949382	17.5968585167648	18.5509574235396	18.7190203435298	17.3357777845511	19.5103644550862	19.0028557439575	18.2591009489393	17.6975551851362	19.1319634477558
DFAVSTVPVSGPSHLR	3	sp|O95865|DDAH2_HUMAN	17.3401910043285	NA	NA	NA	NA	16.8979213813437	NA	19.5338809198508	NA	NA	NA	17.7981800387159
DFC[Carbamidomethyl (C)]GC[Carbamidomethyl (C)]HVAWSGSQLR	3	sp|P54802|ANAG_HUMAN	NA	NA	NA	NA	NA	NA	NA	14.3675470265218	NA	16.5304486696704	17.0651527635046	NA
DFC[Carbamidomethyl (C)]GGVIIR	2	sp|P22891|PROZ_HUMAN	NA	NA	NA	NA	14.7440602150134	NA	15.9462175800401	14.7322375555002	NA	19.2240430069114	18.9644400719849	17.6023506043863
DFDDGVLGLAWVGAPSGSSGGIC[Carbamidomethyl (C)]EK	2	sp|O14672|ADA10_HUMAN	NA	NA	NA	NA	10.7819749796818	NA	14.0278353849147	14.131938776538	13.7881868836983	13.8995556226869	NA	NA
DFDFVPPVVR	2	sp|P01024|CO3_HUMAN	22.1928413992765	21.689867930525	22.1154980530384	19.7981602250262	21.2937783270602	22.167182869712	21.2124733880971	18.5560909324466	21.645567311567	18.0506826974417	17.6185731036255	18.8474166598534
DFDPAVTEYIQR	2	sp|P09467|F16P1_HUMAN	18.415574046431	18.9071658223741	18.9117464433133	18.3843965751154	17.9568575227115	19.1557721676739	18.0463769799487	17.4092308674512	18.6880156297623	17.6386584972194	18.719345146264	19.6901855086221
DFEPSLGPVC[Carbamidomethyl (C)]PFR	2	sp|P07585|PGS2_HUMAN	NA	NA	NA	16.9547927153401	16.0786861697143	NA	18.0961702714148	17.1946897562799	17.5583881156566	16.8029049256972	16.4519826950758	18.0994761526929
DFEQPFINKPDTLLVNR	2	sp|P35916|VGFR3_HUMAN	NA	NA	NA	NA	NA	NA	NA	12.3143028191102	NA	12.2296687585879	14.1851121351736	13.2935854980042
DFEQPFINKPDTLLVNR	3	sp|P35916|VGFR3_HUMAN	NA	NA	NA	NA	NA	NA	NA	13.0405061411448	NA	NA	13.5152107836191	13.1797598085865
DFIATLGK	1	sp|P15309|PPAP_HUMAN	NA	21.3680941194004	23.7056012192973	23.5814856993105	19.4923749154053	18.1260568194056	21.1819843662508	23.9772888183382	24.2121328814186	21.1194048172852	20.5993380757106	24.1598081437099
DFIATLGK	2	sp|P15309|PPAP_HUMAN	13.058632071111	19.7230084000761	22.1836297906388	21.931671847724	17.5094466284083	16.4555160218713	19.309474134145	22.2980742107668	22.4641170628034	18.9475650691463	18.6261262418264	22.4838468105216
DFIDSVLVK	1	sp|Q6ZVM7|TM1L2_HUMAN	NA	NA	13.4922533722205	NA	NA	14.2916310882173	NA	NA	13.6967309515711	13.0574111630743	NA	13.7795349615885
DFISLGLQDGHLVFR	2	sp|P98160|PGBM_HUMAN	20.9666285191049	21.1763147040336	23.3872154735949	24.3817864676216	22.2322963383544	21.9165278009787	22.7375923299381	22.2732366610298	23.7052701994443	21.9248836504774	20.1730299779238	22.6598684292165
DFISLGLQDGHLVFR	3	sp|P98160|PGBM_HUMAN	21.0271823924072	21.0546411037904	23.4968241265932	23.339754594488	20.9132618623897	21.4392980068611	22.8163729793875	22.4953694039365	23.671579838493	21.0694427228499	18.999143307055	22.5354032132247
DFLGFYVVDSHR	2	sp|Q06033|ITIH3_HUMAN	NA	NA	NA	NA	NA	13.959767308054	NA	NA	NA	NA	NA	NA
DFLIPIAWYEDR	2	sp|Q93099|HGD_HUMAN	14.8246040265803	16.6721468114288	15.9231838621015	15.5760347995523	15.4285056747583	15.2174391847191	13.7343301838608	16.3144324328695	17.1784139724002	17.5674399454801	17.1840661365589	16.0342659808821
DFLIYEYR	2	sp|Q9NY72|SCN3B_HUMAN	NA	NA	14.1682365789645	15.4144455243313	15.0215429954322	13.3086837415644	15.7524872061291	16.9398273876593	14.8287742482484	15.7769278443316	16.8163887794581	18.7311333462875
DFLLQQTMLR	2	sp|Q04760|LGUL_HUMAN	NA	17.231761765288	17.3357340055273	17.0500448615089	15.8502913306586	16.0094067008095	16.2153467084261	16.3544921774607	16.7541208036183	15.082404834474	15.4921798607933	18.1608085989961
DFLPWHAASR	3	sp|Q9UKU6|TRHDE_HUMAN	NA	NA	NA	NA	NA	NA	NA	11.0230500583139	NA	NA	NA	NA
DFLQSLK	2	sp|P08697|A2AP_HUMAN	13.2760036869071	12.8771718893331	15.3508838744801	NA	14.4092019792732	13.0084155035216	15.3887221376337	12.8604217203652	16.1242013502823	14.5369913309254	15.1614517805297	17.140539121688
DFLTC[Carbamidomethyl (C)]HR	2	sp|Q8N6Q3|CD177_HUMAN	NA	NA	NA	14.9576517135528	NA	NA	17.5769683615074	17.4360102873724	16.7378567762305	NA	16.0217188176696	15.4987649948864
DFNIPGFPTVR	2	sp|O00391|QSOX1_HUMAN	14.7347731706898	18.0309751026698	18.2212491199667	17.5997172643501	19.2105096889726	17.9762470972771	19.024811920215	20.2567128035233	18.452768228687	19.6621377070364	19.9684484145302	20.6473985639709
DFNMPLTISSLK	2	sp|Q96HC4|PDLI5_HUMAN	19.0253362229266	18.1880374111876	NA	NA	NA	NA	NA	NA	NA	NA	NA	NA
DFNMPLTISSLKDGGK	2	sp|Q96HC4|PDLI5_HUMAN	16.4703940407789	12.5858460785728	NA	NA	NA	13.1461325685255	NA	NA	NA	NA	NA	NA
DFNM[Oxidation (M)]PLTISR	2	sp|O75112|LDB3_HUMAN	NA	NA	12.4799921619583	NA	NA	13.1480197616055	NA	NA	14.4061953069843	NA	NA	NA
DFNM[Oxidation (M)]PLTISSLK	2	sp|Q96HC4|PDLI5_HUMAN	NA	NA	14.9975783809564	15.0028773934283	NA	13.5548303305028	NA	NA	15.9739209669338	NA	NA	NA
DFNVGGYIQAVLDR	2	sp|P11217|PYGM_HUMAN	14.8458017954127	14.3913177133882	NA	NA	NA	NA	16.6575445559327	13.1057282175382	11.9552640882669	NA	NA	NA
DFNVPLSISR	2	sp|Q9NR12|PDLI7_HUMAN	17.7181633212124	16.7344351690713	17.8644232721414	18.1406377371254	NA	17.3775356497016	13.8266568792328	NA	17.378234271902	NA	NA	13.2857187543955
DFPAMVQELHQGGR	2	sp|P10253|LYAG_HUMAN	16.8622772202658	18.9524645455724	19.7078294255467	17.3231619076234	19.3068795550313	19.4634722742725	19.1741144737306	20.8060442952968	19.8605968250704	20.3514608865441	21.0186340012068	21.9723271740017
DFPAMVQELHQGGR	3	sp|P10253|LYAG_HUMAN	11.4619396070444	17.4755135227008	18.248337842113	14.5765193875727	16.9037550284443	17.587942892473	16.9881932434814	19.2816078132311	18.0335623319015	18.0717645530072	18.96240379422	20.0779558464894
DFPAM[Oxidation (M)]VQELHQGGR	2	sp|P10253|LYAG_HUMAN	NA	NA	NA	NA	NA	NA	14.7176570315908	14.0113910137604	13.700391333152	14.4867866762565	17.7437209481209	15.9874768840245
DFPAM[Oxidation (M)]VQELHQGGR	3	sp|P10253|LYAG_HUMAN	NA	NA	NA	NA	NA	NA	NA	13.481999856379	NA	NA	15.5518057333225	14.4785004609427
DFPAVPYSGWDFNDGK	2	sp|P19961|AMY2B_HUMAN	19.1655366985099	20.1593199117163	21.4508846772619	18.1763569750893	21.4606744003527	22.1012460422854	18.9501935728807	23.0049273956292	16.8371639896464	23.3766698751032	23.0316505683659	20.1980435315716
DFPAVPYSGWDFNDGK	3	sp|P19961|AMY2B_HUMAN	NA	NA	NA	NA	NA	NA	NA	13.3040645542454	NA	NA	NA	NA
DFSLTSSSQTPGATK	2	sp|Q9NZ53|PDXL2_HUMAN	13.7750272954881	13.4755959322373	14.5634517058863	15.8964307717647	14.4654051652605	15.2463098077029	15.0387776757852	15.2068012204722	NA	14.900339201725	15.023621206524	17.3824789199992
DFSSIIQTC[Carbamidomethyl (C)]SGNIQR	2	sp|Q86Y82|STX12_HUMAN	NA	NA	12.8407589340802	NA	NA	NA	14.3426246024876	14.2594955567142	NA	NA	NA	NA
DFTC[Carbamidomethyl (C)]VHQALK	2	sp|P05155|IC1_HUMAN	18.2170767499007	15.8642448767717	19.4954323695864	18.4061095971894	19.6484684492482	18.8816496213992	19.9446272784761	19.5958099543793	21.0376965817613	20.8197237615759	20.9415030677449	19.7828363168264
DFTC[Carbamidomethyl (C)]VHQALK	3	sp|P05155|IC1_HUMAN	NA	NA	NA	NA	NA	13.5797583166294	14.0019856880142	15.5584494540192	16.6850562863905	NA	14.5502922690098	15.3502687486679
DFTFDLYR	2	sp|P05154|IPSP_HUMAN	19.8739096499404	19.8361031406959	18.2764932080876	18.9983621096583	18.1334104047823	20.5302478090264	18.4994943000384	20.5699809600797	19.6645471371476	21.2189737667704	19.9662883009597	22.1195728436227
DFTFNKDGFR	2	sp|P10253|LYAG_HUMAN	NA	14.1000303575174	NA	NA	NA	NA	NA	NA	NA	NA	NA	NA
DFTFNKDGFR	3	sp|P10253|LYAG_HUMAN	NA	NA	10.2043852943001	NA	NA	11.2225115679246	NA	NA	NA	NA	NA	NA
DFVAEPMGEKPVGSLAGIGEVLGK	2	sp|O75531|BAF_HUMAN	14.4443598669387	14.1304826169867	14.9777104967718	15.0003045889618	15.1427135954724	13.9677218080669	14.9377500272277	15.6979664329528	13.776376248911	15.6459729798203	15.7151428795753	14.2888628554416
DFVAEPM[Oxidation (M)]GEKPVGSLAGIGEVLGK	3	sp|O75531|BAF_HUMAN	NA	NA	NA	NA	NA	NA	NA	12.5158293973271	NA	NA	14.6769282397338	13.56915016151
DGAGDVAFVK	2	sp|P02787|TRFE_HUMAN	22.9193386745513	23.1461957635321	24.3199932958641	23.9485740255496	24.331809572676	23.2179131285332	23.546491820187	22.781200879924	24.3848727520557	23.7585217491942	22.8345116613229	22.0580031473083
DGAGNSFDLSSLSR	2	sp|P11717|MPRI_HUMAN	13.3884780369351	15.0072654635764	16.0462735905975	16.3647552377978	15.7821940251661	15.9447573198325	15.5820558627098	16.2599346107323	15.6421983894175	15.7580175627599	15.5344354915012	16.5740715816303
DGAPC[Carbamidomethyl (C)]IFGGTVYR	2	sp|P29279|CCN2_HUMAN	NA	NA	13.936195769696	14.1155069141373	17.6154465981051	NA	17.1130921726536	17.8753598521323	20.5050462863853	16.6035658667477	17.7984482047231	15.5455278758191
DGAWGAFR	2	sp|P49327|FAS_HUMAN	NA	NA	12.8252647415748	NA	NA	NA	NA	NA	NA	NA	NA	NA
DGDLVDWWTQQSASNFK	2	sp|P08473|NEP_HUMAN	15.76805007608	17.3157157738427	19.0802940261106	17.8394751288952	18.1419169830699	18.2419717666261	18.9181059214207	19.5689076245698	18.7660681118411	18.3693740459831	18.5465966239494	19.4193477348482
DGDNNLAQQLAVLC[Carbamidomethyl (C)]GR	2	sp|O60494|CUBN_HUMAN	NA	NA	14.9818879563304	17.1595794579129	16.0539512165016	NA	17.442270730205	18.6209006054513	16.902703909879	18.9502244985188	20.4667076517236	16.9198700609286
DGEKRSGEQGK	1	sp|Q02086|SP2_HUMAN	NA	NA	13.4630079511765	13.2183071953431	NA	12.5633609968436	14.026342522436	12.9478264862082	13.5258623291269	NA	14.3043557053239	11.3890429402576
DGFDISGNPWIC[Carbamidomethyl (C)]DQNLSDLYR	2	sp|P02750|A2GL_HUMAN	22.0710976305799	20.2383502247626	22.8852365393716	23.4675676245334	25.0755539658329	21.7844258245089	22.0872394783375	23.8251866063371	25.1229341289755	26.2230612119576	24.9185068135425	17.57380045022
DGFDISGNPWIC[Carbamidomethyl (C)]DQNLSDLYR	3	sp|P02750|A2GL_HUMAN	16.5939446603451	17.4532742837723	19.9340676227124	17.9092116128659	19.4200674266248	18.4991004936779	18.8179605188705	20.325487316674	21.8836459326496	20.487463389308	20.1049344808232	15.4195271006404
DGFFGLDQADYFGC[Carbamidomethyl (C)]R	2	sp|O15230|LAMA5_HUMAN	NA	NA	NA	NA	NA	NA	12.260441613773	12.7646932710637	13.4921270476662	12.4723107337481	NA	12.4508632819996
DGFFGNPLAPNPADK	2	sp|P11047|LAMC1_HUMAN	NA	NA	NA	NA	NA	NA	14.0842180253912	15.1265116698999	15.5981236072512	13.2199434935901	11.8946574246821	15.8687454188184
DGFFGNPR	2	sp|P0DOX6|IGM_HUMAN	NA	NA	NA	NA	NA	13.6112464805273	15.5511846522098	NA	NA	NA	NA	13.6996781588553
DGFIDKEDLHDMLASLGK	3	sp|O14950|ML12B_HUMAN;sp|P19105|ML12A_HUMAN	NA	NA	13.6707189312354	12.2649575655078	NA	NA	14.4660569747134	12.4617819054809	12.5245350986155	11.3956621595908	NA	13.3803609863478
DGFRDFPAMVQELHQGGR	3	sp|P10253|LYAG_HUMAN	18.6193363439534	18.4073628468959	NA	NA	NA	18.7361334553458	NA	NA	NA	NA	NA	NA
DGFRDFPAMVQELHQGGR	4	sp|P10253|LYAG_HUMAN	14.9776943565281	15.9020205266207	NA	NA	NA	15.5915948414669	NA	NA	NA	NA	NA	NA
DGGVC[Carbamidomethyl (C)]LLSGTK	2	sp|P11717|MPRI_HUMAN	NA	NA	NA	NA	NA	NA	NA	NA	13.0365253736368	NA	NA	NA
DGKPLALQPGR	2	sp|Q8WZ75|ROBO4_HUMAN	NA	18.7158859161944	NA	NA	20.2333788868723	19.6899912983826	19.320722970262	21.0649995288331	NA	21.784130534413	22.9350770311525	23.415227962938
DGLAFNALIHR	2	sp|O43707|ACTN4_HUMAN	15.2745904056097	NA	NA	14.2748932475589	NA	16.218292140154	15.3730781809454	14.6215868947538	14.1387313730119	NA	NA	14.7696437113908
DGLALGMGQGLK	2	sp|Q96J84|KIRR1_HUMAN	NA	15.7068072367509	15.8011608304283	NA	16.0357854432097	16.0509859460709	16.6922829068785	17.5210192535099	NA	17.2982610501282	17.7542907130525	19.2994464429806
DGLALGM[Oxidation (M)]GQGLK	2	sp|Q96J84|KIRR1_HUMAN	NA	NA	NA	NA	NA	NA	NA	NA	NA	NA	16.4513549978147	16.5790317026981
DGLILTSR	2	sp|Q99497|PARK7_HUMAN	19.1509989819877	20.3393791082391	18.7834979657711	17.9525482636963	18.0061157109886	18.1994837976461	17.3479230584159	16.972203583603	17.84448082034	16.3642975229018	16.5114533697094	18.5537546746472
DGLIPLEIR	2	sp|Q13228|SBP1_HUMAN	17.2040234019576	21.5656073772862	17.9097051502963	17.1804629209723	17.9721465963715	18.4294408624721	18.4915841663538	17.0796074934901	18.1560111700035	17.6525181783946	19.0354375030255	19.056961176851
DGLIVPIFQER	2	sp|P04066|FUCO_HUMAN	14.6782372515919	17.8318275581119	19.1704366545551	16.2155350880936	18.0989230150496	17.5664664832204	15.9087822106668	16.8278517228383	18.3088727282776	18.7695094352337	18.3453522742042	14.8355873488959
DGLNEAWADLLELIDTR	2	sp|Q01082|SPTB2_HUMAN	NA	NA	NA	NA	NA	NA	NA	11.5756479850866	NA	NA	NA	NA
DGNFGLQELGLK	2	sp|Q15303|ERBB4_HUMAN	NA	NA	NA	NA	NA	NA	12.303232468795	13.576519563667	NA	13.1640490594689	13.730693464574	14.6016980545583
DGPC[Carbamidomethyl (C)]GTVLTR	2	sp|P07911|UROM_HUMAN	18.6143518683254	17.1305102865161	20.0661981038088	20.8234205624573	22.395948219985	18.8157085414293	24.7515484876072	28.5532530900536	26.1267582174777	26.7835715352408	27.5374007265313	24.3988807340659
DGRPLPQTDQVQTLGGGEVLR	3	sp|Q96RW7|HMCN1_HUMAN	NA	NA	11.0141554793453	NA	NA	NA	NA	NA	NA	NA	NA	12.777340008891
DGSETGLLSSFPVK	2	sp|Q4KMG0|CDON_HUMAN	13.0837601226832	NA	NA	NA	NA	NA	NA	NA	NA	NA	NA	14.4472036512239
DGSFSVVITGLR	2	sp|P01833|PIGR_HUMAN	20.0744898574094	18.8138374439916	22.0885345291364	22.2917250293855	21.6123909047173	20.8520407571948	23.7860686433539	22.7341946049434	22.1919100144824	22.2050657083308	22.0696641817013	23.5086121688858
DGSPDVTTADIGANTPDATK	2	sp|Q96PD5|PGRP2_HUMAN	17.2600536440606	17.3876900734352	19.6594837406943	18.3122120340934	17.0794196525916	18.6428099481675	18.7894355048478	18.1005769291821	19.1007284530561	17.7800530325354	16.0085343832074	17.1215387050412
DGTFPLPIGESVTVTR	2	sp|P05362|ICAM1_HUMAN	17.5405168198803	16.8973903562447	18.3148018345261	17.7130473014604	18.6509387330122	18.1311835330399	17.3940197223944	17.8885516043576	18.1327085997137	18.4939385873815	19.4176480714877	18.2507978550834
DGVFC[Carbamidomethyl (C)]LLSDDHGASWR	2	sp|Q99519|NEUR1_HUMAN	NA	NA	NA	14.0188970870795	15.8596969754501	NA	15.8188720816354	16.406444879672	17.3048676897082	17.3760242219329	17.6503287023268	14.9143665635729
DGVFC[Carbamidomethyl (C)]LLSDDHGASWR	3	sp|Q99519|NEUR1_HUMAN	NA	NA	10.703184781682	NA	14.075036386769	NA	14.1854700290733	15.0532908334555	16.1165235726609	15.3230095094785	16.0406689444392	13.4570504121534
DGVLLDGATFHQTLLK	2	sp|Q6UWL6|KIRR2_HUMAN	NA	NA	NA	NA	NA	NA	NA	NA	NA	NA	13.5957032168219	13.5438279923521
DGVTGPGFTLSGSC[Carbamidomethyl (C)]C[Carbamidomethyl (C)]QGSR	2	sp|O95274|LYPD3_HUMAN	NA	NA	NA	NA	12.1301009615895	NA	16.7358722068573	14.5738260347167	14.2091903686876	14.7219673652615	16.1656242249181	12.5848755916885
DHADSNIVIMLVGNK	2	sp|P62491|RB11A_HUMAN;sp|Q15907|RB11B_HUMAN	NA	13.2902891343303	14.4574966356482	14.3599607847192	NA	NA	NA	13.4726980961611	14.5596216808113	NA	NA	NA
DHAVDLIQK	2	sp|P0C0L5|CO4B_HUMAN	21.0023447657846	20.4382373536296	21.3491038528136	20.5365511982216	20.3898922641509	21.7526680197114	19.8091370197618	18.9505699369571	21.8945341242718	19.4729868713268	19.779616562702	18.8253255576024
DHDTFLAVR	2	sp|Q12907|LMAN2_HUMAN	21.4686546591618	NA	21.9733156085021	22.6740495314603	23.9532771757369	21.2136478036088	23.5824413338584	24.7674974434653	23.1141511504134	24.3919747275776	24.9102415732946	24.0559962719164
DHEFVDILGLVSEMR	3	sp|Q16827|PTPRO_HUMAN	NA	NA	NA	NA	NA	NA	NA	12.4017187727669	NA	12.7134559487111	NA	11.3444050931986
DHGLPGYNAWR	3	sp|P05164|PERM_HUMAN	15.6899534859671	15.6479198249367	12.255457473529	11.4886182107886	NA	NA	17.4414451456078	12.5928755984063	NA	12.0930767836096	NA	NA
DHINLPGFSGQNPLR	2	sp|P00491|PNPH_HUMAN	NA	18.9018812769324	16.1337231622082	15.6845498404219	16.9600431922012	17.1333011964234	17.4382414982657	15.3439968857823	16.7084981418529	14.459945196745	17.2429801387871	17.0833330482178
DHINLPGFSGQNPLR	3	sp|P00491|PNPH_HUMAN	NA	16.5274829486464	14.1666794647691	12.2894489694694	14.419007937059	13.1138528096492	15.0125248964979	13.9637325221913	14.9108157936445	14.1912258526565	14.8082095901368	14.0860508094113
DHSAIPVINR	1	sp|P15144|AMPN_HUMAN	14.9186106012162	16.7438246439361	17.7812433866318	13.7169013671273	16.0454442301597	16.9834096495503	15.0657615620419	17.4272954659058	18.1809329341424	16.7088528461156	17.3333672911837	16.658716629199
DHSAIPVINR	2	sp|P15144|AMPN_HUMAN	19.4378120595158	20.7553469459389	22.1069894322772	19.8201498426259	21.4073074036116	21.635486720315	20.4422788717559	21.5944895627183	22.2228146856621	21.9801156028493	22.4987677177688	21.1871717291013
DHVYGIHNPVMTSPSQH	3	sp|O43490|PROM1_HUMAN	NA	NA	NA	NA	12.5869038443258	NA	NA	NA	NA	13.9356365035429	14.3446239134405	16.0002442344768
DIAPTLTLYVGK	2	sp|P00739|HPTR_HUMAN	14.8321914384225	17.2137548887952	17.7393797496495	15.1026142904319	14.3976222443914	14.116096735322	20.7350166951704	18.6739674848296	16.8348622048029	18.2328984460449	10.3579529807574	NA
DIASGLIGPLIIC[Carbamidomethyl (C)]K	2	sp|P00450|CERU_HUMAN	NA	13.6906147410285	14.1953227991054	15.980535045879	19.3435496949412	14.5389690749515	20.0483403322939	20.5238098079282	18.8438421069881	21.9372610000673	21.9393603695979	16.2461514448718
DIASGLIGPLIIC[Carbamidomethyl (C)]K	3	sp|P00450|CERU_HUMAN	NA	NA	NA	NA	NA	NA	12.9059200301098	14.6677200758164	12.0383617639143	13.4621827045624	13.6015304663208	NA
DIAYQLMHNIR	2	sp|P05186|PPBT_HUMAN	NA	11.7885019924569	NA	13.5983998798875	NA	14.087994867036	NA	NA	NA	NA	NA	13.3401706384057
DIC[Carbamidomethyl (C)]NDVLSLLEK	2	sp|P63104|1433Z_HUMAN	11.7257063880579	NA	12.8679260624136	13.2193661250704	NA	NA	16.6288477030002	15.5919277842242	15.5343933288391	15.1915861855897	15.9165825706379	14.7474270651472
DIDGHMVNLDKYR	3	sp|P36969|GPX4_HUMAN	12.2226819232075	NA	NA	NA	NA	NA	NA	NA	NA	NA	NA	NA
DIEHLTSLDFFR	3	sp|Q13822|ENPP2_HUMAN	NA	NA	11.2955311242886	NA	NA	NA	10.0050756051769	12.5131820401585	10.5340343265568	10.9118149262628	11.1843128278378	11.4365228729356
DIELVMSQANVSR	2	sp|E9PAV3|NACAM_HUMAN;sp|Q13765|NACA_HUMAN	16.0172058854227	16.4649957889582	17.8147965673683	16.8767259924008	NA	16.8826081989009	14.1441474301269	NA	16.3717996274594	NA	NA	14.1808941581895
DIENQYETQITQIEHEVSSSGQEVQSSAK	3	sp|P35527|K1C9_HUMAN	NA	NA	17.1338238396833	NA	NA	NA	17.1694527681285	17.5035997625092	NA	20.011217588448	15.9075013532347	13.9805141779728
DIFTGLIGPMK	1	sp|P00450|CERU_HUMAN	NA	16.475807229111	18.0166560991567	19.1751751899568	20.688362766899	16.9635167612148	20.7716001311455	20.7696877979691	19.5611065655817	21.5487530932839	21.1871226279001	18.8348489562428
DIFTGLIGPMK	2	sp|P00450|CERU_HUMAN	16.6479364510655	18.3333175520651	19.8282484655867	20.8802562217055	22.4675698824637	18.5736290598041	22.3126688208266	22.1852169331528	20.8098360497697	23.2443115811189	22.8356303865656	20.6872200491843
DIFTGLIGPM[Oxidation (M)]K	2	sp|P00450|CERU_HUMAN	NA	NA	NA	14.809808656869	14.8880320782398	NA	16.8017458523276	NA	16.5657863023464	NA	18.7919597679686	15.7014591121246
DIINMLFYHDR	2	sp|P06737|PYGL_HUMAN	NA	NA	NA	NA	NA	NA	15.9763757253907	NA	NA	NA	NA	14.2407443353399
DIKGVSEIVQNGK	2	sp|P07148|FABPL_HUMAN	13.6463928586653	NA	NA	NA	NA	14.0593857720452	NA	NA	NA	NA	NA	NA
DILTIDIGR	2	sp|Q16610|ECM1_HUMAN	NA	12.9519861870327	12.8025144302165	12.2571986666972	13.8543631837267	11.0539635557606	15.473795999815	13.5383597277376	14.1058219153023	11.5274090351402	13.0041977558447	17.4488893542411
DINTFIHGNK	2	sp|P03950|ANGI_HUMAN	NA	NA	NA	NA	NA	NA	16.2866971242569	16.7034035007544	NA	NA	NA	17.3827922354988
DINYVNPVIK	2	sp|P01031|CO5_HUMAN	NA	14.7588483277869	NA	NA	NA	13.3522993396227	14.8862506586748	NA	NA	NA	NA	11.7538900929783
DIPAMLPAAR	1	sp|Q9GZM5|YIPF3_HUMAN	21.0069330253965	22.0024007090544	22.1776866871191	22.5904847677657	23.4333802779502	22.3926881593453	22.7186539144222	24.3695260912781	20.6130882654544	23.187185690607	23.3993375743592	26.3256877365776
DIPAMLPAAR	2	sp|Q9GZM5|YIPF3_HUMAN	24.3960175618735	24.8799555024364	25.2073002072947	25.9021027934447	26.236564669688	25.4244840980875	25.6834428432483	27.1576540152802	23.5032351143843	26.0170161223216	26.1578326284335	29.0167862249683
DIPAM[Oxidation (M)]LPAAR	1	sp|Q9GZM5|YIPF3_HUMAN	15.0497025205012	15.3854973121004	16.7771611236202	16.4091065274611	18.8416923330997	16.7419349034691	19.1385849954513	19.7836795926448	17.3573820482466	17.7164613671449	20.0906832000011	21.6915091652363
DIPAM[Oxidation (M)]LPAAR	2	sp|Q9GZM5|YIPF3_HUMAN	19.0229321425303	19.0385254022883	20.1321306313529	20.1443990510601	22.6138803799547	20.3250787610983	22.2734033556761	22.5984210025537	20.3208209410794	20.9686268484665	23.360792779977	24.6664073070709
DIPMNPM[Oxidation (M)]C[Carbamidomethyl (C)]IYR	2	sp|P01008|ANT3_HUMAN	NA	NA	NA	NA	15.1455807098775	NA	NA	NA	16.0685760962109	NA	13.814020255943	NA
DIPTNSPELEETLTHTITK	3	sp|P01042|KNG1_HUMAN	23.4918381898049	21.5178437700509	22.4795684447582	21.9964695634992	21.4849190654406	23.1111951855728	23.4167687313126	23.9366260021603	22.9351423445428	23.1615519087737	23.2886676763167	25.4471333130378
DIQGSLQDIFK	2	sp|P55290|CAD13_HUMAN	22.2618644959077	22.1170596056291	22.1929022456539	22.2430737458153	20.7972437160078	22.975744328032	22.6368415621036	23.1597260864418	22.1646790556634	21.820396305834	21.1843914956587	23.5844706306608
DIQLENYTPKEPLTLQAR	3	sp|Q9BZM5|ULBP2_HUMAN	13.9673727117793	NA	NA	NA	NA	13.8641616796546	NA	NA	NA	NA	NA	NA
DIQMTQSPSTLSASVGDR	2	sp|P0DOX7|IGK_HUMAN	20.23385476826	22.4039058883051	21.0548746186666	22.9862889552843	20.1745631976572	20.4181501800547	21.8418440977923	22.8475279801095	21.5255010739828	21.0013569858152	19.9041641325508	19.177827740666
DIQMTQSPSTLSASVGDR	3	sp|P0DOX7|IGK_HUMAN	13.7948022479507	16.1246346096414	15.9212107020851	13.2974723599975	13.5994735801158	NA	13.7206852056127	16.6397265390052	15.9943162356539	13.4063568649601	NA	14.3946295131212
DIQM[Oxidation (M)]TQSPSTLSASVGDR	2	sp|P0DOX7|IGK_HUMAN	16.4509141987746	13.9640572102218	16.3565821838505	17.475815998392	15.7022733307459	16.5702745793851	18.1712237010259	17.5042675416977	17.3968319846638	17.5073934397991	18.2934036642769	17.0323831597748
DIQM[Oxidation (M)]TQSPSTLSASVGDR	3	sp|P0DOX7|IGK_HUMAN	13.3592528898409	NA	NA	NA	NA	NA	14.5150682936311	NA	NA	14.3893779865351	NA	NA
DIRHDPSLQPWSVSYDGGSAK	3	sp|P07451|CAH3_HUMAN	19.2937493542552	12.0238088111492	NA	NA	NA	15.7338064959463	NA	NA	NA	NA	NA	NA
DIRHDPSLQPWSVSYDGGSAK	4	sp|P07451|CAH3_HUMAN	16.9561266346619	NA	NA	NA	NA	NA	NA	NA	NA	NA	NA	NA
DISEM[Oxidation (M)]FLQIYK	2	sp|P15941|MUC1_HUMAN	NA	NA	NA	NA	NA	NA	NA	NA	NA	NA	14.0443445080246	14.9410032945498
DISPVLKDPASFR	2	sp|P07741|APT_HUMAN	11.3908036320826	NA	NA	NA	NA	14.235801719541	NA	NA	NA	NA	NA	NA
DISPVLKDPASFR	3	sp|P07741|APT_HUMAN	12.2683214378287	14.1100030839067	NA	NA	NA	13.7441877342121	NA	NA	NA	NA	NA	NA
DISQAYYTVYK	2	sp|P12429|ANXA3_HUMAN	NA	16.2423686624938	16.0669305721313	15.7238087142211	NA	NA	16.2974048429528	14.0662151466721	14.5636694840657	NA	NA	14.9077325997974
DISWFSPNGEK	2	sp|P13591|NCAM1_HUMAN	NA	NA	15.6106089260267	15.4413445833386	16.0095062213788	13.6420785881755	16.4207553758568	16.8363366403449	16.420425877414	16.5875321362453	15.9055659002099	17.7422606418522
DIVEYYNDSNGSHVLQGR	2	sp|P25311|ZA2G_HUMAN	14.8211753198965	16.3099494215742	19.1617724279116	20.5648689177747	19.4394851268159	16.719873477875	15.5782434027967	17.6513927781146	18.9387908951862	18.8765133041914	16.0025578641182	15.1126682194777
DIVEYYNDSN[Deamidation (NQ)]GSHVLQGR	2	sp|P25311|ZA2G_HUMAN	14.4126585411763	14.9479403631083	17.8177569712401	19.2838702918924	20.6536730695745	16.9413795743805	16.3357662995519	18.7676495757115	18.589233526006	19.5739257292975	18.0803149928254	15.1394026587859
DIVQFVPFR	2	sp|Q86YQ8|CPNE8_HUMAN	17.2025852700811	15.1705501108545	15.6567746433494	17.4790792517104	15.6814041378749	16.6841353250527	16.4527118263887	16.3894966917183	15.8178948212154	15.2552393233881	15.0927888086416	17.4015307849457
DIVTVANAVFVK	2	sp|P07093|GDN_HUMAN	NA	NA	NA	NA	NA	NA	12.4670494965412	NA	NA	NA	NA	13.0151253062571
DKLPQPVQPDPVSHC[Carbamidomethyl (C)]K	3	sp|P05556|ITB1_HUMAN	NA	NA	NA	NA	NA	NA	NA	14.6679683843406	NA	15.0163509236385	16.0783672511957	13.7293870765578
DKPTYDEIFYTLSPVNGK	2	sp|Q9H4M9|EHD1_HUMAN	13.4393984944732	NA	13.6540704824166	NA	NA	13.0844186747438	NA	NA	NA	NA	NA	12.4817005567894
DKPTYDEIFYTLSPVNGK	3	sp|Q9H4M9|EHD1_HUMAN	13.9032173318736	NA	NA	NA	NA	13.5443576465341	NA	NA	NA	NA	NA	13.1099197587583
DKQHFTTLIK	3	sp|P36222|CH3L1_HUMAN	13.5847991528794	11.7983195224739	NA	NA	NA	NA	NA	NA	NA	NA	NA	NA
DKTYSYLNK	2	sp|P61916|NPC2_HUMAN	18.5791667311561	16.0532199544931	15.6978479277277	16.2711034245549	NA	18.0825147050433	NA	NA	NA	NA	14.9424007059284	16.0568311020924
DKVNSFFSTFK	2	sp|P06727|APOA4_HUMAN	19.6085858566251	14.8205949444847	14.7761324089137	NA	NA	16.369275247583	NA	15.433047995294	16.3389117024479	NA	NA	14.5292337592565
DKVNSFFSTFK	3	sp|P06727|APOA4_HUMAN	15.1586336850227	NA	NA	NA	NA	NA	NA	NA	NA	NA	NA	NA
DLAGSIIGK	1	sp|P61978|HNRPK_HUMAN	NA	13.4451656863786	NA	NA	NA	NA	15.4093059642252	13.2554739005316	16.07947714774	NA	NA	NA
DLALAIR	1	sp|P40121|CAPG_HUMAN	13.2986845630388	14.3018893375589	13.7008271089155	NA	NA	16.163345180896	13.624879248311	13.1259805876954	13.3149932860203	11.0196167272285	12.7903869252625	15.6927951044325
DLASVNNLLK	2	sp|Q13813|SPTN1_HUMAN	NA	NA	NA	NA	11.6391776908723	NA	13.0872888322802	NA	NA	NA	NA	NA
DLASVQALLR	2	sp|Q13813|SPTN1_HUMAN	12.2779563671986	NA	12.6730583886583	12.7753511455078	13.1998323476091	12.8564088969049	15.3160017275156	12.6142018199846	13.534553553249	10.2470534142135	10.0290602237716	12.6971614267762
DLATVYVDVLK	2	sp|P02647|APOA1_HUMAN	20.1629291746769	20.1401474663831	18.0925742543544	17.9014481626328	19.3271040041115	19.4959477156359	22.9238707798957	19.1760376374639	18.9131162998415	17.2137349920887	18.7939229599201	19.7585705574098
DLATVYVDVLKDSGR	2	sp|P02647|APOA1_HUMAN	17.7400028974375	14.9755550171352	NA	NA	NA	14.630273865558	NA	NA	NA	NA	NA	NA
DLATVYVDVLKDSGR	3	sp|P02647|APOA1_HUMAN	14.8655196958386	13.3034001841053	NA	NA	NA	12.1285155316416	NA	NA	NA	NA	NA	NA
DLAVDSASPVYQAVIK	2	sp|O75112|LDB3_HUMAN	NA	NA	13.9137709959739	NA	NA	NA	NA	NA	NA	NA	NA	NA
DLC[Carbamidomethyl (C)]C[Carbamidomethyl (C)]HLSYK	2	sp|O95497|VNN1_HUMAN	NA	NA	NA	NA	NA	NA	13.1457677250992	NA	14.2050266409607	14.0220165624462	15.506495884481	NA
DLC[Carbamidomethyl (C)]GC[Carbamidomethyl (C)]YSVSSVLPGC[Carbamidomethyl (C)]AEPWNHGK	3	sp|P01876|IGHA1_HUMAN	NA	14.0673372394166	NA	14.6059739740158	18.9469964221853	NA	21.5804809225346	20.5846334396674	19.486325464317	21.260728901836	21.2271547826323	16.6715717129506
DLDDFQSWLSR	2	sp|Q01082|SPTB2_HUMAN	13.4955311185328	NA	12.4138281501793	12.6289192903594	NA	NA	14.7205390177038	13.0330908184993	12.9098924184594	NA	NA	NA
DLDMFINASK	2	sp|O75882|ATRN_HUMAN	13.2334923426874	15.8419865299795	16.2006021058147	16.5786095062987	16.3099404138505	16.3858251284777	17.7635866485244	17.9791679959182	16.4309803972128	16.9303482306712	17.5280884598996	19.1783614812037
DLDM[Oxidation (M)]FINASK	2	sp|O75882|ATRN_HUMAN	NA	NA	NA	NA	NA	NA	12.6148739805521	NA	NA	NA	NA	14.2766522079633
DLEESTLQHEATAAALR	3	sp|Q9Y623|MYH4_HUMAN	15.0373261316025	NA	NA	NA	NA	NA	14.9874520655836	NA	14.5726999965974	NA	NA	14.1538352086873
DLFGDKEFLPQSAFLK	2	sp|P38571|LICH_HUMAN	NA	NA	NA	NA	NA	13.9938063371094	NA	NA	NA	NA	NA	NA
DLFIGDVIHNAGPHR	3	sp|Q9NY97|B3GN2_HUMAN	NA	NA	NA	NA	NA	12.9179341805597	NA	14.3858655443041	13.2205695304963	14.2583393602735	14.1747201209902	15.7672043505647
DLFLQGAYDTVR	2	sp|Q9UHL4|DPP2_HUMAN	16.4070746931163	18.477895429119	19.2541461497048	17.3983879192418	19.258829883251	19.4438145403526	17.0778440353409	17.7988011608233	19.7950854882138	19.4562794416015	19.7432714502297	17.919890562617
DLFNAIATGK	2	sp|P04040|CATA_HUMAN	NA	21.2248485676404	13.1701379291524	11.4747993105416	13.6218629090166	12.4433983751833	17.151683572782	12.8604416473028	13.2698400469841	11.553628046694	11.9972036545322	NA
DLGEENFK	1	sp|P02768|ALBU_HUMAN	22.0119416771286	23.5595092925189	25.6584601900786	24.3466614695849	27.146525623836	23.012187649055	26.7051413753792	25.0284510377741	26.1457165770528	25.4784418046015	26.9519527049513	25.6277851873293
DLGIWHVPNK	2	sp|Q8WWA0|ITLN1_HUMAN	16.8368979472612	15.8631876923161	13.9685518331851	16.4688317236735	NA	16.890969980199	NA	17.2709450558371	15.121132305567	NA	NA	15.914257661512
DLGLAADLPGGAEGAAAQPQAVLR	3	sp|Q9HBR0|S38AA_HUMAN	NA	NA	NA	NA	NA	NA	NA	NA	NA	NA	NA	14.3026379053253
DLGMVTILVQDTDTALK	2	sp|P34913|HYES_HUMAN	NA	NA	13.2589547426278	12.7691756999473	12.4882959633101	NA	NA	13.1626644747369	12.3682113852926	13.0887080059737	13.0443878071242	13.3501584958505
DLGPPMVAR	2	sp|Q08345|DDR1_HUMAN	14.4951440142232	15.947217901438	16.1678954979599	16.9827143379427	16.9043201852317	16.8633522742279	16.2927467348758	18.1092318497183	15.8696262350844	17.7731217144045	18.123064005377	19.1729849674402
DLHFLEELQLGHNR	3	sp|P35858|ALS_HUMAN	13.9711092478226	11.8227685833845	14.469169372884	NA	NA	15.1332604735704	12.6993976901776	13.1046699782115	NA	NA	11.6516897730185	14.1720403184361
DLHLSDVFLK	2	sp|P13671|CO6_HUMAN	NA	14.9006502534843	12.4491370812594	11.4795201509753	13.2328904565258	14.3950939831417	16.0518499466771	13.0183802641529	13.431661852349	12.393590322161	NA	14.1189240068538
DLIGVQNLLK	2	sp|Q13813|SPTN1_HUMAN	NA	NA	NA	NA	11.7576945174517	NA	14.3706858052824	NA	11.3762404905805	NA	NA	11.3892198905679
DLINGYIR	2	sp|Q658N2|WSCD1_HUMAN	NA	NA	NA	NA	NA	13.794716862502	NA	12.0223985683816	NA	NA	NA	15.4572855785301
DLINTANWR	2	sp|Q14574|DSC3_HUMAN	NA	NA	NA	NA	NA	NA	NA	NA	NA	NA	13.7002384700242	NA
DLIQVVHEYTK	2	sp|Q5JRA6|TGO1_HUMAN	13.5468276647053	NA	15.6252616736155	15.9091066897888	15.6774223590663	14.2284603554452	14.0628157153589	15.9242955958248	16.2189404692414	15.74479769533	15.5612926657863	16.9484710053325
DLIQVVHEYTK	3	sp|Q5JRA6|TGO1_HUMAN	NA	NA	12.4024236928771	NA	NA	NA	NA	13.293329461751	NA	NA	10.5274061501979	13.8367008146627
DLKPAIVK	2	sp|P01023|A2MG_HUMAN	NA	19.6166807902827	NA	15.4763172955193	16.8142532875697	NA	19.7130944914557	14.225807127551	16.1765786749764	14.23908685716	15.2059241936055	14.1152370409328
DLKPVC[Carbamidomethyl (C)]GDDGQTYNNPC[Carbamidomethyl (C)]MLC[Carbamidomethyl (C)]HENLIR	3	sp|Q9NQ38|ISK5_HUMAN	NA	NA	NA	NA	12.3040551718769	NA	15.4669661968353	15.1056183253183	16.3411875154787	15.9029723335134	15.008918979303	NA
DLKPVC[Carbamidomethyl (C)]GDDGQTYNNPC[Carbamidomethyl (C)]MLC[Carbamidomethyl (C)]HENLIR	4	sp|Q9NQ38|ISK5_HUMAN	NA	NA	NA	NA	NA	NA	15.1534058500908	15.2308017760069	15.9229690076627	15.1168865774101	NA	NA
DLKPVLDSYVFNDGSSR	2	sp|Q99816|TS101_HUMAN	14.0997456484979	14.3663226059416	15.0440119980238	15.1166170047266	14.7166745192299	15.9477035439297	NA	NA	14.396250935083	15.0781028576807	15.5688065526907	16.4005161748798
DLKPVLDSYVFNDGSSR	3	sp|Q99816|TS101_HUMAN	NA	NA	NA	NA	NA	NA	NA	14.0225747341512	13.292386311156	NA	NA	NA
DLLDDLKSELTGK	2	sp|P08758|ANXA5_HUMAN	13.3742783116523	15.129738207699	15.1580387578932	15.9685423405093	13.5990764755352	15.7191420643502	12.5112253771277	NA	13.5039207656803	11.9645624547651	13.5771428262373	15.8583942368342
DLLFGSGSWPR	2	sp|P06865|HEXA_HUMAN	NA	14.1914545094813	16.8472989649874	16.3326730194907	16.77123460313	15.4258889924522	15.1689749292042	16.2666725504644	16.7045005563946	16.5688291518232	16.8582483095185	15.7573934603504
DLLFKDSAHGFLK	3	sp|P02787|TRFE_HUMAN	17.0735882829241	14.5198623949227	NA	NA	NA	NA	NA	NA	NA	11.255418035929	NA	NA
DLLFKDSAIGFSR	2	sp|P02788|TRFL_HUMAN	15.5882890330172	NA	NA	NA	NA	NA	16.724390856813	13.6566671683269	NA	NA	NA	13.4498365424238
DLLFRDDTVC[Carbamidomethyl (C)]LAK	2	sp|P02787|TRFE_HUMAN	18.1935782565483	17.1775880777325	NA	13.9709881502824	NA	17.5086282528446	13.0869216029956	NA	15.4720622690661	14.5970177555096	12.6236909168406	NA
DLLFRDDTVC[Carbamidomethyl (C)]LAK	3	sp|P02787|TRFE_HUMAN	16.3359858734874	15.5170385455539	NA	NA	NA	15.3854923429392	NA	NA	13.6422978274635	NA	NA	NA
DLLLPQPDLR	1	sp|P02750|A2GL_HUMAN	21.6886134215221	21.9296211007391	23.2969646620458	22.8533839208801	23.3776369107103	23.1950337597216	18.6393763312674	20.2008615754771	23.4514479217899	21.7935434084976	20.5840543399052	15.8131117709295
DLLLPQPDLR	2	sp|P02750|A2GL_HUMAN	26.9254500158645	26.3860433459004	27.3142258561174	26.8891259011739	27.402214624722	27.6002208925124	23.1807638892976	24.6714458818752	27.5209570340203	26.273956012889	25.073416426197	20.1325791061824
DLLLPQ[Deamidation (NQ)]PDLR	2	sp|P02750|A2GL_HUMAN	14.3995768328433	13.4680260764628	14.8708698354452	14.7010599047353	14.6516827757245	16.1968467734136	NA	NA	14.7270103181792	13.0402237732617	NA	NA
DLLLQTRLVNHVSSM[Oxidation (M)]R	2	sp|Q92736|RYR2_HUMAN	24.5142295588092	23.9949876790585	16.9886009409049	18.2613707214868	23.9504976273086	24.4760012501147	24.3729704548468	24.4584473039926	23.4224950213084	25.2957875430092	23.1573796834312	23.7951120151782
DLLPASLGSYYR	2	sp|P23470|PTPRG_HUMAN	18.6428636734381	19.1258164984755	18.7531652028972	19.7841553148679	19.8016012954272	19.7377091016967	17.9539280690738	19.8848031748435	18.9271222359139	20.0973968040284	18.8463048545279	18.0680839272499
DLLSLGSPR	2	sp|Q96FN5|KIF12_HUMAN	NA	NA	NA	NA	NA	NA	NA	NA	NA	NA	12.4155183225857	14.2706196223546
DLLSSVSR	1	sp|P20073|ANXA7_HUMAN	NA	13.4784920418852	NA	12.6410792372554	NA	12.3897911096258	NA	NA	NA	NA	NA	NA
DLLSSVSR	2	sp|P20073|ANXA7_HUMAN	13.9952393414624	16.2646036822089	15.2495460744664	14.632264502177	NA	15.3444861072279	NA	14.3875685291235	14.9533281652828	13.708836338405	NA	15.7768534104726
DLMVLNDVYR	1	sp|P15144|AMPN_HUMAN	14.1126337079016	16.6043763337036	17.6590253357017	14.1930273531791	16.4600200573966	17.3201910543203	15.5614698231532	17.4507001730803	18.3040568658017	17.3982745974438	17.2796423991928	17.1352758875487
DLMVLNDVYR	2	sp|P15144|AMPN_HUMAN	18.6827740907472	20.3507172475898	21.0436405184609	18.2961119655507	20.3555153192099	21.0281932280952	18.9534231112144	20.3506600227425	20.9430670465951	20.7476163133049	20.9041554647618	20.1959838622981
DLM[Oxidation (M)]VLNDVYR	2	sp|P15144|AMPN_HUMAN	NA	14.9775360753374	16.3318901846731	14.9264577132912	16.7407441955597	16.8028410017335	16.2958526122414	15.9153835077028	18.5027181263241	16.4643909424718	18.923098288118	17.053782879334
DLPGSPNWVAR	2	sp|P55291|CAD15_HUMAN	NA	NA	NA	NA	NA	NA	NA	15.6574447511029	NA	17.2010866275202	16.1155596452554	17.945114435003
DLPVSLRR	2	sp|P12821|ACE_HUMAN	NA	NA	NA	NA	NA	14.797503296718	NA	NA	NA	NA	NA	NA
DLQEPQEPR	2	sp|Q02747|GUC2A_HUMAN	21.2812671607041	20.1404998064005	22.0161196166896	21.1138263784892	18.6547738045763	19.8479499683681	20.1628428221462	21.3767391671652	21.4300661243706	19.9359473173258	17.2317676813157	19.9922636760056
DLQFVEVTDVK	2	sp|P02751|FINC_HUMAN	18.6378572326305	18.9787648196589	18.9691937144987	19.3044134947375	19.5203104064775	18.6320268348551	20.8342705776876	21.2781296423854	20.1330994288213	19.9324170393349	19.9196958372582	21.8402450786133
DLQGVQNLLK	2	sp|P02549|SPTA1_HUMAN	NA	11.8178676722624	NA	NA	NA	NA	NA	NA	NA	NA	NA	NA
DLQLVLPDYFPER	2	sp|Q96CX2|KCD12_HUMAN	16.9830623316681	15.549594111925	15.7001769698479	16.0999203831144	16.1910265333477	16.1844050910815	14.773707081301	14.3994963214554	15.7550846185863	14.5215679137163	NA	NA
DLQNFLKK	2	sp|P06702|S10A9_HUMAN	17.5124074408951	17.4785188982103	NA	NA	NA	14.8777106760779	NA	NA	NA	NA	NA	NA
DLQNLMSWR	2	sp|P08473|NEP_HUMAN	17.7569875770481	17.5762185990071	18.6610548722108	17.5318013274247	18.1408648320741	19.4603949539714	18.2877100776982	19.0302083326952	18.4022446094968	16.8486116349804	17.3534031125112	18.8801184826077
DLQNLM[Oxidation (M)]SWR	2	sp|P08473|NEP_HUMAN	NA	NA	NA	NA	NA	12.777865717912	NA	NA	13.7318549648521	NA	15.1959779660916	13.5797752443771
DLQ[Deamidation (NQ)]T[Phospho (STY)]RRPPQ[Deamidation (NQ)]R	2	sp|Q9BYN7|ZN341_HUMAN	17.4768776604247	17.573029868844	17.6927797955744	17.7224659722535	17.4905297144186	17.3630063220047	19.5989363824457	19.7853861006243	17.1000647256132	17.314446929426	17.4385056089105	16.8799268002301
DLRPGDTVTITC[Carbamidomethyl (C)]SSYR	2	sp|Q5ZPR3|CD276_HUMAN	NA	NA	NA	NA	NA	NA	NA	15.0959972410585	13.4614604648267	15.0833514622865	15.3971274220992	NA
DLRPGDTVTITC[Carbamidomethyl (C)]SSYR	3	sp|Q5ZPR3|CD276_HUMAN	NA	NA	NA	NA	NA	NA	NA	NA	NA	13.1983595078444	NA	NA
DLSLLSHGGR	2	sp|Q08257|QOR_HUMAN	14.0868694816801	16.1233208505276	15.6679285296926	14.8309231054859	15.394500140454	16.1615539627002	14.0640933807459	13.6700369379473	16.1644068456598	NA	16.0837868553199	16.1089349404656
DLSPDDPQVQK	2	sp|Q15828|CYTM_HUMAN	23.4986907840182	22.1320775542861	24.6461559984838	24.1698685895497	21.0711134417757	23.570373569146	22.0797950035741	21.2590982654637	24.6628957866384	20.3482722673799	18.3222288552976	20.414927385501
DLSSHQLNEFLAQTLQR	3	sp|P09960|LKHA4_HUMAN	NA	NA	12.6223187370234	NA	13.4476768576651	12.5789962292562	15.7738068559826	19.4937214401562	NA	NA	NA	NA
DLSTIEPLKK	2	sp|P39687|AN32A_HUMAN	14.5466577058328	NA	12.3151584274079	15.0806054027587	14.4602571488583	13.404754048977	13.6566887102479	NA	NA	NA	NA	NA
DLTAEVYFPSIK	2	sp|Q2M2E5|CE064_HUMAN	NA	NA	16.1320600553138	17.1447629087054	16.6335673258197	13.9573364169841	NA	14.1299551431806	18.6034503136252	19.8152684748452	NA	NA
DLTALSNMLPK	2	sp|P15144|AMPN_HUMAN	18.0032293371555	19.4964018982411	19.7437823544639	17.8417407791082	18.8933132575258	19.9563099602103	18.0633164888965	19.2422770265138	19.1521075555403	19.1399000769563	19.3894323027707	19.5493454769844
DLTALSNM[Oxidation (M)]LPK	1	sp|P15144|AMPN_HUMAN	NA	NA	NA	NA	NA	NA	13.7872377924185	NA	NA	NA	12.905060861799	NA
DLTALSNM[Oxidation (M)]LPK	2	sp|P15144|AMPN_HUMAN	NA	NA	NA	13.9347594467774	14.8703625476636	15.1127985600841	13.9393057869225	14.5551031221117	16.9602480299551	14.2507997793795	17.7617939652365	16.1022667962939
DLTATEVQSETALLTWRPPR	3	sp|P24821|TENA_HUMAN	12.4363955788607	NA	NA	14.3931034390008	15.1265867138771	12.8970168153261	15.4694689361177	15.1132485695057	14.2870735343672	12.5692242991172	15.127950187935	17.4207542607276
DLTDYLMK	1	sp|P60709|ACTB_HUMAN	18.9656727641467	18.6981720217001	19.2620568448575	18.4808636694571	19.2673846658055	20.686625805812	20.6730784749771	19.5259706963174	20.2355894787105	19.017699844323	19.1224357183138	20.1758905798191
DLVEPWVVVR	2	sp|P54760|EPHB4_HUMAN	18.1797658914717	18.2910757095263	18.6072140837487	19.3940958227392	19.2616446544027	19.3182627671299	18.3753074498689	18.9815414223744	18.5115748392817	18.5498896805317	18.3101728914304	19.4443373110307
DLVFSTWDHK	2	sp|Q9Y5C1|ANGL3_HUMAN	16.4576574559629	13.2784257775153	15.3885620867991	14.4474370215916	NA	15.616478519629	NA	15.3606211760406	14.6518060048718	NA	NA	15.4917696957606
DLVGELGTALR	2	sp|P04066|FUCO_HUMAN	13.5390005510223	16.5146347122119	18.6562686616084	13.9728249125163	16.5180879323104	16.2497627219606	14.6424743181869	16.3108743448255	15.4443887478843	17.7532485960724	17.0571419843326	13.9488663748294
DLVILLYETALLSSGFSLEDPQTHANR	3	sp|P07900|HS90A_HUMAN	13.4752932858522	NA	NA	NA	NA	11.654642745305	12.9413121058502	NA	NA	NA	NA	NA
DLVIVAANLQK	2	sp|O95747|OXSR1_HUMAN	15.8102468562305	NA	NA	NA	NA	14.294943724441	NA	NA	11.2111881398101	NA	NA	14.5887828594259
DLVNTANWR	1	sp|Q02487|DSC2_HUMAN	NA	NA	14.1157906921417	13.7685456216827	15.6615266487205	NA	14.7661305744028	17.7184762951395	14.8955824931467	16.2107183725463	17.0185856837519	16.0177307492585
DLVNTANWR	2	sp|Q02487|DSC2_HUMAN	NA	NA	17.7077055993101	18.3110548019317	19.9287112553094	NA	19.0826152017428	21.2291858196103	18.4025656929677	20.2090867140842	21.1165263690249	19.3473604918869
DLVQPINPR	2	sp|Q14393|GAS6_HUMAN	NA	NA	NA	NA	NA	NA	NA	NA	NA	14.4956572418878	16.1301349091183	17.0601882785113
DLVVLLFETALLSSGFSLEDPQTHSNR	3	sp|P08238|HS90B_HUMAN	NA	NA	NA	NA	NA	NA	13.3433731467952	13.4735634515209	13.176578341034	14.583970277426	NA	NA
DLYANNVLSGGTTMYPGIADR	2	sp|P68032|ACTC_HUMAN	14.4279584191039	12.4271297046333	NA	NA	NA	12.4120208237694	NA	NA	NA	NA	NA	NA
DLYANTVLSGGTTMYPGIADR	2	sp|P60709|ACTB_HUMAN	20.4674111082688	20.0582764757639	20.0524248747197	18.9914866854474	19.9218566417905	21.6874308224162	20.1470654441653	20.1425910298562	20.0928611513423	19.3517225349189	19.2134631173311	20.3328425443889
DLYANTVLSGGTTMYPGIADR	3	sp|P60709|ACTB_HUMAN	13.4519095516302	15.3841022100864	15.0488153552481	NA	NA	15.4695130875704	14.300241479522	15.166091563504	15.1504681379173	NA	NA	15.6465294652212
DLYANTVLSGGTTM[Oxidation (M)]YPGIADR	2	sp|P60709|ACTB_HUMAN	16.4820579307267	15.0871376794519	15.9094069708569	15.5951111804088	16.8351969988962	17.6065111456674	19.1531904099346	16.1610800614121	17.6467906313487	16.0145665148268	18.0908415199263	18.0393060054764
DLYANTVLSGGTTM[Oxidation (M)]YPGIADR	3	sp|P60709|ACTB_HUMAN	12.5604605058777	NA	NA	NA	12.1523943874044	14.1409459370092	15.7362179265637	13.6966919495561	15.2360756103175	NA	13.8131784520119	15.8966491779317
DLYAN[Deamidation (NQ)]NVLSGGTTMYPGIADR	2	sp|P68032|ACTC_HUMAN	14.4070483391121	12.5891207325382	NA	NA	NA	NA	NA	NA	NA	NA	NA	NA
DLYAN[Deamidation (NQ)]TVLSGGTTMYPGIADR	2	sp|P60709|ACTB_HUMAN	20.5107212016386	20.1038556435849	20.0909684324113	19.0352489338115	19.9660015857765	21.7352427690992	20.189043832333	20.2000464575079	20.1380506823173	19.3927166012731	19.2530420093565	20.3832171948861
DLYAN[Deamidation (NQ)]TVLSGGTTM[Oxidation (M)]YPGIADR	2	sp|P60709|ACTB_HUMAN	16.8800884891086	15.3400332688962	16.2915991422907	15.9821267143508	17.2034320721441	18.0178128695202	19.5245940046338	16.5549120603732	18.0271445132103	16.3943042711079	18.4816606730263	18.4180324320719
DLYPVINGGVPETTELLK	2	sp|P30838|AL3A1_HUMAN	NA	NA	NA	NA	NA	NA	13.9002977575967	NA	NA	NA	NA	NA
DMGFQYSC[Carbamidomethyl (C)]INDYR	2	sp|Q10588|BST1_HUMAN	NA	NA	NA	NA	NA	NA	NA	15.302773466334	NA	14.5398035758428	14.8412897658481	NA
DMGFQYSC[Carbamidomethyl (C)]INDYRPVK	2	sp|Q10588|BST1_HUMAN	NA	NA	NA	NA	12.9372203578884	NA	14.7311618524519	16.511010839991	12.9417459171737	15.7913325749431	15.9977049862849	13.390768712711
DMGFQYSC[Carbamidomethyl (C)]INDYRPVK	3	sp|Q10588|BST1_HUMAN	NA	NA	NA	NA	NA	NA	12.8822303709551	15.0720991171713	NA	13.7739289504533	14.3597930374472	NA
DMLEAGILDTYLGK	2	sp|P50990|TCPQ_HUMAN	NA	13.5492578328472	13.8120328523544	NA	NA	13.9067014997234	13.4809124912628	14.7495426690245	13.0903172564521	12.6695281032812	14.693031114455	14.7327650211019
DMLLANPHELSLLK	2	sp|Q5TDH0|DDI2_HUMAN	15.2946229970214	15.3583689749163	13.1881201573029	NA	NA	NA	NA	NA	13.6023820679016	NA	NA	NA
DMLLANPHELSLLK	3	sp|Q5TDH0|DDI2_HUMAN	11.5595008762851	13.3890787420944	9.09992561521895	NA	NA	NA	NA	NA	8.87561445163156	NA	NA	NA
DMSIQELAVLVSGQK	2	sp|O60437|PEPL_HUMAN	NA	NA	NA	NA	NA	NA	13.8922898521293	12.2420279786922	NA	NA	NA	12.3762201402267
DMSTSTAYMELSSLR	2	sp|A0A0C4DH39|HV158_HUMAN	13.2289280243491	12.9876121199128	13.6958411150822	NA	13.5075040242174	13.4952058529566	13.4077372043817	NA	NA	13.8673660604171	12.0152323028406	11.773413008713
DMYSFLEDMGLK	2	sp|P01023|A2MG_HUMAN	15.0301028973943	19.8608137795041	16.2743383488626	16.3091546967658	18.6646917634011	17.3422456502721	20.9438821951911	15.2503129252626	16.806900859405	15.0494031698883	16.0495806802745	15.5212622389336
DM[Oxidation (M)]GFQYSC[Carbamidomethyl (C)]INDYR	2	sp|Q10588|BST1_HUMAN	NA	NA	NA	NA	NA	NA	NA	NA	NA	NA	12.2339550853677	NA
DM[Oxidation (M)]STSTAYMELSSLR	2	sp|A0A0C4DH39|HV158_HUMAN	NA	NA	NA	NA	NA	NA	NA	12.7345810429381	NA	NA	NA	NA
DNENVVNEYSSELEK	2	sp|P02675|FIBB_HUMAN	NA	20.047077972457	NA	NA	16.3209469631554	16.9905783198104	20.659730555388	NA	18.3346202098083	NA	NA	15.1819175573955
DNFHGLAIFLDTYPNDETTER	3	sp|Q12907|LMAN2_HUMAN	23.2975335765547	19.0580244707344	20.7327636097418	21.9628357258881	21.4282244445149	21.2311671431396	23.2990259520261	24.3327180839092	21.8512317249081	23.3990434245419	24.0485816919441	23.7042793050186
DNINWLR	2	sp|P98164|LRP2_HUMAN	13.2221537267779	16.5549159708275	15.5933550488516	NA	NA	16.482402187643	15.8886020223431	18.0097874786439	15.6598525409875	17.8206320465971	18.457107883883	17.6626703321606
DNIQGITKPAIR	3	sp|P62805|H4_HUMAN	17.3275661894178	11.8284286418068	13.9923062672368	NA	12.8532727447508	16.0398589878662	14.3425775024416	NA	NA	NA	NA	14.0341808064881
DNLAQQSFNMEQANYTIQSLK	2	sp|Q9NZZ3|CHMP5_HUMAN	14.7060628747153	14.2797822386777	15.0607687993421	15.7493935112043	14.9337377110127	15.8148117732246	14.8784086202526	16.8829399684195	14.7420785299604	15.5991793583878	16.373722738961	18.7902041668533
DNLAQQSFNMEQANYTIQSLK	3	sp|Q9NZZ3|CHMP5_HUMAN	NA	12.5251550396102	12.8685897191295	NA	NA	13.0966436355134	NA	14.9459686000627	12.4431280036314	NA	13.3898058359074	16.5209598970315
DNLAQQSFNMEQANYTIQSLKDTK	3	sp|Q9NZZ3|CHMP5_HUMAN	14.0542665453456	12.2827998393341	NA	NA	NA	13.8248632254091	NA	NA	NA	NA	NA	NA
DNLAQQSFNMEQAN[Deamidation (NQ)]YTIQSLK	2	sp|Q9NZZ3|CHMP5_HUMAN	NA	9.76082399642054	NA	NA	NA	NA	NA	NA	NA	NA	NA	11.603761992966
DNLAQQSFNM[Oxidation (M)]EQANYTIQSLK	2	sp|Q9NZZ3|CHMP5_HUMAN	NA	NA	NA	NA	NA	NA	NA	12.2615587667848	NA	NA	15.2632634296062	15.7669677062424
DNLAQQSFNM[Oxidation (M)]EQANYTIQSLK	3	sp|Q9NZZ3|CHMP5_HUMAN	NA	NA	NA	NA	NA	NA	NA	NA	NA	NA	NA	13.7580910939176
DNRDWVSVVTPAR	2	sp|P07911|UROM_HUMAN	20.1595210050372	NA	NA	NA	NA	20.6879957433525	NA	NA	NA	NA	NA	NA
DNRDWVSVVTPAR	3	sp|P07911|UROM_HUMAN	18.7278691374245	16.5606710974036	NA	11.93097417098	NA	18.7662334177969	NA	NA	NA	NA	NA	14.7071378932601
DNSALDPIIHGLK	2	sp|P23470|PTPRG_HUMAN	18.0928956779581	18.7665628493473	18.9477069691029	19.6662015463133	19.9406902809488	19.665336063425	18.6352688426462	20.5634585256625	19.2502236895783	20.6885881056373	19.6182253375302	18.4966567967239
DNTINLIHTFR	2	sp|O15144|ARPC2_HUMAN	14.0048558965034	13.0323691356859	14.5711872163237	14.756414008853	14.0488498101448	15.2473282433242	16.4480837799528	13.4380757290789	15.0458063447529	15.3027018193586	15.3617523965928	15.900176768413
DNTPNAIAIVQLQELSLR	3	sp|P09603|CSF1_HUMAN	13.7130284944127	16.2622918779718	17.121450615047	15.3624910727873	14.8303339367172	15.6784384554	16.3451364509044	17.539957483272	16.3761910033954	14.5720141157917	16.0484483610808	18.2142101908746
DNTTLLTQVQTTMR	2	sp|Q13561|DCTN2_HUMAN	NA	NA	NA	13.3435669983589	NA	NA	NA	13.1116255295418	14.1830387872077	NA	NA	13.0778966125766
DNYPPGFSYADFGPQFTAR	2	sp|P04066|FUCO_HUMAN	NA	13.6585161700565	18.8395847117933	NA	17.064944229355	15.8568420190776	NA	17.0012158727036	NA	18.4026693106203	17.4695734191387	NA
DN[Deamidation (NQ)]RDWVSVVTPAR	2	sp|P07911|UROM_HUMAN	18.3408893321938	NA	NA	NA	NA	18.9049566177698	NA	NA	NA	NA	NA	NA
DN[Deamidation (NQ)]RDWVSVVTPAR	3	sp|P07911|UROM_HUMAN	18.5312415360703	16.2984493055771	NA	NA	NA	18.5919425307222	NA	13.6978056238073	NA	NA	12.9022461055214	11.8917911600478
DN[Deamidation (NQ)]SKNTLYLQMNSLR	3	sp|A0A0C4DH42|HV366_HUMAN;sp|P01767|HV353_HUMAN;sp|P01772|HV333_HUMAN;sp|P0DP02|HVC33_HUMAN	15.2656568901321	15.7700265206582	NA	NA	NA	15.5423179741904	NA	NA	NA	NA	NA	NA
DPAGHFHQVWYDNPQSISLK	2	sp|Q01459|DIAC_HUMAN	14.732759371491	17.1784610250501	18.4486335548493	18.5751535861113	18.4004783789832	17.8995918139176	18.5495694312012	18.7435430616292	18.5473357555813	19.3921195724061	19.9717043138886	19.594218078849
DPAGHFHQVWYDNPQSISLK	3	sp|Q01459|DIAC_HUMAN	NA	17.5894981267831	18.5143106901572	18.8991533398076	19.1483939118155	18.2183055064507	18.9472279093387	19.2266180162882	18.6589998271731	19.6540585134841	20.4491243724066	20.0104564108628
DPAGHFHQVWYDNPQSISLK	4	sp|Q01459|DIAC_HUMAN	NA	NA	NA	NA	16.4495860960759	16.04441844847	16.4081757553329	NA	16.4760019669933	NA	17.9814898662867	18.1903963516472
DPC[Carbamidomethyl (C)]PSQPPVFPAAK	2	sp|O95998|I18BP_HUMAN	NA	NA	17.8560956437499	15.3425495151896	19.4804851059563	NA	18.4715296227349	19.9173759479339	20.5794537733513	19.6471104579433	22.499166557023	19.2478650247458
DPDLYQLLQR	2	sp|Q9UHF0|TKNK_HUMAN	NA	14.219049754694	NA	NA	NA	NA	NA	15.1315849362259	NA	NA	NA	15.6045965768329
DPDNIAAWYLR	2	sp|P12259|FA5_HUMAN	NA	NA	NA	NA	NA	NA	12.0829240103909	NA	12.5293145747672	NA	NA	NA
DPDQTDGLGLSYLSSHIANVER	3	sp|P06396|GELS_HUMAN	15.4598135840015	14.8670101994119	NA	NA	14.4344484160294	NA	16.3019440718985	16.5770063312563	NA	15.0971234444065	15.7229322399774	16.4585301109444
DPEIHLSGPLEAGKPITVK	2	sp|P19320|VCAM1_HUMAN	NA	NA	NA	NA	19.6775726628963	14.8345275605212	19.2947008572756	20.3694884485794	17.8656327859421	19.7325272913867	21.280345040757	16.8099843548276
DPEIHLSGPLEAGKPITVK	3	sp|P19320|VCAM1_HUMAN	NA	16.13220922662	17.7385166847261	18.4911916495496	20.1598968639001	15.3467850093301	19.7406844118719	20.5378791388281	18.2531791282095	20.1747929755089	21.3430563621095	17.3803427901304
DPEIHLSGPLEAGKPITVK	4	sp|P19320|VCAM1_HUMAN	NA	NA	12.8255683994589	12.1429799313198	14.8889613791047	NA	13.8892942389983	16.1218536115923	13.4596842905383	12.9207390328589	13.2299254642209	11.4410703537713
DPENFPFVVLGNK	2	sp|P51149|RAB7A_HUMAN	NA	14.0279693864795	14.7209403152215	12.3663765087269	NA	15.2144326649831	15.8759125061143	14.1698959695831	NA	NA	NA	16.0653014951069
DPEYGEWFGYLSR	2	sp|P51606|RENBP_HUMAN	NA	NA	14.0604395267657	NA	13.7746769301324	14.4581372778065	NA	13.2377296270581	NA	13.7577307935925	15.1487045458046	13.4403084411719
DPHDLMFTIHR	2	sp|P22223|CADH3_HUMAN	NA	NA	NA	16.2595360185896	17.174440141776	14.1023089979859	15.1488693314062	16.2636010037438	NA	16.3883618344483	18.6395500144147	14.7876655394152
DPHDLMFTIHR	3	sp|P22223|CADH3_HUMAN	12.2573237515683	NA	13.884865169058	13.6025861741532	15.6756544155285	13.5563888119659	14.6467220867046	16.3292147008443	NA	15.0353081180996	17.4975604269896	15.9559918584472
DPILFPSFIHSQK	2	sp|P04040|CATA_HUMAN	13.1028180616208	22.2171793602569	15.1660049211624	13.9975734431925	15.3409545449945	13.1697391019465	19.5190466296819	14.7808233438751	15.184491660867	13.9299143507599	14.6021314071887	14.4607978681699
DPILFPSFIHSQK	3	sp|P04040|CATA_HUMAN	NA	19.0645491013843	12.35113760956	NA	NA	NA	15.8946383831757	12.3181710549932	12.1771278441118	NA	NA	NA
DPIYFTGLASEPGAR	2	sp|Q99523|SORT_HUMAN	14.7393134385723	15.0184033072261	NA	14.9389425682395	15.1523979262643	16.105291283846	15.2350765790853	15.5447484808927	15.350472566807	15.4794680924989	15.9096392666898	16.9900689350117
DPKPTYPYTQETTWR	2	sp|Q99972|MYOC_HUMAN	21.1814653051712	17.7082070982266	17.9817955934023	18.3888327266912	NA	18.5155068792584	15.9072342820705	15.5157708576317	18.3975415347849	14.2005336333593	NA	NA
DPKPTYPYTQETTWR	3	sp|Q99972|MYOC_HUMAN	20.1537297314587	17.5823257338822	17.1248208799534	16.8756432933007	NA	17.1163793669199	NA	17.0978035602577	17.3665658114304	NA	NA	NA
DPNHFRPAGLPEK	2	sp|P0DJI8|SAA1_HUMAN	16.0253869113769	NA	14.4352597481938	NA	NA	NA	NA	NA	NA	NA	NA	NA
DPNHFRPAGLPEKY	2	sp|P0DJI8|SAA1_HUMAN	16.9931569801856	14.4257553953314	14.6883486880671	NA	NA	14.6164916461204	NA	NA	NA	NA	NA	NA
DPNTPLLQGIADYR	2	sp|P20062|TCO2_HUMAN	NA	NA	NA	NA	NA	NA	NA	NA	NA	NA	14.0919406160715	NA
DPNTPLLQGIADYRPK	2	sp|P20062|TCO2_HUMAN	NA	NA	14.0780417683442	14.1189647743883	15.2136305047984	12.8520887371509	14.756532779906	14.6566705456236	15.3445297631809	13.8581875555907	NA	16.0906315603515
DPNTPLLQGIADYRPK	3	sp|P20062|TCO2_HUMAN	NA	NA	13.8652047385082	NA	14.0259495904742	11.7718924886546	14.0441528575904	14.5487602983777	16.0934177024312	NA	NA	16.2182366478831
DPN[Deamidation (NQ)]GLPPEAQK	2	sp|P02753|RET4_HUMAN	28.7603567455006	24.4644217556965	26.8606514762128	26.1746467138111	19.5930262147654	25.9832718001048	22.3506973488589	19.6993034508616	27.0868349185569	18.6634422240328	20.0903211460595	20.9649227645615
DPPDYWTIHGLWPDK	2	sp|O00584|RNT2_HUMAN	NA	13.7773041773919	17.1566261431765	17.465131055114	17.6103804487726	NA	18.8348030027096	19.2402504036026	18.6746358862142	19.4836100169299	19.3142456720881	18.3453714205267
DPPDYWTIHGLWPDK	3	sp|O00584|RNT2_HUMAN	NA	13.0435755350338	14.7581045253837	15.3609344729255	15.7892284071912	NA	16.6428304619147	17.6872916867715	17.074546660543	17.1291777088097	17.5075946858541	16.7960859806117
DPPQYPVVPVHLDR	2	sp|P10153|RNAS2_HUMAN	21.6450883299386	23.0363590269572	23.8725520497578	22.959921789047	24.0845317263735	23.7513689969667	23.1703921139672	25.3762744111079	24.3496863977907	23.7043038748605	25.6603750839733	27.5103181131199
DPPQYPVVPVHLDR	3	sp|P10153|RNAS2_HUMAN	20.3888437722365	21.7271671426378	22.5734235934532	21.8012984988628	22.4042104705474	22.2385638162821	22.1518329567095	24.4124036712122	23.1688888737081	21.9243067565813	23.9294831516274	26.4153757770613
DPPQYPVVPVHLDR	4	sp|P10153|RNAS2_HUMAN	NA	NA	NA	NA	NA	NA	NA	15.4002108370968	13.4618332546763	NA	NA	NA
DPQALSEHLKNPVIAQK	3	sp|P31948|STIP1_HUMAN	NA	13.125821469091	NA	NA	NA	NA	NA	NA	NA	NA	NA	NA
DPSPVSGPVHLFR	2	sp|Q9UJJ9|GNPTG_HUMAN	NA	NA	NA	NA	NA	NA	NA	NA	NA	13.2159764576129	11.473926915212	14.1547018080844
DPTFIPAPIQAK	2	sp|P01019|ANGT_HUMAN	23.4158558000079	21.2839300273254	23.8853998536822	22.0570997999686	20.9853405151163	23.8193779180774	18.7354962746213	18.8093827388243	23.6361705009635	17.7746612464858	17.2993953693577	17.5224488309864
DPVASSLSPYFGTK	2	sp|Q9UNW1|MINP1_HUMAN	15.9505827875985	NA	16.1267379509851	14.3475685911199	NA	15.8794646518429	NA	15.1118017466973	NA	14.6380832022071	NA	16.1673944977135
DPVSGFC[Carbamidomethyl (C)]LK	2	sp|Q96RW7|HMCN1_HUMAN	NA	NA	NA	NA	NA	NA	NA	NA	NA	NA	18.5074249203354	NA
DPYSGSTISLFQAMQK	2	sp|Q15149|PLEC_HUMAN	NA	NA	NA	NA	NA	13.6497613796138	NA	NA	NA	NA	NA	NA
DQAGEYEC[Carbamidomethyl (C)]SAENDVSFPDVR	2	sp|Q7Z3B1|NEGR1_HUMAN	13.6966030643039	12.1484750144902	15.0263108564283	15.0828340608595	14.4293874520342	13.1771439767214	18.9556185787242	20.0812365363817	16.7320953521756	20.0865463360889	19.3516591920188	17.9154336869793
DQC[Carbamidomethyl (C)]QVDSQC[Carbamidomethyl (C)]PGQMK	2	sp|Q14508|WFDC2_HUMAN	NA	NA	13.3161603441666	14.3454562430525	19.7256229333049	NA	21.9265485487249	23.2925696175598	22.2864309395824	23.4291285782475	22.9722028452109	18.9839708935269
DQEGQDVLLFIDNIFR	2	sp|P06576|ATPB_HUMAN	NA	12.584012775424	13.156769805359	NA	10.8200801410339	12.4165980074655	12.840028537352	11.3368685044679	NA	NA	NA	12.5515054925558
DQHMAIAWVK	2	sp|P19835|CEL_HUMAN	13.1085209749322	14.9951246653717	NA	15.3412884708961	14.9539661240772	15.9062635139002	14.055756474836	15.9107197311619	NA	16.6804643127608	15.6744579487334	18.0157482277197
DQHM[Oxidation (M)]AIAWVK	2	sp|P19835|CEL_HUMAN	NA	NA	NA	NA	NA	NA	NA	NA	NA	NA	NA	12.0667888422451
DQHM[Oxidation (M)]AIAWVK	3	sp|P19835|CEL_HUMAN	NA	NA	NA	NA	NA	NA	NA	NA	NA	11.4715053159495	10.7669368537196	14.2683232938625
DQIGVSGGVASFVC[Carbamidomethyl (C)]QATGDPK	2	sp|Q13332|PTPRS_HUMAN	14.1337763175584	NA	15.121071791625	NA	NA	NA	NA	14.2218399991446	14.0777679577502	NA	NA	14.3069177249774
DQIGVSGGVASFVC[Carbamidomethyl (C)]QATGDPKPR	3	sp|Q13332|PTPRS_HUMAN	NA	NA	NA	NA	NA	NA	NA	14.6121621053775	13.9020180178881	NA	NA	NA
DQLIYNLLK	2	sp|P00338|LDHA_HUMAN	NA	14.8040435901794	14.9138677280212	14.6121820165142	14.1778603360889	14.4269233444794	17.2792470058256	14.5827894186732	14.7482344728488	14.0605018814282	14.3777579885689	15.3233625268229
DQLIYNLLKEEQTPQNK	2	sp|P00338|LDHA_HUMAN	13.9146138903777	15.655190206244	NA	NA	NA	15.2775703315223	NA	NA	NA	NA	NA	NA
DQLIYNLLKEEQTPQNK	3	sp|P00338|LDHA_HUMAN	12.9882892632859	13.6247777096763	NA	NA	NA	12.884517097161	NA	NA	NA	NA	NA	NA
DQLVIPDGQEEEQEAAGEGR	2	sp|Q8NBJ4|GOLM1_HUMAN	16.2432612562268	15.9096787030821	18.4537966293574	16.8654881477568	16.6684984420615	17.4271715183626	19.5811253479967	20.0537706479705	17.9617196847521	18.9587089780228	19.9502377545548	21.9516423157735
DQPFTILYR	1	sp|Q9UBX5|FBLN5_HUMAN	15.9414021526986	15.5938471210871	17.6772812528926	16.2970194286535	16.6703920289933	16.6842158726249	15.0037310088971	15.6805345945112	17.610626821151	14.7424248415563	15.6531344791921	16.2171558806385
DQPFTILYR	2	sp|Q9UBX5|FBLN5_HUMAN	19.9946284245487	18.5696212043009	20.7476420805265	19.9267183703821	19.9076527804165	20.3294015544932	18.5649158745311	18.7954486579247	20.2612360048934	18.4005490122285	19.1926031346342	18.9870631834481
DQPHTPAWNAVYR	2	sp|P19022|CADH2_HUMAN	NA	NA	NA	16.4690625528657	18.6903422570294	NA	16.912242798452	19.8504916264893	15.0479569569267	16.3727851140969	20.360199598138	20.6949960652723
DQPHTPAWNAVYR	3	sp|P19022|CADH2_HUMAN	NA	NA	NA	NA	15.2531374635136	NA	13.8115106159213	NA	NA	NA	15.9511778774134	17.0598641724077
DQPPNSVEGLLNALR	2	sp|Q9NUQ9|FA49B_HUMAN	15.5181437172479	13.7330503377317	15.3532401760634	15.0632374525204	NA	14.5046243106812	15.9530016682704	NA	15.0908288521316	NA	NA	12.6074921744431
DQSGEYEC[Carbamidomethyl (C)]SALNDVAAPDVR	2	sp|Q14982|OPCM_HUMAN	NA	NA	12.3396286120158	13.0018198855843	14.0523814023064	11.6478803111765	17.022499860284	18.2159468132063	15.3381299839627	18.8754070237509	19.0985665834735	17.4205730638668
DQWAAAMTLR	2	sp|P61086|UBE2K_HUMAN	NA	NA	14.2600448569526	NA	NA	NA	NA	NA	NA	NA	NA	NA
DQYELLC[Carbamidomethyl (C)]LDNTR	2	sp|P02787|TRFE_HUMAN	15.6591311372109	15.0929892082428	20.0605760268922	19.324664134751	22.507057704265	15.8440134897522	22.8114212799159	22.4576289248826	24.0028635772442	23.9683744755745	22.4877986798937	18.1333469808834
DRDPNSLLISC[Carbamidomethyl (C)]AVSYR	2	sp|P22105|TENX_HUMAN	NA	NA	NA	NA	NA	NA	NA	NA	NA	13.6678915138506	15.3723630960361	NA
DRDPNSLLISC[Carbamidomethyl (C)]AVSYR	3	sp|P22105|TENX_HUMAN	NA	NA	NA	NA	NA	NA	NA	14.2615956063963	14.691087773301	14.6818256244953	15.6045491867047	NA
DREGFFTNGLTLGAK	2	sp|P35080|PROF2_HUMAN	14.3469346779884	14.1971398303331	13.5639788937739	14.1009660032869	NA	14.871726380945	NA	NA	12.1915572034884	NA	NA	NA
DREGFFTNGLTLGAK	3	sp|P35080|PROF2_HUMAN	13.9120694536621	13.9269421671575	13.3841269057186	13.040214784758	NA	14.762288225054	NA	NA	NA	NA	NA	NA
DREGFFTN[Deamidation (NQ)]GLTLGAK	2	sp|P35080|PROF2_HUMAN	15.8819651965798	15.1775964663537	15.0339821939133	15.2262394292356	NA	15.0269053303196	NA	NA	15.308264538409	NA	NA	13.4237888740334
DREGFFTN[Deamidation (NQ)]GLTLGAK	3	sp|P35080|PROF2_HUMAN	15.6066061200531	13.9844255994859	14.509522153597	14.1293784036609	NA	14.0618465920388	NA	NA	13.8939382507733	NA	NA	NA
DRIEEIRLEGNPIVLGK	3	sp|P20774|MIME_HUMAN	15.8711752910575	NA	NA	11.9222227123753	NA	NA	NA	NA	NA	NA	NA	NA
DRIPVYSAFR	2	sp|O94919|ENDD1_HUMAN	19.8850303869025	19.1124145987426	20.1379448193941	20.6827643293665	20.0269206000217	19.9570034143534	20.3569451069231	21.1872103792878	18.4576356395936	20.4436545599943	20.2494337117944	19.9363572878673
DRIPVYSAFR	3	sp|O94919|ENDD1_HUMAN	18.0657882717531	16.9700008617178	18.2343670076441	17.3540412878719	17.1584248382987	17.1627639930747	17.8813702598786	19.4766901787603	16.3678961248108	17.7112289545348	17.0172295116398	17.8104858108004
DRLVPGPVFGSK	2	sp|Q12907|LMAN2_HUMAN	20.2874255329508	16.935792766884	NA	NA	NA	19.4998958377635	NA	NA	NA	NA	NA	NA
DRLVPGPVFGSK	3	sp|Q12907|LMAN2_HUMAN	20.0915757803689	16.5410717717271	NA	NA	NA	18.655321905291	NA	NA	NA	NA	NA	12.3387859912682
DRPFFAGLVK	2	sp|P15531|NDKA_HUMAN	NA	19.0505327145458	NA	NA	13.470700004487	NA	15.2772702250808	NA	14.9715746365972	NA	NA	NA
DRPFFPGLVK	2	sp|O60361|NDK8_HUMAN	14.9359483933661	19.0663743028792	15.6679805582709	15.1257147258573	15.2410549730075	16.6956462581204	16.737947343225	14.2928183959127	16.1107353148732	14.1492482912445	14.3177543909383	16.04726613366
DRPFVC[Carbamidomethyl (C)]APSSK	2	sp|P36897|TGFR1_HUMAN	NA	NA	NA	NA	14.142571697703	NA	15.9170198914643	16.3801071940267	14.2360842194731	16.4333989650486	16.6825773461035	15.6869786348188
DRSSFYVN[Deamidation (NQ)]GLTLGGQK	2	sp|P07737|PROF1_HUMAN	17.089515254308	12.2502867257331	NA	NA	NA	13.7067955267915	NA	NA	NA	NA	NA	NA
DRYEINSLVR	2	sp|P16112|PGCA_HUMAN	13.5098473228589	NA	NA	13.1596161338804	NA	NA	13.6304762386004	NA	NA	NA	NA	14.671684702709
DSAHGFLK	2	sp|P02787|TRFE_HUMAN	21.8397368178029	22.2148757053854	22.8319600111984	22.5741022466224	22.3016562092746	22.2294281037918	22.3296147320458	21.3262779199301	22.5844877882291	22.9611129592795	21.6500866345259	20.207643554195
DSAHGFLKVPPR	2	sp|P02787|TRFE_HUMAN	15.2476473071211	NA	NA	NA	NA	NA	NA	NA	NA	NA	NA	NA
DSDYYNMLLK	2	sp|P63010|AP2B1_HUMAN	NA	NA	NA	NA	NA	NA	NA	NA	NA	NA	NA	12.0939938364678
DSERPSGIPER	3	sp|A0A075B6K0|LV316_HUMAN	16.3348860777122	17.5358431855415	16.7885281825663	17.6205767591643	17.655530983737	17.1601536419914	16.4962103005905	17.2141577302249	16.5111418090698	17.3517300871809	15.444333846487	14.9201217504952
DSFDIIKR	2	sp|P23142|FBLN1_HUMAN	17.7857435558484	14.8852363975192	NA	11.3841588570779	NA	16.9523955808645	NA	NA	NA	NA	NA	NA
DSFSQLINLLEEK	2	sp|Q9NXU5|ARL15_HUMAN	NA	NA	NA	10.8521803154265	11.5101983144746	NA	11.3510830419172	11.5969397198106	NA	11.916177513341	11.9212338203672	13.5691013025749
DSGFQMNQLR	1	sp|P02787|TRFE_HUMAN	19.8897912351083	20.5302558558651	20.8582173065496	20.1991345980044	19.838031361577	20.20445738006	19.5012268196293	18.6654219831371	20.204060752843	19.59118077159	18.3844520302718	17.8110004798728
DSGFQMNQLR	2	sp|P02787|TRFE_HUMAN	24.7758386678097	24.8092977105918	24.9817142995673	24.7693697041778	24.5191871308032	24.6562933741737	23.696141607775	22.5224202701706	23.9383986379738	23.947251580597	22.6485877508079	21.6614222577218
DSGFQM[Oxidation (M)]NQLR	2	sp|P02787|TRFE_HUMAN	18.9049950543282	17.3916564455625	18.6866309837066	20.6938725469969	19.8036184499732	20.116282697576	20.3225156591906	17.9651839649465	21.852275390625	19.4553739448966	19.903463137571	18.5387432267779
DSGFQ[Deamidation (NQ)]MNQLR	2	sp|P02787|TRFE_HUMAN	17.4713732271023	16.969653821335	17.2960701056984	17.6047084339247	16.8939753083456	15.9609053977909	16.3058515050951	15.8963884351871	16.8186402920549	NA	16.138028037302	14.5677989320125
DSGSYFC[Carbamidomethyl (C)]R	2	sp|P08637|FCG3A_HUMAN	NA	NA	NA	16.1026651771652	18.2914659454335	NA	18.3550094771529	18.8784472705569	18.5715533823303	18.5519029698411	20.1465606658306	17.4396180269157
DSGVPDRFSGSGSGTDFTLK	2	sp|P06310|KV230_HUMAN	18.3834701386088	17.1751079648303	NA	NA	NA	17.6061983620682	NA	NA	NA	NA	NA	NA
DSGVPDRFSGSGSGTDFTLK	3	sp|P06310|KV230_HUMAN	18.9264659370314	17.2984322940258	NA	NA	NA	18.2624507266822	NA	NA	NA	NA	NA	NA
DSHSLTTNIMEILR	2	sp|P02671|FIBA_HUMAN	15.2391644950883	20.6364343439415	15.8402907507991	NA	14.4455735686601	17.8398134443689	17.888080655203	14.149672541039	14.4181237882787	NA	NA	NA
DSHSLTTNIM[Oxidation (M)]EILR	2	sp|P02671|FIBA_HUMAN	NA	15.5011479409787	NA	NA	NA	14.310552107637	17.9189655888392	NA	NA	NA	NA	NA
DSHSLTTNIM[Oxidation (M)]EILR	3	sp|P02671|FIBA_HUMAN	NA	13.5054136582712	12.797674282961	NA	NA	13.4559400926802	17.1487583550305	NA	13.5393795530626	NA	NA	NA
DSITTWEILAVSM[Oxidation (M)]SDK	2	sp|P01024|CO3_HUMAN	14.1075255454763	15.4586358280672	NA	NA	NA	NA	NA	NA	NA	NA	NA	NA
DSIVHQAGMLK	2	sp|O15144|ARPC2_HUMAN	NA	NA	NA	NA	11.852559845199	12.6052590819118	13.8093419766523	13.3761542242001	12.8912615349097	12.3694105848866	13.1689646586942	13.8311001646271
DSLHLLK	2	sp|Q9BXX0|EMIL2_HUMAN	NA	NA	NA	NA	NA	NA	NA	NA	NA	NA	NA	14.006958516048
DSLLQDGEFSMDLR	2	sp|P07737|PROF1_HUMAN	24.7881136338942	21.5041432423488	23.6514826779863	23.6494186903705	19.784580302936	22.99051340274	21.3050148585077	18.9828247302945	23.4279892747477	17.0445581661476	18.0719433727783	18.7831898759295
DSMIWDC[Carbamidomethyl (C)]TC[Carbamidomethyl (C)]IGAGR	2	sp|P02751|FINC_HUMAN	NA	NA	NA	NA	NA	NA	15.2163406813868	14.0354944373654	15.6418498207033	14.4847033939759	13.1695059894072	NA
DSNM[Oxidation (M)]VLSNSNQLLLK	2	sp|Q96J84|KIRR1_HUMAN	NA	NA	NA	NA	NA	NA	NA	NA	NA	NA	NA	12.127756468995
DSNNLC[Carbamidomethyl (C)]LHFNPR	2	sp|P09382|LEG1_HUMAN	NA	NA	NA	NA	NA	NA	NA	13.9463782750578	15.4984459555365	NA	10.6801563159432	NA
DSNNLC[Carbamidomethyl (C)]LHFNPR	3	sp|P09382|LEG1_HUMAN	NA	NA	NA	NA	NA	NA	NA	12.0008987225635	13.5871687294114	NA	NA	NA
DSPFGSIHPR	2	sp|Q9HAT2|SIAE_HUMAN	NA	16.3026658851079	19.8807927306713	18.4027161068219	19.3464360834626	17.0349260663744	19.7466750997211	19.7572789757064	20.3970829889058	20.1810193127919	20.3717169751189	20.4510748297453
DSPIQC[Carbamidomethyl (C)]IQAIAENR	2	sp|P02788|TRFL_HUMAN	NA	NA	NA	NA	NA	NA	22.1656243967588	18.5170288507806	18.064981730502	NA	NA	18.1769694686974
DSPIQC[Carbamidomethyl (C)]IQAIAENR	3	sp|P02788|TRFL_HUMAN	NA	NA	NA	NA	NA	NA	18.6667979405046	15.4653300685918	14.6880054096823	12.4318595494524	NA	15.5130410552597
DSPSVWAAVPGK	2	sp|P07737|PROF1_HUMAN	24.2137405913736	21.6469211307672	23.7859539638279	23.3435928656973	19.6045777925289	23.0444591344057	20.9286898256948	17.6784232122616	22.0945840974883	16.4010892969667	17.0509492201694	18.7778529221538
DSTGHVGFIFK	1	sp|O00560|SDCB1_HUMAN	15.5300053252779	16.0833485920834	17.6427172663865	16.6280273372377	17.0869990492295	16.9065056092445	15.8606392877293	15.9937883052716	17.2714851589626	15.5443443090561	16.6757563927831	18.3329633823921
DSTGHVGFIFK	2	sp|O00560|SDCB1_HUMAN	17.9259340807563	17.947797062834	19.0271628998352	18.7464615633213	18.6829713256128	19.2245000325857	18.223499669398	17.6952071983474	18.6858627491997	18.1981216675753	19.2159903371027	19.9106568511163
DSTGHVGFIFK	3	sp|O00560|SDCB1_HUMAN	13.9268162427876	14.1744989300227	NA	NA	14.160344561287	14.3992688207018	13.8588500223022	14.0157506580308	15.1219084248795	12.6096308349844	13.5996251336416	16.2302156020966
DSTIQVVENGESSQGR	2	sp|P07911|UROM_HUMAN	22.8686254914324	20.9326303365443	22.6670283265809	22.8717163528402	22.7103008955866	24.0881578369111	24.5492431662695	27.5023971270664	25.1294531234576	25.6410440697583	26.1642700732582	26.2460083537651
DSTIQVVEN[Deamidation (NQ)]GESSQGR	2	sp|P07911|UROM_HUMAN	23.1863710888172	19.2118305347385	22.1790253996846	22.3204584129215	21.6547763107659	22.2208070064745	23.209482656975	26.4895488584998	24.4874732818266	25.3721985951572	26.7318293484402	24.9006669172362
DSTLIMQLLR	2	sp|P62258|1433E_HUMAN	17.2047022674242	17.2524797465768	19.4471813928579	19.4584699124976	18.7708266258383	17.9941389920527	19.2201339159266	19.759057721515	19.8005739967052	18.6687109863249	19.5556871260485	20.9918174852279
DSTLIM[Oxidation (M)]QLLR	2	sp|P62258|1433E_HUMAN	11.9366428751598	NA	12.7028947258368	13.0259922354349	13.2716603569003	12.2720898718883	13.1129440134452	12.8470302178349	13.8170957990959	12.616546955223	14.2040927485988	14.8242828932523
DSTYSLSSTLTLSK	2	sp|P0DOX7|IGK_HUMAN	25.2264945223566	26.4890416639042	27.9718212959257	27.3298775584134	27.8028159578173	26.6656275746895	28.2314266279014	28.0708116592479	27.5182501553238	27.1260957722525	27.3859679325708	27.1376301501024
DSTYSLSSTLTLSKADYEK	2	sp|P0DOX7|IGK_HUMAN	13.7752607799703	12.4504692747978	NA	12.071167012511	NA	14.4265305620111	NA	NA	11.985554062446	12.5335040283393	NA	NA
DSYETSQLDDQSAETHSHK	2	sp|P10451|OSTP_HUMAN	14.192739678963	16.6849426429479	19.7858924251666	18.2701665900187	20.6381017832544	17.0307212301205	16.2604347674072	21.3724042238555	20.2401069254631	19.2400171539569	20.0290666643341	21.3795514100257
DSYETSQLDDQSAETHSHK	3	sp|P10451|OSTP_HUMAN	16.9090565352691	18.0963451807597	22.198867419135	19.5836918945555	22.3525192230664	18.5744555302963	17.9861949350748	22.2488565626502	21.0765753717273	20.8425011824932	21.135057444594	22.0100975934044
DSYETSQLDDQS[Phospho (STY)]AETHSHK	3	sp|P10451|OSTP_HUMAN	15.4559055623097	15.2614879415824	19.3988688750382	16.8769632844984	18.5401393410772	16.7472246990091	15.8039195992864	17.6268572487752	16.1519534147254	19.260904630772	18.0655904847547	21.1321525122257
DSYVGDEAQSK	2	sp|P60709|ACTB_HUMAN	17.8550313560656	17.251391679568	18.6213000207186	16.7681212667314	17.8818002279876	18.3649629925506	19.9323822629039	18.2275324817742	17.7228192603817	18.0742640120463	17.9934297201937	19.094163443899
DSYYMTSSQLSTPLQQWR	2	sp|P0DOX3|IGD_HUMAN	19.0133034819493	16.6331079390907	16.5536913450938	15.8027185312132	15.38972199738	17.0685445065114	16.1945226285964	13.7520477502737	16.1527944946218	14.2407943115125	13.0317794119725	NA
DSYYM[Oxidation (M)]TSSQLSTPLQQWR	2	sp|P0DOX3|IGD_HUMAN	14.3174981574937	NA	NA	NA	NA	NA	14.1438971109622	NA	14.2313127200386	NA	NA	NA
DTANWLEINPDTGAISTR	2	sp|P12830|CADH1_HUMAN	21.5493426869024	21.7578983166342	21.1247412280224	23.5958876470425	22.8646327992016	22.1019306054889	23.7870750930411	23.923500933973	21.2574264779779	23.8035460740776	23.5677066685021	22.7521069504537
DTANWLEINPDTGAISTR	3	sp|P12830|CADH1_HUMAN	12.8034608522405	15.8967297395562	NA	NA	NA	15.0336588611642	16.7557377413084	18.58994389519	16.4953865045298	NA	NA	17.2683884406389
DTATLSWGLPK	2	sp|O00533|NCHL1_HUMAN	NA	NA	NA	NA	NA	NA	13.445743209989	NA	NA	NA	12.656840350312	14.8523957250361
DTDTGALLFIGK	2	sp|P36955|PEDF_HUMAN	21.9037522491635	NA	16.8583226611619	16.1180120387355	15.0056069472923	18.606991388213	NA	16.0930262366249	17.7837318328918	14.3541754449581	14.2069554789707	15.8266328363898
DTEEEDFHVDQVTTVK	2	sp|P01009|A1AT_HUMAN	20.0109000324087	20.8566518341039	23.0443920104076	22.9300481792678	22.2214193568361	20.7195111283079	22.3159872397578	21.2149882273639	23.1506273517669	22.879564608951	22.3276165142064	21.5262960452596
DTEEEDFHVDQVTTVK	3	sp|P01009|A1AT_HUMAN	17.8169095608557	18.4792163148	20.6129074377035	19.4492435218845	19.7974239869864	17.9573627159795	19.4189049205086	19.1658386342548	20.5009887412232	19.8615856732886	19.0199766013395	18.6611340173936
DTFNHLTTWLEDAR	3	sp|P61019|RAB2A_HUMAN	11.3967641235253	12.0368490876296	13.2967280040251	12.25561791967	NA	NA	12.6887671002491	11.3031745941259	13.4425572025681	NA	NA	13.1394002753227
DTGTYGFLLPER	2	sp|Q96IY4|CBPB2_HUMAN	14.7313867907339	15.1580422878763	12.9560800601849	NA	NA	15.3925535293443	13.9406353946384	NA	12.7911693062386	NA	NA	NA
DTILQLNLK	2	sp|P50148|GNAQ_HUMAN	NA	10.9888145817577	12.7135150939731	10.9047330615775	11.8011850133067	12.6676515103284	11.5117013175463	12.288992534072	11.6402456800956	11.4683731129022	11.1747996931454	13.6931854298128
DTIYLTQVMQAQC[Carbamidomethyl (C)]VK	2	sp|O00462|MANBA_HUMAN	14.631130609877	NA	NA	NA	13.3542043263191	NA	NA	NA	NA	13.9795556987255	14.7389147912096	NA
DTLMISR	2	sp|P0DOX5|IGG1_HUMAN	23.7496712068988	25.0981775247742	24.3213312181662	23.7298265949639	24.1536881534425	24.9097969872339	24.9666492232283	25.7969980217002	24.0182888564083	24.4114542422746	23.7864565287995	25.0383524522426
DTLMNLVQGTR	2	sp|Q9UJ72|ANX10_HUMAN	15.3200605290598	NA	13.5114090072106	NA	12.7275395741832	13.9004556797293	13.6800348919587	15.1477420501364	13.8273814188945	13.0803485401381	12.5943537189272	12.1865981596603
DTLTSRPAQGVVTTLENVSPPR	3	sp|P02751|FINC_HUMAN	NA	15.9944485439036	NA	NA	NA	15.4076844662151	NA	NA	NA	NA	NA	NA
DTMSDQALEALSASLGTR	2	sp|P20810|ICAL_HUMAN	15.6342963829372	16.0697724780529	14.6659084232184	13.5097033529709	12.9895036348643	14.4575321356409	15.110087055963	13.740539561036	13.5410308767124	NA	12.4671888439498	14.6569450522956
DTNGSQFFITTVK	2	sp|P23284|PPIB_HUMAN	NA	NA	NA	NA	12.8839727696945	14.7009837329524	14.5802678805774	NA	13.0617510664205	13.0054229006868	NA	15.6201431651014
DTNRPLEPPSEFIVK	2	sp|P55287|CAD11_HUMAN	NA	NA	15.7914258716907	16.9528549385572	18.7368658964616	NA	16.979309213663	19.8097522078082	16.8076030852868	19.37008651471	20.1169385421464	18.1355820366529
DTNRPLEPPSEFIVK	3	sp|P55287|CAD11_HUMAN	NA	NA	NA	15.2598023958848	17.6006087306768	NA	15.7577610295277	18.9768431405019	14.8455254205768	18.0789182903767	19.1993526279035	17.6281080074383
DTN[Deamidation (NQ)]GSQFFITTVK	2	sp|P23284|PPIB_HUMAN	14.8124116562528	NA	12.9210412658011	NA	NA	14.5947110561954	14.3001464009672	13.0203613568785	14.322518517299	NA	NA	14.9829553711481
DTPDATFLLR	2	sp|Q8NE01|CNNM3_HUMAN	NA	NA	NA	NA	NA	NA	NA	NA	NA	NA	NA	13.3030411527072
DTQFSYAVFK	2	sp|Q969P0|IGSF8_HUMAN	18.4610164554388	18.0950001649886	18.5799301377579	19.1059209925839	18.4648641713507	19.3628565506678	18.4291375302949	18.14789028646	18.512395801648	17.830577708931	18.1975096881251	19.8832046364176
DTSASTAYMELSSLR	2	sp|A0A0C4DH29|HV103_HUMAN	16.3732974968159	17.423711241934	16.4633754723149	16.7677642283226	16.8596954807477	16.1679452026761	16.7093406786443	17.4850624190667	16.2494682072472	17.3426301083059	15.6693374469755	NA
DTSASTAYMELSSLR	3	sp|A0A0C4DH29|HV103_HUMAN	NA	NA	12.1206104635753	NA	NA	NA	NA	12.1562459804156	NA	NA	NA	NA
DTSTSTVYMELSSLR	2	sp|P01743|HV146_HUMAN	17.2001539542967	17.2935463761134	17.0202705743597	16.9695197505168	18.6739642103021	18.2693494175699	18.2875603574851	17.4097043952669	17.084942769022	17.5059562294078	17.9108843565826	17.7174304225497
DTSTSTVYMELSSLR	3	sp|P01743|HV146_HUMAN	NA	NA	NA	NA	NA	9.31846371592536	9.92614066119492	11.3082867283767	11.6301558869929	NA	NA	11.6431563638523
DTSTSTVYM[Oxidation (M)]ELSSLR	2	sp|P01743|HV146_HUMAN	NA	NA	NA	NA	NA	NA	NA	NA	NA	NA	13.0921250804816	NA
DTVIVWPR	2	sp|P19801|AOC1_HUMAN	NA	NA	16.0238751367966	NA	15.1053903863896	16.2824087095933	14.1340049644929	17.3512884364386	15.3884284182669	NA	NA	16.1172970019655
DTVVVQDLGNIFTR	2	sp|P10619|PPGB_HUMAN	15.2020813366191	NA	15.5156077635651	15.9307383092166	14.8985845852647	15.33110178814	13.7108372685458	13.9825413724559	15.4616349915281	14.7608930960374	15.1272120088325	15.9197960185037
DTYLDTQVVGQTGVIR	2	sp|O00267|SPT5H_HUMAN	NA	13.1223587297453	15.3668173454544	15.7168826385221	15.1958409157791	NA	14.1102790215324	13.8970790486373	15.6967205565617	NA	13.6000996214753	NA
DTYYDTPELSLMQADHWLR	3	sp|Q9BU02|THTPA_HUMAN	13.5785188619384	NA	14.4853152124819	13.6576051824023	NA	NA	NA	NA	13.2377087831801	NA	NA	NA
DVAALNGLYR	2	sp|Q5UCC4|EMC10_HUMAN	NA	NA	NA	NA	11.3361403754818	NA	NA	NA	NA	NA	NA	15.0937277382677
DVAPGTLC[Carbamidomethyl (C)]DVAGWGIVNHAGR	3	sp|P00746|CFAD_HUMAN	15.9979345743355	NA	NA	NA	NA	NA	14.7677107007711	17.6015671377549	16.7997848662462	14.9913320324775	NA	13.6900754784484
DVAPGTLC[Carbamidomethyl (C)]DVAGWGIVN[Deamidation (NQ)]HAGR	3	sp|P00746|CFAD_HUMAN	NA	NA	NA	NA	NA	NA	NA	14.6390920917202	14.2373259224205	12.0774076538662	NA	NA
DVAQIFNNILR	2	sp|Q9Y376|CAB39_HUMAN	13.2853563279445	14.9514489880174	14.4532045852129	13.1021150431035	13.8858071191904	15.1552468271674	14.0171177949917	14.3620112296844	13.2391812082757	14.1420860054378	14.2339638724994	15.8573581042553
DVAVVAGGLGR	2	sp|Q15904|VAS1_HUMAN	13.1278963425231	NA	NA	NA	NA	NA	NA	NA	NA	NA	NA	14.6718484546146
DVDIDSYPDEELPC[Carbamidomethyl (C)]SAR	2	sp|P35443|TSP4_HUMAN	NA	NA	NA	NA	NA	NA	17.8549634170315	18.2070475706295	16.6285052626058	17.7308425696837	16.3878671787271	17.7055070992037
DVFLGM[Oxidation (M)]FLYEYAR	2	sp|P02768|ALBU_HUMAN	24.1937150062481	19.5680800838736	25.0731386955947	25.1281460779611	27.1978305520685	25.230904867713	27.1244051416627	23.2923164433667	26.5982979225533	23.1650788990443	26.9103512568197	25.4564009683279
DVFLPGHHC[Carbamidomethyl (C)]SC[Carbamidomethyl (C)]LK	3	sp|Q8IZF2|AGRF5_HUMAN	NA	NA	NA	NA	NA	NA	NA	NA	NA	14.4302598994733	15.1953331232488	NA
DVGAQILLHSHK	3	sp|Q96KP4|CNDP2_HUMAN	11.756976090214	12.1516239463905	14.7269722590761	14.5782483826315	13.8148356905578	14.4761406540017	12.1664749379059	14.6382608024944	15.439806538867	13.3846448258036	14.4152273219651	15.2654849866851
DVIVHPLPLK	2	sp|Q8IZF2|AGRF5_HUMAN	NA	12.4131925425233	NA	NA	NA	12.8870196649551	14.2934944494741	NA	NA	NA	14.9123745643517	16.0737128470818
DVLFPGYTHLQR	3	sp|P04424|ARLY_HUMAN	NA	NA	NA	NA	NA	8.21113744633473	NA	10.3979719166463	NA	NA	NA	11.8318848849835
DVMQGTDEHVVC[Carbamidomethyl (C)]K	2	sp|P01871|IGHM_HUMAN	NA	NA	18.8640543366576	19.4834386886352	19.9968472437045	16.2961246284649	20.23908048782	20.9259646787671	20.3924235971828	23.667034077348	20.7154128565349	18.5917929054195
DVM[Oxidation (M)]QGTDEHVVC[Carbamidomethyl (C)]K	2	sp|P01871|IGHM_HUMAN	NA	NA	NA	13.5472271894179	14.4078130042441	NA	17.3971413886157	16.4459669104711	17.1950430797834	18.2201530786437	17.2253500469609	14.1496521241204
DVNAAIATIK	2	sp|P68363|TBA1B_HUMAN	13.9005997295192	11.7255206764635	13.7895161694709	NA	NA	12.8378442518867	13.1715428912997	14.0801068710571	12.0106174463026	NA	NA	13.5333667658954
DVNYWTSR	2	sp|Q8TDQ0|HAVR2_HUMAN	17.1372862319596	18.6140696283155	19.554501430653	20.417423637762	20.8734564650461	18.9733094072921	20.4236839379306	21.1346784689401	20.0929653436531	20.3040755306797	21.5489539584806	22.3094907468731
DVPLGTPLC[Carbamidomethyl (C)]IIVEK	2	sp|P10515|ODP2_HUMAN	NA	NA	NA	NA	NA	NA	NA	NA	NA	14.1732380424377	NA	NA
DVQMLQDAISK	2	sp|Q16543|CDC37_HUMAN	NA	NA	15.3997107303504	15.706197940159	NA	NA	15.080230272957	NA	NA	NA	NA	NA
DVSLLTQK	2	sp|Q96DG6|CMBL_HUMAN	NA	NA	14.5019054110693	NA	NA	NA	NA	NA	15.1246316220925	NA	15.3627093288009	NA
DVSSSVYSTWK	2	sp|P10721|KIT_HUMAN	NA	NA	13.8607362603185	NA	NA	13.995811050595	NA	NA	NA	NA	NA	14.9217367145531
DVTEAIQWIK	2	sp|P02549|SPTA1_HUMAN	NA	13.6921781363362	NA	NA	NA	NA	NA	NA	NA	NA	NA	NA
DVTHSTMNVFWEPVPGK	2	sp|Q99715|COCA1_HUMAN	NA	NA	NA	NA	15.2052283753413	NA	NA	15.4405401038319	NA	15.4772993725359	15.2044890873308	15.5613684935283
DVTVLQNTDGNNNEAWAK	2	sp|P02788|TRFL_HUMAN	19.4331865383477	16.1446791965483	18.8033790928251	17.9826441480819	14.5505668152302	16.1627735837599	18.3154403897946	16.3597113652292	17.7893484241499	17.6647365058106	NA	18.9033043420185
DVTVTAIGIGDMFHEK	2	sp|P12110|CO6A2_HUMAN	NA	15.0102653723162	17.3551633580299	17.6065536223664	16.8552524932236	14.8561031263865	16.641972506034	15.6858490598225	15.7602306518298	15.9926417132395	14.5739166686956	16.4834814754569
DVTVTAIGIGDMFHEK	3	sp|P12110|CO6A2_HUMAN	NA	12.2935946914631	15.0800611237546	13.8765801945156	13.214822032659	NA	12.055182064511	14.0033553528851	13.7935550426728	12.7284104064724	NA	14.2617870903601
DVTVTAIGIGDM[Oxidation (M)]FHEK	2	sp|P12110|CO6A2_HUMAN	NA	13.0337028738596	12.1622936142818	NA	NA	NA	NA	NA	NA	NA	NA	13.4428380968836
DVVASLVSTR	2	sp|Q92859|NEO1_HUMAN	13.0603296274343	12.9626456406313	14.2634662043644	14.8980697989764	15.479237039552	15.0994586648821	15.7354234749712	16.8399104092663	15.2125308020509	15.9987333992326	17.1054027698226	18.1847286398816
DVVGNDVATILSR	2	sp|Q9Y6W5|WASF2_HUMAN	NA	NA	NA	11.5633006662258	NA	14.0467754953674	NA	NA	NA	NA	NA	12.5486497463211
DVWGIEGPIDAAFTR	2	sp|P04004|VTNC_HUMAN	23.0886516038229	21.2316638749757	21.8127073205271	21.9766773606392	21.447115847236	23.1918208436907	22.1026958902992	21.5583273418485	22.3209621509976	21.2389192392027	21.1080587117339	22.6900568874181
DWEMHVHFK	2	sp|Q12907|LMAN2_HUMAN	16.8189429168832	16.0037732179001	17.9842899966138	20.077190149096	NA	NA	18.994533117708	20.5027371185692	20.0241971286306	19.9196129426192	20.0262434450555	19.424965542734
DWEMHVHFK	3	sp|Q12907|LMAN2_HUMAN	16.4738883500695	15.6658786200763	17.604745613212	18.4469871549409	NA	NA	18.3130302177132	20.6929379311157	19.5775734414835	19.5794308355033	20.0031601099531	18.9813608917577
DWEM[Oxidation (M)]HVHFK	2	sp|Q12907|LMAN2_HUMAN	NA	NA	14.7193188288005	15.3460354821692	16.2148877898789	NA	16.7707806218543	17.0876351192384	16.1159463114261	16.678041454706	19.342877414714	17.6814140427548
DWEM[Oxidation (M)]HVHFK	3	sp|Q12907|LMAN2_HUMAN	NA	NA	13.20014399786	16.5374794252524	14.7212315964292	NA	15.7119468121425	15.6049829597534	14.6455259900466	NA	17.5379775217946	NA
DWFQLLHENSK	2	sp|Q92563|TICN2_HUMAN	NA	NA	NA	NA	13.0364709089319	NA	13.9421524631999	14.8718770930641	NA	14.4321248495855	15.1177033950932	16.3715644941614
DWHGVPGQVDAAMAGR	2	sp|P04004|VTNC_HUMAN	22.4086404750882	20.7416463542863	21.5930732185399	20.5659994932084	20.1290696248512	22.2332214342809	20.39930795906	21.2024155966169	20.2265901432606	21.2242251304632	20.3057796845539	22.3965136797893
DWHGVPGQVDAAMAGR	3	sp|P04004|VTNC_HUMAN	21.0801754113834	19.0932625872307	19.9490450288788	19.2954410307714	18.4827808167232	20.5250648864248	18.724128920962	19.8177609656239	18.6496837302696	19.3661345031075	18.2525975369406	20.6732736993
DWHGVPGQVDAAM[Oxidation (M)]AGR	2	sp|P04004|VTNC_HUMAN	13.8182661576673	NA	NA	NA	NA	16.2459125555761	NA	NA	NA	NA	13.4369798133779	15.1953646969766
DWHGVPGQVDAAM[Oxidation (M)]AGR	3	sp|P04004|VTNC_HUMAN	NA	NA	14.3444343674986	NA	NA	16.2256052742286	NA	12.1269983069062	14.4505850652107	NA	13.5441558849189	15.3996684503663
DWLQSLPVK	2	sp|Q9NZU0|FLRT3_HUMAN	13.9912037816833	13.4684171815538	14.4604955806904	15.477512353709	13.9538472524372	15.1270279624622	13.5332254863105	14.9745484667624	14.7796519973944	14.5219061369906	14.2003850812368	15.2830141064784
DWNVDLIPK	2	sp|P50395|GDIB_HUMAN	NA	NA	12.401585451012	NA	NA	NA	13.943467765903	12.5954327247652	13.0196244253337	10.3298736905956	12.6117520160516	13.8254752631286
DWSNLAGK	1	sp|Q9NZ53|PDXL2_HUMAN	NA	NA	12.5491971015848	13.0237021144652	13.2840988672291	12.7106278031725	14.1082724246025	13.9006330265706	13.450866779857	13.63027944051	14.1346001773136	16.1131762186364
DWVIPPINLPENSR	2	sp|P19022|CADH2_HUMAN	16.4680486682765	15.2783414493991	18.4676931881059	20.1049880610547	21.430170841206	17.6446031845993	22.0757236268167	21.6856736087031	19.7702014155298	22.0878437051129	22.8573799336842	23.6024228825886
DWVIPPINLPENSR	3	sp|P19022|CADH2_HUMAN	NA	NA	NA	NA	NA	NA	NA	11.6955129509147	NA	NA	NA	14.9698593301088
DWVIPPINLPEN[Deamidation (NQ)]SR	2	sp|P19022|CADH2_HUMAN	NA	NA	NA	NA	20.7646563847673	NA	21.4139088358216	16.5906399090768	18.5836618519225	21.4516005520263	17.6336439668826	22.9533920837427
DWVIPPISC[Carbamidomethyl (C)]PENEKGPFPK	2	sp|P12830|CADH1_HUMAN	16.2218270096712	16.6712246465135	NA	17.6131451949054	11.9922395549593	16.9797696032675	NA	NA	NA	13.6900310070417	15.4729617552127	14.5716433671416
DWVIPPISC[Carbamidomethyl (C)]PENEKGPFPK	3	sp|P12830|CADH1_HUMAN	NA	15.5910008552188	NA	13.3789244501495	NA	14.5636715837724	NA	NA	NA	NA	13.7480891482838	NA
DWVSVVTPAR	1	sp|P07911|UROM_HUMAN	18.9412629569424	17.9347653042097	20.5065564968584	20.8134751204806	20.4578834064281	20.7177620635659	21.8247771182501	25.8291883056307	23.3367755409171	23.2125570132153	24.2570470073381	23.7224324770918
DWVSVVTPAR	2	sp|P07911|UROM_HUMAN	23.1243045576233	21.893742589667	24.0871731166137	24.5242593769213	24.1450594913103	24.3973489312551	25.6111065131485	29.1271006117683	26.6757299131812	26.7958639476441	27.7201545962415	27.1371007340125
DWVVAPISVPENGK	2	sp|P22223|CADH3_HUMAN	NA	NA	NA	NA	16.7805741580248	14.2991803458147	14.9737719375986	16.0435963433798	NA	15.3930771969771	17.1897176455133	14.7786288196504
DYAGVFSDAGLTFTSSSGQQTAQR	3	sp|P01024|CO3_HUMAN	NA	14.3702829737354	NA	14.3440800304477	NA	NA	15.9812532476404	12.9692337725557	NA	NA	14.8303989466839	NA
DYATGFC[Carbamidomethyl (C)]C[Carbamidomethyl (C)]SC[Carbamidomethyl (C)]VAGYTGN[Deamidation (NQ)]GR	2	sp|P14543|NID1_HUMAN	NA	NA	NA	NA	NA	NA	NA	NA	NA	NA	13.2123924521991	NA
DYAVSTVPVADGLHLK	2	sp|O94760|DDAH1_HUMAN	11.8231444692216	NA	15.94777322917	14.2141908967187	14.8404839114773	14.1975879401949	14.8468017793968	15.6358471525544	16.1489756072977	14.3943112493595	15.1792305060289	16.7640067222855
DYAVSTVPVADGLHLK	3	sp|O94760|DDAH1_HUMAN	NA	NA	13.9947875084873	NA	NA	NA	12.2668120221536	NA	NA	NA	11.9084491187901	14.7673116774907
DYELLC[Carbamidomethyl (C)]LDGTR	2	sp|P02787|TRFE_HUMAN	16.2447993339433	15.4647383415045	21.0448441897551	20.6230989414642	23.6665776138913	15.7700200801804	23.8583453177608	23.0657146657205	24.8311354884904	24.9289752787434	23.3280501931445	19.8920755284206
DYFGAHTYELLAK	2	sp|P52209|6PGD_HUMAN	NA	NA	NA	NA	NA	NA	NA	NA	NA	NA	12.3473541629419	12.6449440830115
DYFMPC[Carbamidomethyl (C)]PGR	2	sp|P02790|HEMO_HUMAN	21.3235985578041	19.5034387539156	21.1448969272678	20.8473024245111	20.9115943481764	19.8026753385185	23.2258647741397	23.7818574221632	23.7798041890206	22.243204908155	18.9793995128443	19.8646354204959
DYFM[Oxidation (M)]PC[Carbamidomethyl (C)]PGR	2	sp|P02790|HEMO_HUMAN	17.2248818339485	NA	17.6642606594111	17.8860698422594	18.0477990764416	17.2601276649821	20.6825879679869	20.0751298830205	22.574550848166	18.7237455933481	17.5370335332036	18.3654752290707
DYGDLPFADIPNDSPFQIVK	2	sp|P05089|ARGI1_HUMAN	NA	NA	NA	NA	NA	NA	16.506142827709	NA	NA	NA	NA	NA
DYLHYHIK	2	sp|O15144|ARPC2_HUMAN	NA	NA	NA	NA	NA	NA	14.1568922093142	NA	NA	NA	13.0819185666175	12.0932691748525
DYLPLVLGPTAM[Oxidation (M)]R	2	sp|P05164|PERM_HUMAN	17.315939518877	14.8879157741313	13.3227041756679	12.4012305828603	NA	NA	18.9607683808899	12.9973131325217	NA	NA	NA	NA
DYMVSNPSLITK	2	sp|O00322|UPK1A_HUMAN	NA	13.8461300061856	NA	12.9640849386739	13.4649117720915	14.8169529461533	NA	17.3447323739218	NA	14.4662853031601	14.3334730317665	16.9194306704564
DYSHYYTTIQDLR	2	sp|P08727|K1C19_HUMAN	13.423562435339	NA	13.3375845672252	NA	13.5071638588104	14.016650264614	13.4259597505375	12.6591659092067	14.8740859654977	NA	NA	12.7267653857954
DYSHYYTTIQDLR	3	sp|P08727|K1C19_HUMAN	NA	NA	12.399395680798	NA	12.6210740244766	12.6021906576786	12.5105322280408	NA	13.1455889053667	NA	NA	NA
DYVSQFEGSALGK	2	sp|P02647|APOA1_HUMAN	21.0684518408272	21.4964119211225	18.9672182580044	18.8328603283221	19.4200919260663	20.6423447168798	23.3774930318148	19.6066986711789	19.7706059494642	17.5382146901077	19.2738281522189	20.1926980614816
DYYQTLGLAR	2	sp|P25685|DNJB1_HUMAN	NA	10.8224241213538	15.0114306871786	14.1031416081676	13.1345039463772	NA	13.1401935777491	11.541098636107	15.050644005383	NA	NA	NA
EAAAAGLPGLAR	2	sp|O75976|CBPD_HUMAN	NA	NA	NA	12.0521058092892	NA	NA	NA	NA	NA	NA	13.8965474624481	15.0368303330982
EAAYVC[Carbamidomethyl (C)]LC[Carbamidomethyl (C)]PGGFSGPHC[Carbamidomethyl (C)]EK	3	sp|O00468|AGRIN_HUMAN	NA	NA	NA	NA	NA	NA	NA	NA	NA	12.481514023658	NA	NA
EAC[Carbamidomethyl (C)]LASNYALAK	2	sp|Q86XT2|VP37D_HUMAN	NA	NA	NA	NA	NA	NA	NA	13.8225665000021	NA	15.1456299308998	13.9077118576116	12.6686476948803
EADDIVNWLK	2	sp|P07237|PDIA1_HUMAN	19.5700669429804	17.9525438132534	18.7255221822831	18.2215660288307	16.8779416151275	18.2894448456841	17.5469841549854	16.503493448673	18.270955250865	15.3893657642011	14.2963377773024	15.7510629515741
EADDIVNWLKK	2	sp|P07237|PDIA1_HUMAN	14.5409062892874	NA	NA	NA	NA	12.7925370097383	NA	NA	NA	NA	NA	NA
EADDIVNWLKK	3	sp|P07237|PDIA1_HUMAN	12.3107655793695	NA	NA	NA	NA	NA	NA	NA	NA	NA	NA	NA
EADIDGDGQVNYEEFVQMMTAK	2	sp|P0DP23|CALM1_HUMAN	14.7592376404542	13.4535926507966	16.6682969475566	17.2486840866178	16.6859252508396	14.1397653871815	18.2968903666759	17.2404053384332	16.2735698224395	15.4388085911592	16.3503211780781	19.0682371994134
EADIDGDGQVNYEEFVQMMTAK	3	sp|P0DP23|CALM1_HUMAN	NA	NA	13.8395972511669	11.5376262441239	NA	10.873441978202	13.8464697864304	14.4923599673975	13.3651264253628	NA	12.4535094089084	16.1182935654968
EADKAVQGFHTGVHQAGK	3	sp|Q6UWP8|SBSN_HUMAN	15.2225676571804	NA	NA	NA	NA	NA	NA	NA	NA	NA	NA	NA
EAEAAIYHLQLFEELRR	3	sp|P14618|KPYM_HUMAN	16.2210295844402	15.8623322677399	NA	NA	NA	NA	NA	NA	NA	NA	NA	NA
EAFPEAFHYANNPR	2	sp|Q6UWV6|ENPP7_HUMAN	NA	NA	NA	NA	NA	NA	NA	NA	NA	NA	15.3829096993898	NA
EAFPEAFHYANNPR	3	sp|Q6UWV6|ENPP7_HUMAN	NA	NA	NA	NA	NA	NA	NA	NA	NA	NA	NA	14.1778893709276
EAGIQPSLLC[Carbamidomethyl (C)]VR	2	sp|P08582|TRFM_HUMAN	NA	NA	NA	NA	NA	NA	14.1621565680456	16.4804181631808	NA	16.416316725916	16.9094312238789	14.9094523571173
EAGPQAHMQQVTSSLK	2	sp|Q9BYJ0|FGFP2_HUMAN	13.9412403969122	13.935654233755	NA	NA	NA	13.2912181986505	NA	NA	NA	NA	NA	NA
EAHQQSLAC[Carbamidomethyl (C)]IVNYHMDR	3	sp|Q15223|NECT1_HUMAN	NA	NA	NA	NA	NA	NA	13.5687638899487	14.4516333651517	NA	15.4851870759941	16.8805674385677	13.7039009667354
EAILAIHK	2	sp|O43707|ACTN4_HUMAN	13.9445058795163	NA	14.1377119434578	NA	14.1358402958722	15.4905589534975	16.36648038685	15.1232961610301	15.3445430231221	14.0357999024786	14.502412749094	15.1199800917913
EAILDIITSR	2	sp|P08133|ANXA6_HUMAN	NA	NA	15.6040957981164	15.166206314635	15.5361999955387	NA	17.0367969130282	15.8010110190591	16.420719435712	14.9907398838167	15.7229222766365	16.656153906681
EAINVEQAFQTIAR	2	sp|P51149|RAB7A_HUMAN	14.0430973082015	15.5559585994582	14.6066509710899	13.800600013001	12.7836473350288	14.0294796266943	15.8868955217485	14.683353201541	NA	15.2513939639279	13.7205578779603	15.5729422821106
EAIQLIAR	2	sp|P36871|PGM1_HUMAN	11.9999022976523	NA	14.0701044748158	NA	13.1088285449645	14.5611795630687	13.3293685887594	13.3241823441964	13.0516596133434	NA	13.5184981116138	14.383583383371
EAIYNFGGISHPK	2	sp|Q5JXA9|SIRB2_HUMAN	NA	NA	NA	NA	NA	NA	NA	NA	NA	NA	14.8562041939612	16.1788663352047
EALAEAALESPRPALVR	2	sp|O14745|NHRF1_HUMAN	14.6416340614707	14.8702769389119	12.8461257135055	NA	NA	16.5825199695117	NA	NA	NA	NA	NA	NA
EALAEAALESPRPALVR	3	sp|O14745|NHRF1_HUMAN	17.7394754170267	17.7316464499685	15.9598458835922	14.9217255129976	NA	19.0688851509839	NA	NA	NA	NA	NA	14.4755520971536
EALMAHGLGNR	2	sp|P13716|HEM2_HUMAN	NA	18.5032926369413	NA	NA	NA	16.3127872675522	NA	NA	NA	NA	13.5852994073489	NA
EALM[Oxidation (M)]AHGLGNR	2	sp|P13716|HEM2_HUMAN	NA	13.6514585502793	NA	NA	NA	NA	NA	NA	NA	NA	NA	NA
EALNMLTWR	2	sp|Q6YHK3|CD109_HUMAN	NA	NA	NA	NA	NA	NA	NA	NA	NA	NA	NA	13.1112623810887
EALPSWLHWDSQSHTLEGLPLDTDK	3	sp|Q14118|DAG1_HUMAN	18.5710592633505	14.7756133563548	19.0558574501394	17.9168808200795	NA	13.427076686029	16.2605957884948	16.6475097499103	17.6189468824571	17.0208721146968	16.7605118356715	18.0579159869296
EANLLNAVIVQR	2	sp|Q9UNZ2|NSF1C_HUMAN	15.6873802882269	NA	NA	NA	NA	14.0784850052548	NA	NA	NA	NA	NA	NA
EANYIGSDKYFHAR	3	sp|P0DJI8|SAA1_HUMAN	19.3248129566618	17.0510342645772	NA	NA	NA	16.8743453624759	NA	NA	NA	NA	NA	NA
EAQMPAVIR	2	sp|P19835|CEL_HUMAN	NA	NA	15.1124212351981	16.1450784415365	16.5766360737416	NA	13.8133406671448	18.5556027469187	15.8062497198144	17.7140913168338	16.3865582496366	19.0374575800555
EAQM[Oxidation (M)]PAVIR	2	sp|P19835|CEL_HUMAN	NA	NA	NA	NA	NA	NA	10.6715661514506	10.5321369984173	NA	NA	NA	NA
EAQPGQSQVSYQGLPVQK	2	sp|Q14766|LTBP1_HUMAN	15.4928326550149	11.5803040102856	13.382330008534	NA	NA	13.2022279327137	NA	NA	10.8187970712528	NA	NA	NA
EASMVITESPAALQLR	2	sp|P27105|STOM_HUMAN	NA	15.349747827088	14.6997388774925	14.7477975213653	13.7339192450669	15.0685394923695	14.9725615710823	16.2674274332188	13.9911073612578	16.0023015959082	15.9742844839224	16.2983485010199
EASMVITESPAALQLR	3	sp|P27105|STOM_HUMAN	NA	NA	NA	NA	NA	NA	NA	NA	NA	NA	NA	10.0419955088792
EASM[Oxidation (M)]VITESPAALQLR	2	sp|P27105|STOM_HUMAN	NA	NA	NA	NA	NA	NA	14.8996859053267	14.3473269384724	NA	13.8413833703473	15.7779260317412	12.8162888809536
EATDVIIIHSK	2	sp|P15144|AMPN_HUMAN	17.4768961130774	19.3884636664796	20.8071208755164	18.7639331687393	19.9672192583548	19.6446735352713	19.7668946651406	20.1548111311465	20.5956894158983	20.7376391690966	21.281765903138	20.1870859822341
EATIPGHLNSYTIK	2	sp|P02751|FINC_HUMAN	NA	16.2751104614749	NA	16.7441710649737	NA	NA	18.3461324206778	NA	NA	NA	NA	17.5510683839719
EATIPGHLNSYTIK	3	sp|P02751|FINC_HUMAN	NA	NA	NA	NA	NA	NA	16.4329861587369	14.3837705584745	NA	NA	NA	16.0753177558763
EAVESFAGSPLSYR	2	sp|P30613|KPYR_HUMAN	NA	NA	NA	NA	12.3246134509935	NA	NA	12.6043687035703	13.7827387555614	NA	14.4349296532803	13.3145583622474
EAVIAAAFAK	2	sp|Q13938|CAYP1_HUMAN	15.1338328310634	14.996553195915	NA	13.9629435963568	NA	14.8323776848917	12.3546850303973	13.6861191009883	11.2980349441597	NA	NA	14.7972180772416
EAVVPIMAK	2	sp|Q9UMR5|PPT2_HUMAN	14.1571458445249	14.6518343193055	15.5862563411547	13.8850077426798	15.1203006509315	15.5370620138338	14.6297974916175	16.2855307545825	15.5431031113387	16.9729811361534	17.9867205425298	16.8543371571617
EAYPGDVFYLHSR	2	sp|P25705|ATPA_HUMAN	NA	NA	NA	NA	NA	NA	13.4504642709254	NA	NA	NA	NA	NA
EC[Carbamidomethyl (C)]C[Carbamidomethyl (C)]EKPLLEK	2	sp|P02768|ALBU_HUMAN	NA	NA	NA	14.9149141841218	22.2283665535167	NA	22.3910839288468	21.9807296345435	22.6847135681391	23.3027757289628	24.9583034286325	17.2247828377151
EC[Carbamidomethyl (C)]GAGTFVNFASLER	2	sp|Q16827|PTPRO_HUMAN	NA	NA	NA	NA	NA	NA	NA	14.5779244336619	NA	NA	NA	NA
EC[Carbamidomethyl (C)]QPPFAFR	2	sp|P05107|ITB2_HUMAN	NA	NA	NA	NA	NA	NA	16.5930837211649	NA	NA	NA	NA	NA
EDAGTYWC[Carbamidomethyl (C)]EVFNPISK	2	sp|P13688|CEAM1_HUMAN	NA	NA	NA	NA	NA	NA	14.2854397300721	14.8498090083153	13.0168932567581	14.4957005987749	14.9731532645019	13.9493992217019
EDAIWNLLR	2	sp|P02788|TRFL_HUMAN	18.3103481260398	17.800049006431	19.6071712998939	20.181626551477	16.8822171963658	17.5239828484574	25.7377609448787	20.098245784878	20.3286904010855	19.9149986022995	15.3791884413503	22.6889598676045
EDC[Carbamidomethyl (C)]PGLNYAALVSGAGPSQAALWAK	3	sp|Q15274|NADC_HUMAN	NA	NA	NA	NA	NA	NA	NA	13.4578772920201	12.8420027602163	14.6068111685859	15.6428348605617	NA
EDEYFENIIQNLK	2	sp|P08473|NEP_HUMAN	NA	10.6547901729534	15.8138366783425	14.2718081682763	16.1740456745119	12.1519997414191	16.9397091715181	18.2198579595875	17.096192520603	16.8725261772012	16.7569159401361	17.5856934132435
EDFQIQPR	2	sp|Q8WZ75|ROBO4_HUMAN	16.7939362641944	NA	17.933833667392	19.1024598260354	20.1962739385962	19.3009033736436	18.8274779297089	21.0972314242471	18.5798025872589	21.3279727345888	22.4316414621702	22.9900236190242
EDGGGWWYNR	2	sp|P02675|FIBB_HUMAN	NA	21.4548501322481	18.5422808709466	16.2230644608189	17.0618939499951	18.4154319799196	20.6893352389316	16.2776216573315	18.5713881885806	14.5372010519295	14.6467049982706	14.812059867954
EDIFMETLK	2	sp|P25311|ZA2G_HUMAN	19.9159158406572	21.7153005532985	24.5714063487131	24.7983840342892	25.8324643361025	21.6649483775718	23.4045026965998	25.8732535894595	25.2912643123714	25.8317695472455	24.2589209737799	22.0910624847431
EDIFM[Oxidation (M)]ETLK	2	sp|P25311|ZA2G_HUMAN	NA	14.2877318596198	17.7297474974937	19.8240960034757	18.3613251655456	15.1888713693074	18.4648104020902	19.8082460981756	19.4656583001301	18.5118568794854	20.1204246118761	18.1916879569147
EDKDPQKMYATIYELK	2	sp|P80188|NGAL_HUMAN	14.0569930397763	NA	NA	NA	NA	NA	NA	NA	NA	NA	NA	NA
EDLIWELLNQAQEHFGK	2	sp|P02787|TRFE_HUMAN	20.482990762285	20.7740832709292	24.4507579834755	24.8043091854197	24.6053356529319	20.1056668082562	24.5867762696088	23.0304494586054	24.6865071232537	25.0075105945208	23.3190923102382	21.4270445171608
EDLSPSITQR	2	sp|P14543|NID1_HUMAN	20.5864938679014	20.9318915045615	22.2616576923334	23.2860800755922	22.9572331095161	20.7719011635273	22.2267238697191	24.3483225598124	23.0140921090019	23.9413744883263	24.3632743364973	23.8545697351137
EDLVYNIIC[Carbamidomethyl (C)]K	2	sp|P29323|EPHB2_HUMAN	NA	NA	NA	NA	13.7633661298464	NA	13.8697300077364	14.2909979461051	13.6743745761012	14.6462807435269	15.9721746459938	14.2916113176802
EDLYLKPIQR	3	sp|P13639|EF2_HUMAN	NA	NA	NA	NA	16.0087320408318	NA	NA	NA	NA	NA	NA	13.7440132515948
EDPQTFYYAVAVVK	2	sp|P02787|TRFE_HUMAN	22.1785485712759	23.4139427944948	24.730334464541	24.5169933445755	24.5148536221141	23.3439068218926	24.0625248714313	22.9916001413263	24.5660956339573	24.1441781744881	23.1130353881156	22.3327612697702
EDPQTFYYAVAVVK	3	sp|P02787|TRFE_HUMAN	12.9540571335913	16.3343128901472	17.7997886050638	15.4620285108405	15.309772381294	15.1909931028712	16.0774392990877	16.5135173353577	17.6246766597526	15.783544615247	13.9832892598642	15.3418620295311
EDPQTFYYAVAVVKK	2	sp|P02787|TRFE_HUMAN	18.5613501497964	18.2981947624457	NA	NA	NA	17.7394623554679	NA	NA	11.8567949871441	NA	NA	NA
EDPQTFYYAVAVVKK	3	sp|P02787|TRFE_HUMAN	17.8280276815712	17.6461270332189	NA	NA	NA	17.1977475076023	NA	NA	NA	NA	NA	NA
EDQVLSYINGVTTSK	2	sp|Q96AP7|ESAM_HUMAN	NA	NA	NA	NA	NA	NA	NA	NA	NA	NA	NA	14.5229341575791
EDSC[Carbamidomethyl (C)]QLGYSAGPC[Carbamidomethyl (C)]MGM[Oxidation (M)]TSR	2	sp|P02760|AMBP_HUMAN	13.7885498486631	11.6324808039686	15.4957558920116	16.4256791493386	17.7549562913687	13.5996424165559	22.643883922318	21.2727906421239	22.9323033683041	19.4023982726562	19.6980224162444	15.5593772957853
EDSC[Carbamidomethyl (C)]QLGYSAGPC[Carbamidomethyl (C)]M[Oxidation (M)]GMTSR	2	sp|P02760|AMBP_HUMAN	13.7885371630881	11.6324790394166	15.4957558920116	16.4256791493386	19.6944201202217	13.5996479186909	21.2165995059762	21.2727906421239	22.9323033683041	19.4023982726562	21.3075380592722	16.5309393470307
EDSC[Carbamidomethyl (C)]QLGYSAGPC[Carbamidomethyl (C)]M[Oxidation (M)]GM[Oxidation (M)]TSR	2	sp|P02760|AMBP_HUMAN	15.2811440248042	NA	17.0628098687109	17.1165890147009	18.3552354119627	NA	21.5481948970809	20.1007233169066	21.8519885703181	18.6687891542927	20.8929084225981	16.4942983479223
EDTVQSVKPWLTEIMNNYK	2	sp|Q9H3G5|CPVL_HUMAN	NA	14.1978647536963	15.4144195773888	13.95119829209	16.2183506482302	15.5694797063278	14.8461054253677	15.0815117301248	16.2677695779558	16.7078176262322	15.974848578385	15.7278688843983
EDTVQSVKPWLTEIMNNYK	3	sp|Q9H3G5|CPVL_HUMAN	14.4728368614448	14.9809745271006	16.3776676330581	15.2146824223973	16.7672249591381	16.2083381369929	15.8799081830023	16.2206524412019	17.126137451455	17.3396023367031	16.3241505778805	16.1679650575166
EDVHSQVIC[Carbamidomethyl (C)]EVAHVTLQGDPLR	3	sp|P78324|SHPS1_HUMAN	NA	14.0339800073464	14.1258779115585	15.2926046775328	16.22473722145	NA	17.1883045151181	18.4039349897631	16.4307585544825	18.680732700941	19.2445091913094	15.6131799765918
EDYIYGFQFK	2	sp|Q13508|NAR3_HUMAN	19.6990620374914	17.6115858689582	17.5411678690177	18.1760008745661	NA	18.0965480113673	15.0006743807029	16.4751444453486	17.8359601367513	16.3547863347841	NA	NA
EEAAGPALALSLIER	2	sp|P51178|PLCD1_HUMAN	NA	NA	NA	NA	NA	NA	NA	12.4698571678232	NA	NA	NA	14.2769137886043
EEAPSLRPAPPPISGGGYR	2	sp|P02675|FIBB_HUMAN	18.1170709266601	19.9705507995644	19.7987500317191	16.5505300299642	NA	16.5320715795371	17.5549650679111	13.5162447630741	18.1231850524446	NA	NA	12.9630955984941
EEFC[Carbamidomethyl (C)]GLLSSPTGPLSSC[Carbamidomethyl (C)]HK	2	sp|Q9Y6R7|FCGBP_HUMAN	NA	NA	NA	NA	NA	NA	16.538383898845	NA	13.3795077207478	15.9841686642922	14.6068577554467	NA
EEFC[Carbamidomethyl (C)]GLLSSPTGPLSSC[Carbamidomethyl (C)]HK	3	sp|Q9Y6R7|FCGBP_HUMAN	NA	NA	NA	NA	NA	NA	14.9481223031216	NA	13.6946571289356	14.7820773435027	15.7714126752902	NA
EEFWLGLDNLNK	2	sp|P24821|TENA_HUMAN	NA	NA	NA	NA	NA	NA	NA	NA	NA	NA	14.119154642584	NA
EEGAPGDPEAALEDNLAR	2	sp|P33908|MA1A1_HUMAN	18.1320290296127	15.2215762167528	20.0441059965811	17.5030573169004	16.4227386845121	16.0285677214697	16.6355801633851	17.0991572324343	19.3141317011112	16.7811500889391	15.6268915394519	18.5167802185198
EEIFGPVQQIMK	2	sp|P00352|AL1A1_HUMAN	NA	16.7296076683359	15.6578092919788	15.282851222255	15.7302535202917	NA	NA	NA	15.9757956281769	NA	16.6686118191978	NA
EEIFGPVQQIM[Oxidation (M)]K	2	sp|P00352|AL1A1_HUMAN	NA	NA	NA	NA	NA	NA	NA	NA	NA	NA	14.0415415167964	NA
EEIQSSISGVTAAYNR	2	sp|P46940|IQGA1_HUMAN	14.0369051808112	NA	NA	NA	NA	NA	15.6348761821992	NA	NA	NA	NA	13.6638385804558
EEIVYLPC[Carbamidomethyl (C)]IYR	2	sp|Q13228|SBP1_HUMAN	NA	14.6942312319314	NA	NA	NA	NA	14.2496077655391	NA	14.5094693899149	13.8564937502458	15.8964841339892	14.1227887346788
EEKPVYILR	2	sp|P55285|CADH6_HUMAN	10.8316855427605	12.5453518159042	16.3492976048214	16.7349044846703	17.6276684612507	14.2706822020855	17.3156037151852	18.4608554260512	15.7913799392552	17.9125616595685	19.3699566827434	18.1321754915052
EENFLPWQR	2	sp|Q07075|AMPE_HUMAN	14.6561968895469	18.8213085790682	17.3017589793108	16.4196044088078	17.8023872311499	18.7559683654449	16.7276221170266	18.2575420200602	17.3511836902336	20.5814023374345	21.2914545228453	16.3973583338566
EESFGPVMIISR	2	sp|O75891|AL1L1_HUMAN	13.7127266084712	NA	13.2239355036462	NA	12.6712035984019	15.0919576792501	13.0137448963173	15.4119433112308	14.9634873110824	14.466728882944	15.0037479557262	15.7160587378428
EEVSGHLYSGSTGHQIGLR	3	sp|Q9H0X4|F234A_HUMAN	NA	NA	NA	NA	NA	NA	NA	NA	NA	NA	NA	14.5109921352838
EEYFDPSIVGWTVK	2	sp|P04114|APOB_HUMAN	NA	NA	NA	NA	NA	NA	15.556546084105	NA	NA	NA	NA	NA
EEYSNLKLPR	2	sp|O75882|ATRN_HUMAN	14.2226006728183	14.9435901211457	NA	NA	NA	16.2074460491798	NA	NA	NA	NA	NA	NA
EEYSNLKLPR	3	sp|O75882|ATRN_HUMAN	NA	13.5880024498106	NA	NA	NA	14.7234616643343	NA	NA	NA	NA	NA	NA
EFDPTITDASLSLPSRR	2	sp|Q05682|CALD1_HUMAN	16.0140554357694	13.5641088873768	NA	NA	NA	14.9328486877658	NA	NA	NA	NA	NA	NA
EFEFEAHRPFVK	3	sp|Q9NY72|SCN3B_HUMAN	NA	NA	NA	NA	NA	NA	NA	NA	NA	NA	NA	14.1869754470483
EFEPLLNWMK	2	sp|P14625|ENPL_HUMAN	NA	NA	12.8472431729145	12.6001686950213	12.8528098619164	11.7130991442739	13.4290137597779	13.6873963023761	13.064734900732	13.7155988792878	11.4414518904744	15.8143607085757
EFEPLLNWM[Oxidation (M)]K	2	sp|P14625|ENPL_HUMAN	15.8427415535985	NA	NA	NA	NA	NA	NA	NA	NA	NA	NA	NA
EFGTNWPVYMTK	2	sp|P32320|CDD_HUMAN	NA	NA	NA	NA	NA	NA	NA	NA	NA	13.3484991015561	14.04770863879	NA
EFHS[Phospho (STY)]HEFHS[Phospho (STY)]HEDMLVVDPK	3	sp|P10451|OSTP_HUMAN	16.8093798119855	16.1951467611693	19.3823797681551	16.5742216477084	15.6884448518086	15.69082855668	12.2745059589548	13.9543771357891	NA	18.6088711909329	16.1653609022924	20.8319180420408
EFHS[Phospho (STY)]HEFHS[Phospho (STY)]HEDMLVVDPK	4	sp|P10451|OSTP_HUMAN	14.9886056155724	14.0906194399517	17.2940218948084	13.3243229627916	13.0772400333154	16.1835469868799	NA	NA	NA	16.0061192294996	13.2621700593767	18.7532744634379
EFHS[Phospho (STY)]HEFHS[Phospho (STY)]HEDM[Oxidation (M)]LVVDPK	3	sp|P10451|OSTP_HUMAN	NA	NA	15.1558935197923	NA	NA	14.9686172357446	NA	NA	NA	15.0377971387761	13.9944097843416	17.1526145208201
EFHTTGLAWSK	2	sp|Q01518|CAP1_HUMAN	11.9386868055868	NA	NA	13.1782451508818	NA	14.0151302443015	16.0503997935169	NA	13.5064234023895	NA	NA	14.6804769718074
EFHTTGLAWSK	3	sp|Q01518|CAP1_HUMAN	NA	NA	12.3531147555035	12.1739322420684	NA	12.5919977931888	15.452778521096	12.4322768496083	12.9931638730282	10.9986220651815	NA	13.4447598807948
EFNAETFTFHADIC[Carbamidomethyl (C)]TLSEK	2	sp|P02768|ALBU_HUMAN	19.8433997300499	19.241790657494	18.8445609295312	20.2095493727245	21.959505030233	20.4232722020274	20.9178088202854	21.1775622562138	21.9386654062677	20.8172577390579	15.8130893862692	16.7658285659194
EFNAETFTFHADIC[Carbamidomethyl (C)]TLSEK	3	sp|P02768|ALBU_HUMAN	19.6402940881634	19.037018792619	19.82437572783	19.3007542738193	20.1048403261622	19.8329425271697	23.2986332720678	19.9207548582495	22.3892022380387	20.8756457477894	15.8169301903314	19.1270088285122
EFNAETFTFHADIC[Carbamidomethyl (C)]TLSEKER	3	sp|P02768|ALBU_HUMAN	16.2944764544942	15.4836507683291	NA	NA	NA	14.3049242354602	14.6173587399491	NA	NA	NA	NA	NA
EFNEDGALAVLQQFK	2	sp|O60506|HNRPQ_HUMAN	NA	11.0254878195213	13.505556719901	14.7987370177197	12.9709060198416	10.0643096436652	12.9337208706754	10.8768801535478	13.7563780009267	NA	NA	NA
EFPEMNLESVTPMTLTTLEGGNLEAK	3	sp|P31025|LCN1_HUMAN	17.4692094902404	16.5772473861039	16.9837678499504	16.0227734975699	15.4053487439439	NA	16.0873209974722	16.5215425642723	15.94961309572	15.1151462456791	15.2447195374269	15.500692343859
EFPEM[Oxidation (M)]NLESVTPMTLTTLEGGNLEAK	3	sp|P31025|LCN1_HUMAN	15.5188419963193	NA	15.590636255086	NA	NA	NA	NA	NA	14.9280605855957	NA	NA	NA
EFQLFSSPHGK	2	sp|P02787|TRFE_HUMAN	22.9524174493066	23.0452899992333	24.7587363380023	24.782909535565	23.8807042565432	23.3638560880723	23.4977266236218	21.0354932371323	23.1711130181916	21.4151703190271	20.4310771334405	20.559162336858
EFQLFSSPHGK	3	sp|P02787|TRFE_HUMAN	20.6295591121044	21.0121093309345	22.7916951287483	20.6264135804646	20.2898159548801	20.1881817260349	20.524927905889	19.173387443115	20.8695362424837	18.0358744375985	16.6272707295324	18.352761174601
EFSHIAFLTIK	2	sp|P10619|PPGB_HUMAN	15.2795323035647	17.7850757945452	16.9640555465802	16.259662522958	17.3493785664769	17.4636348273046	15.9475594510137	NA	16.23333394602	17.1868833500459	18.777730973638	17.0260261085135
EFSNMVTAK	2	sp|Q99574|NEUS_HUMAN	NA	NA	NA	15.4803301081271	NA	14.2982577157668	NA	14.3452013033685	NA	15.052300432273	14.4720343677838	16.8920539942768
EFSNM[Oxidation (M)]VTAK	2	sp|Q99574|NEUS_HUMAN	NA	NA	NA	NA	NA	12.1218732887655	NA	NA	NA	NA	NA	NA
EFTEAFLGC[Carbamidomethyl (C)]PAIHPR	2	sp|Q96PD5|PGRP2_HUMAN	13.7510436959581	14.1118014495888	16.9324807465514	16.7548221772859	18.1226973580379	15.7127582416382	19.3150804317246	19.0609776566709	20.4529559859525	19.2859018589155	17.7794008779046	15.1945304424364
EFTEAFLGC[Carbamidomethyl (C)]PAIHPR	3	sp|Q96PD5|PGRP2_HUMAN	NA	NA	NA	NA	17.1663887457334	14.7995145115385	18.4450040763595	18.4838255864741	19.6655485478228	18.0906801022316	NA	14.9019833177002
EFTGLEPIVSDVIR	2	sp|O43405|COCH_HUMAN	NA	NA	NA	NA	NA	NA	NA	NA	NA	NA	NA	12.4619276042838
EFTKLEEVLTNK	2	sp|P78417|GSTO1_HUMAN	NA	15.7380369413835	NA	NA	NA	12.8966375478648	NA	NA	11.9428382673217	NA	NA	NA
EFTKLEEVLTNKK	2	sp|P78417|GSTO1_HUMAN	NA	15.837164094932	NA	NA	NA	NA	NA	NA	NA	NA	NA	NA
EFTKLEEVLTNKK	3	sp|P78417|GSTO1_HUMAN	14.1857937952018	18.0134732639282	NA	NA	NA	14.4495514602197	NA	NA	NA	NA	NA	NA
EFTPPVQAAYQK	2	sp|P68871|HBB_HUMAN	20.4650291005655	28.9511405096085	19.8750178525712	17.7366605751054	22.4008515673963	20.3545388170851	24.5170418256378	17.0551032579236	20.1910013378456	17.7374425553272	17.3266756719729	18.196962320954
EFTPPVQ[Deamidation (NQ)]AAYQK	2	sp|P68871|HBB_HUMAN	NA	17.1881372980903	NA	NA	NA	NA	NA	NA	NA	NA	NA	NA
EFTPQMQAAYQK	2	sp|P02042|HBD_HUMAN	15.1731910896116	25.3744106400356	15.2580750912556	14.4979259990702	14.7960754886338	14.9025415003967	19.6929316713812	NA	14.7938364993347	NA	NA	NA
EFTPQMQAAYQK	3	sp|P02042|HBD_HUMAN	NA	15.9391440844078	NA	NA	NA	NA	NA	NA	NA	NA	NA	NA
EFTPQM[Oxidation (M)]QAAYQK	2	sp|P02042|HBD_HUMAN	NA	19.7734424630078	NA	NA	NA	NA	16.5686089526977	NA	NA	NA	NA	NA
EFTRPEEIIFLR	2	sp|P23142|FBLN1_HUMAN	16.6598733124998	14.3556425769036	15.7564319708805	14.7160409072123	NA	15.7047441650912	14.4467725894122	13.6351180862135	16.1033554429383	14.239195316814	NA	13.3969822540527
EFTRPEEIIFLR	3	sp|P23142|FBLN1_HUMAN	17.7728878531694	14.9572341029679	16.4789919354403	NA	15.0620835768824	16.4962488552651	15.3942779622737	14.8629160597775	16.6679146940928	NA	14.4448107673554	13.6121014451482
EFVGQLVAPLPLGTGALR	2	sp|Q6PCB0|VWA1_HUMAN	16.4231867410369	NA	16.7366224146537	15.0040122164362	14.7070525512209	17.5807567917185	NA	15.8972798768444	17.6306644384216	16.0789874436459	15.5563165958397	17.920271943272
EFVSTVMEQLK	2	sp|P11215|ITAM_HUMAN	NA	NA	NA	NA	NA	NA	16.7710403620048	NA	NA	NA	NA	NA
EGAAHAFAQYNLDQFTPVK	3	sp|P47755|CAZA2_HUMAN	NA	NA	13.157693420284	NA	NA	NA	NA	12.6188214112817	NA	NA	NA	NA
EGAAHAFAQYNMDQFTPVK	3	sp|P52907|CAZA1_HUMAN	NA	13.3693379388725	NA	13.5803653984468	12.8450564825733	15.3145811603141	14.3444647040162	NA	NA	12.1984878580635	NA	13.2533874511858
EGADMLMVKPGMPYLDIVR	3	sp|P13716|HEM2_HUMAN	NA	18.0261754903276	12.8271248722491	NA	NA	13.9695849302639	NA	NA	NA	NA	NA	NA
EGDALELTC[Carbamidomethyl (C)]EAIGKPQPVMVTWVR	3	sp|Q9BY67|CADM1_HUMAN	NA	NA	NA	NA	16.4559284600255	NA	NA	18.8386363781782	15.3306777253117	18.8228994452454	20.0369759403468	18.5344662423529
EGDLITLLVPEAR	2	sp|Q9UQB8|BAIP2_HUMAN	13.1113492888563	14.2873637091126	15.867900440916	15.1438563362923	15.0618394215729	16.2211429612135	15.1320185115158	15.6576570213522	16.2247219485396	14.3784761861183	14.6751414175929	17.1928696781683
EGDTLVLTC[Carbamidomethyl (C)]AVTGNPRPN[Deamidation (NQ)]QIR	2	sp|Q8NFZ8|CADM4_HUMAN	NA	NA	NA	NA	NA	NA	14.1992414611334	15.9923777642447	13.3703836925579	15.4677979993002	15.9578420535728	14.9603838655678
EGDTLVLTC[Carbamidomethyl (C)]AVTGNPRPN[Deamidation (NQ)]QIR	3	sp|Q8NFZ8|CADM4_HUMAN	NA	NA	NA	NA	13.6300656521393	NA	16.5119785280535	18.349673934836	15.5270972487711	17.6181917739925	18.2188235304273	17.2195229792745
EGFFLSDNQHTC[Carbamidomethyl (C)]IHR	2	sp|Q9NQ36|SCUB2_HUMAN	NA	NA	NA	NA	NA	NA	17.0783108246835	16.2642004610269	15.7197934715813	15.7402786938663	15.1956561312517	14.8872735607643
EGFFLSDNQHTC[Carbamidomethyl (C)]IHR	3	sp|Q9NQ36|SCUB2_HUMAN	NA	NA	NA	NA	NA	NA	16.9311755182187	16.1630369132642	15.2513347709236	16.3589408212128	15.4997876325907	14.3255853659767
EGFFTNGLTLGAK	2	sp|P35080|PROF2_HUMAN	12.7798565960615	13.6376354879777	14.5601687554049	13.9681363740803	11.4193097289097	14.429609810648	11.016109760857	11.4105368019006	14.5840388110952	NA	NA	12.6841903548444
EGFFTN[Deamidation (NQ)]GLTLGAK	2	sp|P35080|PROF2_HUMAN	17.2784887398054	16.3863449636141	17.7134124714137	16.7348955301076	14.7014613159278	16.1769033728218	NA	14.9009683485122	17.7585238154017	13.3375409791716	13.8583806208329	14.8852040809949
EGFGHLSPTGTTEFWLGNEK	2	sp|P02679|FIBG_HUMAN	19.7584662039609	22.4345832131409	19.055854751506	17.265113241858	16.6369928305273	19.3184134866291	21.1750860466889	16.9531979658974	19.9429582199405	15.6239849114197	14.9786288839825	15.4905098043243
EGFGHLSPTGTTEFWLGNEK	3	sp|P02679|FIBG_HUMAN	19.5259029046928	21.2196674332471	18.086693172627	16.5284503385947	16.1383631795181	18.1293792380798	20.3466039301063	16.2711664339974	18.9672733109781	15.1810404007836	14.5808309595594	NA
EGFINYLTR	2	sp|O43278|SPIT1_HUMAN	18.7854269481946	17.8725630868883	18.6851724298786	19.090337901376	17.9071335104186	19.3038760143611	18.13854321604	18.0784617061498	18.4919070862841	17.7525312229772	17.7935269046183	20.2018480891515
EGFWC[Carbamidomethyl (C)]LNR	2	sp|O75339|CILP1_HUMAN	NA	NA	NA	NA	NA	NA	NA	NA	14.8546088397216	NA	NA	13.5599227796338
EGGLGPLNIPLLADVTR	2	sp|P32119|PRDX2_HUMAN	16.4346875041987	25.467351524008	18.2937785819484	17.6716541336202	18.1181822179551	17.2545586382437	21.4295771536426	17.8274130600902	18.1937475235043	17.5185688916361	18.2633239354994	19.2233535198191
EGGLLTLAGAK	2	sp|P09417|DHPR_HUMAN	15.281114502085	15.4751464121255	15.3071391209986	13.9861471563992	14.1928840754813	15.4405105595288	13.4920979316615	14.0227649760735	15.4040002072861	13.4987815568135	14.5547230141244	15.8678940386292
EGGPSQIGDALGFAVR	2	sp|P04275|VWF_HUMAN	15.8604241140151	16.5528119212911	16.1796955823853	17.1319520260795	16.4804166589867	16.6135359748795	16.2694589948215	16.1447021473766	16.1037899441985	16.3438444144337	16.9089219078514	17.6219092232586
EGGSIPVTLTFQEATGK	2	sp|Q96KP4|CNDP2_HUMAN	16.9421870574251	16.3351731887131	17.7651220110349	16.9522517297597	16.5414747481422	17.7300825775631	16.2865368301067	16.9192499441014	17.5288436627058	16.4934810052417	17.5688711517114	17.6740499784982
EGGSYGFSLK	2	sp|Q5T2W1|NHRF3_HUMAN	16.0152439626645	14.8600255720201	15.1923687835325	14.0988983361172	14.7896251416558	17.7777726394875	NA	NA	14.8355990906822	12.3229631910152	13.7385048260846	14.0557325695745
EGIPALDNFLDKL	2	sp|P13639|EF2_HUMAN	13.9064460227091	NA	13.0969030536729	13.4138790508184	NA	13.7359024853302	13.9799081013808	NA	NA	NA	NA	13.7961292492814
EGKLDIVMHK	2	sp|Q6UX06|OLFM4_HUMAN	NA	NA	NA	NA	NA	14.2126243701482	NA	NA	NA	NA	NA	NA
EGLLLWC[Carbamidomethyl (C)]QR	2	sp|O43707|ACTN4_HUMAN	NA	NA	NA	11.7384332635705	13.9418343099549	NA	16.5284875821767	15.4961388220577	15.2157303072746	14.332698482278	15.2261607551602	14.5355598273542
EGLLYYNR	2	sp|Q12864|CAD17_HUMAN	16.4006218939325	16.6420512642951	15.9364886639437	15.5772971637536	15.5086628254661	15.6243866840269	NA	15.6205611550817	NA	NA	14.1086841374831	NA
EGLVHSFDFQGFNGDWTAR	3	sp|Q9UBD6|RHCG_HUMAN	16.6022839483951	12.8690031021553	14.6679515257209	15.6366337764582	15.125303944572	16.1599188573384	14.4971746617947	13.7160866600203	14.0309635473322	14.438887420523	15.3465159018578	17.3015844882819
EGLVHSFDFQGFN[Deamidation (NQ)]GDWTAR	3	sp|Q9UBD6|RHCG_HUMAN	16.2901347880647	13.3444190942994	16.284920738524	16.7902005162049	17.3052926817861	16.7459905044247	15.6627535682983	16.3767145424013	15.8680230342554	16.4336698575425	17.7609346921314	18.8625696017146
EGMLQHWELGQALR	2	sp|P11117|PPAL_HUMAN	13.4629898715481	17.0901628758563	15.7320108564667	15.4936538522162	15.1825982001453	16.0348711683126	16.6252747293329	17.4626153238405	15.9598476210861	18.0598716062192	NA	18.9364654605666
EGMLQHWELGQALR	3	sp|P11117|PPAL_HUMAN	13.9912822072395	16.9943603499578	15.7016290829537	15.1062424260663	14.8631879833365	16.0956185375637	16.7201853644518	17.6148303010696	16.1368256482981	17.8481390526779	17.9880245042801	18.7849196181856
EGM[Oxidation (M)]LQHWELGQALR	2	sp|P11117|PPAL_HUMAN	NA	NA	NA	NA	NA	NA	13.7905960150231	13.5081763425524	NA	13.3602519338966	16.8378028239489	16.7516869163427
EGM[Oxidation (M)]LQHWELGQALR	3	sp|P11117|PPAL_HUMAN	NA	NA	NA	NA	NA	12.2405945759572	13.9996528865365	14.0148941581562	NA	13.8634381103379	17.498221351246	17.3637396725834
EGNDLYHEMIESGVINLK	3	sp|P06576|ATPB_HUMAN	NA	NA	NA	NA	NA	NA	12.2379394464897	NA	NA	NA	NA	NA
EGPVLILGR	2	sp|P19021|AMD_HUMAN	17.0329801666924	NA	17.4377617245982	18.0532077743486	17.1081565482639	17.3150622457224	15.0092995229166	NA	17.635260301897	NA	15.1098127212086	17.3508131924568
EGPWGDYPLVPGNK	2	sp|Q8NHP8|PLBL2_HUMAN	NA	16.6383836351543	18.1834483990655	NA	17.5887674195029	16.7503153578302	NA	17.1245713892903	NA	17.7665406360248	17.5861792511441	NA
EGPYDVVVLPGGNLGAQNLSESAAVK	3	sp|Q99497|PARK7_HUMAN	17.5599499098588	18.8259559020838	16.9541645923501	16.1739731802428	15.1695050424641	16.2090709296982	16.6752061118109	14.8292928643186	15.9348332383976	14.1876377617065	14.7017666990347	16.4501841914899
EGPYIGHVMEGSPTGTTVMR	3	sp|P55290|CAD13_HUMAN	NA	NA	NA	NA	NA	11.7537007428661	14.962741911248	NA	NA	13.4847004935203	13.8408734646574	15.6548377010813
EGPYIGHVM[Oxidation (M)]EGSPTGTTVM[Oxidation (M)]R	3	sp|P55290|CAD13_HUMAN	NA	NA	NA	NA	NA	NA	NA	12.422496171829	NA	NA	NA	NA
EGQNANMENLYTALQSIDR	2	sp|P16157|ANK1_HUMAN	NA	NA	NA	14.4616526239545	NA	NA	NA	NA	13.546417041223	NA	NA	NA
EGQYFGC[Carbamidomethyl (C)]SFDLTK	2	sp|P78552|I13R1_HUMAN	NA	NA	NA	NA	13.9172721613761	NA	14.404198291961	15.8216625294268	15.0319485189581	15.7380241402756	16.7897636120268	13.8784892854342
EGSC[Carbamidomethyl (C)]PQVNINFPQLGLC[Carbamidomethyl (C)]R	2	sp|Q14508|WFDC2_HUMAN	NA	NA	NA	NA	NA	NA	NA	13.132757297746	13.5464504013585	14.1229463695712	NA	NA
EGSC[Carbamidomethyl (C)]PQVNIN[Deamidation (NQ)]FPQLGLC[Carbamidomethyl (C)]R	2	sp|Q14508|WFDC2_HUMAN	NA	NA	NA	NA	21.6826230308444	13.7674127929157	NA	13.6740562577013	12.9979362490323	12.8838726885143	12.2914369549526	15.6668882530839
EGSC[Carbamidomethyl (C)]PQVN[Deamidation (NQ)]INFPQLGLC[Carbamidomethyl (C)]R	2	sp|Q14508|WFDC2_HUMAN	NA	15.4921421146725	16.9085341595743	16.9083469090907	21.9096433948699	12.520441746659	22.9830455917751	24.4829916827333	23.773282907833	24.2464309463278	23.5424434120582	21.4527392773548
EGSIWNHQPC[Carbamidomethyl (C)]FLK	2	sp|Q12907|LMAN2_HUMAN	NA	13.3652419605512	17.3220182073855	18.1784837049709	19.8007912089451	15.6353858651975	20.1839513715478	21.380193027329	19.7413614901387	21.2109773745763	21.9486210832144	19.6712892777262
EGSIWNHQPC[Carbamidomethyl (C)]FLK	3	sp|Q12907|LMAN2_HUMAN	13.044379623794	NA	17.070667039456	18.003512762768	19.2138915579228	15.5810379636225	19.7374164371644	20.8776304287337	19.4146338481497	20.7128661189597	21.5372015676095	19.4239462051282
EGSIWN[Deamidation (NQ)]HQPC[Carbamidomethyl (C)]FLK	2	sp|Q12907|LMAN2_HUMAN	NA	NA	17.2275686937466	18.0827185722782	19.7033484882828	15.4644611740148	19.9768620508313	18.2150999801158	19.638679697272	18.1028649990809	18.6477418204482	19.5319203111335
EGSIWN[Deamidation (NQ)]HQPC[Carbamidomethyl (C)]FLK	3	sp|Q12907|LMAN2_HUMAN	14.5865667696594	NA	15.936971970032	16.8008277532034	14.2478110966399	14.4661418973225	15.4934795618335	16.1743991148963	14.8789139076151	15.8501297170448	16.757231488464	13.3341424887054
EGSLPLQYEWQK	2	sp|P78310|CXAR_HUMAN	NA	NA	NA	15.1003637191157	15.3460552175681	14.8192678800045	NA	15.0862393237875	NA	14.2242725469542	NA	NA
EGSVSIVGAVSPPGGDFSDPVTSATLGIVQVFWGLDK	3	sp|P38606|VATA_HUMAN	NA	NA	11.0249105440105	NA	NA	NA	11.0283771587119	NA	NA	NA	NA	NA
EGTC[Carbamidomethyl (C)]PEAPTDEC[Carbamidomethyl (C)]KPVK	3	sp|P02787|TRFE_HUMAN	NA	NA	NA	14.2829558801235	18.857928476468	NA	20.5978209266198	20.2851891517627	21.3374320983755	22.4854466204533	21.1183125427938	14.4933991004859
EGTIQVQGQALFFR	2	sp|Q96IU4|ABHEB_HUMAN	19.5280161287862	17.6384305264433	18.0045244509959	18.3613914417759	17.0512789799753	19.7574288653422	17.4171425616707	13.6830551721137	15.7473743396667	15.8416135053617	15.5132625848639	15.7106365228282
EGTLITDHPNIQNHC[Carbamidomethyl (C)]HYR	3	sp|Q13443|ADAM9_HUMAN	NA	NA	NA	NA	NA	NA	14.3033643908679	14.0103154142488	14.5682784283001	NA	NA	14.1848006853689
EGVAAPLQYR	2	sp|Q8IYS5|OSCAR_HUMAN	16.9437991209305	NA	17.5225824599198	18.222019437109	18.9833679274721	17.9664311081938	19.4275107093636	20.36116138693	17.7535401447342	19.3828862905704	20.3848755343938	21.7421508970381
EGVHGGLINKK	2	sp|P07737|PROF1_HUMAN	13.3984539951465	NA	NA	NA	NA	18.7043851910399	NA	NA	NA	NA	NA	NA
EGVLGLVHEFK	2	sp|Q7Z7D3|VTCN1_HUMAN	NA	NA	NA	NA	13.3658275173536	NA	NA	NA	NA	NA	13.8032154300472	16.2311429218348
EGVLGLVHEFK	3	sp|Q7Z7D3|VTCN1_HUMAN	NA	NA	NA	NA	NA	NA	10.4645223913743	11.7298453285408	10.7923589355571	11.0940000758595	NA	14.2924018846658
EGVYTVFAPTNEAFR	2	sp|Q15582|BGH3_HUMAN	16.9135101504706	14.6678111681426	15.04535778169	NA	15.5127611239898	15.6666603290068	15.5964419237504	NA	15.3470942004681	14.5958619864537	15.0123028833189	14.5559429306483
EGWIHTVC[Carbamidomethyl (C)]IN[Deamidation (NQ)]GR	2	sp|P08603|CFAH_HUMAN	NA	NA	NA	NA	NA	NA	14.721587668469	13.3684193018308	NA	NA	12.8773583907006	NA
EGYQGDGLTC[Carbamidomethyl (C)]VYIPK	2	sp|Q6UXI9|NPNT_HUMAN	NA	NA	NA	NA	NA	NA	NA	13.0377686695357	NA	NA	NA	NA
EGYVLTAVEGTIGDFK	2	sp|P69849|NOMO3_HUMAN;sp|Q15155|NOMO1_HUMAN;sp|Q5JPE7|NOMO2_HUMAN	NA	NA	NA	NA	NA	NA	NA	NA	NA	NA	NA	14.571538137569
EGYYGYTGAFR	2	sp|P02787|TRFE_HUMAN	24.459630391166	24.7721251583531	26.285132646815	26.2033790523692	25.9726018006018	25.4097961187276	25.5120749729268	24.3677004834235	26.0616213908681	25.9079908244403	24.9183876798384	23.6242391450513
EHALLAYTLGVK	2	sp|P68104|EF1A1_HUMAN;sp|Q5VTE0|EF1A3_HUMAN	15.580593015979	12.6045047749168	15.2924450465063	15.3452303090857	NA	16.4906732345621	NA	NA	NA	NA	NA	13.4061919687875
EHAVEGDC[Carbamidomethyl (C)]DFQLLK	3	sp|P02765|FETUA_HUMAN	16.6887470342219	16.3571717465888	19.601032918802	19.4806737578207	19.6377206418645	16.8282660569026	21.5988154827627	20.3249891563541	22.5628171093177	19.2625459243829	19.2637686930799	18.178938836567
EHNLQVLGLVK	3	sp|Q92859|NEO1_HUMAN	11.2467460480241	12.1166734500864	12.650408726116	12.2539789903927	12.9799885336343	12.6322982134828	13.3786319313834	14.7355181864833	13.0908050998361	12.8889379594213	14.5083793688839	15.3708202710269
EHQETIVPVTYQLSELNQGR	2	sp|P54793|ARSF_HUMAN	NA	NA	NA	NA	NA	13.7405317841867	14.4900861952199	15.2252193828406	14.9068918691299	13.9166174872919	15.1829272020103	16.2554175355706
EHQETIVPVTYQLSELNQGR	3	sp|P54793|ARSF_HUMAN	NA	NA	NA	NA	NA	14.0509556248889	13.261214172484	14.8335146877659	14.0238606692159	NA	14.8289489666056	16.0151078862638
EHQISPGDFPSLR	2	sp|Q9H4M9|EHD1_HUMAN	NA	NA	14.4539912496477	13.5047079728092	12.6949018587554	14.1399716913972	13.9688623602823	14.2196669327347	12.9961772667407	14.0559884815661	14.0754453651908	15.3958844467057
EHSSLAFWK	2	sp|P02749|APOH_HUMAN	17.1608481540271	18.0909963432683	17.6973129790023	18.2559162150212	17.8877904069931	18.5058633405551	18.9226181425386	16.4914747317161	17.7460479441641	15.4395831417729	15.9248775938123	18.4295041140111
EHVAHLLFLR	2	sp|P19652|A1AG2_HUMAN	23.9079265230353	24.7885926841122	25.0636945341238	25.44023043046	NA	NA	22.3625860938127	23.1028782930992	24.2460064626973	22.3733815185968	NA	NA
EHVAHLLFLR	3	sp|P19652|A1AG2_HUMAN	24.8482835649522	25.3468723267393	25.6486205256745	23.8278165325963	15.8763169546373	14.459437036932	23.0678266151702	24.1000618372424	24.9187291068657	22.0415412304872	14.2522692362113	NA
EIDESLIFYKK	2	sp|Q13421|MSLN_HUMAN	15.6338436936487	14.4729218597952	NA	NA	NA	14.8527029824066	NA	NA	NA	NA	NA	NA
EIETYHNLLEGGQEDFESSGAGK	3	sp|P35527|K1C9_HUMAN	13.1955971418401	NA	15.9526189985339	12.287057089928	NA	NA	16.604333543081	17.5323865054922	NA	17.0450494699372	15.2674543718058	13.9687781973934
EIFLSQPILLELEAPLK	2	sp|P62136|PP1A_HUMAN	NA	NA	12.6103393730252	12.3203074512922	NA	NA	14.4600114567682	13.8474292409915	12.6461375429968	12.9167576196615	NA	15.6356901231997
EIGELYLPK	2	sp|P01011|AACT_HUMAN	23.6821570646443	22.2131508931733	23.4568752557464	22.9046030541009	22.9007988120307	24.7242866907928	19.7425602392988	20.8893226938543	23.6809245265797	22.443570854881	21.9209846349471	20.5019411764452
EIGILTTNK	2	sp|Q8IZP0|ABI1_HUMAN	NA	NA	NA	NA	NA	NA	NA	NA	NA	NA	NA	13.5410330314678
EIIDLVLDR	2	sp|P68363|TBA1B_HUMAN	16.5975343169072	15.6728938973792	16.9322540582287	16.2329771189974	15.9098364567147	16.6904585527625	16.3515648079201	16.9344847140339	16.8770205287445	15.9096853011148	15.4005018411663	16.7303331140667
EIINVGHSFHVNFEDNDNR	3	sp|P00915|CAH1_HUMAN	24.3243548258564	22.4901895621996	22.6186378844265	23.2040403951835	20.6678993566128	22.9432948858635	17.7645743214337	18.0130613435084	21.9409156950373	19.3427828300675	17.5338120112711	14.4690474597353
EIISFGSGYGGNSLLGK	2	sp|P35558|PCKGC_HUMAN	NA	NA	13.4808864004638	NA	NA	15.9233232377658	NA	13.9207898090943	13.5019818023182	NA	13.7186544348336	15.8484313557291
EILNINQK	2	sp|P06681|CO2_HUMAN	NA	13.2000599117947	14.0321353144545	13.0923709120704	12.8829374417911	14.7129291405911	15.2401800344874	NA	14.8817476747833	NA	NA	12.6015351380248
EILSVDC[Carbamidomethyl (C)]STNNPSQAK	2	sp|P10909|CLUS_HUMAN	14.4180484543684	NA	16.2205490135143	16.1230477675845	19.2473724359283	14.5148985217127	21.898600734481	20.9176536208521	21.0992652738518	20.6923886468004	20.8728163654343	18.8906954163769
EILVGDVGQTVDDPYATFVK	2	sp|P23528|COF1_HUMAN	NA	13.2492223788014	16.7843341870795	16.2748523846148	16.5483889286715	NA	18.5255218325017	18.0907346948348	16.9600929330167	16.8492728353661	17.2904199853179	18.9876745685881
EIMENYNIALR	2	sp|P08603|CFAH_HUMAN	18.4083138947321	20.295290462782	17.6488099077596	16.6837344607759	18.6078214388977	19.3451128296821	20.1666560493015	19.1975953430189	18.8576227185022	17.7094746253103	17.3092288685614	19.4519498414032
EIM[Oxidation (M)]ENYNIALR	2	sp|P08603|CFAH_HUMAN	NA	NA	NA	NA	11.078096266332	NA	13.2587267355719	12.1172759902504	NA	NA	11.9529996999362	12.9575690942886
EINLAPDSSSVVVSGLMVATK	2	sp|P02751|FINC_HUMAN	16.5856951139201	17.9540365871093	18.4834803481711	19.1148623535029	18.1108025184482	17.2293355498608	19.8432911933595	20.3227526144867	19.0551248066119	18.9844034648972	17.8043920190549	21.1513626587509
EINLAPDSSSVVVSGLMVATK	3	sp|P02751|FINC_HUMAN	NA	15.5023624908198	15.9572357925857	15.4909816123342	14.6045883509431	14.2948974213148	16.7410977226369	17.7272512114027	16.3907187533771	15.519215718912	14.4137321955358	18.5823822721413
EINLAPDSSSVVVSGLM[Oxidation (M)]VATK	2	sp|P02751|FINC_HUMAN	14.0446127216545	14.9755188150251	15.9403373333203	15.85038955673	14.9512947792182	14.3075297561758	19.3354042582875	17.7011489044607	16.9621947351757	16.538045061386	15.9030475601213	18.0679662713261
EINLAPDSSSVVVSGLM[Oxidation (M)]VATK	3	sp|P02751|FINC_HUMAN	NA	NA	12.782779023084	11.4954432243605	NA	NA	15.9142287127511	15.0846764068343	14.2071911358536	12.2161015899003	11.8150231804412	15.3800686864875
EIPAWVPFDPAAQITK	2	sp|P25311|ZA2G_HUMAN	27.0645399290968	27.3493323321972	27.7145902549708	28.9133998503646	29.0720228384808	27.7996452147649	27.1401871783314	28.6519492290391	27.8682479025141	29.0194312273704	27.8887438367813	26.0868129599457
EIPAWVPFDPAAQITK	3	sp|P25311|ZA2G_HUMAN	19.6842782610959	22.1533176163836	22.8139519801584	20.97543759629	20.6460855110038	21.3506110580126	20.5119981757034	23.6887034966113	22.8223143884134	21.1566012052436	20.5362656084513	20.8370683060318
EIPAWVPFDPAAQ[Deamidation (NQ)]ITK	2	sp|P25311|ZA2G_HUMAN	15.3582256742766	15.2151719725654	16.3923980522123	18.00351636773	NA	17.1807917180084	14.745099057181	17.6409235846906	15.7334898947422	17.8300472690878	15.8998955393097	14.7547094918033
EIPVLVTQISSTNHPVK	2	sp|Q6UX71|PXDC2_HUMAN	NA	14.3497490834161	NA	NA	15.0074602513753	NA	15.142836122944	15.9687893986654	NA	16.1475314022557	17.2530216503745	17.8924992626471
EIPVLVTQISSTNHPVK	3	sp|Q6UX71|PXDC2_HUMAN	NA	NA	NA	NA	NA	NA	NA	15.0177124837751	NA	13.8517961045113	14.9332510728844	17.191012267643
EIQC[Carbamidomethyl (C)]SGYTLPTK	2	sp|O75339|CILP1_HUMAN	NA	NA	NA	NA	NA	NA	14.5007655402486	16.5961480977045	13.8187982303702	NA	NA	NA
EITALAPSTMK	2	sp|P60709|ACTB_HUMAN	20.4414784446799	20.1962234782304	20.4869128267672	19.0833349070176	20.2817886934447	21.5904595480312	21.5383955977842	20.7865959353882	20.8836531891224	19.9760901421622	20.2702472901953	21.1951688983857
EITALAPSTM[Oxidation (M)]K	2	sp|P60709|ACTB_HUMAN	16.0860993755133	15.0423449934435	16.084153856267	15.2053932122914	16.4764133152943	17.2109520909395	18.7351060146377	16.6296797087854	17.7969990392602	16.3449290996188	18.6726900724124	18.0438857132575
EIVDSYLPVILDIIK	2	sp|P07602|SAP_HUMAN	15.2942393418073	17.0328454735782	19.0957364306097	18.8608349527717	22.3574650834335	16.6069757533787	20.7949187963193	24.3020426669358	21.8119737836865	23.8319292340218	25.2272267557764	22.078320661853
EIYC[Carbamidomethyl (C)]PAPPQIDNGIIQGER	2	sp|P08174|DAF_HUMAN	12.1177019777274	13.9610785549386	14.6848094571914	16.2928891006506	18.9226339062832	13.4713754568897	21.35821692316	23.1285894675543	19.648141022361	22.6187089313873	23.4468272786694	18.3791189853983
EIYC[Carbamidomethyl (C)]PAPPQIDNGIIQGER	3	sp|P08174|DAF_HUMAN	NA	NA	NA	NA	13.9643315287033	NA	14.4978513991382	18.21445569444	15.2411168151824	15.5428706828169	16.0173040939304	13.814395711287
EIYC[Carbamidomethyl (C)]PAPPQIDN[Deamidation (NQ)]GIIQGER	2	sp|P08174|DAF_HUMAN	NA	NA	13.4308512282703	15.0488466862786	16.9513941995865	NA	19.6335541832626	22.190504383025	18.4640984238494	21.7620339793661	23.4263462094764	16.8162438178837
EKEDQVLSYINGVTTSK	3	sp|Q96AP7|ESAM_HUMAN	NA	NA	13.5320475215139	13.4488673576182	13.6818863276157	NA	12.9112801886041	NA	13.7872554702587	NA	NA	13.0100422311287
EKEDQVLSYIN[Deamidation (NQ)]GVTTSK	2	sp|Q96AP7|ESAM_HUMAN	NA	NA	16.5553053510859	16.9461271256094	16.362282915729	NA	15.1685591915699	15.7734983785807	17.1106382008091	14.8130632738033	15.0855535237173	15.8116552494236
EKFEEMIQQIK	2	sp|P48643|TCPE_HUMAN	NA	NA	NA	NA	NA	14.5929809541252	NA	NA	NA	NA	12.2374491100507	NA
EKGEIQNILQK	2	sp|P03952|KLKB1_HUMAN	NA	14.1557894494936	NA	NA	NA	NA	13.3291317074721	NA	NA	NA	NA	NA
EKYLTWASR	2	sp|P0DOX2|IGA2_HUMAN	18.6250025357813	17.8646190091317	14.5858935343724	NA	NA	20.3977149452947	NA	NA	NA	NA	NA	NA
ELAILLGMLDPAEKDEK	3	sp|P30041|PRDX6_HUMAN	15.8815659399384	16.6438747726815	15.4417012840111	14.3188947838597	12.7287484720364	14.9759304750741	15.107619803316	14.9065135807436	15.3622345777457	14.0821289588131	13.8602101495817	15.8692333202867
ELAKVEEEIQTLSQVLAAK	3	sp|P55327|TPD52_HUMAN	NA	NA	NA	NA	NA	12.2693986931965	NA	NA	NA	NA	NA	NA
ELAPGLHLR	2	sp|Q9GZM7|TINAL_HUMAN	15.007405180463	NA	14.7638191172451	14.4266032197495	NA	15.284794532909	NA	15.366981652617	15.0105484619328	13.8338607479852	14.4293261368815	15.6558193234094
ELAVALAQK	2	sp|Q13421|MSLN_HUMAN	17.0401572610854	13.3178173917203	17.099640753773	15.9757817825912	13.5068484350902	14.7495056078116	12.1839038698453	NA	15.4091972361093	12.258727704745	NA	11.6394320595084
ELC[Carbamidomethyl (C)]QGLGQPGSVLR	2	sp|P13489|RINI_HUMAN	NA	NA	NA	NA	NA	NA	NA	NA	14.7390679323025	NA	14.8961873480301	14.2353567215023
ELDGLWSFR	2	sp|P08236|BGLR_HUMAN	15.1528651496428	17.4174177400549	17.1841271392118	16.7100910154109	17.0867688231659	18.0983984505549	18.8634820717134	17.4719799023529	17.8183131736726	17.8970845659845	17.8870025122595	20.2745346557683
ELDLNSVLLK	2	sp|O00584|RNT2_HUMAN	19.106467008485	19.4436267280077	18.9774695025276	19.3526519343692	18.4436364869535	19.6377551654695	19.7234655428313	19.896432029057	19.6312937085725	19.9641280074154	20.3683355863961	19.5015570800041
ELESQISELQEDLESER	2	sp|P35579|MYH9_HUMAN	16.8972672585974	NA	15.718107002878	16.2390733692966	NA	NA	18.8265208585052	15.3274499291883	15.7172489424272	NA	14.656099779078	15.9702976960541
ELGC[Carbamidomethyl (C)]GAASGTPSGILYEPPAEK	2	sp|O43866|CD5L_HUMAN	NA	NA	NA	14.1502058099317	16.5459797607908	NA	17.9890628652406	21.3034725726577	17.2373521892737	20.2711302703663	22.4914688717155	17.0338394564817
ELGDHVTNLRK	3	sp|P02794|FRIH_HUMAN	NA	13.6443070957705	NA	NA	NA	12.402601022486	NA	NA	NA	NA	NA	NA
ELGDVLFQMAEVHR	3	sp|Q9UQB8|BAIP2_HUMAN	13.0526127371472	12.9294626040283	14.4338130099004	13.3418749874458	13.3697676282255	14.770291993271	13.3210178126361	14.1036852547685	14.8288907254167	12.2156982274785	12.8491663598297	15.4522206081567
ELGIWEPLAVK	2	sp|P49368|TCPG_HUMAN	NA	12.8766149916633	13.0190384662079	13.0272211408159	NA	12.6894543320616	13.1058263032126	13.3256720888464	13.3600465442857	12.4443305905295	12.8952533118013	13.7805025026563
ELGVGIALR	2	sp|Q01469|FABP5_HUMAN	19.9347835387733	18.7769360905251	16.9257833362361	18.1289829921088	17.2610467996969	17.2446981896655	20.1698705091222	15.3691280655648	15.9989904053328	NA	NA	14.9485051006772
ELHINLIPNK	2	sp|P07900|HS90A_HUMAN	NA	NA	NA	13.7366295200995	NA	NA	NA	NA	NA	NA	13.2649339456588	15.0813822931846
ELHLDNNKLTR	3	sp|P07585|PGS2_HUMAN	13.1573279313223	NA	NA	NA	NA	NA	NA	NA	NA	NA	NA	NA
ELIAYSQYPR	2	sp|P22304|IDS_HUMAN	NA	NA	NA	NA	NA	NA	NA	NA	NA	NA	NA	16.2001561286361
ELIDKYQLK	2	sp|Q02487|DSC2_HUMAN	14.4615928333002	15.0019568481495	NA	14.1211825701913	NA	16.4835182641174	NA	NA	13.2820985785772	NA	9.32294370298866	NA
ELISNASDALDKIR	2	sp|P08238|HS90B_HUMAN	NA	NA	NA	NA	NA	14.6078380161342	NA	NA	NA	NA	NA	NA
ELKELIQK	2	sp|P06703|S10A6_HUMAN	NA	13.1687739881561	NA	NA	NA	12.9804226029008	NA	NA	NA	NA	NA	NA
ELLALIQLER	2	sp|Q16610|ECM1_HUMAN	16.7154451830304	14.6825399890647	13.4843340373925	12.5476660435409	14.0448432893694	15.3934161744987	17.3075360284402	13.5122251380058	14.8039340906133	12.1694340061426	12.9722953056282	18.4728544426831
ELLLPGNNR	2	sp|P05362|ICAM1_HUMAN	NA	NA	14.9121682036472	NA	16.7870079644366	13.9887988884932	15.7284055927937	16.0584963762408	NA	16.9477866014845	18.149590846239	17.6254564155424
ELLQTELSGFLDAQK	2	sp|P23297|S10A1_HUMAN	NA	13.4680948724382	15.6309102319381	15.530560822174	NA	NA	16.3477044573294	15.4401566499759	15.9465219204597	15.0803762903348	15.1081775318671	15.5198409893444
ELLREETGAALKPR	3	sp|P39060|COIA1_HUMAN	16.2839616262316	15.1357990374015	NA	12.115998359215	NA	14.3769169581537	NA	NA	NA	NA	NA	13.0252778294604
ELMNLTGTIPVPYR	2	sp|Q99816|TS101_HUMAN	15.1419994076483	14.8316377065017	15.7341159133437	16.2464238017168	NA	15.8068716210578	15.0449037446688	15.3359384014806	NA	15.3014269499565	15.6728247386662	17.1522960558119
ELMQTPNFR	2	sp|P21695|GPDA_HUMAN	16.5508870033031	NA	NA	NA	NA	16.7234174332146	NA	NA	NA	NA	NA	NA
ELMVPGTR	2	sp|P22105|TENX_HUMAN	17.0062404026966	15.4291160845015	16.7441010980251	16.8132653219479	14.1359003578152	16.433703009873	14.1350413635534	15.9761036069051	16.0107329461742	15.8609960266226	14.6176976295322	16.7110074267895
ELNQAGQETLVTGWGYHSSR	3	sp|P04070|PROC_HUMAN	NA	14.8135342571218	13.5752292148916	NA	NA	14.0958575835711	NA	NA	NA	NA	NA	NA
ELNQLLGPK	2	sp|Q96HD9|ACY3_HUMAN	13.5720126467418	NA	NA	NA	13.7100559015484	13.929008046589	13.044597694139	NA	14.0466241463317	13.6397818221815	14.6002990981167	14.7259725262408
ELNVMFIETSAK	2	sp|P20340|RAB6A_HUMAN	NA	13.8524242916743	NA	NA	NA	NA	13.8680833442276	NA	NA	NA	NA	NA
ELPAAVAPAGPASLAR	2	sp|O95336|6PGL_HUMAN	21.0048027121729	19.3896690179296	19.8482130930872	20.2064876784677	20.4072015615682	20.2860570467044	19.8065753790066	20.7541759497856	20.8057878948689	20.6422247247051	20.3708847845137	20.1081482577979
ELPGFLQSGK	2	sp|P25815|S100P_HUMAN	17.1696706374722	19.144938821273	18.1848705728851	17.3463098326277	16.248040309472	18.1616742482677	21.0547741074327	18.3961183612414	18.3606778568024	NA	NA	NA
ELPQSIVYK	1	sp|Q12805|FBLN3_HUMAN	18.1581725958516	17.6612503065865	20.1954780173927	17.9445977067858	16.1350212011157	18.5434407953151	16.7856907738695	18.3180635184759	20.2215768432508	15.7038268860959	16.3956135223862	18.0973626762993
ELPQSIVYK	2	sp|Q12805|FBLN3_HUMAN	18.7884094853857	19.3088585036719	21.5649059992413	20.2738323476552	18.8923519303711	21.1473985436095	18.6920438027813	19.3352517055177	21.224071578849	19.1365040777363	18.1104237218535	19.3419204820095
ELPSFLGK	1	sp|P26447|S10A4_HUMAN	15.120635347068	19.620075484147	13.4624844232209	NA	13.0945636811326	14.1667613414046	18.5540700377976	NA	14.1259134920486	NA	NA	15.5276688911528
ELQC[Carbamidomethyl (C)]PVGVPC[Carbamidomethyl (C)]QQTPR	2	sp|Q9UM47|NOTC3_HUMAN	NA	NA	NA	NA	NA	NA	NA	NA	NA	NA	11.9175393586659	NA
ELQETNAALQDVR	2	sp|P49747|COMP_HUMAN	16.9442561369115	15.3675338678317	18.1231534908209	17.0180347895817	16.1448972756241	16.4638805269603	18.3910608560434	21.341668736251	19.8971379974187	18.340019808973	18.238011252708	21.1519008913983
ELQNLIQELQQAR	2	sp|P05937|CALB1_HUMAN	NA	14.6631562790126	18.7104999937428	19.1427558572952	19.6182264414326	16.0365116599212	17.0462189630435	17.7024548086706	19.4124708594228	18.0622449277725	16.9552043390138	20.2397016306369
ELQNLIQELQQAR	3	sp|P05937|CALB1_HUMAN	NA	NA	13.3936684461602	NA	NA	NA	NA	12.4805088774092	14.3057449207578	NA	NA	14.9694537489031
ELQNTVANLHVR	2	sp|O15127|SCAM2_HUMAN	NA	NA	NA	NA	NA	10.5607338741674	NA	NA	NA	NA	NA	12.5116820990093
ELQTLHNLR	2	sp|P33176|KINH_HUMAN	NA	NA	12.6222404626417	12.4819454136591	NA	NA	NA	NA	NA	NA	NA	NA
ELQVYISPK	1	sp|P19320|VCAM1_HUMAN	16.8504899347737	18.4463798895665	17.2315221192923	17.5602384987695	18.224572954715	17.538999248658	18.1509673460738	18.7595139405224	16.5198417322465	17.8611551491046	19.4364222200288	16.5787624751414
ELQVYISPK	2	sp|P19320|VCAM1_HUMAN	17.3610897175475	18.6858897616154	17.5764685822019	17.8340264301073	18.7499785241463	18.0019141593873	18.3261764148342	18.796023894928	16.7316797491623	18.2100006716565	19.6238737785871	17.017109387045
ELRPWC[Carbamidomethyl (C)]FTTDPNK	2	sp|P00747|PLMN_HUMAN	NA	NA	NA	NA	NA	NA	NA	NA	15.8237588895789	NA	NA	NA
ELSDDC[Carbamidomethyl (C)]FQQWGVRPR	3	sp|P42785|PCP_HUMAN	11.9264928189685	NA	13.6903386656426	NA	13.7727450288732	14.0611521102152	13.6964988614747	15.9321660243681	14.9780174384529	16.5823565778964	17.4503900292442	13.515398321092
ELSEALGQIFDSQR	2	sp|Q08380|LG3BP_HUMAN	20.5724704435232	20.7254178222326	20.7949442256004	21.3617354070014	20.9876183832319	22.0199716333791	21.5221720840848	22.4377495875282	21.8200416895986	21.9525928569638	22.6935309140276	23.2697756049601
ELSEALGQIFDSQR	3	sp|Q08380|LG3BP_HUMAN	12.7632812598251	15.421054144569	15.3317928339188	13.5409480507503	13.0059992156287	15.4262140075127	14.8172086846085	17.2345751266674	16.7361193095814	13.7797789376324	15.9504849962865	18.0490938625189
ELSEALGQIFDSQ[Deamidation (NQ)]R	2	sp|Q08380|LG3BP_HUMAN	19.4142637802627	19.5827465278858	NA	20.2137216946345	19.8619640556317	20.905932236598	NA	NA	20.7333368953068	20.8273947497153	NA	22.1489305896969
ELSEIAQSIVANGK	2	sp|P05062|ALDOB_HUMAN	16.2017943795182	17.8280435064379	17.7090235566377	16.3022139255376	17.2180303570695	18.420358141661	16.9266551661533	17.1565595052499	17.6569882075006	16.6404181039171	17.3010448790413	19.0249707321258
ELSEIAQSIVAN[Deamidation (NQ)]GK	2	sp|P05062|ALDOB_HUMAN	18.4543034446363	17.8027173480389	18.2816190484119	16.9369196853716	17.388681261933	17.8476792636952	16.6561956210969	17.8858182654807	18.3103594006482	17.4391457440267	18.8789050444866	18.9208460162795
ELSELSLLSLYGIHK	2	sp|P15309|PPAP_HUMAN	17.1940831890393	21.4531356596125	23.3932372221265	23.5769873808081	20.0887560026552	19.2934503570855	21.602473556274	23.9505887932226	23.9660715367561	21.242196781199	20.9109240118504	24.6243836460161
ELSELSLLSLYGIHK	3	sp|P15309|PPAP_HUMAN	14.8909785374348	19.7352591343074	21.9303832201199	21.2309625810397	17.7396978035438	17.614416927299	19.5513982462995	22.3184417394526	22.5983280514995	18.7324493315699	18.7802996894434	22.9773555599398
ELSELVYTDVLDR	2	sp|Q8WU39|MZB1_HUMAN	19.7979774103255	17.8097848848787	18.8770325479939	18.8754300925875	16.1681097114408	17.9018933278739	17.7483539852662	17.3187943063225	18.8698228590527	NA	15.21795385978	17.2040845478231
ELSHLPSLYDYSAYR	3	sp|P10643|CO7_HUMAN	13.7651901096412	NA	13.6413273884242	NA	16.0488725099739	14.9876262486344	16.0493389479041	13.3386289455462	15.2852030341814	NA	13.7980543329722	14.5023853866425
ELSTVQESFLVK	2	sp|A8K2U0|A2ML1_HUMAN	12.2859802397114	NA	NA	NA	NA	NA	14.3297541560385	NA	NA	NA	NA	NA
ELSYMVVSR	2	sp|Q6YHK3|CD109_HUMAN	NA	NA	16.8907949917746	15.8088153377262	NA	NA	NA	NA	NA	NA	NA	15.7568867232393
ELTITWAPLSR	2	sp|Q12860|CNTN1_HUMAN	NA	15.9815051122928	NA	15.2652246666168	NA	16.2469624278891	NA	NA	NA	NA	14.8640521520768	17.5403106584554
ELTLEDLK	1	sp|P08571|CD14_HUMAN	15.1623511610232	14.3629941804838	12.653903075845	13.9398084353015	19.9927942210369	15.3117542877236	NA	NA	NA	NA	NA	NA
ELTLEDLK	2	sp|P08571|CD14_HUMAN	14.0222337710044	NA	NA	NA	21.9555169982915	13.9719929856551	NA	NA	NA	NA	NA	NA
ELTPQVVSAAR	2	sp|P18206|VINC_HUMAN	NA	14.7170151525545	14.760281053608	14.50947857425	NA	13.4647956452947	16.1358713854718	12.8792451569254	14.995728132387	12.3246452009278	NA	14.2898029574876
ELTSELKENFIR	2	sp|P80188|NGAL_HUMAN	18.1468389184474	14.6194543028921	NA	NA	NA	16.0241570231348	12.7648405544958	NA	NA	NA	NA	NA
ELTSELKENFIR	3	sp|P80188|NGAL_HUMAN	18.7364955441444	15.5348311903299	10.9619445841028	12.3199662629355	NA	NA	13.8979500525491	NA	11.0495024392638	NA	NA	13.2500628869866
ELVSVVDSGAGFTVTR	2	sp|O00526|UPK2_HUMAN	NA	15.3877125230445	NA	NA	NA	NA	NA	NA	NA	NA	NA	19.3615008646068
ELVSVVDSGAGFTVTR	3	sp|O00526|UPK2_HUMAN	NA	NA	NA	NA	NA	15.1752453720635	NA	NA	NA	11.7673707332324	NA	11.7323009702994
ELVS[Phospho (STY)]RLLHLHFKDDK	2	sp|A8MT69|CENPX_HUMAN	17.6611304278818	19.4667618248266	19.0269649900299	19.180786959167	18.2173681298512	20.260498835242	17.4209119125953	19.1118604710664	18.2067089298943	18.5011547788656	17.6441536626538	18.6203717689061
ELWAVLN[Deamidation (NQ)]GWR	2	sp|P30626|SORCN_HUMAN	NA	NA	13.7554487617278	14.1258179594671	13.0665554163533	12.2209734616166	13.8025706139566	14.7658830636941	14.077984867046	NA	NA	15.6815461088041
ELWILNR	2	sp|P15144|AMPN_HUMAN	19.0749849634542	20.6938894724167	21.1942476222695	19.0290633503723	20.3642734995804	20.6904896126648	19.9134257204507	20.6079095360278	21.2927642515268	20.2777700305071	20.7717668360063	20.3861729405061
ELYQQVVAQADLR	2	sp|P11277|SPTB1_HUMAN	12.5429941558556	14.5064960650117	NA	NA	NA	NA	NA	NA	NA	NA	NA	NA
ELYSILQHK	2	sp|P21695|GPDA_HUMAN	NA	NA	NA	NA	15.1035685711944	15.6592636405268	14.0670291107359	NA	16.8008656827269	15.7795323617484	16.0397704964381	15.4954867780374
EMAGSGTC[Carbamidomethyl (C)]GTVVSTTNFIK	2	sp|O60667|FAIM3_HUMAN	NA	NA	NA	NA	NA	NA	NA	NA	13.6832274393084	NA	NA	NA
EMDPVTQLYTMTSTLEYK	3	sp|Q13740|CD166_HUMAN	NA	13.1624425999206	13.4770931196694	NA	NA	13.5456958204818	NA	NA	NA	NA	NA	13.0699027346391
EMNLSETAFIR	2	sp|P30039|PBLD_HUMAN	15.1905459309546	15.3506769856262	15.4211189936942	14.0758462503324	15.1144415369712	16.8386613598703	14.6723745581581	14.9004374333326	15.6075200784085	14.4942259357368	15.6080161526708	16.1315347063986
EMVNAWFAER	2	sp|O76074|PDE5A_HUMAN	14.3597376012396	NA	13.4872035427372	NA	11.8613804524641	13.6459188823464	NA	NA	13.1694982907434	NA	NA	NA
EMVQNLMVLR	2	sp|P11413|G6PD_HUMAN	12.3130227714172	NA	11.2589266478501	NA	NA	NA	14.3514803434771	NA	NA	NA	NA	NA
EM[Oxidation (M)]AGSGTC[Carbamidomethyl (C)]GTVVSTTNFIK	2	sp|O60667|FAIM3_HUMAN	NA	NA	NA	NA	NA	NA	NA	NA	12.4718745647392	NA	NA	NA
EM[Oxidation (M)]VQNLMVLR	2	sp|P11413|G6PD_HUMAN	NA	NA	NA	NA	NA	NA	NA	14.344153990948	NA	NA	NA	NA
ENELTYYC[Carbamidomethyl (C)]C[Carbamidomethyl (C)]K	2	sp|P13987|CD59_HUMAN	NA	13.2949148464929	15.9496952319075	17.5025919709277	21.4166109053751	11.7775083243481	23.9203965699772	24.2718695993664	22.8192171787569	23.4260120337843	24.9478963771407	21.6357765707822
ENELWTSLGDSWTR	2	sp|Q8TE68|ES8L1_HUMAN	NA	NA	NA	NA	NA	NA	NA	14.4900880774971	NA	NA	NA	14.9313059258903
ENEN[Asn->Asp,Deamidation (NQ)]M[Oxidation (M)]MEGNLPK	2	sp|Q6P4F7|RHGBA_HUMAN	16.6801511249925	15.6298958905158	17.1215256061807	19.1381113298615	16.0968958927842	16.9172174706864	14.840091076164	NA	13.1413786576996	12.3399904856927	12.1081307461852	18.9036578725634
ENFLFLTPDC[Carbamidomethyl (C)]K	2	sp|P01042|KNG1_HUMAN	16.8311264905496	16.394194897746	19.2264254990688	19.8507715201802	21.6769512035064	17.1153098176031	23.2902620854533	23.9873316440458	23.51332977356	24.5255755290631	24.1538099799678	23.3191104768044
ENFPNFLSAC[Carbamidomethyl (C)]DK	2	sp|P31151|S10A7_HUMAN	NA	15.7800020740756	NA	NA	NA	NA	14.137597956638	NA	NA	NA	NA	14.440723148235
ENFVLTTAK	1	sp|P22891|PROZ_HUMAN	13.4986222565831	14.0101531564162	14.8065904085112	14.6594083956983	16.2453523615183	16.2751847782337	15.7255776974436	14.5360892815281	NA	18.3397129400729	18.288070926618	19.8376115114489
ENFVLTTAK	2	sp|P22891|PROZ_HUMAN	13.3926747176788	13.6085949866746	14.9528580458793	14.3003819874641	14.5900393223346	16.331144636563	15.1875775850043	14.7272061796791	NA	18.2242486293516	18.3712082846386	20.141084992309
ENKEVVLQWFTENSK	3	sp|P15144|AMPN_HUMAN	15.8802236237856	16.2061914009379	NA	NA	NA	17.0193722570597	NA	NA	NA	NA	NA	NA
ENKPSIIFIDEIDSLC[Carbamidomethyl (C)]GSR	3	sp|O75351|VPS4B_HUMAN	NA	NA	NA	NA	NA	NA	14.1484356874538	14.2061469223965	13.6785332397283	14.2922264065143	14.4722806506906	13.8316303531736
ENLALRPR	2	sp|Q86XT2|VP37D_HUMAN	NA	NA	NA	NA	NA	NA	10.5896430415201	11.9241215460602	NA	NA	NA	13.0495225299968
ENNAVYAFLGLTAPPGSK	2	sp|O75368|SH3L1_HUMAN	21.6912676091828	21.0104156799308	20.2550641663656	21.5370066758698	17.79677880187	21.4687144366904	17.1589459118444	13.7095478516096	18.8777983027644	NA	13.4218354972442	15.2712447751211
ENNLPSLHLITIK	2	sp|Q9NPG4|PCD12_HUMAN	NA	NA	NA	NA	NA	14.1591078332298	NA	NA	NA	16.4108734565121	17.2415545461191	17.0345808784431
ENN[Deamidation (NQ)]AVYAFLGLTAPPGSK	2	sp|O75368|SH3L1_HUMAN	17.0693432202508	15.4156611624435	15.6176852684696	16.9134466635611	13.2631988935494	14.4701036417896	NA	NA	15.3750226460397	NA	NA	NA
ENQLEVLEVSWLHGLK	2	sp|P02750|A2GL_HUMAN	24.3699217241254	25.0500972671779	26.5081027867514	26.7921699126569	26.5982136628118	26.3178433949563	21.7057706697818	23.5916217912347	26.5452430640513	25.6949620218968	24.4125057759682	19.5186773770201
ENQLEVLEVSWLHGLK	3	sp|P02750|A2GL_HUMAN	23.2209036486712	23.9454544626852	25.5132740701229	24.8547399493283	25.0036883824301	25.1396844687229	20.6724979089904	22.6108258050855	25.4544718375333	23.7673009879403	22.7360378216621	18.5318874125168
ENSIEILSSTIK	2	sp|Q9NWV4|CZIB_HUMAN	NA	NA	NA	NA	12.3895736131215	NA	NA	10.4461171853043	12.5329158647276	11.6965790215335	NA	11.0231419410072
ENSLLFDPLSSSSSNK	2	sp|P15144|AMPN_HUMAN	18.6899503404818	20.622607733054	22.0033991653869	19.4744653053641	21.2289867263719	21.0976313750967	20.2689757957995	21.1906676198872	22.0544518606643	21.8217540728025	22.1794600710516	21.0933230850566
ENSLLFDPLSSSSSNK	3	sp|P15144|AMPN_HUMAN	NA	NA	12.088099963893	NA	NA	NA	NA	12.2099985507902	12.4035373527957	NA	NA	NA
ENSLLFDPLSSSSSNKER	2	sp|P15144|AMPN_HUMAN	17.2207921471662	18.0998617897406	NA	NA	NA	19.0481985660713	NA	NA	NA	NA	NA	NA
ENSLLFDPLSSSSSNKER	3	sp|P15144|AMPN_HUMAN	16.3886319519809	16.9244703679332	NA	NA	NA	17.9680003665757	NA	NA	NA	NA	NA	NA
ENVPENSRPATGYPLPPQIFNESQYR	3	sp|O75368|SH3L1_HUMAN	21.9354435745595	21.2531830523182	20.1648474779814	21.8929325167975	14.5560408280696	21.6116722973119	15.2558374258452	NA	17.7764450038075	NA	NA	NA
ENVPEN[Deamidation (NQ)]SRPATGYPLPPQIFNESQYR	3	sp|O75368|SH3L1_HUMAN	19.0862569567231	19.2973665038611	17.6926697113577	19.724522710808	NA	19.4610763977626	NA	NA	17.1196917390135	NA	NA	NA
ENYNQEWWSLR	2	sp|P12821|ACE_HUMAN	14.1668428399785	15.2377593696646	15.7317569056927	NA	15.4293200855376	15.5732075269116	12.8829694661763	14.9761697141203	13.7429951662452	13.4475941639258	14.4094377188576	14.315765532173
ENYNQYDLNR	2	sp|P14384|CBPM_HUMAN	NA	17.0603029942238	18.4429033040081	18.4253808519005	18.8422219264219	19.5882650620451	18.1138017542917	18.7885417194094	18.4165373814387	17.7597569467417	18.4986675317889	20.0636839074879
ENYSSVDANGIQSQMLSR	2	sp|O43405|COCH_HUMAN	NA	11.5164126098998	NA	NA	NA	NA	NA	NA	NA	NA	NA	NA
EN[Deamidation (NQ)]FLFLTPDC[Carbamidomethyl (C)]K	2	sp|P01042|KNG1_HUMAN	NA	NA	NA	12.2731567567354	14.8527626693108	NA	15.9553036860983	17.509666282205	16.3594477258869	17.8824521650495	18.2615531848472	15.828867703775
EPAHLMSLFGGK	2	sp|P06396|GELS_HUMAN	20.1606648181198	19.9778705763363	22.6993189495596	23.4861193586538	21.031357917019	21.5283906391202	23.275928281748	23.5374946825399	20.3280167286304	22.1038059715955	18.9902380404471	21.3460151405418
EPAHLMSLFGGK	3	sp|P06396|GELS_HUMAN	18.1636039886857	18.7768368965508	21.3420066675989	21.0828841527121	19.9332323570498	20.251890237824	21.8248266056102	22.4831989358347	19.100159614424	20.4092495469608	17.3850392189587	20.1678245804864
EPAHLM[Oxidation (M)]SLFGGK	2	sp|P06396|GELS_HUMAN	NA	NA	16.4627693044125	16.4167350060617	NA	13.6071231011292	18.0303304013767	18.2896957663627	17.3974996583415	16.9534214994612	15.9745156751029	16.7607618260056
EPESILQVLSQMEK	2	sp|P17174|AATC_HUMAN	NA	15.9897670837656	16.1981260019411	14.2460152347827	15.3096723054422	15.3173522566231	14.4752293510336	14.8134460654608	15.899510457586	14.6029150433252	15.6201628198772	15.7228234601682
EPFLSC[Carbamidomethyl (C)]C[Carbamidomethyl (C)]QFAESLR	2	sp|P0C0L5|CO4B_HUMAN	NA	NA	NA	NA	15.4226806648326	NA	17.3672837195104	15.8755889387576	16.6235326922344	15.1918968717814	15.7476756121853	12.7931036220991
EPGLQIWR	2	sp|P06396|GELS_HUMAN	19.0766552474868	17.3300041652312	18.7488511575627	17.9419476189125	18.5073887188792	17.8997377599936	20.5706488973081	19.0088066290437	18.8583450645166	17.758882346762	17.0905707719384	18.9413629005864
EPNAQEILQR	2	sp|Q02747|GUC2A_HUMAN	21.6322239849455	21.4914450800513	23.533331140993	22.5953027815971	19.8683941399921	21.366769304406	20.2104633361007	21.6521522807291	21.9830180318865	19.5683701018976	17.3080526346501	20.7030142718522
EPQDTYHYLPFSLPHR	2	sp|P10909|CLUS_HUMAN	18.5088587487374	16.7351254045339	NA	NA	NA	18.7092949088342	NA	NA	NA	NA	NA	NA
EPQDTYHYLPFSLPHR	3	sp|P10909|CLUS_HUMAN	19.7781163219259	17.05176755892	NA	NA	NA	19.3824671619044	NA	NA	NA	NA	NA	NA
EPQDTYHYLPFSLPHR	4	sp|P10909|CLUS_HUMAN	17.6998466031504	16.156455406135	NA	NA	NA	17.4808732054919	NA	NA	NA	NA	NA	13.5525448792488
EPQVYTLPPSR	2	sp|P0DOX5|IGG1_HUMAN	21.5722829648066	23.1837547363117	25.3859322802524	24.8189237468663	24.6889662849368	24.0312852143364	25.728589826017	25.495406962558	24.8096937157283	24.7372619499226	25.4259145403378	26.4375389376905
EPQVYTLPPSR	3	sp|P0DOX5|IGG1_HUMAN	NA	NA	15.0856966800344	NA	13.5250850690039	NA	NA	16.0792570402945	14.4668324038965	NA	NA	15.8921572654344
EPTMYVGSTSVQTSR	2	sp|P09871|C1S_HUMAN	NA	12.8397546209252	NA	NA	14.2436436518323	NA	15.8108429506321	14.2978828389917	NA	NA	13.0444557237027	13.976938637117
EPTM[Oxidation (M)]YVGSTSVQTSR	2	sp|P09871|C1S_HUMAN	NA	NA	NA	NA	NA	NA	12.6420430947783	NA	12.9750601962477	NA	NA	NA
EPTSLMDILPTVASVSGGSLPQDR	3	sp|P54793|ARSF_HUMAN	NA	NA	NA	NA	NA	NA	NA	13.6668112738336	NA	NA	13.2269879220472	14.1872956759578
EPVTLGAWTR	2	sp|O00468|AGRIN_HUMAN	NA	NA	NA	NA	NA	NA	NA	NA	NA	NA	NA	13.3698623603589
EQANAVSEAVVSSVNTVATK	3	sp|O76070|SYUG_HUMAN	NA	14.7922173990944	13.7884718540158	NA	NA	13.4353078439708	NA	NA	NA	NA	NA	NA
EQAPNLVYMVTGNPASDEIK	2	sp|P04275|VWF_HUMAN	NA	NA	NA	13.730675585469	NA	NA	NA	13.3764878497165	NA	13.9852179639744	14.6998751216614	14.7668535783156
EQGLSDNILSPVMNGGVQTWTQPR	3	sp|Q5T2W1|NHRF3_HUMAN	NA	NA	15.8967080031859	NA	NA	15.4710544806194	NA	16.5089460727222	14.9936906077289	NA	NA	NA
EQGLSDNILSPVMN[Deamidation (NQ)]GGVQTWTQPR	3	sp|Q5T2W1|NHRF3_HUMAN	NA	NA	14.6818974718537	NA	NA	15.0455640002242	NA	15.1348709141036	14.5575711580167	NA	NA	NA
EQGQPFQGQLSGLYYNGLK	2	sp|P58400|NRX1B_HUMAN;sp|Q9ULB1|NRX1A_HUMAN	NA	11.6080133861274	NA	NA	NA	12.248796433689	NA	NA	NA	NA	NA	NA
EQGYDVIAYLANIGQK	2	sp|P00966|ASSY_HUMAN	12.5422826322671	11.8551225897743	14.2814633654452	14.0029658948046	NA	14.8864065001621	NA	NA	NA	NA	14.5846422072154	15.1805002597922
EQGYDVIAYLANIGQK	3	sp|P00966|ASSY_HUMAN	NA	NA	NA	NA	NA	13.167974250948	NA	NA	NA	NA	NA	NA
EQLANPIVSSGNSLFLR	2	sp|O60494|CUBN_HUMAN	18.7745430457607	18.6818778315716	17.8762955073672	18.027943905962	17.3941040857921	19.7453549549113	19.0688766379206	18.6958860331304	17.3455629360587	18.5111952107642	19.4936033686278	20.5637241385713
EQLANPIVSSGN[Deamidation (NQ)]SLFLR	2	sp|O60494|CUBN_HUMAN	13.9935138099937	17.8789089586007	17.0250581528241	17.2499332913336	16.5794829351245	18.9931924835147	14.3028002624347	15.5832833893326	16.5139571102875	15.0400562517794	16.1080127052346	15.8552541432469
EQLDKIQSSHNFQLESVNK	3	sp|Q8NBJ4|GOLM1_HUMAN	NA	NA	NA	NA	NA	13.5157120520427	NA	NA	NA	NA	NA	NA
EQLFAEASGARPGVPK	2	sp|Q6PCB0|VWA1_HUMAN	16.1978853316991	NA	NA	NA	NA	16.6010282955591	NA	NA	NA	NA	NA	NA
EQLGEFYEALDC[Carbamidomethyl (C)]LC[Carbamidomethyl (C)]IPR	2	sp|P19652|A1AG2_HUMAN	18.1347926270599	19.5700054752456	21.9226411812711	23.181208502804	25.9554197646541	19.0967301911087	24.9142508933017	26.3752021416813	25.7330254744637	27.9874711947077	27.6538722750904	20.3782938384206
EQLGEFYEALDC[Carbamidomethyl (C)]LR	2	sp|P02763|A1AG1_HUMAN	22.3355212789866	22.2586804000539	26.1118235535667	26.8196105588985	28.3943855211694	24.1437450492718	27.0153990299354	28.3781408520055	28.3417092143189	29.9545240910414	28.9551284763152	22.475580096804
EQLGEFYEALDC[Carbamidomethyl (C)]LR	3	sp|P02763|A1AG1_HUMAN	NA	15.2166173569129	19.4487020447358	14.3092601510716	16.024146889097	15.8654348679609	18.1223189096894	21.5617828069945	22.0690302340499	17.3136488929457	19.1603447076372	15.7529515624383
EQLGPVTQEFWDNLEK	2	sp|P02647|APOA1_HUMAN	17.144813424313	18.1599096413039	18.7059055415763	18.2518685063269	19.4566801069658	17.3068740907759	24.2229077465332	20.0204989686761	20.2323691400259	18.4873806893895	19.7754190724569	20.992137758092
EQLKAVMDDFAAFVEK	2	sp|P02768|ALBU_HUMAN	16.6516493320666	14.7156390013606	NA	NA	NA	15.1671918076482	14.6029143347039	NA	13.4844095216324	NA	13.6431569032139	NA
EQLKAVMDDFAAFVEK	3	sp|P02768|ALBU_HUMAN	17.0672337592028	14.4157965003174	12.7124158625067	11.9032316964577	NA	15.0970356169179	14.7432455188511	12.3199126932938	13.2605197542181	NA	13.2117206640775	NA
EQLSLLDRFTEDAKR	3	sp|P01011|AACT_HUMAN	22.2797479837226	18.7540026988671	NA	NA	NA	21.4864187395107	NA	NA	NA	NA	NA	NA
EQLSLLDRFTEDAKR	4	sp|P01011|AACT_HUMAN	17.7879349160179	15.415884849871	NA	NA	NA	16.6780432893037	NA	10.0296414405561	NA	NA	NA	NA
EQLWLANEGLITR	2	sp|P46940|IQGA1_HUMAN	15.087860308598	NA	14.2659940928952	NA	NA	14.5263042168524	16.7150300498324	14.770598426004	13.8157127312529	NA	NA	14.1185703175797
EQLYTPASLK	2	sp|P41217|OX2G_HUMAN	NA	NA	14.4292623220031	15.1349106180045	NA	13.2050129652163	16.4698071378547	17.475796893589	14.6761970661594	NA	16.698226826817	19.0946411803376
EQQALQTVC[Carbamidomethyl (C)]LK	2	sp|P05452|TETN_HUMAN	NA	NA	NA	13.6160182360385	15.8659174768744	NA	18.0711103764939	19.1394494146287	17.0041626252376	18.1394096001882	19.3468719327145	19.5685601295339
EQQC[Carbamidomethyl (C)]VIMAENR	2	sp|P00747|PLMN_HUMAN	16.8461041491222	13.9539280506742	20.0910676059596	18.1127073224715	16.4830935031086	14.4151567659808	18.3679522011731	18.3700955355568	23.6121033942413	17.5548114891434	17.0524786449549	13.8163290917749
EQQILTLFR	2	sp|Q53H82|LACB2_HUMAN	13.9071718797954	12.0449466965634	11.2927259115836	11.5297870598371	NA	12.5919348413437	11.7547225149286	11.0865810467308	12.1982935980808	NA	11.6885510808877	11.9344148231851
EQQSTYTFQLK	2	sp|Q08174|PCDH1_HUMAN	NA	12.4621320508164	14.4757202075071	15.150435581902	15.8334497126598	15.0426021860963	15.17461164375	15.6581746229776	13.7201694420069	16.2799226764404	16.6804444748584	16.6909296259095
EQQTLQVAVATGGR	2	sp|P52790|HXK3_HUMAN	NA	NA	13.0178865143063	NA	13.0466656987187	14.6034408989193	13.5075615235675	NA	13.0513043133199	11.8777510242453	NA	NA
EQTADGVAVIPVLQR	2	sp|Q9UKK9|NUDT5_HUMAN	17.0185461706388	16.4137106675119	16.0478216458506	14.1974794749417	15.1197950350696	13.7351698756601	15.7581722127821	14.7030440980432	15.9966583159863	14.2753406649767	15.3679549897163	16.3699641614031
EQTS[Phospho (STY)]HQ[Deamidation (NQ)]IIQQM[Oxidation (M)]SLSNK	2	sp|Q8N8G6|CO054_HUMAN	16.4381735700512	15.6752588170865	16.337067786462	17.5370782255668	18.0569667039928	NA	17.5351399740304	19.261943920063	17.0373813414519	17.1755454522629	17.703860167174	17.8194693580655
EQVTNVGGAVVTGVTAVAQK	2	sp|P37840|SYUA_HUMAN	15.3417214120173	18.0947952874814	15.3540759642669	14.5268368729356	13.7276436259296	13.220516240058	14.5631361853733	NA	14.8311724579876	NA	NA	NA
EQVTNVGGAVVTGVTAVAQK	3	sp|P37840|SYUA_HUMAN	14.3698715166984	17.4547039533907	15.5448777064186	13.3065604936083	NA	12.6463377803046	13.4619336417462	NA	15.249070472472	NA	NA	NA
EQWPQC[Carbamidomethyl (C)]PTIK	2	sp|P07858|CATB_HUMAN	15.3900986192972	NA	17.0784365275265	16.891205220087	19.1996772985577	NA	19.1172645524717	18.7480154183225	19.9854956808718	19.581082862201	22.5955958282611	18.4410027945295
EQYAVVGHSAHIVTLK	3	sp|O75882|ATRN_HUMAN	NA	12.9969181918862	NA	NA	NA	NA	NA	NA	NA	NA	NA	NA
EQYGQYALAVR	2	sp|Q02413|DSG1_HUMAN	NA	NA	NA	14.4422499255381	NA	NA	15.8842625637743	16.0456623179982	NA	14.4391063666239	14.2294211174153	15.8248086637335
ESAPGLIIATGSVGK	2	sp|Q92673|SORL_HUMAN	12.4250220721169	14.8267724240959	13.2139165917415	NA	13.8113933015858	14.2670781511185	14.4680360485541	15.0904285620871	13.9637153419769	14.7619805277184	15.1264534239949	15.9636694009425
ESDWLGQSM[Oxidation (M)]FTC[Carbamidomethyl (C)]R	2	sp|P01871|IGHM_HUMAN	NA	NA	NA	NA	NA	NA	15.3633550223997	NA	NA	NA	14.4699239770126	NA
ESGTDDFNVWIGLHDPK	2	sp|P05451|REG1A_HUMAN	22.6675746853857	20.715546174789	25.0478273918788	24.2251025193861	21.9604537200732	22.4546355492353	23.6839951613339	23.5639490514708	25.2565404150705	22.025849222018	20.2530592048813	21.7239942778355
ESGTDDFNVWIGLHDPKK	2	sp|P05451|REG1A_HUMAN	22.2310697635936	20.9026918848552	13.1160547157357	15.8826451060121	NA	21.9272899259063	12.5231081737704	15.0165896597375	15.2635332455785	NA	NA	10.9648421738116
ESGTDDFNVWIGLHDPKK	3	sp|P05451|REG1A_HUMAN	22.9851226630329	20.7238865193086	12.8851079609308	15.8605812336188	NA	22.1880762462935	NA	13.7762801484426	15.2904663538114	NA	NA	NA
ESGTDDFNVWIGLHDPKK	4	sp|P05451|REG1A_HUMAN	20.3608072397243	19.0000220711504	NA	11.9656297081901	NA	19.7414830348629	NA	13.5329575664246	13.627020614385	NA	NA	NA
ESHWIGLTDSER	2	sp|Q5KU26|COL12_HUMAN	18.365984696104	16.8262552809752	20.4029765934057	21.2544368326944	19.474409953831	17.6749804940798	21.6909537990531	20.2732322718571	20.4033799758157	19.8548894310722	15.765042031038	20.1483986127835
ESIIKLMEK	2	sp|P11684|UTER_HUMAN	12.9697618841874	13.2133985622851	NA	NA	NA	NA	NA	NA	NA	NA	NA	NA
ESISVSSEQLAQFR	2	sp|P00915|CAH1_HUMAN	24.1747137039285	23.9555530284796	23.4329406454502	24.4825380382579	23.6976029015372	23.6379767027373	19.2910357614163	15.6656027781911	24.3403283097742	20.6113597365871	17.7413026774577	NA
ESISVSSEQLAQFR	3	sp|P00915|CAH1_HUMAN	14.7189382321709	17.1473218771654	16.392237574832	14.088351288795	13.54079186938	15.9356342192912	NA	NA	17.8212488964667	NA	NA	NA
ESLIVFMEQVHR	3	sp|Q8N436|CPXM2_HUMAN	NA	NA	NA	NA	NA	NA	NA	10.9548600336723	12.017298319807	NA	NA	12.4851475875234
ESLLLDTTSLQQR	2	sp|Q9BQT9|CSTN3_HUMAN	13.5483981162452	15.1589013603077	17.5242396015979	17.2881693187422	17.5047957739247	15.6634757059539	16.7994481855739	17.5594868393873	17.2064498927366	17.6478847433664	18.2461702146895	18.2663384133973
ESLLNHFLYEVAR	2	sp|P43652|AFAM_HUMAN	16.4964739585399	18.4351697018125	16.9345608056889	16.980425583753	NA	17.3505432904731	16.6712316237904	16.1533116795258	15.9331027862627	18.5036053295081	18.1119296795511	14.3022617558967
ESLLNHFLYEVAR	3	sp|P43652|AFAM_HUMAN	15.6456263621656	17.7254367987844	16.3120284702507	16.2181884894377	NA	16.6524212543287	16.1149690803042	16.0508688935845	16.1029546363905	17.6240361235842	17.1436986235181	15.0334090173524
ESLRPLWEQVQGFR	3	sp|Q9UMR5|PPT2_HUMAN	13.3418094962963	14.4304430365308	14.4758725292966	13.7242764205446	14.6590703289778	15.215456961137	13.8096127232316	15.1740503732262	15.0185248029849	16.1725524702406	16.8833165697024	15.9877017822015
ESLTLIVEGKPQIK	2	sp|Q13740|CD166_HUMAN	12.4965190381327	14.6466924774799	NA	14.3200073118746	NA	14.9957188250876	NA	NA	NA	13.4327112444564	13.4710751339859	NA
ESNEELTESC[Carbamidomethyl (C)]ETK	2	sp|P01042|KNG1_HUMAN	11.4979235157286	12.359020303289	14.8993078489587	15.3026729332571	17.4417146278157	13.0953899710329	20.7155702648832	22.3559634804227	19.4287406150475	22.569434385669	22.8965767336187	21.0851065564602
ESN[Deamidation (NQ)]GPVKVWGSIK	2	sp|P00441|SODC_HUMAN	19.4401673331553	17.4949950792712	NA	NA	NA	17.1815015265092	NA	NA	NA	NA	NA	NA
ESN[Deamidation (NQ)]GPVKVWGSIK	3	sp|P00441|SODC_HUMAN	17.3419041078771	15.4406510183202	NA	NA	NA	14.1805901632668	NA	NA	NA	NA	NA	NA
ESSSHHPGIAEFPSR	3	sp|P02671|FIBA_HUMAN	22.3767406274705	23.0578597928512	21.1098525092279	19.4655749037526	18.1608469815092	19.4423787180072	20.0974018834574	17.3032423687015	19.5434364978904	15.6529372599127	15.2288132902013	17.5032715425819
ESTLHLVLR	2	sp|P0CG47|UBB_HUMAN;sp|P0CG48|UBC_HUMAN;sp|P62979|RS27A_HUMAN;sp|P62987|RL40_HUMAN	21.4858014078065	21.4732570290406	24.9742108951336	25.7699543810174	25.0951706322959	21.5237588465841	23.3593391718057	23.2772324296615	25.971725079491	22.6455868517319	22.9808796334831	23.382152763652
ESTLNMVVR	2	sp|Q92743|HTRA1_HUMAN	18.0130680692788	NA	14.7521112275833	NA	NA	15.6055348919936	NA	NA	13.2404526122224	NA	NA	13.9534870635603
ESTVFEDLSDEAER	2	sp|P02788|TRFL_HUMAN	NA	NA	16.2010526429013	14.4653370925233	NA	NA	21.1034746800836	18.0943961533855	16.3859393583742	16.4962053449305	NA	18.5297665722478
[truncated: 8,870 more rows]
