# Supplementary material for: Urinary proteome analysis of acute kidney injury in post-cardiac surgery patients using enrichment materials with high-resolution mass spectrometry
Source: Front Bioeng Biotechnol. 2022 Sep 13;10:1002853. doi: 10.3389/fbioe.2022.1002853 (PMC9513377; doi:10.3389/fbioe.2022.1002853)
Supplement: Supplementary file 11 [file Table6.xls]

Ontoloty	GO_term	Protein_ID	log2Foldchange	Up/Down
biological_process	behavior	sp|P00441|SODC_HUMAN	1.35897182858386	up
biological_process	behavior	sp|P01019|ANGT_HUMAN	3.57900907211565	up
biological_process	behavior	sp|P04156|PRIO_HUMAN	-1.88475521907869	down
biological_process	behavior	sp|P05067|A4_HUMAN	-3.13756605230655	down
biological_process	behavior	sp|P21796|VDAC1_HUMAN	-1.9443980923473	down
biological_process	behavior	sp|P26992|CNTFR_HUMAN	-2.64696018483474	down
biological_process	behavior	sp|P49908|SEPP1_HUMAN	-1.33524052755008	down
biological_process	behavior	sp|P60983|GMFB_HUMAN	2.14094280188622	up
biological_process	behavior	sp|Q13449|LSAMP_HUMAN	-1.04586450626011	down
biological_process	behavior	sp|Q7Z3B1|NEGR1_HUMAN	-1.57622745213698	down
biological_process	behavior	sp|Q99497|PARK7_HUMAN	1.35296985554361	up
biological_process	behavior	sp|Q9HD89|RETN_HUMAN	-2.25160373269751	down
biological_process	biological adhesion	sp|O00592|PODXL_HUMAN	-2.06721704786184	down
biological_process	biological adhesion	sp|O14672|ADA10_HUMAN	-2.75541277660063	down
biological_process	biological adhesion	sp|O15197|EPHB6_HUMAN	-2.02441368750943	down
biological_process	biological adhesion	sp|O15230|LAMA5_HUMAN	1.99175950147477	up
biological_process	biological adhesion	sp|O43157|PLXB1_HUMAN	-1.24193021432586	down
biological_process	biological adhesion	sp|O43291|SPIT2_HUMAN	-3.87473584413879	down
biological_process	biological adhesion	sp|O75144|ICOSL_HUMAN	-1.93669040364276	down
biological_process	biological adhesion	sp|O95497|VNN1_HUMAN	-1.23172512580038	down
biological_process	biological adhesion	sp|P00749|UROK_HUMAN	-3.31130980900093	down
biological_process	biological adhesion	sp|P02751|FINC_HUMAN	-1.74991282477051	down
biological_process	biological adhesion	sp|P04156|PRIO_HUMAN	-1.88475521907869	down
biological_process	biological adhesion	sp|P05067|A4_HUMAN	-3.13756605230655	down
biological_process	biological adhesion	sp|P05090|APOD_HUMAN	-1.45584279536656	down
biological_process	biological adhesion	sp|P07478|TRY2_HUMAN	4.48950171308477	up
biological_process	biological adhesion	sp|P07911|UROM_HUMAN	-3.48219268527977	down
biological_process	biological adhesion	sp|P08174|DAF_HUMAN	-6.18366579953358	down
biological_process	biological adhesion	sp|P08582|TRFM_HUMAN	-2.39019187914255	down
biological_process	biological adhesion	sp|P11047|LAMC1_HUMAN	-1.54405102803655	down
biological_process	biological adhesion	sp|P11684|UTER_HUMAN	2.25079480976334	up
biological_process	biological adhesion	sp|P13987|CD59_HUMAN	-5.31421795094527	down
biological_process	biological adhesion	sp|P14543|NID1_HUMAN	-1.59943420788978	down
biological_process	biological adhesion	sp|P15151|PVR_HUMAN	-1.4695518372117	down
biological_process	biological adhesion	sp|P16070|CD44_HUMAN	-2.34931461775753	down
biological_process	biological adhesion	sp|P16112|PGCA_HUMAN	-2.83811129283629	down
biological_process	biological adhesion	sp|P16284|PECA1_HUMAN	-1.25248094782313	down
biological_process	biological adhesion	sp|P16422|EPCAM_HUMAN	-1.46579331538268	down
biological_process	biological adhesion	sp|P18065|IBP2_HUMAN	-1.28360598834673	down
biological_process	biological adhesion	sp|P19022|CADH2_HUMAN	-4.05729429373113	down
biological_process	biological adhesion	sp|P23142|FBLN1_HUMAN	-2.4187700506753	down
biological_process	biological adhesion	sp|P23468|PTPRD_HUMAN	-1.24160460581946	down
biological_process	biological adhesion	sp|P23528|COF1_HUMAN	-1.88442460584155	down
biological_process	biological adhesion	sp|P25940|CO5A3_HUMAN	-3.86010018322818	down
biological_process	biological adhesion	sp|P26842|CD27_HUMAN	-4.85275955362365	down
biological_process	biological adhesion	sp|P28827|PTPRM_HUMAN	-1.11480819488487	down
biological_process	biological adhesion	sp|P33151|CADH5_HUMAN	2.65887346988494	up
biological_process	biological adhesion	sp|P35555|FBN1_HUMAN	-3.33205493075024	down
biological_process	biological adhesion	sp|P39059|COFA1_HUMAN	-1.75055390828052	down
biological_process	biological adhesion	sp|P40199|CEAM6_HUMAN	-1.71530398980059	down
biological_process	biological adhesion	sp|P43121|MUC18_HUMAN	-1.41889290809311	down
biological_process	biological adhesion	sp|P46108|CRK_HUMAN	1.77015518946627	up
biological_process	biological adhesion	sp|P46109|CRKL_HUMAN	2.41073641588067	up
biological_process	biological adhesion	sp|P48960|CD97_HUMAN	-1.85210823512453	down
biological_process	biological adhesion	sp|P49747|COMP_HUMAN	-2.92029189583011	down
biological_process	biological adhesion	sp|P52799|EFNB2_HUMAN	2.93151043530526	up
biological_process	biological adhesion	sp|P55285|CADH6_HUMAN	-2.79457576552595	down
biological_process	biological adhesion	sp|P62993|GRB2_HUMAN	1.63229005475813	up
biological_process	biological adhesion	sp|P78324|SHPS1_HUMAN	-1.96606402004373	down
biological_process	biological adhesion	sp|P78380|OLR1_HUMAN	-2.63343427501504	down
biological_process	biological adhesion	sp|P78423|X3CL1_HUMAN	-2.26126417216557	down
biological_process	biological adhesion	sp|Q02413|DSG1_HUMAN	-1.05258028482426	down
biological_process	biological adhesion	sp|Q07507|DERM_HUMAN	-2.94955471888149	down
biological_process	biological adhesion	sp|Q08345|DDR1_HUMAN	-1.44549222199716	down
biological_process	biological adhesion	sp|Q08380|LG3BP_HUMAN	-1.08964134064212	down
biological_process	biological adhesion	sp|Q10588|BST1_HUMAN	-1.83351462500446	down
biological_process	biological adhesion	sp|Q12860|CNTN1_HUMAN	-1.88158636558147	down
biological_process	biological adhesion	sp|Q12913|PTPRJ_HUMAN	-1.25386426100202	down
biological_process	biological adhesion	sp|Q13201|MMRN1_HUMAN	2.06487473766632	up
biological_process	biological adhesion	sp|Q13443|ADAM9_HUMAN	1.77784215214958	up
biological_process	biological adhesion	sp|Q13449|LSAMP_HUMAN	-1.04586450626011	down
biological_process	biological adhesion	sp|Q13477|MADCA_HUMAN	-2.47590007996289	down
biological_process	biological adhesion	sp|Q14247|SRC8_HUMAN	2.31755443743712	up
biological_process	biological adhesion	sp|Q14393|GAS6_HUMAN	-1.5778349743861	down
biological_process	biological adhesion	sp|Q14982|OPCM_HUMAN	-3.37496865891938	down
biological_process	biological adhesion	sp|Q15375|EPHA7_HUMAN	-2.33473103716565	down
biological_process	biological adhesion	sp|Q16832|DDR2_HUMAN	-1.33808165979951	down
biological_process	biological adhesion	sp|Q5ZPR3|CD276_HUMAN	-1.88901976985001	down
biological_process	biological adhesion	sp|Q7Z3B1|NEGR1_HUMAN	-1.57622745213698	down
biological_process	biological adhesion	sp|Q8N6Q3|CD177_HUMAN	-1.87952518596383	down
biological_process	biological adhesion	sp|Q8NFZ8|CADM4_HUMAN	-2.31912093852818	down
biological_process	biological adhesion	sp|Q8TDQ0|HAVR2_HUMAN	-2.05485304845037	down
biological_process	biological adhesion	sp|Q8TER0|SNED1_HUMAN	-2.89336809854487	down
biological_process	biological adhesion	sp|Q92859|NEO1_HUMAN	-2.22302087349955	down
biological_process	biological adhesion	sp|Q96J84|KIRR1_HUMAN	-2.42724583473517	down
biological_process	biological adhesion	sp|Q96NY8|NECT4_HUMAN	-1.8099778588852	down
biological_process	biological adhesion	sp|Q99574|NEUS_HUMAN	-1.62813543263659	down
biological_process	biological adhesion	sp|Q99715|COCA1_HUMAN	-2.80065936641025	down
biological_process	biological adhesion	sp|Q9BX67|JAM3_HUMAN	-1.73798478860255	down
biological_process	biological adhesion	sp|Q9BY67|CADM1_HUMAN	-3.38581576508517	down
biological_process	biological adhesion	sp|Q9H159|CAD19_HUMAN	-2.46938812694288	down
biological_process	biological adhesion	sp|Q9HBB8|CDHR5_HUMAN	-2.09079879152349	down
biological_process	biological adhesion	sp|Q9NNX6|CD209_HUMAN	-1.61743914623933	down
biological_process	biological adhesion	sp|Q9NPG4|PCD12_HUMAN	-2.14164980729761	down
biological_process	biological adhesion	sp|Q9NPY3|C1QR1_HUMAN	-1.98788585369549	down
biological_process	biological adhesion	sp|Q9NZ53|PDXL2_HUMAN	-1.26974262734743	down
biological_process	biological adhesion	sp|Q9P121|NTRI_HUMAN	-1.71006234420269	down
biological_process	biological adhesion	sp|Q9UGN4|CLM8_HUMAN	-3.22786746472172	down
biological_process	biological adhesion	sp|Q9UIB8|SLAF5_HUMAN	-1.90308831426988	down
biological_process	biological adhesion	sp|Q9UN70|PCDGK_HUMAN	-1.9569075159878	down
biological_process	biological adhesion	sp|Q9Y490|TLN1_HUMAN	3.45219465743936	up
biological_process	biological regulation	sp|E9PAV3|NACAM_HUMAN	1.91262538559287	up
biological_process	biological regulation	sp|O00115|DNS2A_HUMAN	-1.77998474325115	down
biological_process	biological regulation	sp|O00151|PDLI1_HUMAN	2.17706257101039	up
biological_process	biological regulation	sp|O00499|BIN1_HUMAN	3.81065776903849	up
biological_process	biological regulation	sp|O00592|PODXL_HUMAN	-2.06721704786184	down
biological_process	biological regulation	sp|O14672|ADA10_HUMAN	-2.75541277660063	down
biological_process	biological regulation	sp|O15197|EPHB6_HUMAN	-2.02441368750943	down
biological_process	biological regulation	sp|O15230|LAMA5_HUMAN	1.99175950147477	up
biological_process	biological regulation	sp|O15393|TMPS2_HUMAN	-1.88608921875174	down
biological_process	biological regulation	sp|O43157|PLXB1_HUMAN	-1.24193021432586	down
biological_process	biological regulation	sp|O43291|SPIT2_HUMAN	-3.87473584413879	down
biological_process	biological regulation	sp|O43396|TXNL1_HUMAN	2.31402446482292	up
biological_process	biological regulation	sp|O60494|CUBN_HUMAN	-2.2273274762794	down
biological_process	biological regulation	sp|O60635|TSN1_HUMAN	-3.35128898933643	down
biological_process	biological regulation	sp|O75093|SLIT1_HUMAN	1.77986601927821	up
biological_process	biological regulation	sp|O75144|ICOSL_HUMAN	-1.93669040364276	down
biological_process	biological regulation	sp|O75223|GGCT_HUMAN	2.37643661668793	up
biological_process	biological regulation	sp|O75356|ENTP5_HUMAN	2.17853169406995	up
biological_process	biological regulation	sp|O75594|PGRP1_HUMAN	-1.94868310704562	down
biological_process	biological regulation	sp|O75608|LYPA1_HUMAN	1.90918005459385	up
biological_process	biological regulation	sp|O75882|ATRN_HUMAN	-2.16013878852903	down
biological_process	biological regulation	sp|O95497|VNN1_HUMAN	-1.23172512580038	down
biological_process	biological regulation	sp|O96009|NAPSA_HUMAN	-3.89322128725885	down
biological_process	biological regulation	sp|P00441|SODC_HUMAN	1.35897182858386	up
biological_process	biological regulation	sp|P00734|THRB_HUMAN	-2.78662629284236	down
biological_process	biological regulation	sp|P00749|UROK_HUMAN	-3.31130980900093	down
biological_process	biological regulation	sp|P00915|CAH1_HUMAN	4.56385494090124	up
biological_process	biological regulation	sp|P01009|A1AT_HUMAN	1.37341853233498	up
biological_process	biological regulation	sp|P01019|ANGT_HUMAN	3.57900907211565	up
biological_process	biological regulation	sp|P01024|CO3_HUMAN	2.42775320953335	up
biological_process	biological regulation	sp|P01133|EGF_HUMAN	-2.75746929161595	down
biological_process	biological regulation	sp|P01591|IGJ_HUMAN	-4.25041101491646	down
biological_process	biological regulation	sp|P02741|CRP_HUMAN	2.47055182993342	up
biological_process	biological regulation	sp|P02749|APOH_HUMAN	-3.49380932938363	down
biological_process	biological regulation	sp|P02750|A2GL_HUMAN	2.41182276176449	up
biological_process	biological regulation	sp|P02751|FINC_HUMAN	-1.74991282477051	down
biological_process	biological regulation	sp|P02753|RET4_HUMAN	3.86412884031744	up
biological_process	biological regulation	sp|P02765|FETUA_HUMAN	1.67223522161634	up
biological_process	biological regulation	sp|P02775|CXCL7_HUMAN	2.44261729077044	up
biological_process	biological regulation	sp|P04156|PRIO_HUMAN	-1.88475521907869	down
biological_process	biological regulation	sp|P05067|A4_HUMAN	-3.13756605230655	down
biological_process	biological regulation	sp|P05090|APOD_HUMAN	-1.45584279536656	down
biological_process	biological regulation	sp|P05156|CFAI_HUMAN	-1.63397411125825	down
biological_process	biological regulation	sp|P05413|FABPH_HUMAN	5.1401900640123	up
biological_process	biological regulation	sp|P05451|REG1A_HUMAN	-2.52953360359512	down
biological_process	biological regulation	sp|P05452|TETN_HUMAN	-2.7215910646369	down
biological_process	biological regulation	sp|P05997|CO5A2_HUMAN	-1.83907262090627	down
biological_process	biological regulation	sp|P06241|FYN_HUMAN	-2.81494873501039	down
biological_process	biological regulation	sp|P06734|FCER2_HUMAN	-1.62862433080762	down
biological_process	biological regulation	sp|P07148|FABPL_HUMAN	1.64836936905383	up
biological_process	biological regulation	sp|P07204|TRBM_HUMAN	-2.89707565823365	down
biological_process	biological regulation	sp|P07225|PROS_HUMAN	1.50815479306237	up
biological_process	biological regulation	sp|P07237|PDIA1_HUMAN	1.63605925887743	up
biological_process	biological regulation	sp|P07478|TRY2_HUMAN	4.48950171308477	up
biological_process	biological regulation	sp|P07602|SAP_HUMAN	-4.5429813633289	down
biological_process	biological regulation	sp|P07737|PROF1_HUMAN	3.5206775068592	up
biological_process	biological regulation	sp|P07858|CATB_HUMAN	-3.30821933474149	down
biological_process	biological regulation	sp|P07911|UROM_HUMAN	-3.48219268527977	down
biological_process	biological regulation	sp|P07951|TPM2_HUMAN	1.83801486156191	up
biological_process	biological regulation	sp|P08174|DAF_HUMAN	-6.18366579953358	down
biological_process	biological regulation	sp|P08571|CD14_HUMAN	1.32984532677642	up
biological_process	biological regulation	sp|P08582|TRFM_HUMAN	-2.39019187914255	down
biological_process	biological regulation	sp|P08637|FCG3A_HUMAN	-1.41477251990304	down
biological_process	biological regulation	sp|P08833|IBP1_HUMAN	5.08926658543829	up
biological_process	biological regulation	sp|P08887|IL6RA_HUMAN	-1.1731381776655	down
biological_process	biological regulation	sp|P09455|RET1_HUMAN	1.67490565239357	up
biological_process	biological regulation	sp|P09619|PGFRB_HUMAN	-2.31606785765086	down
biological_process	biological regulation	sp|P0C0L5|CO4B_HUMAN	1.19813177160429	up
biological_process	biological regulation	sp|P10643|CO7_HUMAN	-2.96021665408246	down
biological_process	biological regulation	sp|P10645|CMGA_HUMAN	-2.11806381137957	down
biological_process	biological regulation	sp|P11047|LAMC1_HUMAN	-1.54405102803655	down
biological_process	biological regulation	sp|P11684|UTER_HUMAN	2.25079480976334	up
biological_process	biological regulation	sp|P12273|PIP_HUMAN	-3.01175995097795	down
biological_process	biological regulation	sp|P13473|LAMP2_HUMAN	-3.49205504723541	down
biological_process	biological regulation	sp|P13667|PDIA4_HUMAN	2.25017930126918	up
biological_process	biological regulation	sp|P13987|CD59_HUMAN	-5.31421795094527	down
biological_process	biological regulation	sp|P14543|NID1_HUMAN	-1.59943420788978	down
biological_process	biological regulation	sp|P14780|MMP9_HUMAN	-4.17021991043869	down
biological_process	biological regulation	sp|P14784|IL2RB_HUMAN	-2.07570145759913	down
biological_process	biological regulation	sp|P15090|FABP4_HUMAN	4.76423657517826	up
biological_process	biological regulation	sp|P15151|PVR_HUMAN	-1.4695518372117	down
biological_process	biological regulation	sp|P15328|FOLR1_HUMAN	-4.12471243546741	down
biological_process	biological regulation	sp|P16070|CD44_HUMAN	-2.34931461775753	down
biological_process	biological regulation	sp|P16284|PECA1_HUMAN	-1.25248094782313	down
biological_process	biological regulation	sp|P16422|EPCAM_HUMAN	-1.46579331538268	down
biological_process	biological regulation	sp|P16444|DPEP1_HUMAN	-1.47762851363305	down
biological_process	biological regulation	sp|P17342|ANPRC_HUMAN	-2.06201645774211	down
biological_process	biological regulation	sp|P17936|IBP3_HUMAN	-2.06808179682807	down
biological_process	biological regulation	sp|P18065|IBP2_HUMAN	-1.28360598834673	down
biological_process	biological regulation	sp|P18428|LBP_HUMAN	3.78822866306143	up
biological_process	biological regulation	sp|P19022|CADH2_HUMAN	-4.05729429373113	down
biological_process	biological regulation	sp|P20774|MIME_HUMAN	2.82507108648041	up
biological_process	biological regulation	sp|P21281|VATB2_HUMAN	-2.12896298882139	down
biological_process	biological regulation	sp|P21796|VDAC1_HUMAN	-1.9443980923473	down
biological_process	biological regulation	sp|P21810|PGS1_HUMAN	-3.38343658847211	down
biological_process	biological regulation	sp|P23142|FBLN1_HUMAN	-2.4187700506753	down
biological_process	biological regulation	sp|P23468|PTPRD_HUMAN	-1.24160460581946	down
biological_process	biological regulation	sp|P23528|COF1_HUMAN	-1.88442460584155	down
biological_process	biological regulation	sp|P25774|CATS_HUMAN	-1.18533329027221	down
biological_process	biological regulation	sp|P25942|TNR5_HUMAN	-2.24638458775876	down
biological_process	biological regulation	sp|P26842|CD27_HUMAN	-4.85275955362365	down
biological_process	biological regulation	sp|P26927|HGFL_HUMAN	-2.77569109872583	down
biological_process	biological regulation	sp|P26992|CNTFR_HUMAN	-2.64696018483474	down
biological_process	biological regulation	sp|P27105|STOM_HUMAN	-1.52024409190744	down
biological_process	biological regulation	sp|P28799|GRN_HUMAN	-1.7263040281134	down
biological_process	biological regulation	sp|P28827|PTPRM_HUMAN	-1.11480819488487	down
biological_process	biological regulation	sp|P30046|DOPD_HUMAN	2.07299096861919	up
biological_process	biological regulation	sp|P31949|S10AB_HUMAN	-2.71389218580046	down
biological_process	biological regulation	sp|P31997|CEAM8_HUMAN	-1.2448887506136	down
biological_process	biological regulation	sp|P33151|CADH5_HUMAN	2.65887346988494	up
biological_process	biological regulation	sp|P34896|GLYC_HUMAN	-1.3247124436158	down
biological_process	biological regulation	sp|P35052|GPC1_HUMAN	1.05227871358395	up
biological_process	biological regulation	sp|P35080|PROF2_HUMAN	1.7787322670163	up
biological_process	biological regulation	sp|P35555|FBN1_HUMAN	-3.33205493075024	down
biological_process	biological regulation	sp|P35754|GLRX1_HUMAN	4.47916309206504	up
biological_process	biological regulation	sp|P39687|AN32A_HUMAN	2.13912435095459	up
biological_process	biological regulation	sp|P40199|CEAM6_HUMAN	-1.71530398980059	down
biological_process	biological regulation	sp|P43121|MUC18_HUMAN	-1.41889290809311	down
biological_process	biological regulation	sp|P45880|VDAC2_HUMAN	-1.91710796608929	down
biological_process	biological regulation	sp|P46108|CRK_HUMAN	1.77015518946627	up
biological_process	biological regulation	sp|P46109|CRKL_HUMAN	2.41073641588067	up
biological_process	biological regulation	sp|P48960|CD97_HUMAN	-1.85210823512453	down
biological_process	biological regulation	sp|P49747|COMP_HUMAN	-2.92029189583011	down
biological_process	biological regulation	sp|P50395|GDIB_HUMAN	-1.28769629347264	down
biological_process	biological regulation	sp|P51654|GPC3_HUMAN	-1.82663539949443	down
biological_process	biological regulation	sp|P51884|LUM_HUMAN	1.48737488270169	up
biological_process	biological regulation	sp|P52799|EFNB2_HUMAN	2.93151043530526	up
biological_process	biological regulation	sp|P53990|IST1_HUMAN	-1.06585119015906	down
biological_process	biological regulation	sp|P54652|HSP72_HUMAN	-1.22425743382668	down
biological_process	biological regulation	sp|P54725|RD23A_HUMAN	1.94845574424376	up
biological_process	biological regulation	sp|P54727|RD23B_HUMAN	1.1390123670666	up
biological_process	biological regulation	sp|P55854|SUMO3_HUMAN	3.1532943270429	up
biological_process	biological regulation	sp|P58499|FAM3B_HUMAN	-1.08055695755555	down
biological_process	biological regulation	sp|P60983|GMFB_HUMAN	2.14094280188622	up
biological_process	biological regulation	sp|P61626|LYSC_HUMAN	3.99967484113612	up
biological_process	biological regulation	sp|P61769|B2MG_HUMAN	3.24063550460311	up
biological_process	biological regulation	sp|P61916|NPC2_HUMAN	-4.40200036258316	down
biological_process	biological regulation	sp|P61970|NTF2_HUMAN	1.0454243659506	up
biological_process	biological regulation	sp|P62942|FKB1A_HUMAN	2.27793158728603	up
biological_process	biological regulation	sp|P62993|GRB2_HUMAN	1.63229005475813	up
biological_process	biological regulation	sp|P63104|1433Z_HUMAN	-1.2980170285631	down
biological_process	biological regulation	sp|P78423|X3CL1_HUMAN	-2.26126417216557	down
biological_process	biological regulation	sp|P80370|DLK1_HUMAN	-2.13092277867539	down
biological_process	biological regulation	sp|P98164|LRP2_HUMAN	-1.70821821351375	down
biological_process	biological regulation	sp|Q01973|ROR1_HUMAN	-1.70667548991671	down
biological_process	biological regulation	sp|Q01974|ROR2_HUMAN	-1.99221429794758	down
biological_process	biological regulation	sp|Q02413|DSG1_HUMAN	-1.05258028482426	down
biological_process	biological regulation	sp|Q02818|NUCB1_HUMAN	-1.75595253592076	down
biological_process	biological regulation	sp|Q03591|FHR1_HUMAN	-2.62179709365561	down
biological_process	biological regulation	sp|Q07507|DERM_HUMAN	-2.94955471888149	down
biological_process	biological regulation	sp|Q07812|BAX_HUMAN	3.3575653227484	up
biological_process	biological regulation	sp|Q08334|I10R2_HUMAN	-2.68731173871526	down
biological_process	biological regulation	sp|Q08345|DDR1_HUMAN	-1.44549222199716	down
biological_process	biological regulation	sp|Q08380|LG3BP_HUMAN	-1.08964134064212	down
biological_process	biological regulation	sp|Q10588|BST1_HUMAN	-1.83351462500446	down
biological_process	biological regulation	sp|Q12860|CNTN1_HUMAN	-1.88158636558147	down
biological_process	biological regulation	sp|Q12907|LMAN2_HUMAN	-2.43773179916211	down
biological_process	biological regulation	sp|Q12913|PTPRJ_HUMAN	-1.25386426100202	down
biological_process	biological regulation	sp|Q13201|MMRN1_HUMAN	2.06487473766632	up
biological_process	biological regulation	sp|Q13443|ADAM9_HUMAN	1.77784215214958	up
biological_process	biological regulation	sp|Q13477|MADCA_HUMAN	-2.47590007996289	down
biological_process	biological regulation	sp|Q14247|SRC8_HUMAN	2.31755443743712	up
biological_process	biological regulation	sp|Q14393|GAS6_HUMAN	-1.5778349743861	down
biological_process	biological regulation	sp|Q15375|EPHA7_HUMAN	-2.33473103716565	down
biological_process	biological regulation	sp|Q16651|PRSS8_HUMAN	-1.38259000371419	down
biological_process	biological regulation	sp|Q16661|GUC2B_HUMAN	2.77862157412234	up
biological_process	biological regulation	sp|Q16832|DDR2_HUMAN	-1.33808165979951	down
biological_process	biological regulation	sp|Q16849|PTPRN_HUMAN	-2.36678825749338	down
biological_process	biological regulation	sp|Q4KMQ2|ANO6_HUMAN	-2.17027989335662	down
biological_process	biological regulation	sp|Q5ZPR3|CD276_HUMAN	-1.88901976985001	down
biological_process	biological regulation	sp|Q68D85|NR3L1_HUMAN	-1.64837197674602	down
biological_process	biological regulation	sp|Q6EMK4|VASN_HUMAN	-1.42726680363178	down
biological_process	biological regulation	sp|Q6GTX8|LAIR1_HUMAN	-2.22524106847758	down
biological_process	biological regulation	sp|Q6UVK1|CSPG4_HUMAN	-2.0754583071221	down
biological_process	biological regulation	sp|Q7LBR1|CHM1B_HUMAN	-1.71483947973845	down
biological_process	biological regulation	sp|Q7Z3B1|NEGR1_HUMAN	-1.57622745213698	down
biological_process	biological regulation	sp|Q7Z7M0|MEGF8_HUMAN	-1.74479187337113	down
biological_process	biological regulation	sp|Q86V85|GP180_HUMAN	-1.9064937823936	down
biological_process	biological regulation	sp|Q86Y82|STX12_HUMAN	-1.46131669800086	down
biological_process	biological regulation	sp|Q8IYS5|OSCAR_HUMAN	-2.41392871921749	down
biological_process	biological regulation	sp|Q8IZF2|AGRF5_HUMAN	-2.55102333185171	down
biological_process	biological regulation	sp|Q8N6Q3|CD177_HUMAN	-1.87952518596383	down
biological_process	biological regulation	sp|Q8TDQ0|HAVR2_HUMAN	-2.05485304845037	down
biological_process	biological regulation	sp|Q8WZ42|TITIN_HUMAN	3.89852478951271	up
biological_process	biological regulation	sp|Q92530|PSMF1_HUMAN	2.04539242099858	up
biological_process	biological regulation	sp|Q92542|NICA_HUMAN	-1.6234142478985	down
biological_process	biological regulation	sp|Q92859|NEO1_HUMAN	-2.22302087349955	down
biological_process	biological regulation	sp|Q92890|UFD1_HUMAN	1.15629092154305	up
biological_process	biological regulation	sp|Q92896|GSLG1_HUMAN	-1.18621269496336	down
biological_process	biological regulation	sp|Q96FE7|P3IP1_HUMAN	-3.25903789300811	down
biological_process	biological regulation	sp|Q96J84|KIRR1_HUMAN	-2.42724583473517	down
biological_process	biological regulation	sp|Q99497|PARK7_HUMAN	1.35296985554361	up
biological_process	biological regulation	sp|Q99574|NEUS_HUMAN	-1.62813543263659	down
biological_process	biological regulation	sp|Q99969|RARR2_HUMAN	-1.46409370908012	down
biological_process	biological regulation	sp|Q9BX67|JAM3_HUMAN	-1.73798478860255	down
biological_process	biological regulation	sp|Q9BXN2|CLC7A_HUMAN	-1.98518772872509	down
biological_process	biological regulation	sp|Q9BXP8|PAPP2_HUMAN	-1.08813329992908	down
biological_process	biological regulation	sp|Q9BY67|CADM1_HUMAN	-3.38581576508517	down
biological_process	biological regulation	sp|Q9H074|PAIP1_HUMAN	2.47194067396107	up
biological_process	biological regulation	sp|Q9H3K6|BOLA2_HUMAN	2.86510090831745	up
biological_process	biological regulation	sp|Q9H6Y7|RN167_HUMAN	-2.48968018640874	down
biological_process	biological regulation	sp|Q9H756|LRC19_HUMAN	-1.92095198510844	down
biological_process	biological regulation	sp|Q9H9P2|CHODL_HUMAN	-1.67442121123169	down
biological_process	biological regulation	sp|Q9HBB8|CDHR5_HUMAN	-2.09079879152349	down
biological_process	biological regulation	sp|Q9HCU0|CD248_HUMAN	-1.56095158754367	down
biological_process	biological regulation	sp|Q9HD89|RETN_HUMAN	-2.25160373269751	down
biological_process	biological regulation	sp|Q9NNX6|CD209_HUMAN	-1.61743914623933	down
biological_process	biological regulation	sp|Q9NR12|PDLI7_HUMAN	2.92990688071246	up
biological_process	biological regulation	sp|Q9NY72|SCN3B_HUMAN	-1.99547647216555	down
biological_process	biological regulation	sp|Q9NZM1|MYOF_HUMAN	-1.83631910128379	down
biological_process	biological regulation	sp|Q9UBR2|CATZ_HUMAN	1.46694323966016	up
biological_process	biological regulation	sp|Q9UGN4|CLM8_HUMAN	-3.22786746472172	down
biological_process	biological regulation	sp|Q9UGT4|SUSD2_HUMAN	-1.94118931102037	down
biological_process	biological regulation	sp|Q9UHI8|ATS1_HUMAN	2.03654099821363	up
biological_process	biological regulation	sp|Q9UIB8|SLAF5_HUMAN	-1.90308831426988	down
biological_process	biological regulation	sp|Q9UKU6|TRHDE_HUMAN	1.51713646659598	up
biological_process	biological regulation	sp|Q9UN36|NDRG2_HUMAN	1.95187320747266	up
biological_process	biological regulation	sp|Q9UNN8|EPCR_HUMAN	-2.24649659114313	down
biological_process	biological regulation	sp|Q9UPS8|ANR26_HUMAN	4.04945412994133	up
biological_process	biological regulation	sp|Q9Y490|TLN1_HUMAN	3.45219465743936	up
biological_process	biological regulation	sp|Q9Y5Z4|HEBP2_HUMAN	2.54220182087796	up
biological_process	biological regulation	sp|Q9Y6W3|CAN7_HUMAN	-1.96949906234778	down
biological_process	biological regulation	sp|Q9Y6X5|ENPP4_HUMAN	-1.51892106079945	down
biological_process	cell aggregation	sp|P16112|PGCA_HUMAN	-2.83811129283629	down
biological_process	cell aggregation	sp|Q01974|ROR2_HUMAN	-1.99221429794758	down
biological_process	cell killing	sp|O75594|PGRP1_HUMAN	-1.94868310704562	down
biological_process	cell killing	sp|P00734|THRB_HUMAN	-2.78662629284236	down
biological_process	cell killing	sp|P02775|CXCL7_HUMAN	2.44261729077044	up
biological_process	cell killing	sp|P06734|FCER2_HUMAN	-1.62862433080762	down
biological_process	cell killing	sp|P10645|CMGA_HUMAN	-2.11806381137957	down
biological_process	cell killing	sp|P15151|PVR_HUMAN	-1.4695518372117	down
biological_process	cell killing	sp|P40199|CEAM6_HUMAN	-1.71530398980059	down
biological_process	cell killing	sp|P46108|CRK_HUMAN	1.77015518946627	up
biological_process	cell killing	sp|P61626|LYSC_HUMAN	3.99967484113612	up
biological_process	cell killing	sp|P61769|B2MG_HUMAN	3.24063550460311	up
biological_process	cell killing	sp|Q8TDQ0|HAVR2_HUMAN	-2.05485304845037	down
biological_process	cell killing	sp|Q9BY67|CADM1_HUMAN	-3.38581576508517	down
biological_process	cell proliferation	sp|O00499|BIN1_HUMAN	3.81065776903849	up
biological_process	cell proliferation	sp|O14672|ADA10_HUMAN	-2.75541277660063	down
biological_process	cell proliferation	sp|O15197|EPHB6_HUMAN	-2.02441368750943	down
biological_process	cell proliferation	sp|O15230|LAMA5_HUMAN	1.99175950147477	up
biological_process	cell proliferation	sp|O43157|PLXB1_HUMAN	-1.24193021432586	down
biological_process	cell proliferation	sp|O43291|SPIT2_HUMAN	-3.87473584413879	down
biological_process	cell proliferation	sp|O60635|TSN1_HUMAN	-3.35128898933643	down
biological_process	cell proliferation	sp|O75144|ICOSL_HUMAN	-1.93669040364276	down
biological_process	cell proliferation	sp|O75356|ENTP5_HUMAN	2.17853169406995	up
biological_process	cell proliferation	sp|O95456|PSMG1_HUMAN	2.10981078170816	up
biological_process	cell proliferation	sp|P00734|THRB_HUMAN	-2.78662629284236	down
biological_process	cell proliferation	sp|P00749|UROK_HUMAN	-3.31130980900093	down
biological_process	cell proliferation	sp|P01019|ANGT_HUMAN	3.57900907211565	up
biological_process	cell proliferation	sp|P01133|EGF_HUMAN	-2.75746929161595	down
biological_process	cell proliferation	sp|P02749|APOH_HUMAN	-3.49380932938363	down
biological_process	cell proliferation	sp|P02750|A2GL_HUMAN	2.41182276176449	up
biological_process	cell proliferation	sp|P02751|FINC_HUMAN	-1.74991282477051	down
biological_process	cell proliferation	sp|P02753|RET4_HUMAN	3.86412884031744	up
biological_process	cell proliferation	sp|P02775|CXCL7_HUMAN	2.44261729077044	up
biological_process	cell proliferation	sp|P04156|PRIO_HUMAN	-1.88475521907869	down
biological_process	cell proliferation	sp|P05090|APOD_HUMAN	-1.45584279536656	down
biological_process	cell proliferation	sp|P05413|FABPH_HUMAN	5.1401900640123	up
biological_process	cell proliferation	sp|P05451|REG1A_HUMAN	-2.52953360359512	down
biological_process	cell proliferation	sp|P06241|FYN_HUMAN	-2.81494873501039	down
biological_process	cell proliferation	sp|P07148|FABPL_HUMAN	1.64836936905383	up
biological_process	cell proliferation	sp|P07911|UROM_HUMAN	-3.48219268527977	down
biological_process	cell proliferation	sp|P08174|DAF_HUMAN	-6.18366579953358	down
biological_process	cell proliferation	sp|P08887|IL6RA_HUMAN	-1.1731381776655	down
biological_process	cell proliferation	sp|P09619|PGFRB_HUMAN	-2.31606785765086	down
biological_process	cell proliferation	sp|P11047|LAMC1_HUMAN	-1.54405102803655	down
biological_process	cell proliferation	sp|P11684|UTER_HUMAN	2.25079480976334	up
biological_process	cell proliferation	sp|P13987|CD59_HUMAN	-5.31421795094527	down
biological_process	cell proliferation	sp|P14780|MMP9_HUMAN	-4.17021991043869	down
biological_process	cell proliferation	sp|P16422|EPCAM_HUMAN	-1.46579331538268	down
biological_process	cell proliferation	sp|P17342|ANPRC_HUMAN	-2.06201645774211	down
biological_process	cell proliferation	sp|P17936|IBP3_HUMAN	-2.06808179682807	down
biological_process	cell proliferation	sp|P18065|IBP2_HUMAN	-1.28360598834673	down
biological_process	cell proliferation	sp|P19022|CADH2_HUMAN	-4.05729429373113	down
biological_process	cell proliferation	sp|P20774|MIME_HUMAN	2.82507108648041	up
biological_process	cell proliferation	sp|P23142|FBLN1_HUMAN	-2.4187700506753	down
biological_process	cell proliferation	sp|P25942|TNR5_HUMAN	-2.24638458775876	down
biological_process	cell proliferation	sp|P26842|CD27_HUMAN	-4.85275955362365	down
biological_process	cell proliferation	sp|P26927|HGFL_HUMAN	-2.77569109872583	down
biological_process	cell proliferation	sp|P26992|CNTFR_HUMAN	-2.64696018483474	down
biological_process	cell proliferation	sp|P28827|PTPRM_HUMAN	-1.11480819488487	down
biological_process	cell proliferation	sp|P31949|S10AB_HUMAN	-2.71389218580046	down
biological_process	cell proliferation	sp|P31997|CEAM8_HUMAN	-1.2448887506136	down
biological_process	cell proliferation	sp|P33151|CADH5_HUMAN	2.65887346988494	up
biological_process	cell proliferation	sp|P40199|CEAM6_HUMAN	-1.71530398980059	down
biological_process	cell proliferation	sp|P46109|CRKL_HUMAN	2.41073641588067	up
biological_process	cell proliferation	sp|P51654|GPC3_HUMAN	-1.82663539949443	down
biological_process	cell proliferation	sp|P52799|EFNB2_HUMAN	2.93151043530526	up
biological_process	cell proliferation	sp|P62942|FKB1A_HUMAN	2.27793158728603	up
biological_process	cell proliferation	sp|P62993|GRB2_HUMAN	1.63229005475813	up
biological_process	cell proliferation	sp|P98164|LRP2_HUMAN	-1.70821821351375	down
biological_process	cell proliferation	sp|Q01974|ROR2_HUMAN	-1.99221429794758	down
biological_process	cell proliferation	sp|Q07507|DERM_HUMAN	-2.94955471888149	down
biological_process	cell proliferation	sp|Q08345|DDR1_HUMAN	-1.44549222199716	down
biological_process	cell proliferation	sp|Q10588|BST1_HUMAN	-1.83351462500446	down
biological_process	cell proliferation	sp|Q12913|PTPRJ_HUMAN	-1.25386426100202	down
biological_process	cell proliferation	sp|Q14393|GAS6_HUMAN	-1.5778349743861	down
biological_process	cell proliferation	sp|Q16832|DDR2_HUMAN	-1.33808165979951	down
biological_process	cell proliferation	sp|Q16849|PTPRN_HUMAN	-2.36678825749338	down
biological_process	cell proliferation	sp|Q5ZPR3|CD276_HUMAN	-1.88901976985001	down
biological_process	cell proliferation	sp|Q6UVK1|CSPG4_HUMAN	-2.0754583071221	down
biological_process	cell proliferation	sp|Q8TDQ0|HAVR2_HUMAN	-2.05485304845037	down
biological_process	cell proliferation	sp|Q92542|NICA_HUMAN	-1.6234142478985	down
biological_process	cell proliferation	sp|Q9HCU0|CD248_HUMAN	-1.56095158754367	down
biological_process	cell proliferation	sp|Q9HD89|RETN_HUMAN	-2.25160373269751	down
biological_process	cell proliferation	sp|Q9NNX6|CD209_HUMAN	-1.61743914623933	down
biological_process	cell proliferation	sp|Q9UBR2|CATZ_HUMAN	1.46694323966016	up
biological_process	cell proliferation	sp|Q9UGN4|CLM8_HUMAN	-3.22786746472172	down
biological_process	cell proliferation	sp|Q9UHI8|ATS1_HUMAN	2.03654099821363	up
biological_process	cell proliferation	sp|Q9UN36|NDRG2_HUMAN	1.95187320747266	up
biological_process	cellular component organization or biogenesis	sp|O00115|DNS2A_HUMAN	-1.77998474325115	down
biological_process	cellular component organization or biogenesis	sp|O00499|BIN1_HUMAN	3.81065776903849	up
biological_process	cellular component organization or biogenesis	sp|O00592|PODXL_HUMAN	-2.06721704786184	down
biological_process	cellular component organization or biogenesis	sp|O14672|ADA10_HUMAN	-2.75541277660063	down
biological_process	cellular component organization or biogenesis	sp|O15230|LAMA5_HUMAN	1.99175950147477	up
biological_process	cellular component organization or biogenesis	sp|O43157|PLXB1_HUMAN	-1.24193021432586	down
biological_process	cellular component organization or biogenesis	sp|O43291|SPIT2_HUMAN	-3.87473584413879	down
biological_process	cellular component organization or biogenesis	sp|O60635|TSN1_HUMAN	-3.35128898933643	down
biological_process	cellular component organization or biogenesis	sp|O75093|SLIT1_HUMAN	1.77986601927821	up
biological_process	cellular component organization or biogenesis	sp|O75223|GGCT_HUMAN	2.37643661668793	up
biological_process	cellular component organization or biogenesis	sp|O95235|KI20A_HUMAN	1.69860346301047	up
biological_process	cellular component organization or biogenesis	sp|O95456|PSMG1_HUMAN	2.10981078170816	up
biological_process	cellular component organization or biogenesis	sp|P00441|SODC_HUMAN	1.35897182858386	up
biological_process	cellular component organization or biogenesis	sp|P00734|THRB_HUMAN	-2.78662629284236	down
biological_process	cellular component organization or biogenesis	sp|P01009|A1AT_HUMAN	1.37341853233498	up
biological_process	cellular component organization or biogenesis	sp|P01019|ANGT_HUMAN	3.57900907211565	up
biological_process	cellular component organization or biogenesis	sp|P01024|CO3_HUMAN	2.42775320953335	up
biological_process	cellular component organization or biogenesis	sp|P01133|EGF_HUMAN	-2.75746929161595	down
biological_process	cellular component organization or biogenesis	sp|P01591|IGJ_HUMAN	-4.25041101491646	down
biological_process	cellular component organization or biogenesis	sp|P02751|FINC_HUMAN	-1.74991282477051	down
biological_process	cellular component organization or biogenesis	sp|P02765|FETUA_HUMAN	1.67223522161634	up
biological_process	cellular component organization or biogenesis	sp|P04156|PRIO_HUMAN	-1.88475521907869	down
biological_process	cellular component organization or biogenesis	sp|P05067|A4_HUMAN	-3.13756605230655	down
biological_process	cellular component organization or biogenesis	sp|P05090|APOD_HUMAN	-1.45584279536656	down
biological_process	cellular component organization or biogenesis	sp|P05997|CO5A2_HUMAN	-1.83907262090627	down
biological_process	cellular component organization or biogenesis	sp|P06241|FYN_HUMAN	-2.81494873501039	down
biological_process	cellular component organization or biogenesis	sp|P06454|PTMA_HUMAN	2.05825319706687	up
biological_process	cellular component organization or biogenesis	sp|P07237|PDIA1_HUMAN	1.63605925887743	up
biological_process	cellular component organization or biogenesis	sp|P07478|TRY2_HUMAN	4.48950171308477	up
biological_process	cellular component organization or biogenesis	sp|P07737|PROF1_HUMAN	3.5206775068592	up
biological_process	cellular component organization or biogenesis	sp|P07951|TPM2_HUMAN	1.83801486156191	up
biological_process	cellular component organization or biogenesis	sp|P08571|CD14_HUMAN	1.32984532677642	up
biological_process	cellular component organization or biogenesis	sp|P08582|TRFM_HUMAN	-2.39019187914255	down
biological_process	cellular component organization or biogenesis	sp|P08833|IBP1_HUMAN	5.08926658543829	up
biological_process	cellular component organization or biogenesis	sp|P09619|PGFRB_HUMAN	-2.31606785765086	down
biological_process	cellular component organization or biogenesis	sp|P0C0L5|CO4B_HUMAN	1.19813177160429	up
biological_process	cellular component organization or biogenesis	sp|P10645|CMGA_HUMAN	-2.11806381137957	down
biological_process	cellular component organization or biogenesis	sp|P11047|LAMC1_HUMAN	-1.54405102803655	down
biological_process	cellular component organization or biogenesis	sp|P11117|PPAL_HUMAN	-2.40434984814956	down
biological_process	cellular component organization or biogenesis	sp|P12110|CO6A2_HUMAN	1.12662177854348	up
biological_process	cellular component organization or biogenesis	sp|P13473|LAMP2_HUMAN	-3.49205504723541	down
biological_process	cellular component organization or biogenesis	sp|P13987|CD59_HUMAN	-5.31421795094527	down
biological_process	cellular component organization or biogenesis	sp|P14543|NID1_HUMAN	-1.59943420788978	down
biological_process	cellular component organization or biogenesis	sp|P14618|KPYM_HUMAN	-1.68785048595055	down
biological_process	cellular component organization or biogenesis	sp|P14780|MMP9_HUMAN	-4.17021991043869	down
biological_process	cellular component organization or biogenesis	sp|P14784|IL2RB_HUMAN	-2.07570145759913	down
biological_process	cellular component organization or biogenesis	sp|P15151|PVR_HUMAN	-1.4695518372117	down
biological_process	cellular component organization or biogenesis	sp|P15328|FOLR1_HUMAN	-4.12471243546741	down
biological_process	cellular component organization or biogenesis	sp|P16070|CD44_HUMAN	-2.34931461775753	down
biological_process	cellular component organization or biogenesis	sp|P16112|PGCA_HUMAN	-2.83811129283629	down
biological_process	cellular component organization or biogenesis	sp|P16284|PECA1_HUMAN	-1.25248094782313	down
biological_process	cellular component organization or biogenesis	sp|P17936|IBP3_HUMAN	-2.06808179682807	down
biological_process	cellular component organization or biogenesis	sp|P18065|IBP2_HUMAN	-1.28360598834673	down
biological_process	cellular component organization or biogenesis	sp|P19022|CADH2_HUMAN	-4.05729429373113	down
biological_process	cellular component organization or biogenesis	sp|P20774|MIME_HUMAN	2.82507108648041	up
biological_process	cellular component organization or biogenesis	sp|P21281|VATB2_HUMAN	-2.12896298882139	down
biological_process	cellular component organization or biogenesis	sp|P21796|VDAC1_HUMAN	-1.9443980923473	down
biological_process	cellular component organization or biogenesis	sp|P21810|PGS1_HUMAN	-3.38343658847211	down
biological_process	cellular component organization or biogenesis	sp|P23142|FBLN1_HUMAN	-2.4187700506753	down
biological_process	cellular component organization or biogenesis	sp|P23468|PTPRD_HUMAN	-1.24160460581946	down
biological_process	cellular component organization or biogenesis	sp|P23528|COF1_HUMAN	-1.88442460584155	down
biological_process	cellular component organization or biogenesis	sp|P25774|CATS_HUMAN	-1.18533329027221	down
biological_process	cellular component organization or biogenesis	sp|P25940|CO5A3_HUMAN	-3.86010018322818	down
biological_process	cellular component organization or biogenesis	sp|P25942|TNR5_HUMAN	-2.24638458775876	down
biological_process	cellular component organization or biogenesis	sp|P27105|STOM_HUMAN	-1.52024409190744	down
biological_process	cellular component organization or biogenesis	sp|P28827|PTPRM_HUMAN	-1.11480819488487	down
biological_process	cellular component organization or biogenesis	sp|P33151|CADH5_HUMAN	2.65887346988494	up
biological_process	cellular component organization or biogenesis	sp|P34896|GLYC_HUMAN	-1.3247124436158	down
biological_process	cellular component organization or biogenesis	sp|P35052|GPC1_HUMAN	1.05227871358395	up
biological_process	cellular component organization or biogenesis	sp|P35080|PROF2_HUMAN	1.7787322670163	up
biological_process	cellular component organization or biogenesis	sp|P35555|FBN1_HUMAN	-3.33205493075024	down
biological_process	cellular component organization or biogenesis	sp|P40199|CEAM6_HUMAN	-1.71530398980059	down
biological_process	cellular component organization or biogenesis	sp|P45880|VDAC2_HUMAN	-1.91710796608929	down
biological_process	cellular component organization or biogenesis	sp|P46108|CRK_HUMAN	1.77015518946627	up
biological_process	cellular component organization or biogenesis	sp|P46109|CRKL_HUMAN	2.41073641588067	up
biological_process	cellular component organization or biogenesis	sp|P49747|COMP_HUMAN	-2.92029189583011	down
biological_process	cellular component organization or biogenesis	sp|P50395|GDIB_HUMAN	-1.28769629347264	down
biological_process	cellular component organization or biogenesis	sp|P51654|GPC3_HUMAN	-1.82663539949443	down
biological_process	cellular component organization or biogenesis	sp|P51884|LUM_HUMAN	1.48737488270169	up
biological_process	cellular component organization or biogenesis	sp|P52799|EFNB2_HUMAN	2.93151043530526	up
biological_process	cellular component organization or biogenesis	sp|P53990|IST1_HUMAN	-1.06585119015906	down
biological_process	cellular component organization or biogenesis	sp|P54652|HSP72_HUMAN	-1.22425743382668	down
biological_process	cellular component organization or biogenesis	sp|P54727|RD23B_HUMAN	1.1390123670666	up
biological_process	cellular component organization or biogenesis	sp|P60983|GMFB_HUMAN	2.14094280188622	up
biological_process	cellular component organization or biogenesis	sp|P61769|B2MG_HUMAN	3.24063550460311	up
biological_process	cellular component organization or biogenesis	sp|P61970|NTF2_HUMAN	1.0454243659506	up
biological_process	cellular component organization or biogenesis	sp|P62328|TYB4_HUMAN	5.87383426422429	up
biological_process	cellular component organization or biogenesis	sp|P62942|FKB1A_HUMAN	2.27793158728603	up
biological_process	cellular component organization or biogenesis	sp|P62993|GRB2_HUMAN	1.63229005475813	up
biological_process	cellular component organization or biogenesis	sp|P63104|1433Z_HUMAN	-1.2980170285631	down
biological_process	cellular component organization or biogenesis	sp|P78423|X3CL1_HUMAN	-2.26126417216557	down
biological_process	cellular component organization or biogenesis	sp|P98164|LRP2_HUMAN	-1.70821821351375	down
biological_process	cellular component organization or biogenesis	sp|Q02413|DSG1_HUMAN	-1.05258028482426	down
biological_process	cellular component organization or biogenesis	sp|Q07507|DERM_HUMAN	-2.94955471888149	down
biological_process	cellular component organization or biogenesis	sp|Q07812|BAX_HUMAN	3.3575653227484	up
biological_process	cellular component organization or biogenesis	sp|Q08345|DDR1_HUMAN	-1.44549222199716	down
biological_process	cellular component organization or biogenesis	sp|Q10588|BST1_HUMAN	-1.83351462500446	down
biological_process	cellular component organization or biogenesis	sp|Q12860|CNTN1_HUMAN	-1.88158636558147	down
biological_process	cellular component organization or biogenesis	sp|Q12907|LMAN2_HUMAN	-2.43773179916211	down
biological_process	cellular component organization or biogenesis	sp|Q12913|PTPRJ_HUMAN	-1.25386426100202	down
biological_process	cellular component organization or biogenesis	sp|Q13443|ADAM9_HUMAN	1.77784215214958	up
biological_process	cellular component organization or biogenesis	sp|Q13477|MADCA_HUMAN	-2.47590007996289	down
biological_process	cellular component organization or biogenesis	sp|Q14247|SRC8_HUMAN	2.31755443743712	up
biological_process	cellular component organization or biogenesis	sp|Q14393|GAS6_HUMAN	-1.5778349743861	down
biological_process	cellular component organization or biogenesis	sp|Q15375|EPHA7_HUMAN	-2.33473103716565	down
biological_process	cellular component organization or biogenesis	sp|Q16832|DDR2_HUMAN	-1.33808165979951	down
biological_process	cellular component organization or biogenesis	sp|Q16849|PTPRN_HUMAN	-2.36678825749338	down
biological_process	cellular component organization or biogenesis	sp|Q4KMQ2|ANO6_HUMAN	-2.17027989335662	down
biological_process	cellular component organization or biogenesis	sp|Q7LBR1|CHM1B_HUMAN	-1.71483947973845	down
biological_process	cellular component organization or biogenesis	sp|Q7Z3B1|NEGR1_HUMAN	-1.57622745213698	down
biological_process	cellular component organization or biogenesis	sp|Q7Z7M0|MEGF8_HUMAN	-1.74479187337113	down
biological_process	cellular component organization or biogenesis	sp|Q86XT2|VP37D_HUMAN	-3.02585667506189	down
biological_process	cellular component organization or biogenesis	sp|Q86Y82|STX12_HUMAN	-1.46131669800086	down
biological_process	cellular component organization or biogenesis	sp|Q8N6Q3|CD177_HUMAN	-1.87952518596383	down
biological_process	cellular component organization or biogenesis	sp|Q8WZ42|TITIN_HUMAN	3.89852478951271	up
biological_process	cellular component organization or biogenesis	sp|Q92859|NEO1_HUMAN	-2.22302087349955	down
biological_process	cellular component organization or biogenesis	sp|Q96J84|KIRR1_HUMAN	-2.42724583473517	down
biological_process	cellular component organization or biogenesis	sp|Q96NY8|NECT4_HUMAN	-1.8099778588852	down
biological_process	cellular component organization or biogenesis	sp|Q99497|PARK7_HUMAN	1.35296985554361	up
biological_process	cellular component organization or biogenesis	sp|Q99574|NEUS_HUMAN	-1.62813543263659	down
biological_process	cellular component organization or biogenesis	sp|Q99715|COCA1_HUMAN	-2.80065936641025	down
biological_process	cellular component organization or biogenesis	sp|Q9BX67|JAM3_HUMAN	-1.73798478860255	down
biological_process	cellular component organization or biogenesis	sp|Q9BXP8|PAPP2_HUMAN	-1.08813329992908	down
biological_process	cellular component organization or biogenesis	sp|Q9BY67|CADM1_HUMAN	-3.38581576508517	down
biological_process	cellular component organization or biogenesis	sp|Q9H3K6|BOLA2_HUMAN	2.86510090831745	up
biological_process	cellular component organization or biogenesis	sp|Q9H9P2|CHODL_HUMAN	-1.67442121123169	down
biological_process	cellular component organization or biogenesis	sp|Q9HBB8|CDHR5_HUMAN	-2.09079879152349	down
biological_process	cellular component organization or biogenesis	sp|Q9NP79|VTA1_HUMAN	-1.72568814269217	down
biological_process	cellular component organization or biogenesis	sp|Q9NR12|PDLI7_HUMAN	2.92990688071246	up
biological_process	cellular component organization or biogenesis	sp|Q9NY97|B3GN2_HUMAN	-1.6612422846696	down
biological_process	cellular component organization or biogenesis	sp|Q9NZM1|MYOF_HUMAN	-1.83631910128379	down
biological_process	cellular component organization or biogenesis	sp|Q9UBR2|CATZ_HUMAN	1.46694323966016	up
biological_process	cellular component organization or biogenesis	sp|Q9UGN4|CLM8_HUMAN	-3.22786746472172	down
biological_process	cellular component organization or biogenesis	sp|Q9Y490|TLN1_HUMAN	3.45219465743936	up
biological_process	cellular component organization or biogenesis	sp|Q9Y5Z4|HEBP2_HUMAN	2.54220182087796	up
biological_process	cellular process	sp|E9PAV3|NACAM_HUMAN	1.91262538559287	up
biological_process	cellular process	sp|O00115|DNS2A_HUMAN	-1.77998474325115	down
biological_process	cellular process	sp|O00151|PDLI1_HUMAN	2.17706257101039	up
biological_process	cellular process	sp|O00499|BIN1_HUMAN	3.81065776903849	up
biological_process	cellular process	sp|O00584|RNT2_HUMAN	-2.73818875262028	down
biological_process	cellular process	sp|O00592|PODXL_HUMAN	-2.06721704786184	down
biological_process	cellular process	sp|O14672|ADA10_HUMAN	-2.75541277660063	down
biological_process	cellular process	sp|O15197|EPHB6_HUMAN	-2.02441368750943	down
biological_process	cellular process	sp|O15230|LAMA5_HUMAN	1.99175950147477	up
biological_process	cellular process	sp|O43157|PLXB1_HUMAN	-1.24193021432586	down
biological_process	cellular process	sp|O43291|SPIT2_HUMAN	-3.87473584413879	down
biological_process	cellular process	sp|O43396|TXNL1_HUMAN	2.31402446482292	up
biological_process	cellular process	sp|O43567|RNF13_HUMAN	-2.61192438697694	down
biological_process	cellular process	sp|O43866|CD5L_HUMAN	-2.43515061350306	down
biological_process	cellular process	sp|O60494|CUBN_HUMAN	-2.2273274762794	down
biological_process	cellular process	sp|O60635|TSN1_HUMAN	-3.35128898933643	down
biological_process	cellular process	sp|O75093|SLIT1_HUMAN	1.77986601927821	up
biological_process	cellular process	sp|O75144|ICOSL_HUMAN	-1.93669040364276	down
biological_process	cellular process	sp|O75223|GGCT_HUMAN	2.37643661668793	up
biological_process	cellular process	sp|O75356|ENTP5_HUMAN	2.17853169406995	up
biological_process	cellular process	sp|O75594|PGRP1_HUMAN	-1.94868310704562	down
biological_process	cellular process	sp|O75608|LYPA1_HUMAN	1.90918005459385	up
biological_process	cellular process	sp|O75882|ATRN_HUMAN	-2.16013878852903	down
biological_process	cellular process	sp|O75891|AL1L1_HUMAN	-1.01218641485893	down
biological_process	cellular process	sp|O95235|KI20A_HUMAN	1.69860346301047	up
biological_process	cellular process	sp|O95456|PSMG1_HUMAN	2.10981078170816	up
biological_process	cellular process	sp|O95497|VNN1_HUMAN	-1.23172512580038	down
biological_process	cellular process	sp|O95861|BPNT1_HUMAN	2.39709425724261	up
biological_process	cellular process	sp|O95998|I18BP_HUMAN	-2.96873293498967	down
biological_process	cellular process	sp|O96009|NAPSA_HUMAN	-3.89322128725885	down
biological_process	cellular process	sp|P00167|CYB5_HUMAN	3.39218700501032	up
biological_process	cellular process	sp|P00441|SODC_HUMAN	1.35897182858386	up
biological_process	cellular process	sp|P00734|THRB_HUMAN	-2.78662629284236	down
biological_process	cellular process	sp|P00749|UROK_HUMAN	-3.31130980900093	down
biological_process	cellular process	sp|P00915|CAH1_HUMAN	4.56385494090124	up
biological_process	cellular process	sp|P01009|A1AT_HUMAN	1.37341853233498	up
biological_process	cellular process	sp|P01019|ANGT_HUMAN	3.57900907211565	up
biological_process	cellular process	sp|P01024|CO3_HUMAN	2.42775320953335	up
biological_process	cellular process	sp|P01133|EGF_HUMAN	-2.75746929161595	down
biological_process	cellular process	sp|P01591|IGJ_HUMAN	-4.25041101491646	down
biological_process	cellular process	sp|P02741|CRP_HUMAN	2.47055182993342	up
biological_process	cellular process	sp|P02749|APOH_HUMAN	-3.49380932938363	down
biological_process	cellular process	sp|P02750|A2GL_HUMAN	2.41182276176449	up
biological_process	cellular process	sp|P02751|FINC_HUMAN	-1.74991282477051	down
biological_process	cellular process	sp|P02753|RET4_HUMAN	3.86412884031744	up
biological_process	cellular process	sp|P02765|FETUA_HUMAN	1.67223522161634	up
biological_process	cellular process	sp|P02775|CXCL7_HUMAN	2.44261729077044	up
biological_process	cellular process	sp|P04156|PRIO_HUMAN	-1.88475521907869	down
biological_process	cellular process	sp|P05067|A4_HUMAN	-3.13756605230655	down
biological_process	cellular process	sp|P05090|APOD_HUMAN	-1.45584279536656	down
biological_process	cellular process	sp|P05413|FABPH_HUMAN	5.1401900640123	up
biological_process	cellular process	sp|P05451|REG1A_HUMAN	-2.52953360359512	down
biological_process	cellular process	sp|P05452|TETN_HUMAN	-2.7215910646369	down
biological_process	cellular process	sp|P05997|CO5A2_HUMAN	-1.83907262090627	down
biological_process	cellular process	sp|P06241|FYN_HUMAN	-2.81494873501039	down
biological_process	cellular process	sp|P06454|PTMA_HUMAN	2.05825319706687	up
biological_process	cellular process	sp|P06734|FCER2_HUMAN	-1.62862433080762	down
biological_process	cellular process	sp|P07148|FABPL_HUMAN	1.64836936905383	up
biological_process	cellular process	sp|P07204|TRBM_HUMAN	-2.89707565823365	down
biological_process	cellular process	sp|P07225|PROS_HUMAN	1.50815479306237	up
biological_process	cellular process	sp|P07237|PDIA1_HUMAN	1.63605925887743	up
biological_process	cellular process	sp|P07478|TRY2_HUMAN	4.48950171308477	up
biological_process	cellular process	sp|P07602|SAP_HUMAN	-4.5429813633289	down
biological_process	cellular process	sp|P07737|PROF1_HUMAN	3.5206775068592	up
biological_process	cellular process	sp|P07858|CATB_HUMAN	-3.30821933474149	down
biological_process	cellular process	sp|P07911|UROM_HUMAN	-3.48219268527977	down
biological_process	cellular process	sp|P07951|TPM2_HUMAN	1.83801486156191	up
biological_process	cellular process	sp|P07998|RNAS1_HUMAN	-2.92927974484998	down
biological_process	cellular process	sp|P08174|DAF_HUMAN	-6.18366579953358	down
biological_process	cellular process	sp|P08294|SODE_HUMAN	-1.20465760897237	down
biological_process	cellular process	sp|P08571|CD14_HUMAN	1.32984532677642	up
biological_process	cellular process	sp|P08582|TRFM_HUMAN	-2.39019187914255	down
biological_process	cellular process	sp|P08637|FCG3A_HUMAN	-1.41477251990304	down
biological_process	cellular process	sp|P08833|IBP1_HUMAN	5.08926658543829	up
biological_process	cellular process	sp|P08887|IL6RA_HUMAN	-1.1731381776655	down
biological_process	cellular process	sp|P09455|RET1_HUMAN	1.67490565239357	up
biological_process	cellular process	sp|P09619|PGFRB_HUMAN	-2.31606785765086	down
biological_process	cellular process	sp|P0C0L5|CO4B_HUMAN	1.19813177160429	up
biological_process	cellular process	sp|P10643|CO7_HUMAN	-2.96021665408246	down
biological_process	cellular process	sp|P10645|CMGA_HUMAN	-2.11806381137957	down
biological_process	cellular process	sp|P11047|LAMC1_HUMAN	-1.54405102803655	down
biological_process	cellular process	sp|P11117|PPAL_HUMAN	-2.40434984814956	down
biological_process	cellular process	sp|P11684|UTER_HUMAN	2.25079480976334	up
biological_process	cellular process	sp|P12104|FABPI_HUMAN	4.66420621536309	up
biological_process	cellular process	sp|P12110|CO6A2_HUMAN	1.12662177854348	up
biological_process	cellular process	sp|P12273|PIP_HUMAN	-3.01175995097795	down
biological_process	cellular process	sp|P13473|LAMP2_HUMAN	-3.49205504723541	down
biological_process	cellular process	sp|P13667|PDIA4_HUMAN	2.25017930126918	up
biological_process	cellular process	sp|P13987|CD59_HUMAN	-5.31421795094527	down
biological_process	cellular process	sp|P14543|NID1_HUMAN	-1.59943420788978	down
biological_process	cellular process	sp|P14618|KPYM_HUMAN	-1.68785048595055	down
biological_process	cellular process	sp|P14780|MMP9_HUMAN	-4.17021991043869	down
biological_process	cellular process	sp|P14784|IL2RB_HUMAN	-2.07570145759913	down
biological_process	cellular process	sp|P15090|FABP4_HUMAN	4.76423657517826	up
biological_process	cellular process	sp|P15151|PVR_HUMAN	-1.4695518372117	down
biological_process	cellular process	sp|P15289|ARSA_HUMAN	-1.4797500048502	down
biological_process	cellular process	sp|P15328|FOLR1_HUMAN	-4.12471243546741	down
biological_process	cellular process	sp|P16070|CD44_HUMAN	-2.34931461775753	down
biological_process	cellular process	sp|P16112|PGCA_HUMAN	-2.83811129283629	down
biological_process	cellular process	sp|P16284|PECA1_HUMAN	-1.25248094782313	down
biological_process	cellular process	sp|P16422|EPCAM_HUMAN	-1.46579331538268	down
biological_process	cellular process	sp|P16444|DPEP1_HUMAN	-1.47762851363305	down
biological_process	cellular process	sp|P17342|ANPRC_HUMAN	-2.06201645774211	down
biological_process	cellular process	sp|P17936|IBP3_HUMAN	-2.06808179682807	down
biological_process	cellular process	sp|P18065|IBP2_HUMAN	-1.28360598834673	down
biological_process	cellular process	sp|P18428|LBP_HUMAN	3.78822866306143	up
biological_process	cellular process	sp|P19022|CADH2_HUMAN	-4.05729429373113	down
biological_process	cellular process	sp|P19801|AOC1_HUMAN	-1.35012119515709	down
biological_process	cellular process	sp|P20774|MIME_HUMAN	2.82507108648041	up
biological_process	cellular process	sp|P21281|VATB2_HUMAN	-2.12896298882139	down
biological_process	cellular process	sp|P21796|VDAC1_HUMAN	-1.9443980923473	down
biological_process	cellular process	sp|P21810|PGS1_HUMAN	-3.38343658847211	down
biological_process	cellular process	sp|P22897|MRC1_HUMAN	1.05959306260316	up
biological_process	cellular process	sp|P23142|FBLN1_HUMAN	-2.4187700506753	down
biological_process	cellular process	sp|P23468|PTPRD_HUMAN	-1.24160460581946	down
biological_process	cellular process	sp|P23528|COF1_HUMAN	-1.88442460584155	down
biological_process	cellular process	sp|P24855|DNAS1_HUMAN	-1.75045759175074	down
biological_process	cellular process	sp|P25325|THTM_HUMAN	1.05992680304289	up
biological_process	cellular process	sp|P25774|CATS_HUMAN	-1.18533329027221	down
biological_process	cellular process	sp|P25940|CO5A3_HUMAN	-3.86010018322818	down
biological_process	cellular process	sp|P25942|TNR5_HUMAN	-2.24638458775876	down
biological_process	cellular process	sp|P26842|CD27_HUMAN	-4.85275955362365	down
biological_process	cellular process	sp|P26927|HGFL_HUMAN	-2.77569109872583	down
biological_process	cellular process	sp|P26992|CNTFR_HUMAN	-2.64696018483474	down
biological_process	cellular process	sp|P27105|STOM_HUMAN	-1.52024409190744	down
biological_process	cellular process	sp|P28799|GRN_HUMAN	-1.7263040281134	down
biological_process	cellular process	sp|P28827|PTPRM_HUMAN	-1.11480819488487	down
biological_process	cellular process	sp|P30046|DOPD_HUMAN	2.07299096861919	up
biological_process	cellular process	sp|P31949|S10AB_HUMAN	-2.71389218580046	down
biological_process	cellular process	sp|P31997|CEAM8_HUMAN	-1.2448887506136	down
biological_process	cellular process	sp|P33151|CADH5_HUMAN	2.65887346988494	up
biological_process	cellular process	sp|P33908|MA1A1_HUMAN	-2.41020120929482	down
biological_process	cellular process	sp|P34896|GLYC_HUMAN	-1.3247124436158	down
biological_process	cellular process	sp|P35052|GPC1_HUMAN	1.05227871358395	up
biological_process	cellular process	sp|P35080|PROF2_HUMAN	1.7787322670163	up
biological_process	cellular process	sp|P35555|FBN1_HUMAN	-3.33205493075024	down
biological_process	cellular process	sp|P35754|GLRX1_HUMAN	4.47916309206504	up
biological_process	cellular process	sp|P39687|AN32A_HUMAN	2.13912435095459	up
biological_process	cellular process	sp|P40199|CEAM6_HUMAN	-1.71530398980059	down
biological_process	cellular process	sp|P43121|MUC18_HUMAN	-1.41889290809311	down
biological_process	cellular process	sp|P45880|VDAC2_HUMAN	-1.91710796608929	down
biological_process	cellular process	sp|P46108|CRK_HUMAN	1.77015518946627	up
biological_process	cellular process	sp|P46109|CRKL_HUMAN	2.41073641588067	up
biological_process	cellular process	sp|P48960|CD97_HUMAN	-1.85210823512453	down
biological_process	cellular process	sp|P49747|COMP_HUMAN	-2.92029189583011	down
biological_process	cellular process	sp|P49908|SEPP1_HUMAN	-1.33524052755008	down
biological_process	cellular process	sp|P50395|GDIB_HUMAN	-1.28769629347264	down
biological_process	cellular process	sp|P51654|GPC3_HUMAN	-1.82663539949443	down
biological_process	cellular process	sp|P51884|LUM_HUMAN	1.48737488270169	up
biological_process	cellular process	sp|P52799|EFNB2_HUMAN	2.93151043530526	up
biological_process	cellular process	sp|P53990|IST1_HUMAN	-1.06585119015906	down
biological_process	cellular process	sp|P54652|HSP72_HUMAN	-1.22425743382668	down
biological_process	cellular process	sp|P54725|RD23A_HUMAN	1.94845574424376	up
biological_process	cellular process	sp|P54727|RD23B_HUMAN	1.1390123670666	up
biological_process	cellular process	sp|P55259|GP2_HUMAN	-2.51951191937033	down
biological_process	cellular process	sp|P55854|SUMO3_HUMAN	3.1532943270429	up
biological_process	cellular process	sp|P58499|FAM3B_HUMAN	-1.08055695755555	down
biological_process	cellular process	sp|P60174|TPIS_HUMAN	-1.00025136400162	down
biological_process	cellular process	sp|P60660|MYL6_HUMAN	-1.20169886034522	down
biological_process	cellular process	sp|P60983|GMFB_HUMAN	2.14094280188622	up
biological_process	cellular process	sp|P61626|LYSC_HUMAN	3.99967484113612	up
biological_process	cellular process	sp|P61769|B2MG_HUMAN	3.24063550460311	up
biological_process	cellular process	sp|P61916|NPC2_HUMAN	-4.40200036258316	down
biological_process	cellular process	sp|P61970|NTF2_HUMAN	1.0454243659506	up
biological_process	cellular process	sp|P62328|TYB4_HUMAN	5.87383426422429	up
biological_process	cellular process	sp|P62942|FKB1A_HUMAN	2.27793158728603	up
biological_process	cellular process	sp|P62993|GRB2_HUMAN	1.63229005475813	up
biological_process	cellular process	sp|P63104|1433Z_HUMAN	-1.2980170285631	down
biological_process	cellular process	sp|P78324|SHPS1_HUMAN	-1.96606402004373	down
biological_process	cellular process	sp|P78380|OLR1_HUMAN	-2.63343427501504	down
biological_process	cellular process	sp|P78423|X3CL1_HUMAN	-2.26126417216557	down
biological_process	cellular process	sp|P80370|DLK1_HUMAN	-2.13092277867539	down
biological_process	cellular process	sp|P98164|LRP2_HUMAN	-1.70821821351375	down
biological_process	cellular process	sp|Q01459|DIAC_HUMAN	-1.27191938473938	down
biological_process	cellular process	sp|Q01973|ROR1_HUMAN	-1.70667548991671	down
biological_process	cellular process	sp|Q01974|ROR2_HUMAN	-1.99221429794758	down
biological_process	cellular process	sp|Q02413|DSG1_HUMAN	-1.05258028482426	down
biological_process	cellular process	sp|Q02818|NUCB1_HUMAN	-1.75595253592076	down
biological_process	cellular process	sp|Q03591|FHR1_HUMAN	-2.62179709365561	down
biological_process	cellular process	sp|Q07507|DERM_HUMAN	-2.94955471888149	down
biological_process	cellular process	sp|Q07812|BAX_HUMAN	3.3575653227484	up
biological_process	cellular process	sp|Q08334|I10R2_HUMAN	-2.68731173871526	down
biological_process	cellular process	sp|Q08345|DDR1_HUMAN	-1.44549222199716	down
biological_process	cellular process	sp|Q08380|LG3BP_HUMAN	-1.08964134064212	down
biological_process	cellular process	sp|Q10588|BST1_HUMAN	-1.83351462500446	down
biological_process	cellular process	sp|Q12860|CNTN1_HUMAN	-1.88158636558147	down
biological_process	cellular process	sp|Q12907|LMAN2_HUMAN	-2.43773179916211	down
biological_process	cellular process	sp|Q12913|PTPRJ_HUMAN	-1.25386426100202	down
biological_process	cellular process	sp|Q13201|MMRN1_HUMAN	2.06487473766632	up
biological_process	cellular process	sp|Q13443|ADAM9_HUMAN	1.77784215214958	up
biological_process	cellular process	sp|Q13449|LSAMP_HUMAN	-1.04586450626011	down
biological_process	cellular process	sp|Q13477|MADCA_HUMAN	-2.47590007996289	down
biological_process	cellular process	sp|Q14247|SRC8_HUMAN	2.31755443743712	up
biological_process	cellular process	sp|Q14393|GAS6_HUMAN	-1.5778349743861	down
biological_process	cellular process	sp|Q14982|OPCM_HUMAN	-3.37496865891938	down
biological_process	cellular process	sp|Q15113|PCOC1_HUMAN	-1.40935468082236	down
biological_process	cellular process	sp|Q15375|EPHA7_HUMAN	-2.33473103716565	down
biological_process	cellular process	sp|Q16651|PRSS8_HUMAN	-1.38259000371419	down
biological_process	cellular process	sp|Q16661|GUC2B_HUMAN	2.77862157412234	up
biological_process	cellular process	sp|Q16832|DDR2_HUMAN	-1.33808165979951	down
biological_process	cellular process	sp|Q16849|PTPRN_HUMAN	-2.36678825749338	down
biological_process	cellular process	sp|Q4KMQ2|ANO6_HUMAN	-2.17027989335662	down
biological_process	cellular process	sp|Q5JS37|NHLC3_HUMAN	-1.72259557391334	down
biological_process	cellular process	sp|Q5ZPR3|CD276_HUMAN	-1.88901976985001	down
biological_process	cellular process	sp|Q6EMK4|VASN_HUMAN	-1.42726680363178	down
biological_process	cellular process	sp|Q6GTX8|LAIR1_HUMAN	-2.22524106847758	down
biological_process	cellular process	sp|Q6P531|GGT6_HUMAN	-3.0254794768665	down
biological_process	cellular process	sp|Q6UVK1|CSPG4_HUMAN	-2.0754583071221	down
biological_process	cellular process	sp|Q7LBR1|CHM1B_HUMAN	-1.71483947973845	down
biological_process	cellular process	sp|Q7Z3B1|NEGR1_HUMAN	-1.57622745213698	down
biological_process	cellular process	sp|Q7Z7M0|MEGF8_HUMAN	-1.74479187337113	down
biological_process	cellular process	sp|Q86V85|GP180_HUMAN	-1.9064937823936	down
biological_process	cellular process	sp|Q86XT2|VP37D_HUMAN	-3.02585667506189	down
biological_process	cellular process	sp|Q86Y82|STX12_HUMAN	-1.46131669800086	down
biological_process	cellular process	sp|Q8IYS5|OSCAR_HUMAN	-2.41392871921749	down
biological_process	cellular process	sp|Q8IZF2|AGRF5_HUMAN	-2.55102333185171	down
biological_process	cellular process	sp|Q8N6Q3|CD177_HUMAN	-1.87952518596383	down
biological_process	cellular process	sp|Q8NFZ8|CADM4_HUMAN	-2.31912093852818	down
biological_process	cellular process	sp|Q8TDQ0|HAVR2_HUMAN	-2.05485304845037	down
biological_process	cellular process	sp|Q8WZ42|TITIN_HUMAN	3.89852478951271	up
biological_process	cellular process	sp|Q92520|FAM3C_HUMAN	1.60954242159234	up
biological_process	cellular process	sp|Q92530|PSMF1_HUMAN	2.04539242099858	up
biological_process	cellular process	sp|Q92542|NICA_HUMAN	-1.6234142478985	down
biological_process	cellular process	sp|Q92820|GGH_HUMAN	-1.58010009593355	down
biological_process	cellular process	sp|Q92859|NEO1_HUMAN	-2.22302087349955	down
biological_process	cellular process	sp|Q92890|UFD1_HUMAN	1.15629092154305	up
biological_process	cellular process	sp|Q92896|GSLG1_HUMAN	-1.18621269496336	down
biological_process	cellular process	sp|Q96FE7|P3IP1_HUMAN	-3.25903789300811	down
biological_process	cellular process	sp|Q96J84|KIRR1_HUMAN	-2.42724583473517	down
biological_process	cellular process	sp|Q96NY8|NECT4_HUMAN	-1.8099778588852	down
biological_process	cellular process	sp|Q96RW7|HMCN1_HUMAN	-4.58449083740218	down
biological_process	cellular process	sp|Q99497|PARK7_HUMAN	1.35296985554361	up
biological_process	cellular process	sp|Q99519|NEUR1_HUMAN	-1.91263814039209	down
biological_process	cellular process	sp|Q99574|NEUS_HUMAN	-1.62813543263659	down
biological_process	cellular process	sp|Q99715|COCA1_HUMAN	-2.80065936641025	down
biological_process	cellular process	sp|Q99969|RARR2_HUMAN	-1.46409370908012	down
biological_process	cellular process	sp|Q9BRK3|MXRA8_HUMAN	-2.26623295232801	down
biological_process	cellular process	sp|Q9BX67|JAM3_HUMAN	-1.73798478860255	down
biological_process	cellular process	sp|Q9BXN2|CLC7A_HUMAN	-1.98518772872509	down
biological_process	cellular process	sp|Q9BXP8|PAPP2_HUMAN	-1.08813329992908	down
biological_process	cellular process	sp|Q9BY67|CADM1_HUMAN	-3.38581576508517	down
biological_process	cellular process	sp|Q9H074|PAIP1_HUMAN	2.47194067396107	up
biological_process	cellular process	sp|Q9H2M3|BHMT2_HUMAN	-1.44253927665653	down
biological_process	cellular process	sp|Q9H3K6|BOLA2_HUMAN	2.86510090831745	up
biological_process	cellular process	sp|Q9H6Y7|RN167_HUMAN	-2.48968018640874	down
biological_process	cellular process	sp|Q9H756|LRC19_HUMAN	-1.92095198510844	down
biological_process	cellular process	sp|Q9H9P2|CHODL_HUMAN	-1.67442121123169	down
biological_process	cellular process	sp|Q9HBB8|CDHR5_HUMAN	-2.09079879152349	down
biological_process	cellular process	sp|Q9HCU0|CD248_HUMAN	-1.56095158754367	down
biological_process	cellular process	sp|Q9HD89|RETN_HUMAN	-2.25160373269751	down
biological_process	cellular process	sp|Q9NNX6|CD209_HUMAN	-1.61743914623933	down
biological_process	cellular process	sp|Q9NP79|VTA1_HUMAN	-1.72568814269217	down
biological_process	cellular process	sp|Q9NPG4|PCD12_HUMAN	-2.14164980729761	down
biological_process	cellular process	sp|Q9NPY3|C1QR1_HUMAN	-1.98788585369549	down
biological_process	cellular process	sp|Q9NR12|PDLI7_HUMAN	2.92990688071246	up
biological_process	cellular process	sp|Q9NSC7|SIA7A_HUMAN	4.42743280686716	up
biological_process	cellular process	sp|Q9NY72|SCN3B_HUMAN	-1.99547647216555	down
biological_process	cellular process	sp|Q9NY97|B3GN2_HUMAN	-1.6612422846696	down
biological_process	cellular process	sp|Q9NZ53|PDXL2_HUMAN	-1.26974262734743	down
biological_process	cellular process	sp|Q9NZM1|MYOF_HUMAN	-1.83631910128379	down
biological_process	cellular process	sp|Q9P121|NTRI_HUMAN	-1.71006234420269	down
biological_process	cellular process	sp|Q9UBG0|MRC2_HUMAN	-1.62181928712282	down
biological_process	cellular process	sp|Q9UBR2|CATZ_HUMAN	1.46694323966016	up
biological_process	cellular process	sp|Q9UGN4|CLM8_HUMAN	-3.22786746472172	down
biological_process	cellular process	sp|Q9UGT4|SUSD2_HUMAN	-1.94118931102037	down
biological_process	cellular process	sp|Q9UHG3|PCYOX_HUMAN	-1.98126176676798	down
biological_process	cellular process	sp|Q9UHI8|ATS1_HUMAN	2.03654099821363	up
biological_process	cellular process	sp|Q9UIB8|SLAF5_HUMAN	-1.90308831426988	down
biological_process	cellular process	sp|Q9UJA9|ENPP5_HUMAN	1.00982388272709	up
biological_process	cellular process	sp|Q9UKU6|TRHDE_HUMAN	1.51713646659598	up
biological_process	cellular process	sp|Q9UMR5|PPT2_HUMAN	-1.37784215371814	down
biological_process	cellular process	sp|Q9UN36|NDRG2_HUMAN	1.95187320747266	up
biological_process	cellular process	sp|Q9UN70|PCDGK_HUMAN	-1.9569075159878	down
biological_process	cellular process	sp|Q9UNN8|EPCR_HUMAN	-2.24649659114313	down
biological_process	cellular process	sp|Q9UPS8|ANR26_HUMAN	4.04945412994133	up
biological_process	cellular process	sp|Q9Y274|SIA10_HUMAN	1.11537972732694	up
biological_process	cellular process	sp|Q9Y490|TLN1_HUMAN	3.45219465743936	up
biological_process	cellular process	sp|Q9Y5Z4|HEBP2_HUMAN	2.54220182087796	up
biological_process	cellular process	sp|Q9Y6W3|CAN7_HUMAN	-1.96949906234778	down
biological_process	cellular process	sp|Q9Y6X5|ENPP4_HUMAN	-1.51892106079945	down
biological_process	detoxification	sp|P00441|SODC_HUMAN	1.35897182858386	up
biological_process	detoxification	sp|Q99497|PARK7_HUMAN	1.35296985554361	up
biological_process	developmental process	sp|O00115|DNS2A_HUMAN	-1.77998474325115	down
biological_process	developmental process	sp|O00499|BIN1_HUMAN	3.81065776903849	up
biological_process	developmental process	sp|O00592|PODXL_HUMAN	-2.06721704786184	down
biological_process	developmental process	sp|O14672|ADA10_HUMAN	-2.75541277660063	down
biological_process	developmental process	sp|O15230|LAMA5_HUMAN	1.99175950147477	up
biological_process	developmental process	sp|O43157|PLXB1_HUMAN	-1.24193021432586	down
biological_process	developmental process	sp|O43291|SPIT2_HUMAN	-3.87473584413879	down
biological_process	developmental process	sp|O75093|SLIT1_HUMAN	1.77986601927821	up
biological_process	developmental process	sp|O75594|PGRP1_HUMAN	-1.94868310704562	down
biological_process	developmental process	sp|O75882|ATRN_HUMAN	-2.16013878852903	down
biological_process	developmental process	sp|O95456|PSMG1_HUMAN	2.10981078170816	up
biological_process	developmental process	sp|O95497|VNN1_HUMAN	-1.23172512580038	down
biological_process	developmental process	sp|O95861|BPNT1_HUMAN	2.39709425724261	up
biological_process	developmental process	sp|P00441|SODC_HUMAN	1.35897182858386	up
biological_process	developmental process	sp|P00734|THRB_HUMAN	-2.78662629284236	down
biological_process	developmental process	sp|P01019|ANGT_HUMAN	3.57900907211565	up
biological_process	developmental process	sp|P01024|CO3_HUMAN	2.42775320953335	up
biological_process	developmental process	sp|P01133|EGF_HUMAN	-2.75746929161595	down
biological_process	developmental process	sp|P02741|CRP_HUMAN	2.47055182993342	up
biological_process	developmental process	sp|P02749|APOH_HUMAN	-3.49380932938363	down
biological_process	developmental process	sp|P02750|A2GL_HUMAN	2.41182276176449	up
biological_process	developmental process	sp|P02751|FINC_HUMAN	-1.74991282477051	down
biological_process	developmental process	sp|P02753|RET4_HUMAN	3.86412884031744	up
biological_process	developmental process	sp|P02765|FETUA_HUMAN	1.67223522161634	up
biological_process	developmental process	sp|P04156|PRIO_HUMAN	-1.88475521907869	down
biological_process	developmental process	sp|P05067|A4_HUMAN	-3.13756605230655	down
biological_process	developmental process	sp|P05090|APOD_HUMAN	-1.45584279536656	down
biological_process	developmental process	sp|P05452|TETN_HUMAN	-2.7215910646369	down
biological_process	developmental process	sp|P05997|CO5A2_HUMAN	-1.83907262090627	down
biological_process	developmental process	sp|P06241|FYN_HUMAN	-2.81494873501039	down
biological_process	developmental process	sp|P07602|SAP_HUMAN	-4.5429813633289	down
biological_process	developmental process	sp|P07737|PROF1_HUMAN	3.5206775068592	up
biological_process	developmental process	sp|P07858|CATB_HUMAN	-3.30821933474149	down
biological_process	developmental process	sp|P07911|UROM_HUMAN	-3.48219268527977	down
biological_process	developmental process	sp|P08582|TRFM_HUMAN	-2.39019187914255	down
biological_process	developmental process	sp|P08833|IBP1_HUMAN	5.08926658543829	up
biological_process	developmental process	sp|P08887|IL6RA_HUMAN	-1.1731381776655	down
biological_process	developmental process	sp|P09455|RET1_HUMAN	1.67490565239357	up
biological_process	developmental process	sp|P09619|PGFRB_HUMAN	-2.31606785765086	down
biological_process	developmental process	sp|P11047|LAMC1_HUMAN	-1.54405102803655	down
biological_process	developmental process	sp|P11117|PPAL_HUMAN	-2.40434984814956	down
biological_process	developmental process	sp|P11684|UTER_HUMAN	2.25079480976334	up
biological_process	developmental process	sp|P14543|NID1_HUMAN	-1.59943420788978	down
biological_process	developmental process	sp|P14618|KPYM_HUMAN	-1.68785048595055	down
biological_process	developmental process	sp|P14780|MMP9_HUMAN	-4.17021991043869	down
biological_process	developmental process	sp|P15090|FABP4_HUMAN	4.76423657517826	up
biological_process	developmental process	sp|P15289|ARSA_HUMAN	-1.4797500048502	down
biological_process	developmental process	sp|P15328|FOLR1_HUMAN	-4.12471243546741	down
biological_process	developmental process	sp|P16070|CD44_HUMAN	-2.34931461775753	down
biological_process	developmental process	sp|P16112|PGCA_HUMAN	-2.83811129283629	down
biological_process	developmental process	sp|P16284|PECA1_HUMAN	-1.25248094782313	down
biological_process	developmental process	sp|P16422|EPCAM_HUMAN	-1.46579331538268	down
biological_process	developmental process	sp|P17342|ANPRC_HUMAN	-2.06201645774211	down
biological_process	developmental process	sp|P17936|IBP3_HUMAN	-2.06808179682807	down
biological_process	developmental process	sp|P18065|IBP2_HUMAN	-1.28360598834673	down
biological_process	developmental process	sp|P19022|CADH2_HUMAN	-4.05729429373113	down
biological_process	developmental process	sp|P20774|MIME_HUMAN	2.82507108648041	up
biological_process	developmental process	sp|P21796|VDAC1_HUMAN	-1.9443980923473	down
biological_process	developmental process	sp|P23142|FBLN1_HUMAN	-2.4187700506753	down
biological_process	developmental process	sp|P23468|PTPRD_HUMAN	-1.24160460581946	down
biological_process	developmental process	sp|P23528|COF1_HUMAN	-1.88442460584155	down
biological_process	developmental process	sp|P25325|THTM_HUMAN	1.05992680304289	up
biological_process	developmental process	sp|P25940|CO5A3_HUMAN	-3.86010018322818	down
biological_process	developmental process	sp|P25942|TNR5_HUMAN	-2.24638458775876	down
biological_process	developmental process	sp|P26842|CD27_HUMAN	-4.85275955362365	down
biological_process	developmental process	sp|P26927|HGFL_HUMAN	-2.77569109872583	down
biological_process	developmental process	sp|P26992|CNTFR_HUMAN	-2.64696018483474	down
biological_process	developmental process	sp|P28827|PTPRM_HUMAN	-1.11480819488487	down
biological_process	developmental process	sp|P33151|CADH5_HUMAN	2.65887346988494	up
biological_process	developmental process	sp|P35052|GPC1_HUMAN	1.05227871358395	up
biological_process	developmental process	sp|P35555|FBN1_HUMAN	-3.33205493075024	down
biological_process	developmental process	sp|P40199|CEAM6_HUMAN	-1.71530398980059	down
biological_process	developmental process	sp|P43121|MUC18_HUMAN	-1.41889290809311	down
biological_process	developmental process	sp|P46108|CRK_HUMAN	1.77015518946627	up
biological_process	developmental process	sp|P46109|CRKL_HUMAN	2.41073641588067	up
biological_process	developmental process	sp|P49747|COMP_HUMAN	-2.92029189583011	down
biological_process	developmental process	sp|P49908|SEPP1_HUMAN	-1.33524052755008	down
biological_process	developmental process	sp|P51654|GPC3_HUMAN	-1.82663539949443	down
biological_process	developmental process	sp|P51884|LUM_HUMAN	1.48737488270169	up
biological_process	developmental process	sp|P52799|EFNB2_HUMAN	2.93151043530526	up
biological_process	developmental process	sp|P53990|IST1_HUMAN	-1.06585119015906	down
biological_process	developmental process	sp|P54652|HSP72_HUMAN	-1.22425743382668	down
biological_process	developmental process	sp|P54727|RD23B_HUMAN	1.1390123670666	up
biological_process	developmental process	sp|P60174|TPIS_HUMAN	-1.00025136400162	down
biological_process	developmental process	sp|P60660|MYL6_HUMAN	-1.20169886034522	down
biological_process	developmental process	sp|P60983|GMFB_HUMAN	2.14094280188622	up
biological_process	developmental process	sp|P61769|B2MG_HUMAN	3.24063550460311	up
biological_process	developmental process	sp|P62942|FKB1A_HUMAN	2.27793158728603	up
biological_process	developmental process	sp|P62993|GRB2_HUMAN	1.63229005475813	up
biological_process	developmental process	sp|P78423|X3CL1_HUMAN	-2.26126417216557	down
biological_process	developmental process	sp|P80370|DLK1_HUMAN	-2.13092277867539	down
biological_process	developmental process	sp|P98164|LRP2_HUMAN	-1.70821821351375	down
biological_process	developmental process	sp|Q01973|ROR1_HUMAN	-1.70667548991671	down
biological_process	developmental process	sp|Q01974|ROR2_HUMAN	-1.99221429794758	down
biological_process	developmental process	sp|Q02413|DSG1_HUMAN	-1.05258028482426	down
biological_process	developmental process	sp|Q07812|BAX_HUMAN	3.3575653227484	up
biological_process	developmental process	sp|Q08345|DDR1_HUMAN	-1.44549222199716	down
biological_process	developmental process	sp|Q12860|CNTN1_HUMAN	-1.88158636558147	down
biological_process	developmental process	sp|Q13443|ADAM9_HUMAN	1.77784215214958	up
biological_process	developmental process	sp|Q13449|LSAMP_HUMAN	-1.04586450626011	down
biological_process	developmental process	sp|Q13477|MADCA_HUMAN	-2.47590007996289	down
biological_process	developmental process	sp|Q14247|SRC8_HUMAN	2.31755443743712	up
biological_process	developmental process	sp|Q14393|GAS6_HUMAN	-1.5778349743861	down
biological_process	developmental process	sp|Q14982|OPCM_HUMAN	-3.37496865891938	down
biological_process	developmental process	sp|Q15113|PCOC1_HUMAN	-1.40935468082236	down
biological_process	developmental process	sp|Q15375|EPHA7_HUMAN	-2.33473103716565	down
biological_process	developmental process	sp|Q16651|PRSS8_HUMAN	-1.38259000371419	down
biological_process	developmental process	sp|Q16832|DDR2_HUMAN	-1.33808165979951	down
biological_process	developmental process	sp|Q16849|PTPRN_HUMAN	-2.36678825749338	down
biological_process	developmental process	sp|Q4KMQ2|ANO6_HUMAN	-2.17027989335662	down
biological_process	developmental process	sp|Q6EMK4|VASN_HUMAN	-1.42726680363178	down
biological_process	developmental process	sp|Q6UVK1|CSPG4_HUMAN	-2.0754583071221	down
biological_process	developmental process	sp|Q7Z3B1|NEGR1_HUMAN	-1.57622745213698	down
biological_process	developmental process	sp|Q7Z7M0|MEGF8_HUMAN	-1.74479187337113	down
biological_process	developmental process	sp|Q8IUK5|PLDX1_HUMAN	-2.10327740176401	down
biological_process	developmental process	sp|Q8IZF2|AGRF5_HUMAN	-2.55102333185171	down
biological_process	developmental process	sp|Q8TDQ0|HAVR2_HUMAN	-2.05485304845037	down
biological_process	developmental process	sp|Q8WZ42|TITIN_HUMAN	3.89852478951271	up
biological_process	developmental process	sp|Q92520|FAM3C_HUMAN	1.60954242159234	up
biological_process	developmental process	sp|Q92530|PSMF1_HUMAN	2.04539242099858	up
biological_process	developmental process	sp|Q92859|NEO1_HUMAN	-2.22302087349955	down
biological_process	developmental process	sp|Q92890|UFD1_HUMAN	1.15629092154305	up
biological_process	developmental process	sp|Q92896|GSLG1_HUMAN	-1.18621269496336	down
biological_process	developmental process	sp|Q96J84|KIRR1_HUMAN	-2.42724583473517	down
biological_process	developmental process	sp|Q99574|NEUS_HUMAN	-1.62813543263659	down
biological_process	developmental process	sp|Q99715|COCA1_HUMAN	-2.80065936641025	down
biological_process	developmental process	sp|Q99969|RARR2_HUMAN	-1.46409370908012	down
biological_process	developmental process	sp|Q9BRK3|MXRA8_HUMAN	-2.26623295232801	down
biological_process	developmental process	sp|Q9BX67|JAM3_HUMAN	-1.73798478860255	down
biological_process	developmental process	sp|Q9BXP8|PAPP2_HUMAN	-1.08813329992908	down
biological_process	developmental process	sp|Q9BY67|CADM1_HUMAN	-3.38581576508517	down
biological_process	developmental process	sp|Q9H9P2|CHODL_HUMAN	-1.67442121123169	down
biological_process	developmental process	sp|Q9HBB8|CDHR5_HUMAN	-2.09079879152349	down
biological_process	developmental process	sp|Q9HCU0|CD248_HUMAN	-1.56095158754367	down
biological_process	developmental process	sp|Q9HD89|RETN_HUMAN	-2.25160373269751	down
biological_process	developmental process	sp|Q9NPG4|PCD12_HUMAN	-2.14164980729761	down
biological_process	developmental process	sp|Q9NR12|PDLI7_HUMAN	2.92990688071246	up
biological_process	developmental process	sp|Q9NY72|SCN3B_HUMAN	-1.99547647216555	down
biological_process	developmental process	sp|Q9NY97|B3GN2_HUMAN	-1.6612422846696	down
biological_process	developmental process	sp|Q9NZM1|MYOF_HUMAN	-1.83631910128379	down
biological_process	developmental process	sp|Q9P121|NTRI_HUMAN	-1.71006234420269	down
biological_process	developmental process	sp|Q9UBG0|MRC2_HUMAN	-1.62181928712282	down
biological_process	developmental process	sp|Q9UBR2|CATZ_HUMAN	1.46694323966016	up
biological_process	developmental process	sp|Q9UHI8|ATS1_HUMAN	2.03654099821363	up
biological_process	developmental process	sp|Q9UN36|NDRG2_HUMAN	1.95187320747266	up
biological_process	developmental process	sp|Q9UN70|PCDGK_HUMAN	-1.9569075159878	down
biological_process	developmental process	sp|Q9UPS8|ANR26_HUMAN	4.04945412994133	up
biological_process	growth	sp|O14672|ADA10_HUMAN	-2.75541277660063	down
biological_process	growth	sp|O43157|PLXB1_HUMAN	-1.24193021432586	down
biological_process	growth	sp|O75093|SLIT1_HUMAN	1.77986601927821	up
biological_process	growth	sp|O75356|ENTP5_HUMAN	2.17853169406995	up
biological_process	growth	sp|O75594|PGRP1_HUMAN	-1.94868310704562	down
biological_process	growth	sp|O75882|ATRN_HUMAN	-2.16013878852903	down
biological_process	growth	sp|P00441|SODC_HUMAN	1.35897182858386	up
biological_process	growth	sp|P00734|THRB_HUMAN	-2.78662629284236	down
biological_process	growth	sp|P01019|ANGT_HUMAN	3.57900907211565	up
biological_process	growth	sp|P02751|FINC_HUMAN	-1.74991282477051	down
biological_process	growth	sp|P02753|RET4_HUMAN	3.86412884031744	up
biological_process	growth	sp|P05067|A4_HUMAN	-3.13756605230655	down
biological_process	growth	sp|P05090|APOD_HUMAN	-1.45584279536656	down
biological_process	growth	sp|P07478|TRY2_HUMAN	4.48950171308477	up
biological_process	growth	sp|P07602|SAP_HUMAN	-4.5429813633289	down
biological_process	growth	sp|P08833|IBP1_HUMAN	5.08926658543829	up
biological_process	growth	sp|P14618|KPYM_HUMAN	-1.68785048595055	down
biological_process	growth	sp|P17936|IBP3_HUMAN	-2.06808179682807	down
biological_process	growth	sp|P18065|IBP2_HUMAN	-1.28360598834673	down
biological_process	growth	sp|P18428|LBP_HUMAN	3.78822866306143	up
biological_process	growth	sp|P23528|COF1_HUMAN	-1.88442460584155	down
biological_process	growth	sp|P26927|HGFL_HUMAN	-2.77569109872583	down
biological_process	growth	sp|P40199|CEAM6_HUMAN	-1.71530398980059	down
biological_process	growth	sp|P46108|CRK_HUMAN	1.77015518946627	up
biological_process	growth	sp|P49747|COMP_HUMAN	-2.92029189583011	down
biological_process	growth	sp|P49908|SEPP1_HUMAN	-1.33524052755008	down
biological_process	growth	sp|P51654|GPC3_HUMAN	-1.82663539949443	down
biological_process	growth	sp|P53990|IST1_HUMAN	-1.06585119015906	down
biological_process	growth	sp|Q08345|DDR1_HUMAN	-1.44549222199716	down
biological_process	growth	sp|Q12913|PTPRJ_HUMAN	-1.25386426100202	down
biological_process	growth	sp|Q14247|SRC8_HUMAN	2.31755443743712	up
biological_process	growth	sp|Q15375|EPHA7_HUMAN	-2.33473103716565	down
biological_process	growth	sp|Q16832|DDR2_HUMAN	-1.33808165979951	down
biological_process	growth	sp|Q7Z7M0|MEGF8_HUMAN	-1.74479187337113	down
biological_process	growth	sp|Q9BXP8|PAPP2_HUMAN	-1.08813329992908	down
biological_process	immune system process	sp|A6NI73|LIRA5_HUMAN	-1.33859281389589	down
biological_process	immune system process	sp|O00115|DNS2A_HUMAN	-1.77998474325115	down
biological_process	immune system process	sp|O00584|RNT2_HUMAN	-2.73818875262028	down
biological_process	immune system process	sp|O00592|PODXL_HUMAN	-2.06721704786184	down
biological_process	immune system process	sp|O14672|ADA10_HUMAN	-2.75541277660063	down
biological_process	immune system process	sp|O15197|EPHB6_HUMAN	-2.02441368750943	down
biological_process	immune system process	sp|O43866|CD5L_HUMAN	-2.43515061350306	down
biological_process	immune system process	sp|O75144|ICOSL_HUMAN	-1.93669040364276	down
biological_process	immune system process	sp|O75594|PGRP1_HUMAN	-1.94868310704562	down
biological_process	immune system process	sp|O95497|VNN1_HUMAN	-1.23172512580038	down
biological_process	immune system process	sp|O95998|I18BP_HUMAN	-2.96873293498967	down
biological_process	immune system process	sp|P00441|SODC_HUMAN	1.35897182858386	up
biological_process	immune system process	sp|P00734|THRB_HUMAN	-2.78662629284236	down
biological_process	immune system process	sp|P00749|UROK_HUMAN	-3.31130980900093	down
biological_process	immune system process	sp|P01009|A1AT_HUMAN	1.37341853233498	up
biological_process	immune system process	sp|P01024|CO3_HUMAN	2.42775320953335	up
biological_process	immune system process	sp|P01591|IGJ_HUMAN	-4.25041101491646	down
biological_process	immune system process	sp|P02741|CRP_HUMAN	2.47055182993342	up
biological_process	immune system process	sp|P02750|A2GL_HUMAN	2.41182276176449	up
biological_process	immune system process	sp|P02751|FINC_HUMAN	-1.74991282477051	down
biological_process	immune system process	sp|P02753|RET4_HUMAN	3.86412884031744	up
biological_process	immune system process	sp|P02765|FETUA_HUMAN	1.67223522161634	up
biological_process	immune system process	sp|P02775|CXCL7_HUMAN	2.44261729077044	up
biological_process	immune system process	sp|P04156|PRIO_HUMAN	-1.88475521907869	down
biological_process	immune system process	sp|P05067|A4_HUMAN	-3.13756605230655	down
biological_process	immune system process	sp|P05090|APOD_HUMAN	-1.45584279536656	down
biological_process	immune system process	sp|P05156|CFAI_HUMAN	-1.63397411125825	down
biological_process	immune system process	sp|P06241|FYN_HUMAN	-2.81494873501039	down
biological_process	immune system process	sp|P06734|FCER2_HUMAN	-1.62862433080762	down
biological_process	immune system process	sp|P07204|TRBM_HUMAN	-2.89707565823365	down
biological_process	immune system process	sp|P07225|PROS_HUMAN	1.50815479306237	up
biological_process	immune system process	sp|P07478|TRY2_HUMAN	4.48950171308477	up
biological_process	immune system process	sp|P07602|SAP_HUMAN	-4.5429813633289	down
biological_process	immune system process	sp|P07858|CATB_HUMAN	-3.30821933474149	down
biological_process	immune system process	sp|P07911|UROM_HUMAN	-3.48219268527977	down
biological_process	immune system process	sp|P08174|DAF_HUMAN	-6.18366579953358	down
biological_process	immune system process	sp|P08571|CD14_HUMAN	1.32984532677642	up
biological_process	immune system process	sp|P08637|FCG3A_HUMAN	-1.41477251990304	down
biological_process	immune system process	sp|P08887|IL6RA_HUMAN	-1.1731381776655	down
biological_process	immune system process	sp|P09455|RET1_HUMAN	1.67490565239357	up
biological_process	immune system process	sp|P0C0L5|CO4B_HUMAN	1.19813177160429	up
biological_process	immune system process	sp|P10643|CO7_HUMAN	-2.96021665408246	down
biological_process	immune system process	sp|P10645|CMGA_HUMAN	-2.11806381137957	down
biological_process	immune system process	sp|P11684|UTER_HUMAN	2.25079480976334	up
biological_process	immune system process	sp|P12273|PIP_HUMAN	-3.01175995097795	down
biological_process	immune system process	sp|P13473|LAMP2_HUMAN	-3.49205504723541	down
biological_process	immune system process	sp|P13987|CD59_HUMAN	-5.31421795094527	down
biological_process	immune system process	sp|P14618|KPYM_HUMAN	-1.68785048595055	down
biological_process	immune system process	sp|P14780|MMP9_HUMAN	-4.17021991043869	down
biological_process	immune system process	sp|P15151|PVR_HUMAN	-1.4695518372117	down
biological_process	immune system process	sp|P15289|ARSA_HUMAN	-1.4797500048502	down
biological_process	immune system process	sp|P16070|CD44_HUMAN	-2.34931461775753	down
biological_process	immune system process	sp|P16284|PECA1_HUMAN	-1.25248094782313	down
biological_process	immune system process	sp|P16422|EPCAM_HUMAN	-1.46579331538268	down
biological_process	immune system process	sp|P18065|IBP2_HUMAN	-1.28360598834673	down
biological_process	immune system process	sp|P18428|LBP_HUMAN	3.78822866306143	up
biological_process	immune system process	sp|P19801|AOC1_HUMAN	-1.35012119515709	down
biological_process	immune system process	sp|P22897|MRC1_HUMAN	1.05959306260316	up
biological_process	immune system process	sp|P25774|CATS_HUMAN	-1.18533329027221	down
biological_process	immune system process	sp|P25942|TNR5_HUMAN	-2.24638458775876	down
biological_process	immune system process	sp|P26842|CD27_HUMAN	-4.85275955362365	down
biological_process	immune system process	sp|P26927|HGFL_HUMAN	-2.77569109872583	down
biological_process	immune system process	sp|P27105|STOM_HUMAN	-1.52024409190744	down
biological_process	immune system process	sp|P28799|GRN_HUMAN	-1.7263040281134	down
biological_process	immune system process	sp|P30046|DOPD_HUMAN	2.07299096861919	up
biological_process	immune system process	sp|P31949|S10AB_HUMAN	-2.71389218580046	down
biological_process	immune system process	sp|P35052|GPC1_HUMAN	1.05227871358395	up
biological_process	immune system process	sp|P35555|FBN1_HUMAN	-3.33205493075024	down
biological_process	immune system process	sp|P40199|CEAM6_HUMAN	-1.71530398980059	down
biological_process	immune system process	sp|P46108|CRK_HUMAN	1.77015518946627	up
biological_process	immune system process	sp|P46109|CRKL_HUMAN	2.41073641588067	up
biological_process	immune system process	sp|P48960|CD97_HUMAN	-1.85210823512453	down
biological_process	immune system process	sp|P50395|GDIB_HUMAN	-1.28769629347264	down
biological_process	immune system process	sp|P51654|GPC3_HUMAN	-1.82663539949443	down
biological_process	immune system process	sp|P52799|EFNB2_HUMAN	2.93151043530526	up
biological_process	immune system process	sp|P53990|IST1_HUMAN	-1.06585119015906	down
biological_process	immune system process	sp|P61626|LYSC_HUMAN	3.99967484113612	up
biological_process	immune system process	sp|P61769|B2MG_HUMAN	3.24063550460311	up
biological_process	immune system process	sp|P61916|NPC2_HUMAN	-4.40200036258316	down
biological_process	immune system process	sp|P62942|FKB1A_HUMAN	2.27793158728603	up
biological_process	immune system process	sp|P62993|GRB2_HUMAN	1.63229005475813	up
biological_process	immune system process	sp|P63104|1433Z_HUMAN	-1.2980170285631	down
biological_process	immune system process	sp|P78324|SHPS1_HUMAN	-1.96606402004373	down
biological_process	immune system process	sp|P78380|OLR1_HUMAN	-2.63343427501504	down
biological_process	immune system process	sp|P78423|X3CL1_HUMAN	-2.26126417216557	down
biological_process	immune system process	sp|Q01974|ROR2_HUMAN	-1.99221429794758	down
biological_process	immune system process	sp|Q02413|DSG1_HUMAN	-1.05258028482426	down
biological_process	immune system process	sp|Q03591|FHR1_HUMAN	-2.62179709365561	down
biological_process	immune system process	sp|Q08334|I10R2_HUMAN	-2.68731173871526	down
biological_process	immune system process	sp|Q10588|BST1_HUMAN	-1.83351462500446	down
biological_process	immune system process	sp|Q12913|PTPRJ_HUMAN	-1.25386426100202	down
biological_process	immune system process	sp|Q13443|ADAM9_HUMAN	1.77784215214958	up
biological_process	immune system process	sp|Q13477|MADCA_HUMAN	-2.47590007996289	down
biological_process	immune system process	sp|Q14393|GAS6_HUMAN	-1.5778349743861	down
biological_process	immune system process	sp|Q4KMQ2|ANO6_HUMAN	-2.17027989335662	down
biological_process	immune system process	sp|Q5JS37|NHLC3_HUMAN	-1.72259557391334	down
biological_process	immune system process	sp|Q5ZPR3|CD276_HUMAN	-1.88901976985001	down
biological_process	immune system process	sp|Q68D85|NR3L1_HUMAN	-1.64837197674602	down
biological_process	immune system process	sp|Q6GTX8|LAIR1_HUMAN	-2.22524106847758	down
biological_process	immune system process	sp|Q8IYS5|OSCAR_HUMAN	-2.41392871921749	down
biological_process	immune system process	sp|Q8IZF2|AGRF5_HUMAN	-2.55102333185171	down
biological_process	immune system process	sp|Q8N6Q3|CD177_HUMAN	-1.87952518596383	down
biological_process	immune system process	sp|Q8TDQ0|HAVR2_HUMAN	-2.05485304845037	down
biological_process	immune system process	sp|Q92530|PSMF1_HUMAN	2.04539242099858	up
biological_process	immune system process	sp|Q92542|NICA_HUMAN	-1.6234142478985	down
biological_process	immune system process	sp|Q92820|GGH_HUMAN	-1.58010009593355	down
biological_process	immune system process	sp|Q92890|UFD1_HUMAN	1.15629092154305	up
biological_process	immune system process	sp|Q92896|GSLG1_HUMAN	-1.18621269496336	down
biological_process	immune system process	sp|Q96J84|KIRR1_HUMAN	-2.42724583473517	down
biological_process	immune system process	sp|Q99497|PARK7_HUMAN	1.35296985554361	up
biological_process	immune system process	sp|Q99519|NEUR1_HUMAN	-1.91263814039209	down
biological_process	immune system process	sp|Q99969|RARR2_HUMAN	-1.46409370908012	down
biological_process	immune system process	sp|Q9BX67|JAM3_HUMAN	-1.73798478860255	down
biological_process	immune system process	sp|Q9BXN2|CLC7A_HUMAN	-1.98518772872509	down
biological_process	immune system process	sp|Q9BY67|CADM1_HUMAN	-3.38581576508517	down
biological_process	immune system process	sp|Q9HCU0|CD248_HUMAN	-1.56095158754367	down
biological_process	immune system process	sp|Q9HD89|RETN_HUMAN	-2.25160373269751	down
biological_process	immune system process	sp|Q9NNX6|CD209_HUMAN	-1.61743914623933	down
biological_process	immune system process	sp|Q9NPY3|C1QR1_HUMAN	-1.98788585369549	down
biological_process	immune system process	sp|Q9NZ53|PDXL2_HUMAN	-1.26974262734743	down
biological_process	immune system process	sp|Q9UBR2|CATZ_HUMAN	1.46694323966016	up
biological_process	immune system process	sp|Q9UGN4|CLM8_HUMAN	-3.22786746472172	down
biological_process	immune system process	sp|Q9UGT4|SUSD2_HUMAN	-1.94118931102037	down
biological_process	immune system process	sp|Q9UIB8|SLAF5_HUMAN	-1.90308831426988	down
biological_process	immune system process	sp|Q9UNN8|EPCR_HUMAN	-2.24649659114313	down
biological_process	immune system process	sp|Q9Y5Z4|HEBP2_HUMAN	2.54220182087796	up
biological_process	immune system process	sp|Q9Y6X5|ENPP4_HUMAN	-1.51892106079945	down
biological_process	localization	sp|O00499|BIN1_HUMAN	3.81065776903849	up
biological_process	localization	sp|O00584|RNT2_HUMAN	-2.73818875262028	down
biological_process	localization	sp|O00592|PODXL_HUMAN	-2.06721704786184	down
biological_process	localization	sp|O14672|ADA10_HUMAN	-2.75541277660063	down
biological_process	localization	sp|O15197|EPHB6_HUMAN	-2.02441368750943	down
biological_process	localization	sp|O15230|LAMA5_HUMAN	1.99175950147477	up
biological_process	localization	sp|O43157|PLXB1_HUMAN	-1.24193021432586	down
biological_process	localization	sp|O43291|SPIT2_HUMAN	-3.87473584413879	down
biological_process	localization	sp|O60494|CUBN_HUMAN	-2.2273274762794	down
biological_process	localization	sp|O60635|TSN1_HUMAN	-3.35128898933643	down
biological_process	localization	sp|O75093|SLIT1_HUMAN	1.77986601927821	up
biological_process	localization	sp|O75594|PGRP1_HUMAN	-1.94868310704562	down
biological_process	localization	sp|O75608|LYPA1_HUMAN	1.90918005459385	up
biological_process	localization	sp|O95235|KI20A_HUMAN	1.69860346301047	up
biological_process	localization	sp|O95497|VNN1_HUMAN	-1.23172512580038	down
biological_process	localization	sp|P00441|SODC_HUMAN	1.35897182858386	up
biological_process	localization	sp|P00734|THRB_HUMAN	-2.78662629284236	down
biological_process	localization	sp|P00739|HPTR_HUMAN	-3.55619061181052	down
biological_process	localization	sp|P00749|UROK_HUMAN	-3.31130980900093	down
biological_process	localization	sp|P00915|CAH1_HUMAN	4.56385494090124	up
biological_process	localization	sp|P01009|A1AT_HUMAN	1.37341853233498	up
biological_process	localization	sp|P01019|ANGT_HUMAN	3.57900907211565	up
biological_process	localization	sp|P01024|CO3_HUMAN	2.42775320953335	up
biological_process	localization	sp|P01133|EGF_HUMAN	-2.75746929161595	down
biological_process	localization	sp|P01591|IGJ_HUMAN	-4.25041101491646	down
biological_process	localization	sp|P02741|CRP_HUMAN	2.47055182993342	up
biological_process	localization	sp|P02749|APOH_HUMAN	-3.49380932938363	down
biological_process	localization	sp|P02750|A2GL_HUMAN	2.41182276176449	up
biological_process	localization	sp|P02751|FINC_HUMAN	-1.74991282477051	down
biological_process	localization	sp|P02753|RET4_HUMAN	3.86412884031744	up
biological_process	localization	sp|P02765|FETUA_HUMAN	1.67223522161634	up
biological_process	localization	sp|P02775|CXCL7_HUMAN	2.44261729077044	up
biological_process	localization	sp|P04156|PRIO_HUMAN	-1.88475521907869	down
biological_process	localization	sp|P05067|A4_HUMAN	-3.13756605230655	down
biological_process	localization	sp|P05090|APOD_HUMAN	-1.45584279536656	down
biological_process	localization	sp|P05413|FABPH_HUMAN	5.1401900640123	up
biological_process	localization	sp|P05452|TETN_HUMAN	-2.7215910646369	down
biological_process	localization	sp|P06241|FYN_HUMAN	-2.81494873501039	down
biological_process	localization	sp|P07148|FABPL_HUMAN	1.64836936905383	up
biological_process	localization	sp|P07204|TRBM_HUMAN	-2.89707565823365	down
biological_process	localization	sp|P07225|PROS_HUMAN	1.50815479306237	up
biological_process	localization	sp|P07478|TRY2_HUMAN	4.48950171308477	up
biological_process	localization	sp|P07602|SAP_HUMAN	-4.5429813633289	down
biological_process	localization	sp|P07737|PROF1_HUMAN	3.5206775068592	up
biological_process	localization	sp|P07858|CATB_HUMAN	-3.30821933474149	down
biological_process	localization	sp|P07911|UROM_HUMAN	-3.48219268527977	down
biological_process	localization	sp|P08174|DAF_HUMAN	-6.18366579953358	down
biological_process	localization	sp|P08571|CD14_HUMAN	1.32984532677642	up
biological_process	localization	sp|P08582|TRFM_HUMAN	-2.39019187914255	down
biological_process	localization	sp|P08637|FCG3A_HUMAN	-1.41477251990304	down
biological_process	localization	sp|P08887|IL6RA_HUMAN	-1.1731381776655	down
biological_process	localization	sp|P09619|PGFRB_HUMAN	-2.31606785765086	down
biological_process	localization	sp|P0C0L5|CO4B_HUMAN	1.19813177160429	up
biological_process	localization	sp|P10645|CMGA_HUMAN	-2.11806381137957	down
biological_process	localization	sp|P11047|LAMC1_HUMAN	-1.54405102803655	down
biological_process	localization	sp|P12273|PIP_HUMAN	-3.01175995097795	down
biological_process	localization	sp|P13473|LAMP2_HUMAN	-3.49205504723541	down
biological_process	localization	sp|P13667|PDIA4_HUMAN	2.25017930126918	up
biological_process	localization	sp|P13987|CD59_HUMAN	-5.31421795094527	down
biological_process	localization	sp|P14618|KPYM_HUMAN	-1.68785048595055	down
biological_process	localization	sp|P14780|MMP9_HUMAN	-4.17021991043869	down
biological_process	localization	sp|P15151|PVR_HUMAN	-1.4695518372117	down
biological_process	localization	sp|P15289|ARSA_HUMAN	-1.4797500048502	down
biological_process	localization	sp|P15328|FOLR1_HUMAN	-4.12471243546741	down
biological_process	localization	sp|P16070|CD44_HUMAN	-2.34931461775753	down
biological_process	localization	sp|P16284|PECA1_HUMAN	-1.25248094782313	down
biological_process	localization	sp|P16422|EPCAM_HUMAN	-1.46579331538268	down
biological_process	localization	sp|P16444|DPEP1_HUMAN	-1.47762851363305	down
biological_process	localization	sp|P17342|ANPRC_HUMAN	-2.06201645774211	down
biological_process	localization	sp|P17936|IBP3_HUMAN	-2.06808179682807	down
biological_process	localization	sp|P18428|LBP_HUMAN	3.78822866306143	up
biological_process	localization	sp|P19022|CADH2_HUMAN	-4.05729429373113	down
biological_process	localization	sp|P19801|AOC1_HUMAN	-1.35012119515709	down
biological_process	localization	sp|P21281|VATB2_HUMAN	-2.12896298882139	down
biological_process	localization	sp|P21796|VDAC1_HUMAN	-1.9443980923473	down
biological_process	localization	sp|P22897|MRC1_HUMAN	1.05959306260316	up
biological_process	localization	sp|P23142|FBLN1_HUMAN	-2.4187700506753	down
biological_process	localization	sp|P23528|COF1_HUMAN	-1.88442460584155	down
biological_process	localization	sp|P25774|CATS_HUMAN	-1.18533329027221	down
biological_process	localization	sp|P25942|TNR5_HUMAN	-2.24638458775876	down
biological_process	localization	sp|P26842|CD27_HUMAN	-4.85275955362365	down
biological_process	localization	sp|P26927|HGFL_HUMAN	-2.77569109872583	down
biological_process	localization	sp|P27105|STOM_HUMAN	-1.52024409190744	down
biological_process	localization	sp|P28799|GRN_HUMAN	-1.7263040281134	down
biological_process	localization	sp|P28827|PTPRM_HUMAN	-1.11480819488487	down
biological_process	localization	sp|P30046|DOPD_HUMAN	2.07299096861919	up
biological_process	localization	sp|P31949|S10AB_HUMAN	-2.71389218580046	down
biological_process	localization	sp|P31997|CEAM8_HUMAN	-1.2448887506136	down
biological_process	localization	sp|P35052|GPC1_HUMAN	1.05227871358395	up
biological_process	localization	sp|P35080|PROF2_HUMAN	1.7787322670163	up
biological_process	localization	sp|P35555|FBN1_HUMAN	-3.33205493075024	down
biological_process	localization	sp|P35754|GLRX1_HUMAN	4.47916309206504	up
biological_process	localization	sp|P39687|AN32A_HUMAN	2.13912435095459	up
biological_process	localization	sp|P40199|CEAM6_HUMAN	-1.71530398980059	down
biological_process	localization	sp|P43121|MUC18_HUMAN	-1.41889290809311	down
biological_process	localization	sp|P45880|VDAC2_HUMAN	-1.91710796608929	down
biological_process	localization	sp|P46108|CRK_HUMAN	1.77015518946627	up
biological_process	localization	sp|P48960|CD97_HUMAN	-1.85210823512453	down
biological_process	localization	sp|P49908|SEPP1_HUMAN	-1.33524052755008	down
biological_process	localization	sp|P50395|GDIB_HUMAN	-1.28769629347264	down
biological_process	localization	sp|P51654|GPC3_HUMAN	-1.82663539949443	down
biological_process	localization	sp|P52799|EFNB2_HUMAN	2.93151043530526	up
biological_process	localization	sp|P53990|IST1_HUMAN	-1.06585119015906	down
biological_process	localization	sp|P54652|HSP72_HUMAN	-1.22425743382668	down
biological_process	localization	sp|P58499|FAM3B_HUMAN	-1.08055695755555	down
biological_process	localization	sp|P61626|LYSC_HUMAN	3.99967484113612	up
biological_process	localization	sp|P61769|B2MG_HUMAN	3.24063550460311	up
biological_process	localization	sp|P61916|NPC2_HUMAN	-4.40200036258316	down
biological_process	localization	sp|P61970|NTF2_HUMAN	1.0454243659506	up
biological_process	localization	sp|P62942|FKB1A_HUMAN	2.27793158728603	up
biological_process	localization	sp|P62993|GRB2_HUMAN	1.63229005475813	up
biological_process	localization	sp|P63104|1433Z_HUMAN	-1.2980170285631	down
biological_process	localization	sp|P78324|SHPS1_HUMAN	-1.96606402004373	down
biological_process	localization	sp|P78380|OLR1_HUMAN	-2.63343427501504	down
biological_process	localization	sp|P78423|X3CL1_HUMAN	-2.26126417216557	down
biological_process	localization	sp|P98164|LRP2_HUMAN	-1.70821821351375	down
biological_process	localization	sp|Q01974|ROR2_HUMAN	-1.99221429794758	down
biological_process	localization	sp|Q02413|DSG1_HUMAN	-1.05258028482426	down
biological_process	localization	sp|Q02818|NUCB1_HUMAN	-1.75595253592076	down
biological_process	localization	sp|Q07812|BAX_HUMAN	3.3575653227484	up
biological_process	localization	sp|Q08345|DDR1_HUMAN	-1.44549222199716	down
biological_process	localization	sp|Q08380|LG3BP_HUMAN	-1.08964134064212	down
biological_process	localization	sp|Q10588|BST1_HUMAN	-1.83351462500446	down
biological_process	localization	sp|Q12860|CNTN1_HUMAN	-1.88158636558147	down
biological_process	localization	sp|Q12907|LMAN2_HUMAN	-2.43773179916211	down
biological_process	localization	sp|Q12913|PTPRJ_HUMAN	-1.25386426100202	down
biological_process	localization	sp|Q13201|MMRN1_HUMAN	2.06487473766632	up
biological_process	localization	sp|Q13443|ADAM9_HUMAN	1.77784215214958	up
biological_process	localization	sp|Q13477|MADCA_HUMAN	-2.47590007996289	down
biological_process	localization	sp|Q14247|SRC8_HUMAN	2.31755443743712	up
biological_process	localization	sp|Q14393|GAS6_HUMAN	-1.5778349743861	down
biological_process	localization	sp|Q16651|PRSS8_HUMAN	-1.38259000371419	down
biological_process	localization	sp|Q16661|GUC2B_HUMAN	2.77862157412234	up
biological_process	localization	sp|Q16832|DDR2_HUMAN	-1.33808165979951	down
biological_process	localization	sp|Q16849|PTPRN_HUMAN	-2.36678825749338	down
biological_process	localization	sp|Q4KMQ2|ANO6_HUMAN	-2.17027989335662	down
biological_process	localization	sp|Q5JS37|NHLC3_HUMAN	-1.72259557391334	down
biological_process	localization	sp|Q6GTX8|LAIR1_HUMAN	-2.22524106847758	down
biological_process	localization	sp|Q6UVK1|CSPG4_HUMAN	-2.0754583071221	down
biological_process	localization	sp|Q7LBR1|CHM1B_HUMAN	-1.71483947973845	down
biological_process	localization	sp|Q7Z7M0|MEGF8_HUMAN	-1.74479187337113	down
biological_process	localization	sp|Q86XT2|VP37D_HUMAN	-3.02585667506189	down
biological_process	localization	sp|Q86Y82|STX12_HUMAN	-1.46131669800086	down
biological_process	localization	sp|Q8IYS5|OSCAR_HUMAN	-2.41392871921749	down
biological_process	localization	sp|Q8N6Q3|CD177_HUMAN	-1.87952518596383	down
biological_process	localization	sp|Q8TDQ0|HAVR2_HUMAN	-2.05485304845037	down
biological_process	localization	sp|Q8WZ42|TITIN_HUMAN	3.89852478951271	up
biological_process	localization	sp|Q92520|FAM3C_HUMAN	1.60954242159234	up
biological_process	localization	sp|Q92530|PSMF1_HUMAN	2.04539242099858	up
biological_process	localization	sp|Q92542|NICA_HUMAN	-1.6234142478985	down
biological_process	localization	sp|Q92820|GGH_HUMAN	-1.58010009593355	down
biological_process	localization	sp|Q92890|UFD1_HUMAN	1.15629092154305	up
biological_process	localization	sp|Q92896|GSLG1_HUMAN	-1.18621269496336	down
biological_process	localization	sp|Q99497|PARK7_HUMAN	1.35296985554361	up
biological_process	localization	sp|Q99519|NEUR1_HUMAN	-1.91263814039209	down
biological_process	localization	sp|Q99969|RARR2_HUMAN	-1.46409370908012	down
biological_process	localization	sp|Q9BX67|JAM3_HUMAN	-1.73798478860255	down
biological_process	localization	sp|Q9BXN2|CLC7A_HUMAN	-1.98518772872509	down
biological_process	localization	sp|Q9BY67|CADM1_HUMAN	-3.38581576508517	down
biological_process	localization	sp|Q9HCU0|CD248_HUMAN	-1.56095158754367	down
biological_process	localization	sp|Q9HD89|RETN_HUMAN	-2.25160373269751	down
biological_process	localization	sp|Q9NNX6|CD209_HUMAN	-1.61743914623933	down
biological_process	localization	sp|Q9NP79|VTA1_HUMAN	-1.72568814269217	down
biological_process	localization	sp|Q9NPY3|C1QR1_HUMAN	-1.98788585369549	down
biological_process	localization	sp|Q9NR12|PDLI7_HUMAN	2.92990688071246	up
biological_process	localization	sp|Q9NY72|SCN3B_HUMAN	-1.99547647216555	down
biological_process	localization	sp|Q9NZ53|PDXL2_HUMAN	-1.26974262734743	down
biological_process	localization	sp|Q9UBG0|MRC2_HUMAN	-1.62181928712282	down
biological_process	localization	sp|Q9UBR2|CATZ_HUMAN	1.46694323966016	up
biological_process	localization	sp|Q9UGN4|CLM8_HUMAN	-3.22786746472172	down
biological_process	localization	sp|Q9UIB8|SLAF5_HUMAN	-1.90308831426988	down
biological_process	localization	sp|Q9UNN8|EPCR_HUMAN	-2.24649659114313	down
biological_process	localization	sp|Q9UP83|COG5_HUMAN	-2.93011473769941	down
biological_process	localization	sp|Q9Y490|TLN1_HUMAN	3.45219465743936	up
biological_process	localization	sp|Q9Y5Z4|HEBP2_HUMAN	2.54220182087796	up
biological_process	localization	sp|Q9Y6W3|CAN7_HUMAN	-1.96949906234778	down
biological_process	localization	sp|Q9Y6X5|ENPP4_HUMAN	-1.51892106079945	down
biological_process	locomotion	sp|O00592|PODXL_HUMAN	-2.06721704786184	down
biological_process	locomotion	sp|O14672|ADA10_HUMAN	-2.75541277660063	down
biological_process	locomotion	sp|O15230|LAMA5_HUMAN	1.99175950147477	up
biological_process	locomotion	sp|O43157|PLXB1_HUMAN	-1.24193021432586	down
biological_process	locomotion	sp|O43291|SPIT2_HUMAN	-3.87473584413879	down
biological_process	locomotion	sp|O60635|TSN1_HUMAN	-3.35128898933643	down
biological_process	locomotion	sp|O75093|SLIT1_HUMAN	1.77986601927821	up
biological_process	locomotion	sp|P00734|THRB_HUMAN	-2.78662629284236	down
biological_process	locomotion	sp|P00749|UROK_HUMAN	-3.31130980900093	down
biological_process	locomotion	sp|P01019|ANGT_HUMAN	3.57900907211565	up
biological_process	locomotion	sp|P01133|EGF_HUMAN	-2.75746929161595	down
biological_process	locomotion	sp|P01591|IGJ_HUMAN	-4.25041101491646	down
biological_process	locomotion	sp|P02749|APOH_HUMAN	-3.49380932938363	down
biological_process	locomotion	sp|P02751|FINC_HUMAN	-1.74991282477051	down
biological_process	locomotion	sp|P02775|CXCL7_HUMAN	2.44261729077044	up
biological_process	locomotion	sp|P05067|A4_HUMAN	-3.13756605230655	down
biological_process	locomotion	sp|P05090|APOD_HUMAN	-1.45584279536656	down
biological_process	locomotion	sp|P06241|FYN_HUMAN	-2.81494873501039	down
biological_process	locomotion	sp|P07204|TRBM_HUMAN	-2.89707565823365	down
biological_process	locomotion	sp|P07225|PROS_HUMAN	1.50815479306237	up
biological_process	locomotion	sp|P07737|PROF1_HUMAN	3.5206775068592	up
biological_process	locomotion	sp|P07911|UROM_HUMAN	-3.48219268527977	down
biological_process	locomotion	sp|P08887|IL6RA_HUMAN	-1.1731381776655	down
biological_process	locomotion	sp|P09619|PGFRB_HUMAN	-2.31606785765086	down
biological_process	locomotion	sp|P10645|CMGA_HUMAN	-2.11806381137957	down
biological_process	locomotion	sp|P11047|LAMC1_HUMAN	-1.54405102803655	down
biological_process	locomotion	sp|P14780|MMP9_HUMAN	-4.17021991043869	down
biological_process	locomotion	sp|P15151|PVR_HUMAN	-1.4695518372117	down
biological_process	locomotion	sp|P15328|FOLR1_HUMAN	-4.12471243546741	down
biological_process	locomotion	sp|P16070|CD44_HUMAN	-2.34931461775753	down
biological_process	locomotion	sp|P16284|PECA1_HUMAN	-1.25248094782313	down
biological_process	locomotion	sp|P16422|EPCAM_HUMAN	-1.46579331538268	down
biological_process	locomotion	sp|P16444|DPEP1_HUMAN	-1.47762851363305	down
biological_process	locomotion	sp|P17936|IBP3_HUMAN	-2.06808179682807	down
biological_process	locomotion	sp|P18428|LBP_HUMAN	3.78822866306143	up
biological_process	locomotion	sp|P19022|CADH2_HUMAN	-4.05729429373113	down
biological_process	locomotion	sp|P23142|FBLN1_HUMAN	-2.4187700506753	down
biological_process	locomotion	sp|P23528|COF1_HUMAN	-1.88442460584155	down
biological_process	locomotion	sp|P26927|HGFL_HUMAN	-2.77569109872583	down
biological_process	locomotion	sp|P28827|PTPRM_HUMAN	-1.11480819488487	down
biological_process	locomotion	sp|P30046|DOPD_HUMAN	2.07299096861919	up
biological_process	locomotion	sp|P31997|CEAM8_HUMAN	-1.2448887506136	down
biological_process	locomotion	sp|P35052|GPC1_HUMAN	1.05227871358395	up
biological_process	locomotion	sp|P35080|PROF2_HUMAN	1.7787322670163	up
biological_process	locomotion	sp|P40199|CEAM6_HUMAN	-1.71530398980059	down
biological_process	locomotion	sp|P43121|MUC18_HUMAN	-1.41889290809311	down
biological_process	locomotion	sp|P46108|CRK_HUMAN	1.77015518946627	up
biological_process	locomotion	sp|P52799|EFNB2_HUMAN	2.93151043530526	up
biological_process	locomotion	sp|P53990|IST1_HUMAN	-1.06585119015906	down
biological_process	locomotion	sp|P62993|GRB2_HUMAN	1.63229005475813	up
biological_process	locomotion	sp|P78324|SHPS1_HUMAN	-1.96606402004373	down
biological_process	locomotion	sp|P78380|OLR1_HUMAN	-2.63343427501504	down
biological_process	locomotion	sp|P78423|X3CL1_HUMAN	-2.26126417216557	down
biological_process	locomotion	sp|Q01974|ROR2_HUMAN	-1.99221429794758	down
biological_process	locomotion	sp|Q08345|DDR1_HUMAN	-1.44549222199716	down
biological_process	locomotion	sp|Q10588|BST1_HUMAN	-1.83351462500446	down
biological_process	locomotion	sp|Q12913|PTPRJ_HUMAN	-1.25386426100202	down
biological_process	locomotion	sp|Q13443|ADAM9_HUMAN	1.77784215214958	up
biological_process	locomotion	sp|Q13477|MADCA_HUMAN	-2.47590007996289	down
biological_process	locomotion	sp|Q14247|SRC8_HUMAN	2.31755443743712	up
biological_process	locomotion	sp|Q14393|GAS6_HUMAN	-1.5778349743861	down
biological_process	locomotion	sp|Q15375|EPHA7_HUMAN	-2.33473103716565	down
biological_process	locomotion	sp|Q16832|DDR2_HUMAN	-1.33808165979951	down
biological_process	locomotion	sp|Q4KMQ2|ANO6_HUMAN	-2.17027989335662	down
biological_process	locomotion	sp|Q6UVK1|CSPG4_HUMAN	-2.0754583071221	down
biological_process	locomotion	sp|Q7Z7M0|MEGF8_HUMAN	-1.74479187337113	down
biological_process	locomotion	sp|Q8N6Q3|CD177_HUMAN	-1.87952518596383	down
biological_process	locomotion	sp|Q92859|NEO1_HUMAN	-2.22302087349955	down
biological_process	locomotion	sp|Q92896|GSLG1_HUMAN	-1.18621269496336	down
biological_process	locomotion	sp|Q96J84|KIRR1_HUMAN	-2.42724583473517	down
biological_process	locomotion	sp|Q99969|RARR2_HUMAN	-1.46409370908012	down
biological_process	locomotion	sp|Q9BX67|JAM3_HUMAN	-1.73798478860255	down
biological_process	locomotion	sp|Q9HCU0|CD248_HUMAN	-1.56095158754367	down
biological_process	locomotion	sp|Q9HD89|RETN_HUMAN	-2.25160373269751	down
biological_process	locomotion	sp|Q9NR12|PDLI7_HUMAN	2.92990688071246	up
biological_process	locomotion	sp|Q9NY97|B3GN2_HUMAN	-1.6612422846696	down
biological_process	locomotion	sp|Q9NZ53|PDXL2_HUMAN	-1.26974262734743	down
biological_process	locomotion	sp|Q9UGN4|CLM8_HUMAN	-3.22786746472172	down
biological_process	locomotion	sp|Q9UIB8|SLAF5_HUMAN	-1.90308831426988	down
biological_process	locomotion	sp|Q9UNN8|EPCR_HUMAN	-2.24649659114313	down
biological_process	locomotion	sp|Q9Y6W3|CAN7_HUMAN	-1.96949906234778	down
biological_process	metabolic process	sp|E9PAV3|NACAM_HUMAN	1.91262538559287	up
biological_process	metabolic process	sp|O00115|DNS2A_HUMAN	-1.77998474325115	down
biological_process	metabolic process	sp|O00151|PDLI1_HUMAN	2.17706257101039	up
biological_process	metabolic process	sp|O00584|RNT2_HUMAN	-2.73818875262028	down
biological_process	metabolic process	sp|O14672|ADA10_HUMAN	-2.75541277660063	down
biological_process	metabolic process	sp|O15393|TMPS2_HUMAN	-1.88608921875174	down
biological_process	metabolic process	sp|O43567|RNF13_HUMAN	-2.61192438697694	down
biological_process	metabolic process	sp|O60494|CUBN_HUMAN	-2.2273274762794	down
biological_process	metabolic process	sp|O75144|ICOSL_HUMAN	-1.93669040364276	down
biological_process	metabolic process	sp|O75223|GGCT_HUMAN	2.37643661668793	up
biological_process	metabolic process	sp|O75356|ENTP5_HUMAN	2.17853169406995	up
biological_process	metabolic process	sp|O75594|PGRP1_HUMAN	-1.94868310704562	down
biological_process	metabolic process	sp|O75608|LYPA1_HUMAN	1.90918005459385	up
biological_process	metabolic process	sp|O75891|AL1L1_HUMAN	-1.01218641485893	down
biological_process	metabolic process	sp|O95497|VNN1_HUMAN	-1.23172512580038	down
biological_process	metabolic process	sp|O95861|BPNT1_HUMAN	2.39709425724261	up
biological_process	metabolic process	sp|O96009|NAPSA_HUMAN	-3.89322128725885	down
biological_process	metabolic process	sp|P00167|CYB5_HUMAN	3.39218700501032	up
biological_process	metabolic process	sp|P00441|SODC_HUMAN	1.35897182858386	up
biological_process	metabolic process	sp|P00734|THRB_HUMAN	-2.78662629284236	down
biological_process	metabolic process	sp|P00749|UROK_HUMAN	-3.31130980900093	down
biological_process	metabolic process	sp|P00915|CAH1_HUMAN	4.56385494090124	up
biological_process	metabolic process	sp|P01009|A1AT_HUMAN	1.37341853233498	up
biological_process	metabolic process	sp|P01019|ANGT_HUMAN	3.57900907211565	up
biological_process	metabolic process	sp|P01024|CO3_HUMAN	2.42775320953335	up
biological_process	metabolic process	sp|P01133|EGF_HUMAN	-2.75746929161595	down
biological_process	metabolic process	sp|P01591|IGJ_HUMAN	-4.25041101491646	down
biological_process	metabolic process	sp|P02741|CRP_HUMAN	2.47055182993342	up
biological_process	metabolic process	sp|P02749|APOH_HUMAN	-3.49380932938363	down
biological_process	metabolic process	sp|P02751|FINC_HUMAN	-1.74991282477051	down
biological_process	metabolic process	sp|P02753|RET4_HUMAN	3.86412884031744	up
biological_process	metabolic process	sp|P02765|FETUA_HUMAN	1.67223522161634	up
biological_process	metabolic process	sp|P04156|PRIO_HUMAN	-1.88475521907869	down
biological_process	metabolic process	sp|P05067|A4_HUMAN	-3.13756605230655	down
biological_process	metabolic process	sp|P05090|APOD_HUMAN	-1.45584279536656	down
biological_process	metabolic process	sp|P05156|CFAI_HUMAN	-1.63397411125825	down
biological_process	metabolic process	sp|P05413|FABPH_HUMAN	5.1401900640123	up
biological_process	metabolic process	sp|P05452|TETN_HUMAN	-2.7215910646369	down
biological_process	metabolic process	sp|P05997|CO5A2_HUMAN	-1.83907262090627	down
biological_process	metabolic process	sp|P06241|FYN_HUMAN	-2.81494873501039	down
biological_process	metabolic process	sp|P06734|FCER2_HUMAN	-1.62862433080762	down
biological_process	metabolic process	sp|P07148|FABPL_HUMAN	1.64836936905383	up
biological_process	metabolic process	sp|P07225|PROS_HUMAN	1.50815479306237	up
biological_process	metabolic process	sp|P07237|PDIA1_HUMAN	1.63605925887743	up
biological_process	metabolic process	sp|P07478|TRY2_HUMAN	4.48950171308477	up
biological_process	metabolic process	sp|P07602|SAP_HUMAN	-4.5429813633289	down
biological_process	metabolic process	sp|P07737|PROF1_HUMAN	3.5206775068592	up
biological_process	metabolic process	sp|P07858|CATB_HUMAN	-3.30821933474149	down
biological_process	metabolic process	sp|P07911|UROM_HUMAN	-3.48219268527977	down
biological_process	metabolic process	sp|P07998|RNAS1_HUMAN	-2.92927974484998	down
biological_process	metabolic process	sp|P08174|DAF_HUMAN	-6.18366579953358	down
biological_process	metabolic process	sp|P08582|TRFM_HUMAN	-2.39019187914255	down
biological_process	metabolic process	sp|P08833|IBP1_HUMAN	5.08926658543829	up
biological_process	metabolic process	sp|P08887|IL6RA_HUMAN	-1.1731381776655	down
biological_process	metabolic process	sp|P09455|RET1_HUMAN	1.67490565239357	up
biological_process	metabolic process	sp|P09619|PGFRB_HUMAN	-2.31606785765086	down
biological_process	metabolic process	sp|P0C0L5|CO4B_HUMAN	1.19813177160429	up
biological_process	metabolic process	sp|P10643|CO7_HUMAN	-2.96021665408246	down
biological_process	metabolic process	sp|P10645|CMGA_HUMAN	-2.11806381137957	down
biological_process	metabolic process	sp|P11047|LAMC1_HUMAN	-1.54405102803655	down
biological_process	metabolic process	sp|P11684|UTER_HUMAN	2.25079480976334	up
biological_process	metabolic process	sp|P12104|FABPI_HUMAN	4.66420621536309	up
biological_process	metabolic process	sp|P12273|PIP_HUMAN	-3.01175995097795	down
biological_process	metabolic process	sp|P13473|LAMP2_HUMAN	-3.49205504723541	down
biological_process	metabolic process	sp|P13987|CD59_HUMAN	-5.31421795094527	down
biological_process	metabolic process	sp|P14618|KPYM_HUMAN	-1.68785048595055	down
biological_process	metabolic process	sp|P14780|MMP9_HUMAN	-4.17021991043869	down
biological_process	metabolic process	sp|P14784|IL2RB_HUMAN	-2.07570145759913	down
biological_process	metabolic process	sp|P15090|FABP4_HUMAN	4.76423657517826	up
biological_process	metabolic process	sp|P15289|ARSA_HUMAN	-1.4797500048502	down
biological_process	metabolic process	sp|P15328|FOLR1_HUMAN	-4.12471243546741	down
biological_process	metabolic process	sp|P16070|CD44_HUMAN	-2.34931461775753	down
biological_process	metabolic process	sp|P16112|PGCA_HUMAN	-2.83811129283629	down
biological_process	metabolic process	sp|P16284|PECA1_HUMAN	-1.25248094782313	down
biological_process	metabolic process	sp|P16422|EPCAM_HUMAN	-1.46579331538268	down
biological_process	metabolic process	sp|P16444|DPEP1_HUMAN	-1.47762851363305	down
biological_process	metabolic process	sp|P17342|ANPRC_HUMAN	-2.06201645774211	down
biological_process	metabolic process	sp|P17936|IBP3_HUMAN	-2.06808179682807	down
biological_process	metabolic process	sp|P18065|IBP2_HUMAN	-1.28360598834673	down
biological_process	metabolic process	sp|P18428|LBP_HUMAN	3.78822866306143	up
biological_process	metabolic process	sp|P19022|CADH2_HUMAN	-4.05729429373113	down
biological_process	metabolic process	sp|P19801|AOC1_HUMAN	-1.35012119515709	down
biological_process	metabolic process	sp|P20774|MIME_HUMAN	2.82507108648041	up
biological_process	metabolic process	sp|P21281|VATB2_HUMAN	-2.12896298882139	down
biological_process	metabolic process	sp|P21796|VDAC1_HUMAN	-1.9443980923473	down
biological_process	metabolic process	sp|P21810|PGS1_HUMAN	-3.38343658847211	down
biological_process	metabolic process	sp|P23142|FBLN1_HUMAN	-2.4187700506753	down
biological_process	metabolic process	sp|P23468|PTPRD_HUMAN	-1.24160460581946	down
biological_process	metabolic process	sp|P23528|COF1_HUMAN	-1.88442460584155	down
biological_process	metabolic process	sp|P24855|DNAS1_HUMAN	-1.75045759175074	down
biological_process	metabolic process	sp|P25325|THTM_HUMAN	1.05992680304289	up
biological_process	metabolic process	sp|P25774|CATS_HUMAN	-1.18533329027221	down
biological_process	metabolic process	sp|P25940|CO5A3_HUMAN	-3.86010018322818	down
biological_process	metabolic process	sp|P25942|TNR5_HUMAN	-2.24638458775876	down
biological_process	metabolic process	sp|P26842|CD27_HUMAN	-4.85275955362365	down
biological_process	metabolic process	sp|P26927|HGFL_HUMAN	-2.77569109872583	down
biological_process	metabolic process	sp|P28827|PTPRM_HUMAN	-1.11480819488487	down
biological_process	metabolic process	sp|P30046|DOPD_HUMAN	2.07299096861919	up
biological_process	metabolic process	sp|P31949|S10AB_HUMAN	-2.71389218580046	down
biological_process	metabolic process	sp|P33908|MA1A1_HUMAN	-2.41020120929482	down
biological_process	metabolic process	sp|P34896|GLYC_HUMAN	-1.3247124436158	down
biological_process	metabolic process	sp|P35052|GPC1_HUMAN	1.05227871358395	up
biological_process	metabolic process	sp|P35080|PROF2_HUMAN	1.7787322670163	up
biological_process	metabolic process	sp|P35555|FBN1_HUMAN	-3.33205493075024	down
biological_process	metabolic process	sp|P35754|GLRX1_HUMAN	4.47916309206504	up
biological_process	metabolic process	sp|P39687|AN32A_HUMAN	2.13912435095459	up
biological_process	metabolic process	sp|P40199|CEAM6_HUMAN	-1.71530398980059	down
biological_process	metabolic process	sp|P46108|CRK_HUMAN	1.77015518946627	up
biological_process	metabolic process	sp|P46109|CRKL_HUMAN	2.41073641588067	up
biological_process	metabolic process	sp|P49908|SEPP1_HUMAN	-1.33524052755008	down
biological_process	metabolic process	sp|P51654|GPC3_HUMAN	-1.82663539949443	down
biological_process	metabolic process	sp|P51884|LUM_HUMAN	1.48737488270169	up
biological_process	metabolic process	sp|P53990|IST1_HUMAN	-1.06585119015906	down
biological_process	metabolic process	sp|P54652|HSP72_HUMAN	-1.22425743382668	down
biological_process	metabolic process	sp|P54725|RD23A_HUMAN	1.94845574424376	up
biological_process	metabolic process	sp|P54727|RD23B_HUMAN	1.1390123670666	up
biological_process	metabolic process	sp|P55259|GP2_HUMAN	-2.51951191937033	down
biological_process	metabolic process	sp|P55854|SUMO3_HUMAN	3.1532943270429	up
biological_process	metabolic process	sp|P60174|TPIS_HUMAN	-1.00025136400162	down
biological_process	metabolic process	sp|P60983|GMFB_HUMAN	2.14094280188622	up
biological_process	metabolic process	sp|P61626|LYSC_HUMAN	3.99967484113612	up
biological_process	metabolic process	sp|P61916|NPC2_HUMAN	-4.40200036258316	down
biological_process	metabolic process	sp|P62942|FKB1A_HUMAN	2.27793158728603	up
biological_process	metabolic process	sp|P62993|GRB2_HUMAN	1.63229005475813	up
biological_process	metabolic process	sp|P63104|1433Z_HUMAN	-1.2980170285631	down
biological_process	metabolic process	sp|P78380|OLR1_HUMAN	-2.63343427501504	down
biological_process	metabolic process	sp|P78423|X3CL1_HUMAN	-2.26126417216557	down
biological_process	metabolic process	sp|P98164|LRP2_HUMAN	-1.70821821351375	down
biological_process	metabolic process	sp|Q01459|DIAC_HUMAN	-1.27191938473938	down
biological_process	metabolic process	sp|Q01974|ROR2_HUMAN	-1.99221429794758	down
biological_process	metabolic process	sp|Q02818|NUCB1_HUMAN	-1.75595253592076	down
biological_process	metabolic process	sp|Q03591|FHR1_HUMAN	-2.62179709365561	down
biological_process	metabolic process	sp|Q07812|BAX_HUMAN	3.3575653227484	up
biological_process	metabolic process	sp|Q08345|DDR1_HUMAN	-1.44549222199716	down
biological_process	metabolic process	sp|Q10588|BST1_HUMAN	-1.83351462500446	down
biological_process	metabolic process	sp|Q12860|CNTN1_HUMAN	-1.88158636558147	down
biological_process	metabolic process	sp|Q12913|PTPRJ_HUMAN	-1.25386426100202	down
biological_process	metabolic process	sp|Q13443|ADAM9_HUMAN	1.77784215214958	up
biological_process	metabolic process	sp|Q13449|LSAMP_HUMAN	-1.04586450626011	down
biological_process	metabolic process	sp|Q14247|SRC8_HUMAN	2.31755443743712	up
biological_process	metabolic process	sp|Q14393|GAS6_HUMAN	-1.5778349743861	down
biological_process	metabolic process	sp|Q14508|WFDC2_HUMAN	-7.5073744548261	down
biological_process	metabolic process	sp|Q14982|OPCM_HUMAN	-3.37496865891938	down
biological_process	metabolic process	sp|Q15113|PCOC1_HUMAN	-1.40935468082236	down
biological_process	metabolic process	sp|Q15375|EPHA7_HUMAN	-2.33473103716565	down
biological_process	metabolic process	sp|Q16661|GUC2B_HUMAN	2.77862157412234	up
biological_process	metabolic process	sp|Q16832|DDR2_HUMAN	-1.33808165979951	down
biological_process	metabolic process	sp|Q16849|PTPRN_HUMAN	-2.36678825749338	down
biological_process	metabolic process	sp|Q5ZPR3|CD276_HUMAN	-1.88901976985001	down
biological_process	metabolic process	sp|Q6P531|GGT6_HUMAN	-3.0254794768665	down
biological_process	metabolic process	sp|Q6UVK1|CSPG4_HUMAN	-2.0754583071221	down
biological_process	metabolic process	sp|Q6UWU2|GLB1L_HUMAN	-3.37029641151035	down
biological_process	metabolic process	sp|Q6UWW0|LCN15_HUMAN	3.24421878856469	up
biological_process	metabolic process	sp|Q7Z3B1|NEGR1_HUMAN	-1.57622745213698	down
biological_process	metabolic process	sp|Q7Z7M0|MEGF8_HUMAN	-1.74479187337113	down
biological_process	metabolic process	sp|Q86XT2|VP37D_HUMAN	-3.02585667506189	down
biological_process	metabolic process	sp|Q86Y82|STX12_HUMAN	-1.46131669800086	down
biological_process	metabolic process	sp|Q8IZF2|AGRF5_HUMAN	-2.55102333185171	down
biological_process	metabolic process	sp|Q8N6Q3|CD177_HUMAN	-1.87952518596383	down
biological_process	metabolic process	sp|Q8TDQ0|HAVR2_HUMAN	-2.05485304845037	down
biological_process	metabolic process	sp|Q8WZ42|TITIN_HUMAN	3.89852478951271	up
biological_process	metabolic process	sp|Q92530|PSMF1_HUMAN	2.04539242099858	up
biological_process	metabolic process	sp|Q92542|NICA_HUMAN	-1.6234142478985	down
biological_process	metabolic process	sp|Q92820|GGH_HUMAN	-1.58010009593355	down
biological_process	metabolic process	sp|Q92859|NEO1_HUMAN	-2.22302087349955	down
biological_process	metabolic process	sp|Q92890|UFD1_HUMAN	1.15629092154305	up
biological_process	metabolic process	sp|Q92896|GSLG1_HUMAN	-1.18621269496336	down
biological_process	metabolic process	sp|Q96FE7|P3IP1_HUMAN	-3.25903789300811	down
biological_process	metabolic process	sp|Q96J84|KIRR1_HUMAN	-2.42724583473517	down
biological_process	metabolic process	sp|Q99497|PARK7_HUMAN	1.35296985554361	up
biological_process	metabolic process	sp|Q99519|NEUR1_HUMAN	-1.91263814039209	down
biological_process	metabolic process	sp|Q99715|COCA1_HUMAN	-2.80065936641025	down
biological_process	metabolic process	sp|Q99969|RARR2_HUMAN	-1.46409370908012	down
biological_process	metabolic process	sp|Q9BRK3|MXRA8_HUMAN	-2.26623295232801	down
biological_process	metabolic process	sp|Q9BSH5|HDHD3_HUMAN	-1.88001396032045	down
biological_process	metabolic process	sp|Q9BVM4|GGACT_HUMAN	-1.37364380848795	down
biological_process	metabolic process	sp|Q9BXP8|PAPP2_HUMAN	-1.08813329992908	down
biological_process	metabolic process	sp|Q9H074|PAIP1_HUMAN	2.47194067396107	up
biological_process	metabolic process	sp|Q9H2M3|BHMT2_HUMAN	-1.44253927665653	down
biological_process	metabolic process	sp|Q9H3K6|BOLA2_HUMAN	2.86510090831745	up
biological_process	metabolic process	sp|Q9H6Y7|RN167_HUMAN	-2.48968018640874	down
biological_process	metabolic process	sp|Q9H756|LRC19_HUMAN	-1.92095198510844	down
biological_process	metabolic process	sp|Q9HD89|RETN_HUMAN	-2.25160373269751	down
biological_process	metabolic process	sp|Q9NP79|VTA1_HUMAN	-1.72568814269217	down
biological_process	metabolic process	sp|Q9NPG4|PCD12_HUMAN	-2.14164980729761	down
biological_process	metabolic process	sp|Q9NSC7|SIA7A_HUMAN	4.42743280686716	up
biological_process	metabolic process	sp|Q9NY97|B3GN2_HUMAN	-1.6612422846696	down
biological_process	metabolic process	sp|Q9NZ53|PDXL2_HUMAN	-1.26974262734743	down
biological_process	metabolic process	sp|Q9P121|NTRI_HUMAN	-1.71006234420269	down
biological_process	metabolic process	sp|Q9UBG0|MRC2_HUMAN	-1.62181928712282	down
biological_process	metabolic process	sp|Q9UBR2|CATZ_HUMAN	1.46694323966016	up
biological_process	metabolic process	sp|Q9UGN4|CLM8_HUMAN	-3.22786746472172	down
biological_process	metabolic process	sp|Q9UHG3|PCYOX_HUMAN	-1.98126176676798	down
biological_process	metabolic process	sp|Q9UJA9|ENPP5_HUMAN	1.00982388272709	up
biological_process	metabolic process	sp|Q9UKU6|TRHDE_HUMAN	1.51713646659598	up
biological_process	metabolic process	sp|Q9UMR5|PPT2_HUMAN	-1.37784215371814	down
biological_process	metabolic process	sp|Q9UN36|NDRG2_HUMAN	1.95187320747266	up
biological_process	metabolic process	sp|Q9Y274|SIA10_HUMAN	1.11537972732694	up
biological_process	metabolic process	sp|Q9Y6W3|CAN7_HUMAN	-1.96949906234778	down
biological_process	metabolic process	sp|Q9Y6X5|ENPP4_HUMAN	-1.51892106079945	down
biological_process	multi-organism process	sp|O00499|BIN1_HUMAN	3.81065776903849	up
biological_process	multi-organism process	sp|O15393|TMPS2_HUMAN	-1.88608921875174	down
biological_process	multi-organism process	sp|O75594|PGRP1_HUMAN	-1.94868310704562	down
biological_process	multi-organism process	sp|O95998|I18BP_HUMAN	-2.96873293498967	down
biological_process	multi-organism process	sp|P00441|SODC_HUMAN	1.35897182858386	up
biological_process	multi-organism process	sp|P00734|THRB_HUMAN	-2.78662629284236	down
biological_process	multi-organism process	sp|P01019|ANGT_HUMAN	3.57900907211565	up
biological_process	multi-organism process	sp|P01591|IGJ_HUMAN	-4.25041101491646	down
biological_process	multi-organism process	sp|P02741|CRP_HUMAN	2.47055182993342	up
biological_process	multi-organism process	sp|P02751|FINC_HUMAN	-1.74991282477051	down
biological_process	multi-organism process	sp|P02775|CXCL7_HUMAN	2.44261729077044	up
biological_process	multi-organism process	sp|P05067|A4_HUMAN	-3.13756605230655	down
biological_process	multi-organism process	sp|P06734|FCER2_HUMAN	-1.62862433080762	down
biological_process	multi-organism process	sp|P07204|TRBM_HUMAN	-2.89707565823365	down
biological_process	multi-organism process	sp|P07237|PDIA1_HUMAN	1.63605925887743	up
biological_process	multi-organism process	sp|P07478|TRY2_HUMAN	4.48950171308477	up
biological_process	multi-organism process	sp|P07737|PROF1_HUMAN	3.5206775068592	up
biological_process	multi-organism process	sp|P07858|CATB_HUMAN	-3.30821933474149	down
biological_process	multi-organism process	sp|P08174|DAF_HUMAN	-6.18366579953358	down
biological_process	multi-organism process	sp|P08571|CD14_HUMAN	1.32984532677642	up
biological_process	multi-organism process	sp|P08887|IL6RA_HUMAN	-1.1731381776655	down
biological_process	multi-organism process	sp|P0C0L5|CO4B_HUMAN	1.19813177160429	up
biological_process	multi-organism process	sp|P10645|CMGA_HUMAN	-2.11806381137957	down
biological_process	multi-organism process	sp|P11684|UTER_HUMAN	2.25079480976334	up
biological_process	multi-organism process	sp|P14780|MMP9_HUMAN	-4.17021991043869	down
biological_process	multi-organism process	sp|P14784|IL2RB_HUMAN	-2.07570145759913	down
biological_process	multi-organism process	sp|P15289|ARSA_HUMAN	-1.4797500048502	down
biological_process	multi-organism process	sp|P18065|IBP2_HUMAN	-1.28360598834673	down
biological_process	multi-organism process	sp|P18428|LBP_HUMAN	3.78822866306143	up
biological_process	multi-organism process	sp|P21796|VDAC1_HUMAN	-1.9443980923473	down
biological_process	multi-organism process	sp|P22897|MRC1_HUMAN	1.05959306260316	up
biological_process	multi-organism process	sp|P23142|FBLN1_HUMAN	-2.4187700506753	down
biological_process	multi-organism process	sp|P23528|COF1_HUMAN	-1.88442460584155	down
biological_process	multi-organism process	sp|P25942|TNR5_HUMAN	-2.24638458775876	down
biological_process	multi-organism process	sp|P26842|CD27_HUMAN	-4.85275955362365	down
biological_process	multi-organism process	sp|P26927|HGFL_HUMAN	-2.77569109872583	down
biological_process	multi-organism process	sp|P26992|CNTFR_HUMAN	-2.64696018483474	down
biological_process	multi-organism process	sp|P27105|STOM_HUMAN	-1.52024409190744	down
biological_process	multi-organism process	sp|P46108|CRK_HUMAN	1.77015518946627	up
biological_process	multi-organism process	sp|P49908|SEPP1_HUMAN	-1.33524052755008	down
biological_process	multi-organism process	sp|P53990|IST1_HUMAN	-1.06585119015906	down
biological_process	multi-organism process	sp|P54652|HSP72_HUMAN	-1.22425743382668	down
biological_process	multi-organism process	sp|P54725|RD23A_HUMAN	1.94845574424376	up
biological_process	multi-organism process	sp|P54727|RD23B_HUMAN	1.1390123670666	up
biological_process	multi-organism process	sp|P61626|LYSC_HUMAN	3.99967484113612	up
biological_process	multi-organism process	sp|P61769|B2MG_HUMAN	3.24063550460311	up
biological_process	multi-organism process	sp|P61916|NPC2_HUMAN	-4.40200036258316	down
biological_process	multi-organism process	sp|P62993|GRB2_HUMAN	1.63229005475813	up
biological_process	multi-organism process	sp|Q02413|DSG1_HUMAN	-1.05258028482426	down
biological_process	multi-organism process	sp|Q08334|I10R2_HUMAN	-2.68731173871526	down
biological_process	multi-organism process	sp|Q08345|DDR1_HUMAN	-1.44549222199716	down
biological_process	multi-organism process	sp|Q13443|ADAM9_HUMAN	1.77784215214958	up
biological_process	multi-organism process	sp|Q14393|GAS6_HUMAN	-1.5778349743861	down
biological_process	multi-organism process	sp|Q14508|WFDC2_HUMAN	-7.5073744548261	down
biological_process	multi-organism process	sp|Q7LBR1|CHM1B_HUMAN	-1.71483947973845	down
biological_process	multi-organism process	sp|Q86XT2|VP37D_HUMAN	-3.02585667506189	down
biological_process	multi-organism process	sp|Q8TDQ0|HAVR2_HUMAN	-2.05485304845037	down
biological_process	multi-organism process	sp|Q92890|UFD1_HUMAN	1.15629092154305	up
biological_process	multi-organism process	sp|Q96NY8|NECT4_HUMAN	-1.8099778588852	down
biological_process	multi-organism process	sp|Q99969|RARR2_HUMAN	-1.46409370908012	down
biological_process	multi-organism process	sp|Q9BX67|JAM3_HUMAN	-1.73798478860255	down
biological_process	multi-organism process	sp|Q9BXN2|CLC7A_HUMAN	-1.98518772872509	down
biological_process	multi-organism process	sp|Q9BY67|CADM1_HUMAN	-3.38581576508517	down
biological_process	multi-organism process	sp|Q9NNX6|CD209_HUMAN	-1.61743914623933	down
biological_process	multi-organism process	sp|Q9NP79|VTA1_HUMAN	-1.72568814269217	down
biological_process	multi-organism process	sp|Q9NPY3|C1QR1_HUMAN	-1.98788585369549	down
biological_process	multi-organism process	sp|Q9UHI8|ATS1_HUMAN	2.03654099821363	up
biological_process	multicellular organismal process	sp|O00115|DNS2A_HUMAN	-1.77998474325115	down
biological_process	multicellular organismal process	sp|O00499|BIN1_HUMAN	3.81065776903849	up
biological_process	multicellular organismal process	sp|O00592|PODXL_HUMAN	-2.06721704786184	down
biological_process	multicellular organismal process	sp|O14672|ADA10_HUMAN	-2.75541277660063	down
biological_process	multicellular organismal process	sp|O15197|EPHB6_HUMAN	-2.02441368750943	down
biological_process	multicellular organismal process	sp|O15230|LAMA5_HUMAN	1.99175950147477	up
biological_process	multicellular organismal process	sp|O43157|PLXB1_HUMAN	-1.24193021432586	down
biological_process	multicellular organismal process	sp|O43291|SPIT2_HUMAN	-3.87473584413879	down
biological_process	multicellular organismal process	sp|O60494|CUBN_HUMAN	-2.2273274762794	down
biological_process	multicellular organismal process	sp|O75093|SLIT1_HUMAN	1.77986601927821	up
biological_process	multicellular organismal process	sp|O75144|ICOSL_HUMAN	-1.93669040364276	down
biological_process	multicellular organismal process	sp|O75594|PGRP1_HUMAN	-1.94868310704562	down
biological_process	multicellular organismal process	sp|O75882|ATRN_HUMAN	-2.16013878852903	down
biological_process	multicellular organismal process	sp|O95456|PSMG1_HUMAN	2.10981078170816	up
biological_process	multicellular organismal process	sp|O95497|VNN1_HUMAN	-1.23172512580038	down
biological_process	multicellular organismal process	sp|O95861|BPNT1_HUMAN	2.39709425724261	up
biological_process	multicellular organismal process	sp|O96009|NAPSA_HUMAN	-3.89322128725885	down
biological_process	multicellular organismal process	sp|P00441|SODC_HUMAN	1.35897182858386	up
biological_process	multicellular organismal process	sp|P00734|THRB_HUMAN	-2.78662629284236	down
biological_process	multicellular organismal process	sp|P00749|UROK_HUMAN	-3.31130980900093	down
biological_process	multicellular organismal process	sp|P01009|A1AT_HUMAN	1.37341853233498	up
biological_process	multicellular organismal process	sp|P01019|ANGT_HUMAN	3.57900907211565	up
biological_process	multicellular organismal process	sp|P01024|CO3_HUMAN	2.42775320953335	up
biological_process	multicellular organismal process	sp|P01133|EGF_HUMAN	-2.75746929161595	down
biological_process	multicellular organismal process	sp|P01591|IGJ_HUMAN	-4.25041101491646	down
biological_process	multicellular organismal process	sp|P02741|CRP_HUMAN	2.47055182993342	up
biological_process	multicellular organismal process	sp|P02749|APOH_HUMAN	-3.49380932938363	down
biological_process	multicellular organismal process	sp|P02750|A2GL_HUMAN	2.41182276176449	up
biological_process	multicellular organismal process	sp|P02751|FINC_HUMAN	-1.74991282477051	down
biological_process	multicellular organismal process	sp|P02753|RET4_HUMAN	3.86412884031744	up
biological_process	multicellular organismal process	sp|P02765|FETUA_HUMAN	1.67223522161634	up
biological_process	multicellular organismal process	sp|P04156|PRIO_HUMAN	-1.88475521907869	down
biological_process	multicellular organismal process	sp|P05067|A4_HUMAN	-3.13756605230655	down
biological_process	multicellular organismal process	sp|P05090|APOD_HUMAN	-1.45584279536656	down
biological_process	multicellular organismal process	sp|P05452|TETN_HUMAN	-2.7215910646369	down
biological_process	multicellular organismal process	sp|P05997|CO5A2_HUMAN	-1.83907262090627	down
biological_process	multicellular organismal process	sp|P06241|FYN_HUMAN	-2.81494873501039	down
biological_process	multicellular organismal process	sp|P07148|FABPL_HUMAN	1.64836936905383	up
biological_process	multicellular organismal process	sp|P07204|TRBM_HUMAN	-2.89707565823365	down
biological_process	multicellular organismal process	sp|P07225|PROS_HUMAN	1.50815479306237	up
biological_process	multicellular organismal process	sp|P07237|PDIA1_HUMAN	1.63605925887743	up
biological_process	multicellular organismal process	sp|P07478|TRY2_HUMAN	4.48950171308477	up
biological_process	multicellular organismal process	sp|P07602|SAP_HUMAN	-4.5429813633289	down
biological_process	multicellular organismal process	sp|P07737|PROF1_HUMAN	3.5206775068592	up
biological_process	multicellular organismal process	sp|P07858|CATB_HUMAN	-3.30821933474149	down
biological_process	multicellular organismal process	sp|P07911|UROM_HUMAN	-3.48219268527977	down
biological_process	multicellular organismal process	sp|P07951|TPM2_HUMAN	1.83801486156191	up
biological_process	multicellular organismal process	sp|P08174|DAF_HUMAN	-6.18366579953358	down
biological_process	multicellular organismal process	sp|P08571|CD14_HUMAN	1.32984532677642	up
biological_process	multicellular organismal process	sp|P08887|IL6RA_HUMAN	-1.1731381776655	down
biological_process	multicellular organismal process	sp|P09455|RET1_HUMAN	1.67490565239357	up
biological_process	multicellular organismal process	sp|P09619|PGFRB_HUMAN	-2.31606785765086	down
biological_process	multicellular organismal process	sp|P10645|CMGA_HUMAN	-2.11806381137957	down
biological_process	multicellular organismal process	sp|P11117|PPAL_HUMAN	-2.40434984814956	down
biological_process	multicellular organismal process	sp|P11684|UTER_HUMAN	2.25079480976334	up
biological_process	multicellular organismal process	sp|P12104|FABPI_HUMAN	4.66420621536309	up
biological_process	multicellular organismal process	sp|P12273|PIP_HUMAN	-3.01175995097795	down
biological_process	multicellular organismal process	sp|P13987|CD59_HUMAN	-5.31421795094527	down
biological_process	multicellular organismal process	sp|P14543|NID1_HUMAN	-1.59943420788978	down
biological_process	multicellular organismal process	sp|P14618|KPYM_HUMAN	-1.68785048595055	down
biological_process	multicellular organismal process	sp|P14780|MMP9_HUMAN	-4.17021991043869	down
biological_process	multicellular organismal process	sp|P15090|FABP4_HUMAN	4.76423657517826	up
biological_process	multicellular organismal process	sp|P15289|ARSA_HUMAN	-1.4797500048502	down
biological_process	multicellular organismal process	sp|P15328|FOLR1_HUMAN	-4.12471243546741	down
biological_process	multicellular organismal process	sp|P16070|CD44_HUMAN	-2.34931461775753	down
biological_process	multicellular organismal process	sp|P16112|PGCA_HUMAN	-2.83811129283629	down
biological_process	multicellular organismal process	sp|P16284|PECA1_HUMAN	-1.25248094782313	down
biological_process	multicellular organismal process	sp|P16422|EPCAM_HUMAN	-1.46579331538268	down
biological_process	multicellular organismal process	sp|P17342|ANPRC_HUMAN	-2.06201645774211	down
biological_process	multicellular organismal process	sp|P17936|IBP3_HUMAN	-2.06808179682807	down
biological_process	multicellular organismal process	sp|P18065|IBP2_HUMAN	-1.28360598834673	down
biological_process	multicellular organismal process	sp|P18428|LBP_HUMAN	3.78822866306143	up
biological_process	multicellular organismal process	sp|P19022|CADH2_HUMAN	-4.05729429373113	down
biological_process	multicellular organismal process	sp|P20774|MIME_HUMAN	2.82507108648041	up
biological_process	multicellular organismal process	sp|P21796|VDAC1_HUMAN	-1.9443980923473	down
biological_process	multicellular organismal process	sp|P21810|PGS1_HUMAN	-3.38343658847211	down
biological_process	multicellular organismal process	sp|P23142|FBLN1_HUMAN	-2.4187700506753	down
biological_process	multicellular organismal process	sp|P23468|PTPRD_HUMAN	-1.24160460581946	down
biological_process	multicellular organismal process	sp|P23528|COF1_HUMAN	-1.88442460584155	down
biological_process	multicellular organismal process	sp|P25325|THTM_HUMAN	1.05992680304289	up
biological_process	multicellular organismal process	sp|P25774|CATS_HUMAN	-1.18533329027221	down
biological_process	multicellular organismal process	sp|P25940|CO5A3_HUMAN	-3.86010018322818	down
biological_process	multicellular organismal process	sp|P25942|TNR5_HUMAN	-2.24638458775876	down
biological_process	multicellular organismal process	sp|P26842|CD27_HUMAN	-4.85275955362365	down
biological_process	multicellular organismal process	sp|P26927|HGFL_HUMAN	-2.77569109872583	down
biological_process	multicellular organismal process	sp|P26992|CNTFR_HUMAN	-2.64696018483474	down
biological_process	multicellular organismal process	sp|P28827|PTPRM_HUMAN	-1.11480819488487	down
biological_process	multicellular organismal process	sp|P30046|DOPD_HUMAN	2.07299096861919	up
biological_process	multicellular organismal process	sp|P33151|CADH5_HUMAN	2.65887346988494	up
biological_process	multicellular organismal process	sp|P35052|GPC1_HUMAN	1.05227871358395	up
biological_process	multicellular organismal process	sp|P35080|PROF2_HUMAN	1.7787322670163	up
biological_process	multicellular organismal process	sp|P35555|FBN1_HUMAN	-3.33205493075024	down
biological_process	multicellular organismal process	sp|P40199|CEAM6_HUMAN	-1.71530398980059	down
biological_process	multicellular organismal process	sp|P43121|MUC18_HUMAN	-1.41889290809311	down
biological_process	multicellular organismal process	sp|P46109|CRKL_HUMAN	2.41073641588067	up
biological_process	multicellular organismal process	sp|P49747|COMP_HUMAN	-2.92029189583011	down
biological_process	multicellular organismal process	sp|P49908|SEPP1_HUMAN	-1.33524052755008	down
biological_process	multicellular organismal process	sp|P51654|GPC3_HUMAN	-1.82663539949443	down
biological_process	multicellular organismal process	sp|P51884|LUM_HUMAN	1.48737488270169	up
biological_process	multicellular organismal process	sp|P52799|EFNB2_HUMAN	2.93151043530526	up
biological_process	multicellular organismal process	sp|P53990|IST1_HUMAN	-1.06585119015906	down
biological_process	multicellular organismal process	sp|P54652|HSP72_HUMAN	-1.22425743382668	down
biological_process	multicellular organismal process	sp|P54727|RD23B_HUMAN	1.1390123670666	up
biological_process	multicellular organismal process	sp|P60174|TPIS_HUMAN	-1.00025136400162	down
biological_process	multicellular organismal process	sp|P60660|MYL6_HUMAN	-1.20169886034522	down
biological_process	multicellular organismal process	sp|P60983|GMFB_HUMAN	2.14094280188622	up
biological_process	multicellular organismal process	sp|P61626|LYSC_HUMAN	3.99967484113612	up
biological_process	multicellular organismal process	sp|P61769|B2MG_HUMAN	3.24063550460311	up
biological_process	multicellular organismal process	sp|P61916|NPC2_HUMAN	-4.40200036258316	down
biological_process	multicellular organismal process	sp|P61970|NTF2_HUMAN	1.0454243659506	up
biological_process	multicellular organismal process	sp|P62942|FKB1A_HUMAN	2.27793158728603	up
biological_process	multicellular organismal process	sp|P62993|GRB2_HUMAN	1.63229005475813	up
biological_process	multicellular organismal process	sp|P63104|1433Z_HUMAN	-1.2980170285631	down
biological_process	multicellular organismal process	sp|P78380|OLR1_HUMAN	-2.63343427501504	down
biological_process	multicellular organismal process	sp|P78423|X3CL1_HUMAN	-2.26126417216557	down
biological_process	multicellular organismal process	sp|P98164|LRP2_HUMAN	-1.70821821351375	down
biological_process	multicellular organismal process	sp|Q01973|ROR1_HUMAN	-1.70667548991671	down
biological_process	multicellular organismal process	sp|Q01974|ROR2_HUMAN	-1.99221429794758	down
biological_process	multicellular organismal process	sp|Q02413|DSG1_HUMAN	-1.05258028482426	down
biological_process	multicellular organismal process	sp|Q07812|BAX_HUMAN	3.3575653227484	up
biological_process	multicellular organismal process	sp|Q08345|DDR1_HUMAN	-1.44549222199716	down
biological_process	multicellular organismal process	sp|Q12860|CNTN1_HUMAN	-1.88158636558147	down
biological_process	multicellular organismal process	sp|Q12913|PTPRJ_HUMAN	-1.25386426100202	down
biological_process	multicellular organismal process	sp|Q13201|MMRN1_HUMAN	2.06487473766632	up
biological_process	multicellular organismal process	sp|Q13443|ADAM9_HUMAN	1.77784215214958	up
biological_process	multicellular organismal process	sp|Q13449|LSAMP_HUMAN	-1.04586450626011	down
biological_process	multicellular organismal process	sp|Q14247|SRC8_HUMAN	2.31755443743712	up
biological_process	multicellular organismal process	sp|Q14393|GAS6_HUMAN	-1.5778349743861	down
biological_process	multicellular organismal process	sp|Q14508|WFDC2_HUMAN	-7.5073744548261	down
biological_process	multicellular organismal process	sp|Q14982|OPCM_HUMAN	-3.37496865891938	down
biological_process	multicellular organismal process	sp|Q15113|PCOC1_HUMAN	-1.40935468082236	down
biological_process	multicellular organismal process	sp|Q15375|EPHA7_HUMAN	-2.33473103716565	down
biological_process	multicellular organismal process	sp|Q16651|PRSS8_HUMAN	-1.38259000371419	down
biological_process	multicellular organismal process	sp|Q16661|GUC2B_HUMAN	2.77862157412234	up
biological_process	multicellular organismal process	sp|Q16819|MEP1A_HUMAN	-2.29434302631734	down
biological_process	multicellular organismal process	sp|Q16832|DDR2_HUMAN	-1.33808165979951	down
biological_process	multicellular organismal process	sp|Q16849|PTPRN_HUMAN	-2.36678825749338	down
biological_process	multicellular organismal process	sp|Q4KMQ2|ANO6_HUMAN	-2.17027989335662	down
biological_process	multicellular organismal process	sp|Q5ZPR3|CD276_HUMAN	-1.88901976985001	down
biological_process	multicellular organismal process	sp|Q6EMK4|VASN_HUMAN	-1.42726680363178	down
biological_process	multicellular organismal process	sp|Q6UVK1|CSPG4_HUMAN	-2.0754583071221	down
biological_process	multicellular organismal process	sp|Q7Z3B1|NEGR1_HUMAN	-1.57622745213698	down
biological_process	multicellular organismal process	sp|Q7Z7M0|MEGF8_HUMAN	-1.74479187337113	down
biological_process	multicellular organismal process	sp|Q8IUK5|PLDX1_HUMAN	-2.10327740176401	down
biological_process	multicellular organismal process	sp|Q8IZF2|AGRF5_HUMAN	-2.55102333185171	down
biological_process	multicellular organismal process	sp|Q8N6Q3|CD177_HUMAN	-1.87952518596383	down
biological_process	multicellular organismal process	sp|Q8TDQ0|HAVR2_HUMAN	-2.05485304845037	down
biological_process	multicellular organismal process	sp|Q8WZ42|TITIN_HUMAN	3.89852478951271	up
biological_process	multicellular organismal process	sp|Q92520|FAM3C_HUMAN	1.60954242159234	up
biological_process	multicellular organismal process	sp|Q92530|PSMF1_HUMAN	2.04539242099858	up
biological_process	multicellular organismal process	sp|Q92859|NEO1_HUMAN	-2.22302087349955	down
biological_process	multicellular organismal process	sp|Q92890|UFD1_HUMAN	1.15629092154305	up
biological_process	multicellular organismal process	sp|Q92896|GSLG1_HUMAN	-1.18621269496336	down
biological_process	multicellular organismal process	sp|Q96J84|KIRR1_HUMAN	-2.42724583473517	down
biological_process	multicellular organismal process	sp|Q96RW7|HMCN1_HUMAN	-4.58449083740218	down
biological_process	multicellular organismal process	sp|Q99497|PARK7_HUMAN	1.35296985554361	up
biological_process	multicellular organismal process	sp|Q99574|NEUS_HUMAN	-1.62813543263659	down
biological_process	multicellular organismal process	sp|Q99715|COCA1_HUMAN	-2.80065936641025	down
biological_process	multicellular organismal process	sp|Q99969|RARR2_HUMAN	-1.46409370908012	down
biological_process	multicellular organismal process	sp|Q9BRK3|MXRA8_HUMAN	-2.26623295232801	down
biological_process	multicellular organismal process	sp|Q9BX67|JAM3_HUMAN	-1.73798478860255	down
biological_process	multicellular organismal process	sp|Q9BXP8|PAPP2_HUMAN	-1.08813329992908	down
biological_process	multicellular organismal process	sp|Q9BY67|CADM1_HUMAN	-3.38581576508517	down
biological_process	multicellular organismal process	sp|Q9H9P2|CHODL_HUMAN	-1.67442121123169	down
biological_process	multicellular organismal process	sp|Q9HCU0|CD248_HUMAN	-1.56095158754367	down
biological_process	multicellular organismal process	sp|Q9HD89|RETN_HUMAN	-2.25160373269751	down
biological_process	multicellular organismal process	sp|Q9NPG4|PCD12_HUMAN	-2.14164980729761	down
biological_process	multicellular organismal process	sp|Q9NR12|PDLI7_HUMAN	2.92990688071246	up
biological_process	multicellular organismal process	sp|Q9NY72|SCN3B_HUMAN	-1.99547647216555	down
biological_process	multicellular organismal process	sp|Q9NY97|B3GN2_HUMAN	-1.6612422846696	down
biological_process	multicellular organismal process	sp|Q9NZM1|MYOF_HUMAN	-1.83631910128379	down
biological_process	multicellular organismal process	sp|Q9P121|NTRI_HUMAN	-1.71006234420269	down
biological_process	multicellular organismal process	sp|Q9UBG0|MRC2_HUMAN	-1.62181928712282	down
biological_process	multicellular organismal process	sp|Q9UBR2|CATZ_HUMAN	1.46694323966016	up
biological_process	multicellular organismal process	sp|Q9UHI8|ATS1_HUMAN	2.03654099821363	up
biological_process	multicellular organismal process	sp|Q9UIB8|SLAF5_HUMAN	-1.90308831426988	down
biological_process	multicellular organismal process	sp|Q9UKU6|TRHDE_HUMAN	1.51713646659598	up
biological_process	multicellular organismal process	sp|Q9UN36|NDRG2_HUMAN	1.95187320747266	up
biological_process	multicellular organismal process	sp|Q9UN70|PCDGK_HUMAN	-1.9569075159878	down
biological_process	multicellular organismal process	sp|Q9UNN8|EPCR_HUMAN	-2.24649659114313	down
biological_process	multicellular organismal process	sp|Q9Y6W3|CAN7_HUMAN	-1.96949906234778	down
biological_process	multicellular organismal process	sp|Q9Y6X5|ENPP4_HUMAN	-1.51892106079945	down
biological_process	negative regulation of biological process	sp|O00499|BIN1_HUMAN	3.81065776903849	up
biological_process	negative regulation of biological process	sp|O00592|PODXL_HUMAN	-2.06721704786184	down
biological_process	negative regulation of biological process	sp|O14672|ADA10_HUMAN	-2.75541277660063	down
biological_process	negative regulation of biological process	sp|O43157|PLXB1_HUMAN	-1.24193021432586	down
biological_process	negative regulation of biological process	sp|O43291|SPIT2_HUMAN	-3.87473584413879	down
biological_process	negative regulation of biological process	sp|O75093|SLIT1_HUMAN	1.77986601927821	up
biological_process	negative regulation of biological process	sp|O75594|PGRP1_HUMAN	-1.94868310704562	down
biological_process	negative regulation of biological process	sp|O75608|LYPA1_HUMAN	1.90918005459385	up
biological_process	negative regulation of biological process	sp|O95497|VNN1_HUMAN	-1.23172512580038	down
biological_process	negative regulation of biological process	sp|P00441|SODC_HUMAN	1.35897182858386	up
biological_process	negative regulation of biological process	sp|P00734|THRB_HUMAN	-2.78662629284236	down
biological_process	negative regulation of biological process	sp|P00749|UROK_HUMAN	-3.31130980900093	down
biological_process	negative regulation of biological process	sp|P01019|ANGT_HUMAN	3.57900907211565	up
biological_process	negative regulation of biological process	sp|P01133|EGF_HUMAN	-2.75746929161595	down
biological_process	negative regulation of biological process	sp|P02741|CRP_HUMAN	2.47055182993342	up
biological_process	negative regulation of biological process	sp|P02749|APOH_HUMAN	-3.49380932938363	down
biological_process	negative regulation of biological process	sp|P02751|FINC_HUMAN	-1.74991282477051	down
biological_process	negative regulation of biological process	sp|P02753|RET4_HUMAN	3.86412884031744	up
biological_process	negative regulation of biological process	sp|P02765|FETUA_HUMAN	1.67223522161634	up
biological_process	negative regulation of biological process	sp|P04156|PRIO_HUMAN	-1.88475521907869	down
biological_process	negative regulation of biological process	sp|P05067|A4_HUMAN	-3.13756605230655	down
biological_process	negative regulation of biological process	sp|P05090|APOD_HUMAN	-1.45584279536656	down
biological_process	negative regulation of biological process	sp|P05413|FABPH_HUMAN	5.1401900640123	up
biological_process	negative regulation of biological process	sp|P05997|CO5A2_HUMAN	-1.83907262090627	down
biological_process	negative regulation of biological process	sp|P06241|FYN_HUMAN	-2.81494873501039	down
biological_process	negative regulation of biological process	sp|P07148|FABPL_HUMAN	1.64836936905383	up
biological_process	negative regulation of biological process	sp|P07204|TRBM_HUMAN	-2.89707565823365	down
biological_process	negative regulation of biological process	sp|P07225|PROS_HUMAN	1.50815479306237	up
biological_process	negative regulation of biological process	sp|P07602|SAP_HUMAN	-4.5429813633289	down
biological_process	negative regulation of biological process	sp|P07737|PROF1_HUMAN	3.5206775068592	up
biological_process	negative regulation of biological process	sp|P07911|UROM_HUMAN	-3.48219268527977	down
biological_process	negative regulation of biological process	sp|P08174|DAF_HUMAN	-6.18366579953358	down
biological_process	negative regulation of biological process	sp|P08571|CD14_HUMAN	1.32984532677642	up
biological_process	negative regulation of biological process	sp|P08582|TRFM_HUMAN	-2.39019187914255	down
biological_process	negative regulation of biological process	sp|P08833|IBP1_HUMAN	5.08926658543829	up
biological_process	negative regulation of biological process	sp|P08887|IL6RA_HUMAN	-1.1731381776655	down
biological_process	negative regulation of biological process	sp|P10645|CMGA_HUMAN	-2.11806381137957	down
biological_process	negative regulation of biological process	sp|P11684|UTER_HUMAN	2.25079480976334	up
biological_process	negative regulation of biological process	sp|P12273|PIP_HUMAN	-3.01175995097795	down
biological_process	negative regulation of biological process	sp|P13473|LAMP2_HUMAN	-3.49205504723541	down
biological_process	negative regulation of biological process	sp|P13987|CD59_HUMAN	-5.31421795094527	down
biological_process	negative regulation of biological process	sp|P14780|MMP9_HUMAN	-4.17021991043869	down
biological_process	negative regulation of biological process	sp|P14784|IL2RB_HUMAN	-2.07570145759913	down
biological_process	negative regulation of biological process	sp|P15090|FABP4_HUMAN	4.76423657517826	up
biological_process	negative regulation of biological process	sp|P16070|CD44_HUMAN	-2.34931461775753	down
biological_process	negative regulation of biological process	sp|P16422|EPCAM_HUMAN	-1.46579331538268	down
biological_process	negative regulation of biological process	sp|P16444|DPEP1_HUMAN	-1.47762851363305	down
biological_process	negative regulation of biological process	sp|P17342|ANPRC_HUMAN	-2.06201645774211	down
biological_process	negative regulation of biological process	sp|P17936|IBP3_HUMAN	-2.06808179682807	down
biological_process	negative regulation of biological process	sp|P18065|IBP2_HUMAN	-1.28360598834673	down
biological_process	negative regulation of biological process	sp|P18428|LBP_HUMAN	3.78822866306143	up
biological_process	negative regulation of biological process	sp|P19022|CADH2_HUMAN	-4.05729429373113	down
biological_process	negative regulation of biological process	sp|P20774|MIME_HUMAN	2.82507108648041	up
biological_process	negative regulation of biological process	sp|P21796|VDAC1_HUMAN	-1.9443980923473	down
biological_process	negative regulation of biological process	sp|P21810|PGS1_HUMAN	-3.38343658847211	down
biological_process	negative regulation of biological process	sp|P23142|FBLN1_HUMAN	-2.4187700506753	down
biological_process	negative regulation of biological process	sp|P23528|COF1_HUMAN	-1.88442460584155	down
biological_process	negative regulation of biological process	sp|P26842|CD27_HUMAN	-4.85275955362365	down
biological_process	negative regulation of biological process	sp|P26927|HGFL_HUMAN	-2.77569109872583	down
biological_process	negative regulation of biological process	sp|P26992|CNTFR_HUMAN	-2.64696018483474	down
biological_process	negative regulation of biological process	sp|P28827|PTPRM_HUMAN	-1.11480819488487	down
biological_process	negative regulation of biological process	sp|P30046|DOPD_HUMAN	2.07299096861919	up
biological_process	negative regulation of biological process	sp|P31949|S10AB_HUMAN	-2.71389218580046	down
biological_process	negative regulation of biological process	sp|P33151|CADH5_HUMAN	2.65887346988494	up
biological_process	negative regulation of biological process	sp|P35052|GPC1_HUMAN	1.05227871358395	up
biological_process	negative regulation of biological process	sp|P35080|PROF2_HUMAN	1.7787322670163	up
biological_process	negative regulation of biological process	sp|P35555|FBN1_HUMAN	-3.33205493075024	down
biological_process	negative regulation of biological process	sp|P40199|CEAM6_HUMAN	-1.71530398980059	down
biological_process	negative regulation of biological process	sp|P45880|VDAC2_HUMAN	-1.91710796608929	down
biological_process	negative regulation of biological process	sp|P46108|CRK_HUMAN	1.77015518946627	up
biological_process	negative regulation of biological process	sp|P49747|COMP_HUMAN	-2.92029189583011	down
biological_process	negative regulation of biological process	sp|P51654|GPC3_HUMAN	-1.82663539949443	down
biological_process	negative regulation of biological process	sp|P52799|EFNB2_HUMAN	2.93151043530526	up
biological_process	negative regulation of biological process	sp|P54652|HSP72_HUMAN	-1.22425743382668	down
biological_process	negative regulation of biological process	sp|P60983|GMFB_HUMAN	2.14094280188622	up
biological_process	negative regulation of biological process	sp|P61769|B2MG_HUMAN	3.24063550460311	up
biological_process	negative regulation of biological process	sp|P61970|NTF2_HUMAN	1.0454243659506	up
biological_process	negative regulation of biological process	sp|P62942|FKB1A_HUMAN	2.27793158728603	up
biological_process	negative regulation of biological process	sp|P62993|GRB2_HUMAN	1.63229005475813	up
biological_process	negative regulation of biological process	sp|P63104|1433Z_HUMAN	-1.2980170285631	down
biological_process	negative regulation of biological process	sp|P78423|X3CL1_HUMAN	-2.26126417216557	down
biological_process	negative regulation of biological process	sp|P80370|DLK1_HUMAN	-2.13092277867539	down
biological_process	negative regulation of biological process	sp|P98164|LRP2_HUMAN	-1.70821821351375	down
biological_process	negative regulation of biological process	sp|Q01974|ROR2_HUMAN	-1.99221429794758	down
biological_process	negative regulation of biological process	sp|Q07507|DERM_HUMAN	-2.94955471888149	down
biological_process	negative regulation of biological process	sp|Q08345|DDR1_HUMAN	-1.44549222199716	down
biological_process	negative regulation of biological process	sp|Q12913|PTPRJ_HUMAN	-1.25386426100202	down
biological_process	negative regulation of biological process	sp|Q14247|SRC8_HUMAN	2.31755443743712	up
biological_process	negative regulation of biological process	sp|Q14393|GAS6_HUMAN	-1.5778349743861	down
biological_process	negative regulation of biological process	sp|Q15375|EPHA7_HUMAN	-2.33473103716565	down
biological_process	negative regulation of biological process	sp|Q6EMK4|VASN_HUMAN	-1.42726680363178	down
biological_process	negative regulation of biological process	sp|Q8IZF2|AGRF5_HUMAN	-2.55102333185171	down
biological_process	negative regulation of biological process	sp|Q8TDQ0|HAVR2_HUMAN	-2.05485304845037	down
biological_process	negative regulation of biological process	sp|Q92530|PSMF1_HUMAN	2.04539242099858	up
biological_process	negative regulation of biological process	sp|Q92890|UFD1_HUMAN	1.15629092154305	up
biological_process	negative regulation of biological process	sp|Q92896|GSLG1_HUMAN	-1.18621269496336	down
biological_process	negative regulation of biological process	sp|Q96FE7|P3IP1_HUMAN	-3.25903789300811	down
biological_process	negative regulation of biological process	sp|Q96J84|KIRR1_HUMAN	-2.42724583473517	down
biological_process	negative regulation of biological process	sp|Q99497|PARK7_HUMAN	1.35296985554361	up
biological_process	negative regulation of biological process	sp|Q9H074|PAIP1_HUMAN	2.47194067396107	up
biological_process	negative regulation of biological process	sp|Q9H6Y7|RN167_HUMAN	-2.48968018640874	down
biological_process	negative regulation of biological process	sp|Q9H756|LRC19_HUMAN	-1.92095198510844	down
biological_process	negative regulation of biological process	sp|Q9HD89|RETN_HUMAN	-2.25160373269751	down
biological_process	negative regulation of biological process	sp|Q9UBR2|CATZ_HUMAN	1.46694323966016	up
biological_process	negative regulation of biological process	sp|Q9UGN4|CLM8_HUMAN	-3.22786746472172	down
biological_process	negative regulation of biological process	sp|Q9UGT4|SUSD2_HUMAN	-1.94118931102037	down
biological_process	negative regulation of biological process	sp|Q9UHI8|ATS1_HUMAN	2.03654099821363	up
biological_process	negative regulation of biological process	sp|Q9UIB8|SLAF5_HUMAN	-1.90308831426988	down
biological_process	negative regulation of biological process	sp|Q9UN36|NDRG2_HUMAN	1.95187320747266	up
biological_process	negative regulation of biological process	sp|Q9UNN8|EPCR_HUMAN	-2.24649659114313	down
biological_process	negative regulation of biological process	sp|Q9UPS8|ANR26_HUMAN	4.04945412994133	up
biological_process	pigmentation	sp|O75882|ATRN_HUMAN	-2.16013878852903	down
biological_process	positive regulation of biological process	sp|O00499|BIN1_HUMAN	3.81065776903849	up
biological_process	positive regulation of biological process	sp|O00592|PODXL_HUMAN	-2.06721704786184	down
biological_process	positive regulation of biological process	sp|O14672|ADA10_HUMAN	-2.75541277660063	down
biological_process	positive regulation of biological process	sp|O15197|EPHB6_HUMAN	-2.02441368750943	down
biological_process	positive regulation of biological process	sp|O15393|TMPS2_HUMAN	-1.88608921875174	down
biological_process	positive regulation of biological process	sp|O43157|PLXB1_HUMAN	-1.24193021432586	down
biological_process	positive regulation of biological process	sp|O60635|TSN1_HUMAN	-3.35128898933643	down
biological_process	positive regulation of biological process	sp|O75144|ICOSL_HUMAN	-1.93669040364276	down
biological_process	positive regulation of biological process	sp|O75356|ENTP5_HUMAN	2.17853169406995	up
biological_process	positive regulation of biological process	sp|O75594|PGRP1_HUMAN	-1.94868310704562	down
biological_process	positive regulation of biological process	sp|O95497|VNN1_HUMAN	-1.23172512580038	down
biological_process	positive regulation of biological process	sp|P00441|SODC_HUMAN	1.35897182858386	up
biological_process	positive regulation of biological process	sp|P00734|THRB_HUMAN	-2.78662629284236	down
biological_process	positive regulation of biological process	sp|P00749|UROK_HUMAN	-3.31130980900093	down
biological_process	positive regulation of biological process	sp|P01019|ANGT_HUMAN	3.57900907211565	up
biological_process	positive regulation of biological process	sp|P01024|CO3_HUMAN	2.42775320953335	up
biological_process	positive regulation of biological process	sp|P01133|EGF_HUMAN	-2.75746929161595	down
biological_process	positive regulation of biological process	sp|P01591|IGJ_HUMAN	-4.25041101491646	down
biological_process	positive regulation of biological process	sp|P02741|CRP_HUMAN	2.47055182993342	up
biological_process	positive regulation of biological process	sp|P02749|APOH_HUMAN	-3.49380932938363	down
biological_process	positive regulation of biological process	sp|P02750|A2GL_HUMAN	2.41182276176449	up
biological_process	positive regulation of biological process	sp|P02751|FINC_HUMAN	-1.74991282477051	down
biological_process	positive regulation of biological process	sp|P02753|RET4_HUMAN	3.86412884031744	up
biological_process	positive regulation of biological process	sp|P02765|FETUA_HUMAN	1.67223522161634	up
biological_process	positive regulation of biological process	sp|P02775|CXCL7_HUMAN	2.44261729077044	up
biological_process	positive regulation of biological process	sp|P04156|PRIO_HUMAN	-1.88475521907869	down
biological_process	positive regulation of biological process	sp|P05067|A4_HUMAN	-3.13756605230655	down
biological_process	positive regulation of biological process	sp|P05156|CFAI_HUMAN	-1.63397411125825	down
biological_process	positive regulation of biological process	sp|P05413|FABPH_HUMAN	5.1401900640123	up
biological_process	positive regulation of biological process	sp|P05451|REG1A_HUMAN	-2.52953360359512	down
biological_process	positive regulation of biological process	sp|P05452|TETN_HUMAN	-2.7215910646369	down
biological_process	positive regulation of biological process	sp|P06241|FYN_HUMAN	-2.81494873501039	down
biological_process	positive regulation of biological process	sp|P06734|FCER2_HUMAN	-1.62862433080762	down
biological_process	positive regulation of biological process	sp|P07148|FABPL_HUMAN	1.64836936905383	up
biological_process	positive regulation of biological process	sp|P07204|TRBM_HUMAN	-2.89707565823365	down
biological_process	positive regulation of biological process	sp|P07225|PROS_HUMAN	1.50815479306237	up
biological_process	positive regulation of biological process	sp|P07237|PDIA1_HUMAN	1.63605925887743	up
biological_process	positive regulation of biological process	sp|P07478|TRY2_HUMAN	4.48950171308477	up
biological_process	positive regulation of biological process	sp|P07602|SAP_HUMAN	-4.5429813633289	down
biological_process	positive regulation of biological process	sp|P07737|PROF1_HUMAN	3.5206775068592	up
biological_process	positive regulation of biological process	sp|P07858|CATB_HUMAN	-3.30821933474149	down
biological_process	positive regulation of biological process	sp|P08174|DAF_HUMAN	-6.18366579953358	down
[truncated: 3,405 more rows]
