# Supplementary material for: Urinary proteome analysis of acute kidney injury in post-cardiac surgery patients using enrichment materials with high-resolution mass spectrometry
Source: Front Bioeng Biotechnol. 2022 Sep 13;10:1002853. doi: 10.3389/fbioe.2022.1002853 (PMC9513377; doi:10.3389/fbioe.2022.1002853)
Supplement: Supplementary file 12 [file Table7.xls]

Pathway_level1	Pathway_level2	Protein_ID	log2Foldchange	Up/Down
Cellular Processes	Cell growth and death	sp|P04156|PRIO_HUMAN	-1.88475521907869	down
Cellular Processes	Cell growth and death	sp|P07858|CATB_HUMAN	-3.30821933474149	down
Cellular Processes	Cell growth and death	sp|P08833|IBP1_HUMAN	5.08926658543829	up
Cellular Processes	Cell growth and death	sp|P17936|IBP3_HUMAN	-2.06808179682807	down
Cellular Processes	Cell growth and death	sp|P18065|IBP2_HUMAN	-1.28360598834673	down
Cellular Processes	Cell growth and death	sp|P21796|VDAC1_HUMAN	-1.9443980923473	down
Cellular Processes	Cell growth and death	sp|P25774|CATS_HUMAN	-1.18533329027221	down
Cellular Processes	Cell growth and death	sp|P45880|VDAC2_HUMAN	-1.91710796608929	down
Cellular Processes	Cell growth and death	sp|P63104|1433Z_HUMAN	-1.2980170285631	down
Cellular Processes	Cell growth and death	sp|Q07812|BAX_HUMAN	3.3575653227484	up
Cellular Processes	Cell growth and death	sp|Q7LBR1|CHM1B_HUMAN	-1.71483947973845	down
Cellular Processes	Cell growth and death	sp|Q9UBR2|CATZ_HUMAN	1.46694323966016	up
Cellular Processes	Cell motility	sp|P00734|THRB_HUMAN	-2.78662629284236	down
Cellular Processes	Cell motility	sp|P01133|EGF_HUMAN	-2.75746929161595	down
Cellular Processes	Cell motility	sp|P02751|FINC_HUMAN	-1.74991282477051	down
Cellular Processes	Cell motility	sp|P07737|PROF1_HUMAN	3.5206775068592	up
Cellular Processes	Cell motility	sp|P09619|PGFRB_HUMAN	-2.31606785765086	down
Cellular Processes	Cell motility	sp|P23528|COF1_HUMAN	-1.88442460584155	down
Cellular Processes	Cell motility	sp|P35080|PROF2_HUMAN	1.7787322670163	up
Cellular Processes	Cell motility	sp|P46108|CRK_HUMAN	1.77015518946627	up
Cellular Processes	Cell motility	sp|P46109|CRKL_HUMAN	2.41073641588067	up
Cellular Processes	Cell motility	sp|P62328|TYB4_HUMAN	5.87383426422429	up
Cellular Processes	Cellular community - eukaryotes	sp|O15230|LAMA5_HUMAN	1.99175950147477	up
Cellular Processes	Cellular community - eukaryotes	sp|O75882|ATRN_HUMAN	-2.16013878852903	down
Cellular Processes	Cellular community - eukaryotes	sp|P01133|EGF_HUMAN	-2.75746929161595	down
Cellular Processes	Cellular community - eukaryotes	sp|P02751|FINC_HUMAN	-1.74991282477051	down
Cellular Processes	Cellular community - eukaryotes	sp|P06241|FYN_HUMAN	-2.81494873501039	down
Cellular Processes	Cellular community - eukaryotes	sp|P09619|PGFRB_HUMAN	-2.31606785765086	down
Cellular Processes	Cellular community - eukaryotes	sp|P11047|LAMC1_HUMAN	-1.54405102803655	down
Cellular Processes	Cellular community - eukaryotes	sp|P12110|CO6A2_HUMAN	1.12662177854348	up
Cellular Processes	Cellular community - eukaryotes	sp|P26927|HGFL_HUMAN	-2.77569109872583	down
Cellular Processes	Cellular community - eukaryotes	sp|P28827|PTPRM_HUMAN	-1.11480819488487	down
Cellular Processes	Cellular community - eukaryotes	sp|P46108|CRK_HUMAN	1.77015518946627	up
Cellular Processes	Cellular community - eukaryotes	sp|P46109|CRKL_HUMAN	2.41073641588067	up
Cellular Processes	Cellular community - eukaryotes	sp|P49747|COMP_HUMAN	-2.92029189583011	down
Cellular Processes	Cellular community - eukaryotes	sp|P60660|MYL6_HUMAN	-1.20169886034522	down
Cellular Processes	Cellular community - eukaryotes	sp|P62993|GRB2_HUMAN	1.63229005475813	up
Cellular Processes	Cellular community - eukaryotes	sp|Q12913|PTPRJ_HUMAN	-1.25386426100202	down
Cellular Processes	Cellular community - eukaryotes	sp|Q14247|SRC8_HUMAN	2.31755443743712	up
Cellular Processes	Cellular community - eukaryotes	sp|Q15848|ADIPO_HUMAN	1.90549844843654	up
Cellular Processes	Cellular community - eukaryotes	sp|Q7Z7M0|MEGF8_HUMAN	-1.74479187337113	down
Cellular Processes	Cellular community - eukaryotes	sp|Q96NY8|NECT4_HUMAN	-1.8099778588852	down
Cellular Processes	Cellular community - eukaryotes	sp|Q9BRK3|MXRA8_HUMAN	-2.26623295232801	down
Cellular Processes	Cellular community - eukaryotes	sp|Q9BX67|JAM3_HUMAN	-1.73798478860255	down
Cellular Processes	Cellular community - eukaryotes	sp|Q9Y490|TLN1_HUMAN	3.45219465743936	up
Cellular Processes	Transport and catabolism	sp|A0A0B4J1Y9|HV372_HUMAN	1.52784381994853	up
Cellular Processes	Transport and catabolism	sp|O00115|DNS2A_HUMAN	-1.77998474325115	down
Cellular Processes	Transport and catabolism	sp|O00499|BIN1_HUMAN	3.81065776903849	up
Cellular Processes	Transport and catabolism	sp|O96009|NAPSA_HUMAN	-3.89322128725885	down
Cellular Processes	Transport and catabolism	sp|P00441|SODC_HUMAN	1.35897182858386	up
Cellular Processes	Transport and catabolism	sp|P01024|CO3_HUMAN	2.42775320953335	up
Cellular Processes	Transport and catabolism	sp|P01859|IGHG2_HUMAN	-1.5685695836319	down
Cellular Processes	Transport and catabolism	sp|P01871|IGHM_HUMAN	-2.61705613024298	down
Cellular Processes	Transport and catabolism	sp|P06331|HV434_HUMAN	-1.33423226256439	down
Cellular Processes	Transport and catabolism	sp|P07602|SAP_HUMAN	-4.5429813633289	down
Cellular Processes	Transport and catabolism	sp|P07858|CATB_HUMAN	-3.30821933474149	down
Cellular Processes	Transport and catabolism	sp|P08571|CD14_HUMAN	1.32984532677642	up
Cellular Processes	Transport and catabolism	sp|P08637|FCG3A_HUMAN	-1.41477251990304	down
Cellular Processes	Transport and catabolism	sp|P0DP01|HV108_HUMAN	-1.23536629232868	down
Cellular Processes	Transport and catabolism	sp|P11117|PPAL_HUMAN	-2.40434984814956	down
Cellular Processes	Transport and catabolism	sp|P11226|MBL2_HUMAN	-1.37068815081827	down
Cellular Processes	Transport and catabolism	sp|P13473|LAMP2_HUMAN	-3.49205504723541	down
Cellular Processes	Transport and catabolism	sp|P14784|IL2RB_HUMAN	-2.07570145759913	down
Cellular Processes	Transport and catabolism	sp|P15289|ARSA_HUMAN	-1.4797500048502	down
Cellular Processes	Transport and catabolism	sp|P15328|FOLR1_HUMAN	-4.12471243546741	down
Cellular Processes	Transport and catabolism	sp|P21281|VATB2_HUMAN	-2.12896298882139	down
Cellular Processes	Transport and catabolism	sp|P22897|MRC1_HUMAN	1.05959306260316	up
Cellular Processes	Transport and catabolism	sp|P25774|CATS_HUMAN	-1.18533329027221	down
Cellular Processes	Transport and catabolism	sp|P49747|COMP_HUMAN	-2.92029189583011	down
Cellular Processes	Transport and catabolism	sp|P53990|IST1_HUMAN	-1.06585119015906	down
Cellular Processes	Transport and catabolism	sp|P54652|HSP72_HUMAN	-1.22425743382668	down
Cellular Processes	Transport and catabolism	sp|P61916|NPC2_HUMAN	-4.40200036258316	down
Cellular Processes	Transport and catabolism	sp|P78380|OLR1_HUMAN	-2.63343427501504	down
Cellular Processes	Transport and catabolism	sp|Q5VW32|BROX_HUMAN	-1.59036906223506	down
Cellular Processes	Transport and catabolism	sp|Q6UWU2|GLB1L_HUMAN	-3.37029641151035	down
Cellular Processes	Transport and catabolism	sp|Q7LBR1|CHM1B_HUMAN	-1.71483947973845	down
Cellular Processes	Transport and catabolism	sp|Q86XT2|VP37D_HUMAN	-3.02585667506189	down
Cellular Processes	Transport and catabolism	sp|Q86Y82|STX12_HUMAN	-1.46131669800086	down
Cellular Processes	Transport and catabolism	sp|Q99519|NEUR1_HUMAN	-1.91263814039209	down
Cellular Processes	Transport and catabolism	sp|Q9BXN2|CLC7A_HUMAN	-1.98518772872509	down
Cellular Processes	Transport and catabolism	sp|Q9NNX6|CD209_HUMAN	-1.61743914623933	down
Cellular Processes	Transport and catabolism	sp|Q9NP79|VTA1_HUMAN	-1.72568814269217	down
Cellular Processes	Transport and catabolism	sp|Q9UBG0|MRC2_HUMAN	-1.62181928712282	down
Cellular Processes	Transport and catabolism	sp|Q9UBR2|CATZ_HUMAN	1.46694323966016	up
Cellular Processes	Transport and catabolism	sp|Q9UMR5|PPT2_HUMAN	-1.37784215371814	down
Environmental Information Processing	Signal transduction	sp|A0A0B4J1Y9|HV372_HUMAN	1.52784381994853	up
Environmental Information Processing	Signal transduction	sp|O15230|LAMA5_HUMAN	1.99175950147477	up
Environmental Information Processing	Signal transduction	sp|O75882|ATRN_HUMAN	-2.16013878852903	down
Environmental Information Processing	Signal transduction	sp|P00734|THRB_HUMAN	-2.78662629284236	down
Environmental Information Processing	Signal transduction	sp|P00749|UROK_HUMAN	-3.31130980900093	down
Environmental Information Processing	Signal transduction	sp|P01019|ANGT_HUMAN	3.57900907211565	up
Environmental Information Processing	Signal transduction	sp|P01133|EGF_HUMAN	-2.75746929161595	down
Environmental Information Processing	Signal transduction	sp|P01859|IGHG2_HUMAN	-1.5685695836319	down
Environmental Information Processing	Signal transduction	sp|P01871|IGHM_HUMAN	-2.61705613024298	down
Environmental Information Processing	Signal transduction	sp|P02751|FINC_HUMAN	-1.74991282477051	down
Environmental Information Processing	Signal transduction	sp|P06241|FYN_HUMAN	-2.81494873501039	down
Environmental Information Processing	Signal transduction	sp|P06331|HV434_HUMAN	-1.33423226256439	down
Environmental Information Processing	Signal transduction	sp|P07737|PROF1_HUMAN	3.5206775068592	up
Environmental Information Processing	Signal transduction	sp|P08571|CD14_HUMAN	1.32984532677642	up
Environmental Information Processing	Signal transduction	sp|P08887|IL6RA_HUMAN	-1.1731381776655	down
Environmental Information Processing	Signal transduction	sp|P09619|PGFRB_HUMAN	-2.31606785765086	down
Environmental Information Processing	Signal transduction	sp|P0DP01|HV108_HUMAN	-1.23536629232868	down
Environmental Information Processing	Signal transduction	sp|P11047|LAMC1_HUMAN	-1.54405102803655	down
Environmental Information Processing	Signal transduction	sp|P12110|CO6A2_HUMAN	1.12662177854348	up
Environmental Information Processing	Signal transduction	sp|P14780|MMP9_HUMAN	-4.17021991043869	down
Environmental Information Processing	Signal transduction	sp|P14784|IL2RB_HUMAN	-2.07570145759913	down
Environmental Information Processing	Signal transduction	sp|P18428|LBP_HUMAN	3.78822866306143	up
Environmental Information Processing	Signal transduction	sp|P21281|VATB2_HUMAN	-2.12896298882139	down
Environmental Information Processing	Signal transduction	sp|P21796|VDAC1_HUMAN	-1.9443980923473	down
Environmental Information Processing	Signal transduction	sp|P25942|TNR5_HUMAN	-2.24638458775876	down
Environmental Information Processing	Signal transduction	sp|P26927|HGFL_HUMAN	-2.77569109872583	down
Environmental Information Processing	Signal transduction	sp|P26992|CNTFR_HUMAN	-2.64696018483474	down
Environmental Information Processing	Signal transduction	sp|P35080|PROF2_HUMAN	1.7787322670163	up
Environmental Information Processing	Signal transduction	sp|P45880|VDAC2_HUMAN	-1.91710796608929	down
Environmental Information Processing	Signal transduction	sp|P46108|CRK_HUMAN	1.77015518946627	up
Environmental Information Processing	Signal transduction	sp|P46109|CRKL_HUMAN	2.41073641588067	up
Environmental Information Processing	Signal transduction	sp|P49747|COMP_HUMAN	-2.92029189583011	down
Environmental Information Processing	Signal transduction	sp|P54652|HSP72_HUMAN	-1.22425743382668	down
Environmental Information Processing	Signal transduction	sp|P62993|GRB2_HUMAN	1.63229005475813	up
Environmental Information Processing	Signal transduction	sp|P63104|1433Z_HUMAN	-1.2980170285631	down
Environmental Information Processing	Signal transduction	sp|P78423|X3CL1_HUMAN	-2.26126417216557	down
Environmental Information Processing	Signal transduction	sp|P80370|DLK1_HUMAN	-2.13092277867539	down
Environmental Information Processing	Signal transduction	sp|P98164|LRP2_HUMAN	-1.70821821351375	down
Environmental Information Processing	Signal transduction	sp|Q01973|ROR1_HUMAN	-1.70667548991671	down
Environmental Information Processing	Signal transduction	sp|Q01974|ROR2_HUMAN	-1.99221429794758	down
Environmental Information Processing	Signal transduction	sp|Q07812|BAX_HUMAN	3.3575653227484	up
Environmental Information Processing	Signal transduction	sp|Q08334|I10R2_HUMAN	-2.68731173871526	down
Environmental Information Processing	Signal transduction	sp|Q13201|MMRN1_HUMAN	2.06487473766632	up
Environmental Information Processing	Signal transduction	sp|Q15848|ADIPO_HUMAN	1.90549844843654	up
Environmental Information Processing	Signal transduction	sp|Q7Z7M0|MEGF8_HUMAN	-1.74479187337113	down
Environmental Information Processing	Signal transduction	sp|Q8IUL8|CILP2_HUMAN	-2.79415849612552	down
Environmental Information Processing	Signal transduction	sp|Q8TER0|SNED1_HUMAN	-2.89336809854487	down
Environmental Information Processing	Signal transduction	sp|Q92542|NICA_HUMAN	-1.6234142478985	down
Environmental Information Processing	Signal transduction	sp|Q92859|NEO1_HUMAN	-2.22302087349955	down
Environmental Information Processing	Signal transduction	sp|Q96FE7|P3IP1_HUMAN	-3.25903789300811	down
Environmental Information Processing	Signal transduction	sp|Q9BRK3|MXRA8_HUMAN	-2.26623295232801	down
Environmental Information Processing	Signal transduction	sp|Q9Y490|TLN1_HUMAN	3.45219465743936	up
Environmental Information Processing	Signaling molecules and interaction	sp|O15230|LAMA5_HUMAN	1.99175950147477	up
Environmental Information Processing	Signaling molecules and interaction	sp|O75144|ICOSL_HUMAN	-1.93669040364276	down
Environmental Information Processing	Signaling molecules and interaction	sp|O75882|ATRN_HUMAN	-2.16013878852903	down
Environmental Information Processing	Signaling molecules and interaction	sp|P00734|THRB_HUMAN	-2.78662629284236	down
Environmental Information Processing	Signaling molecules and interaction	sp|P01019|ANGT_HUMAN	3.57900907211565	up
Environmental Information Processing	Signaling molecules and interaction	sp|P01024|CO3_HUMAN	2.42775320953335	up
Environmental Information Processing	Signaling molecules and interaction	sp|P02751|FINC_HUMAN	-1.74991282477051	down
Environmental Information Processing	Signaling molecules and interaction	sp|P02775|CXCL7_HUMAN	2.44261729077044	up
Environmental Information Processing	Signaling molecules and interaction	sp|P07478|TRY2_HUMAN	4.48950171308477	up
Environmental Information Processing	Signaling molecules and interaction	sp|P08887|IL6RA_HUMAN	-1.1731381776655	down
Environmental Information Processing	Signaling molecules and interaction	sp|P11047|LAMC1_HUMAN	-1.54405102803655	down
Environmental Information Processing	Signaling molecules and interaction	sp|P12110|CO6A2_HUMAN	1.12662177854348	up
Environmental Information Processing	Signaling molecules and interaction	sp|P14784|IL2RB_HUMAN	-2.07570145759913	down
Environmental Information Processing	Signaling molecules and interaction	sp|P15151|PVR_HUMAN	-1.4695518372117	down
Environmental Information Processing	Signaling molecules and interaction	sp|P16070|CD44_HUMAN	-2.34931461775753	down
Environmental Information Processing	Signaling molecules and interaction	sp|P16284|PECA1_HUMAN	-1.25248094782313	down
Environmental Information Processing	Signaling molecules and interaction	sp|P19022|CADH2_HUMAN	-4.05729429373113	down
Environmental Information Processing	Signaling molecules and interaction	sp|P25942|TNR5_HUMAN	-2.24638458775876	down
Environmental Information Processing	Signaling molecules and interaction	sp|P26842|CD27_HUMAN	-4.85275955362365	down
Environmental Information Processing	Signaling molecules and interaction	sp|P26992|CNTFR_HUMAN	-2.64696018483474	down
Environmental Information Processing	Signaling molecules and interaction	sp|P28827|PTPRM_HUMAN	-1.11480819488487	down
Environmental Information Processing	Signaling molecules and interaction	sp|P33151|CADH5_HUMAN	2.65887346988494	up
Environmental Information Processing	Signaling molecules and interaction	sp|P49747|COMP_HUMAN	-2.92029189583011	down
Environmental Information Processing	Signaling molecules and interaction	sp|P78423|X3CL1_HUMAN	-2.26126417216557	down
Environmental Information Processing	Signaling molecules and interaction	sp|Q08334|I10R2_HUMAN	-2.68731173871526	down
Environmental Information Processing	Signaling molecules and interaction	sp|Q12860|CNTN1_HUMAN	-1.88158636558147	down
Environmental Information Processing	Signaling molecules and interaction	sp|Q13477|MADCA_HUMAN	-2.47590007996289	down
Environmental Information Processing	Signaling molecules and interaction	sp|Q15848|ADIPO_HUMAN	1.90549844843654	up
Environmental Information Processing	Signaling molecules and interaction	sp|Q5ZPR3|CD276_HUMAN	-1.88901976985001	down
Environmental Information Processing	Signaling molecules and interaction	sp|Q6EMK4|VASN_HUMAN	-1.42726680363178	down
Environmental Information Processing	Signaling molecules and interaction	sp|Q7Z3B1|NEGR1_HUMAN	-1.57622745213698	down
Environmental Information Processing	Signaling molecules and interaction	sp|Q7Z7M0|MEGF8_HUMAN	-1.74479187337113	down
Environmental Information Processing	Signaling molecules and interaction	sp|Q8IUL8|CILP2_HUMAN	-2.79415849612552	down
Environmental Information Processing	Signaling molecules and interaction	sp|Q92859|NEO1_HUMAN	-2.22302087349955	down
Environmental Information Processing	Signaling molecules and interaction	sp|Q92896|GSLG1_HUMAN	-1.18621269496336	down
Environmental Information Processing	Signaling molecules and interaction	sp|Q9BX67|JAM3_HUMAN	-1.73798478860255	down
Environmental Information Processing	Signaling molecules and interaction	sp|Q9BY67|CADM1_HUMAN	-3.38581576508517	down
Environmental Information Processing	Signaling molecules and interaction	sp|Q9Y4C0|NRX3A_HUMAN	-1.54124551135971	down
Genetic Information Processing	Folding, sorting and degradation	sp|O43396|TXNL1_HUMAN	2.31402446482292	up
Genetic Information Processing	Folding, sorting and degradation	sp|P00167|CYB5_HUMAN	3.39218700501032	up
Genetic Information Processing	Folding, sorting and degradation	sp|P07237|PDIA1_HUMAN	1.63605925887743	up
Genetic Information Processing	Folding, sorting and degradation	sp|P13667|PDIA4_HUMAN	2.25017930126918	up
Genetic Information Processing	Folding, sorting and degradation	sp|P25325|THTM_HUMAN	1.05992680304289	up
Genetic Information Processing	Folding, sorting and degradation	sp|P33908|MA1A1_HUMAN	-2.41020120929482	down
Genetic Information Processing	Folding, sorting and degradation	sp|P54652|HSP72_HUMAN	-1.22425743382668	down
Genetic Information Processing	Folding, sorting and degradation	sp|P54725|RD23A_HUMAN	1.94845574424376	up
Genetic Information Processing	Folding, sorting and degradation	sp|P54727|RD23B_HUMAN	1.1390123670666	up
Genetic Information Processing	Folding, sorting and degradation	sp|Q07812|BAX_HUMAN	3.3575653227484	up
Genetic Information Processing	Folding, sorting and degradation	sp|Q12907|LMAN2_HUMAN	-2.43773179916211	down
Genetic Information Processing	Folding, sorting and degradation	sp|Q7Z5L0|VMO1_HUMAN	-2.74459229283463	down
Genetic Information Processing	Folding, sorting and degradation	sp|Q92530|PSMF1_HUMAN	2.04539242099858	up
Genetic Information Processing	Folding, sorting and degradation	sp|Q92890|UFD1_HUMAN	1.15629092154305	up
Genetic Information Processing	Folding, sorting and degradation	sp|Q9BSG0|PADC1_HUMAN	1.45886798832997	up
Genetic Information Processing	Replication and repair	sp|P54725|RD23A_HUMAN	1.94845574424376	up
Genetic Information Processing	Replication and repair	sp|P54727|RD23B_HUMAN	1.1390123670666	up
Genetic Information Processing	Transcription	sp|P54652|HSP72_HUMAN	-1.22425743382668	down
Genetic Information Processing	Translation	sp|P00167|CYB5_HUMAN	3.39218700501032	up
Genetic Information Processing	Translation	sp|P55854|SUMO3_HUMAN	3.1532943270429	up
Genetic Information Processing	Translation	sp|P61970|NTF2_HUMAN	1.0454243659506	up
Genetic Information Processing	Translation	sp|Q9H074|PAIP1_HUMAN	2.47194067396107	up
Human Diseases	Cancers: Overview	sp|A0A0B4J1Y9|HV372_HUMAN	1.52784381994853	up
Human Diseases	Cancers: Overview	sp|O15230|LAMA5_HUMAN	1.99175950147477	up
Human Diseases	Cancers: Overview	sp|O15393|TMPS2_HUMAN	-1.88608921875174	down
Human Diseases	Cancers: Overview	sp|O43291|SPIT2_HUMAN	-3.87473584413879	down
Human Diseases	Cancers: Overview	sp|O75608|LYPA1_HUMAN	1.90918005459385	up
Human Diseases	Cancers: Overview	sp|O75882|ATRN_HUMAN	-2.16013878852903	down
Human Diseases	Cancers: Overview	sp|P00734|THRB_HUMAN	-2.78662629284236	down
Human Diseases	Cancers: Overview	sp|P00749|UROK_HUMAN	-3.31130980900093	down
Human Diseases	Cancers: Overview	sp|P01019|ANGT_HUMAN	3.57900907211565	up
Human Diseases	Cancers: Overview	sp|P01024|CO3_HUMAN	2.42775320953335	up
Human Diseases	Cancers: Overview	sp|P01133|EGF_HUMAN	-2.75746929161595	down
Human Diseases	Cancers: Overview	sp|P01859|IGHG2_HUMAN	-1.5685695836319	down
Human Diseases	Cancers: Overview	sp|P01871|IGHM_HUMAN	-2.61705613024298	down
Human Diseases	Cancers: Overview	sp|P02751|FINC_HUMAN	-1.74991282477051	down
Human Diseases	Cancers: Overview	sp|P06331|HV434_HUMAN	-1.33423226256439	down
Human Diseases	Cancers: Overview	sp|P08571|CD14_HUMAN	1.32984532677642	up
Human Diseases	Cancers: Overview	sp|P08833|IBP1_HUMAN	5.08926658543829	up
Human Diseases	Cancers: Overview	sp|P08887|IL6RA_HUMAN	-1.1731381776655	down
Human Diseases	Cancers: Overview	sp|P09619|PGFRB_HUMAN	-2.31606785765086	down
Human Diseases	Cancers: Overview	sp|P0DP01|HV108_HUMAN	-1.23536629232868	down
Human Diseases	Cancers: Overview	sp|P11047|LAMC1_HUMAN	-1.54405102803655	down
Human Diseases	Cancers: Overview	sp|P14618|KPYM_HUMAN	-1.68785048595055	down
Human Diseases	Cancers: Overview	sp|P14780|MMP9_HUMAN	-4.17021991043869	down
Human Diseases	Cancers: Overview	sp|P14784|IL2RB_HUMAN	-2.07570145759913	down
Human Diseases	Cancers: Overview	sp|P16070|CD44_HUMAN	-2.34931461775753	down
Human Diseases	Cancers: Overview	sp|P17936|IBP3_HUMAN	-2.06808179682807	down
Human Diseases	Cancers: Overview	sp|P18065|IBP2_HUMAN	-1.28360598834673	down
Human Diseases	Cancers: Overview	sp|P25942|TNR5_HUMAN	-2.24638458775876	down
Human Diseases	Cancers: Overview	sp|P26927|HGFL_HUMAN	-2.77569109872583	down
Human Diseases	Cancers: Overview	sp|P35052|GPC1_HUMAN	1.05227871358395	up
Human Diseases	Cancers: Overview	sp|P46108|CRK_HUMAN	1.77015518946627	up
Human Diseases	Cancers: Overview	sp|P46109|CRKL_HUMAN	2.41073641588067	up
Human Diseases	Cancers: Overview	sp|P51654|GPC3_HUMAN	-1.82663539949443	down
Human Diseases	Cancers: Overview	sp|P51884|LUM_HUMAN	1.48737488270169	up
Human Diseases	Cancers: Overview	sp|P62993|GRB2_HUMAN	1.63229005475813	up
Human Diseases	Cancers: Overview	sp|P63104|1433Z_HUMAN	-1.2980170285631	down
Human Diseases	Cancers: Overview	sp|P80370|DLK1_HUMAN	-2.13092277867539	down
Human Diseases	Cancers: Overview	sp|Q07812|BAX_HUMAN	3.3575653227484	up
Human Diseases	Cancers: Overview	sp|Q13201|MMRN1_HUMAN	2.06487473766632	up
Human Diseases	Cancers: Overview	sp|Q14247|SRC8_HUMAN	2.31755443743712	up
Human Diseases	Cancers: Overview	sp|Q15848|ADIPO_HUMAN	1.90549844843654	up
Human Diseases	Cancers: Overview	sp|Q5JS37|NHLC3_HUMAN	-1.72259557391334	down
Human Diseases	Cancers: Overview	sp|Q7Z7M0|MEGF8_HUMAN	-1.74479187337113	down
Human Diseases	Cancers: Overview	sp|Q8IUL8|CILP2_HUMAN	-2.79415849612552	down
Human Diseases	Cancers: Overview	sp|Q8TER0|SNED1_HUMAN	-2.89336809854487	down
Human Diseases	Cancers: Overview	sp|Q96FE7|P3IP1_HUMAN	-3.25903789300811	down
Human Diseases	Cancers: Overview	sp|Q9BRK3|MXRA8_HUMAN	-2.26623295232801	down
Human Diseases	Cancers: Specific types	sp|O15230|LAMA5_HUMAN	1.99175950147477	up
Human Diseases	Cancers: Specific types	sp|O15393|TMPS2_HUMAN	-1.88608921875174	down
Human Diseases	Cancers: Specific types	sp|O43291|SPIT2_HUMAN	-3.87473584413879	down
Human Diseases	Cancers: Specific types	sp|O75882|ATRN_HUMAN	-2.16013878852903	down
Human Diseases	Cancers: Specific types	sp|P00749|UROK_HUMAN	-3.31130980900093	down
Human Diseases	Cancers: Specific types	sp|P01133|EGF_HUMAN	-2.75746929161595	down
Human Diseases	Cancers: Specific types	sp|P02751|FINC_HUMAN	-1.74991282477051	down
Human Diseases	Cancers: Specific types	sp|P05451|REG1A_HUMAN	-2.52953360359512	down
Human Diseases	Cancers: Specific types	sp|P08571|CD14_HUMAN	1.32984532677642	up
Human Diseases	Cancers: Specific types	sp|P09619|PGFRB_HUMAN	-2.31606785765086	down
Human Diseases	Cancers: Specific types	sp|P11047|LAMC1_HUMAN	-1.54405102803655	down
Human Diseases	Cancers: Specific types	sp|P14780|MMP9_HUMAN	-4.17021991043869	down
Human Diseases	Cancers: Specific types	sp|P26927|HGFL_HUMAN	-2.77569109872583	down
Human Diseases	Cancers: Specific types	sp|P46108|CRK_HUMAN	1.77015518946627	up
Human Diseases	Cancers: Specific types	sp|P46109|CRKL_HUMAN	2.41073641588067	up
Human Diseases	Cancers: Specific types	sp|P62993|GRB2_HUMAN	1.63229005475813	up
Human Diseases	Cancers: Specific types	sp|P80370|DLK1_HUMAN	-2.13092277867539	down
Human Diseases	Cancers: Specific types	sp|Q07812|BAX_HUMAN	3.3575653227484	up
Human Diseases	Cancers: Specific types	sp|Q13201|MMRN1_HUMAN	2.06487473766632	up
Human Diseases	Cancers: Specific types	sp|Q15848|ADIPO_HUMAN	1.90549844843654	up
Human Diseases	Cancers: Specific types	sp|Q7Z7M0|MEGF8_HUMAN	-1.74479187337113	down
Human Diseases	Cancers: Specific types	sp|Q8IUL8|CILP2_HUMAN	-2.79415849612552	down
Human Diseases	Cancers: Specific types	sp|Q8TER0|SNED1_HUMAN	-2.89336809854487	down
Human Diseases	Cancers: Specific types	sp|Q96FE7|P3IP1_HUMAN	-3.25903789300811	down
Human Diseases	Cancers: Specific types	sp|Q9BRK3|MXRA8_HUMAN	-2.26623295232801	down
Human Diseases	Cardiovascular diseases	sp|A0A0B4J1Y9|HV372_HUMAN	1.52784381994853	up
Human Diseases	Cardiovascular diseases	sp|O43396|TXNL1_HUMAN	2.31402446482292	up
Human Diseases	Cardiovascular diseases	sp|P01019|ANGT_HUMAN	3.57900907211565	up
Human Diseases	Cardiovascular diseases	sp|P01859|IGHG2_HUMAN	-1.5685695836319	down
Human Diseases	Cardiovascular diseases	sp|P01871|IGHM_HUMAN	-2.61705613024298	down
Human Diseases	Cardiovascular diseases	sp|P06241|FYN_HUMAN	-2.81494873501039	down
Human Diseases	Cardiovascular diseases	sp|P06331|HV434_HUMAN	-1.33423226256439	down
Human Diseases	Cardiovascular diseases	sp|P07204|TRBM_HUMAN	-2.89707565823365	down
Human Diseases	Cardiovascular diseases	sp|P07951|TPM2_HUMAN	1.83801486156191	up
Human Diseases	Cardiovascular diseases	sp|P08174|DAF_HUMAN	-6.18366579953358	down
Human Diseases	Cardiovascular diseases	sp|P0DP01|HV108_HUMAN	-1.23536629232868	down
Human Diseases	Cardiovascular diseases	sp|P14780|MMP9_HUMAN	-4.17021991043869	down
Human Diseases	Cardiovascular diseases	sp|P16284|PECA1_HUMAN	-1.25248094782313	down
Human Diseases	Cardiovascular diseases	sp|P19022|CADH2_HUMAN	-4.05729429373113	down
Human Diseases	Cardiovascular diseases	sp|P25942|TNR5_HUMAN	-2.24638458775876	down
Human Diseases	Cardiovascular diseases	sp|P33151|CADH5_HUMAN	2.65887346988494	up
Human Diseases	Cardiovascular diseases	sp|P35052|GPC1_HUMAN	1.05227871358395	up
Human Diseases	Cardiovascular diseases	sp|P55854|SUMO3_HUMAN	3.1532943270429	up
Human Diseases	Cardiovascular diseases	sp|Q8WZ42|TITIN_HUMAN	3.89852478951271	up
Human Diseases	Cardiovascular diseases	sp|Q96FE7|P3IP1_HUMAN	-3.25903789300811	down
Human Diseases	Drug resistance: Antineoplastic	sp|P01133|EGF_HUMAN	-2.75746929161595	down
Human Diseases	Drug resistance: Antineoplastic	sp|P08887|IL6RA_HUMAN	-1.1731381776655	down
Human Diseases	Drug resistance: Antineoplastic	sp|P09619|PGFRB_HUMAN	-2.31606785765086	down
Human Diseases	Drug resistance: Antineoplastic	sp|P14780|MMP9_HUMAN	-4.17021991043869	down
Human Diseases	Drug resistance: Antineoplastic	sp|P15328|FOLR1_HUMAN	-4.12471243546741	down
Human Diseases	Drug resistance: Antineoplastic	sp|P26927|HGFL_HUMAN	-2.77569109872583	down
Human Diseases	Drug resistance: Antineoplastic	sp|P34896|GLYC_HUMAN	-1.3247124436158	down
Human Diseases	Drug resistance: Antineoplastic	sp|P62993|GRB2_HUMAN	1.63229005475813	up
Human Diseases	Drug resistance: Antineoplastic	sp|P80370|DLK1_HUMAN	-2.13092277867539	down
Human Diseases	Drug resistance: Antineoplastic	sp|Q07812|BAX_HUMAN	3.3575653227484	up
Human Diseases	Drug resistance: Antineoplastic	sp|Q13201|MMRN1_HUMAN	2.06487473766632	up
Human Diseases	Drug resistance: Antineoplastic	sp|Q14393|GAS6_HUMAN	-1.5778349743861	down
Human Diseases	Drug resistance: Antineoplastic	sp|Q8IUL8|CILP2_HUMAN	-2.79415849612552	down
Human Diseases	Drug resistance: Antineoplastic	sp|Q8TER0|SNED1_HUMAN	-2.89336809854487	down
Human Diseases	Drug resistance: Antineoplastic	sp|Q92820|GGH_HUMAN	-1.58010009593355	down
Human Diseases	Endocrine and metabolic diseases	sp|P01019|ANGT_HUMAN	3.57900907211565	up
Human Diseases	Endocrine and metabolic diseases	sp|P02751|FINC_HUMAN	-1.74991282477051	down
Human Diseases	Endocrine and metabolic diseases	sp|P07204|TRBM_HUMAN	-2.89707565823365	down
Human Diseases	Endocrine and metabolic diseases	sp|P08887|IL6RA_HUMAN	-1.1731381776655	down
Human Diseases	Endocrine and metabolic diseases	sp|P12109|CO6A1_HUMAN	-1.46575698112198	down
Human Diseases	Endocrine and metabolic diseases	sp|P14618|KPYM_HUMAN	-1.68785048595055	down
Human Diseases	Endocrine and metabolic diseases	sp|Q07812|BAX_HUMAN	3.3575653227484	up
Human Diseases	Endocrine and metabolic diseases	sp|Q15848|ADIPO_HUMAN	1.90549844843654	up
Human Diseases	Endocrine and metabolic diseases	sp|Q16849|PTPRN_HUMAN	-2.36678825749338	down
Human Diseases	Endocrine and metabolic diseases	sp|Q9BRK3|MXRA8_HUMAN	-2.26623295232801	down
Human Diseases	Immune diseases	sp|A0A0B4J1Y9|HV372_HUMAN	1.52784381994853	up
Human Diseases	Immune diseases	sp|P01024|CO3_HUMAN	2.42775320953335	up
Human Diseases	Immune diseases	sp|P01859|IGHG2_HUMAN	-1.5685695836319	down
Human Diseases	Immune diseases	sp|P01871|IGHM_HUMAN	-2.61705613024298	down
Human Diseases	Immune diseases	sp|P06331|HV434_HUMAN	-1.33423226256439	down
Human Diseases	Immune diseases	sp|P08637|FCG3A_HUMAN	-1.41477251990304	down
Human Diseases	Immune diseases	sp|P0C0L5|CO4B_HUMAN	1.19813177160429	up
Human Diseases	Immune diseases	sp|P0DP01|HV108_HUMAN	-1.23536629232868	down
Human Diseases	Immune diseases	sp|P10643|CO7_HUMAN	-2.96021665408246	down
Human Diseases	Immune diseases	sp|P21281|VATB2_HUMAN	-2.12896298882139	down
Human Diseases	Immune diseases	sp|P25942|TNR5_HUMAN	-2.24638458775876	down
Human Diseases	Infectious diseases: Bacterial	sp|A0A0B4J1Y9|HV372_HUMAN	1.52784381994853	up
Human Diseases	Infectious diseases: Bacterial	sp|O14672|ADA10_HUMAN	-2.75541277660063	down
Human Diseases	Infectious diseases: Bacterial	sp|P01024|CO3_HUMAN	2.42775320953335	up
Human Diseases	Infectious diseases: Bacterial	sp|P01859|IGHG2_HUMAN	-1.5685695836319	down
Human Diseases	Infectious diseases: Bacterial	sp|P01871|IGHM_HUMAN	-2.61705613024298	down
Human Diseases	Infectious diseases: Bacterial	sp|P02751|FINC_HUMAN	-1.74991282477051	down
Human Diseases	Infectious diseases: Bacterial	sp|P05156|CFAI_HUMAN	-1.63397411125825	down
Human Diseases	Infectious diseases: Bacterial	sp|P06241|FYN_HUMAN	-2.81494873501039	down
Human Diseases	Infectious diseases: Bacterial	sp|P06331|HV434_HUMAN	-1.33423226256439	down
Human Diseases	Infectious diseases: Bacterial	sp|P07737|PROF1_HUMAN	3.5206775068592	up
Human Diseases	Infectious diseases: Bacterial	sp|P08571|CD14_HUMAN	1.32984532677642	up
Human Diseases	Infectious diseases: Bacterial	sp|P08637|FCG3A_HUMAN	-1.41477251990304	down
Human Diseases	Infectious diseases: Bacterial	sp|P0C0L5|CO4B_HUMAN	1.19813177160429	up
Human Diseases	Infectious diseases: Bacterial	sp|P0DP01|HV108_HUMAN	-1.23536629232868	down
Human Diseases	Infectious diseases: Bacterial	sp|P11226|MBL2_HUMAN	-1.37068815081827	down
Human Diseases	Infectious diseases: Bacterial	sp|P13473|LAMP2_HUMAN	-3.49205504723541	down
Human Diseases	Infectious diseases: Bacterial	sp|P13667|PDIA4_HUMAN	2.25017930126918	up
Human Diseases	Infectious diseases: Bacterial	sp|P16070|CD44_HUMAN	-2.34931461775753	down
Human Diseases	Infectious diseases: Bacterial	sp|P18428|LBP_HUMAN	3.78822866306143	up
Human Diseases	Infectious diseases: Bacterial	sp|P21281|VATB2_HUMAN	-2.12896298882139	down
Human Diseases	Infectious diseases: Bacterial	sp|P22897|MRC1_HUMAN	1.05959306260316	up
Human Diseases	Infectious diseases: Bacterial	sp|P23528|COF1_HUMAN	-1.88442460584155	down
Human Diseases	Infectious diseases: Bacterial	sp|P25774|CATS_HUMAN	-1.18533329027221	down
Human Diseases	Infectious diseases: Bacterial	sp|P35080|PROF2_HUMAN	1.7787322670163	up
Human Diseases	Infectious diseases: Bacterial	sp|P46108|CRK_HUMAN	1.77015518946627	up
Human Diseases	Infectious diseases: Bacterial	sp|P46109|CRKL_HUMAN	2.41073641588067	up
Human Diseases	Infectious diseases: Bacterial	sp|P54652|HSP72_HUMAN	-1.22425743382668	down
Human Diseases	Infectious diseases: Bacterial	sp|Q02413|DSG1_HUMAN	-1.05258028482426	down
Human Diseases	Infectious diseases: Bacterial	sp|Q03591|FHR1_HUMAN	-2.62179709365561	down
Human Diseases	Infectious diseases: Bacterial	sp|Q07812|BAX_HUMAN	3.3575653227484	up
Human Diseases	Infectious diseases: Bacterial	sp|Q08334|I10R2_HUMAN	-2.68731173871526	down
Human Diseases	Infectious diseases: Bacterial	sp|Q14247|SRC8_HUMAN	2.31755443743712	up
Human Diseases	Infectious diseases: Bacterial	sp|Q9BX67|JAM3_HUMAN	-1.73798478860255	down
Human Diseases	Infectious diseases: Bacterial	sp|Q9BXN2|CLC7A_HUMAN	-1.98518772872509	down
Human Diseases	Infectious diseases: Bacterial	sp|Q9NNX6|CD209_HUMAN	-1.61743914623933	down
Human Diseases	Infectious diseases: Bacterial	sp|Q9UBG0|MRC2_HUMAN	-1.62181928712282	down
Human Diseases	Infectious diseases: Parasitic	sp|A0A0B4J1Y9|HV372_HUMAN	1.52784381994853	up
Human Diseases	Infectious diseases: Parasitic	sp|O15230|LAMA5_HUMAN	1.99175950147477	up
Human Diseases	Infectious diseases: Parasitic	sp|O75882|ATRN_HUMAN	-2.16013878852903	down
Human Diseases	Infectious diseases: Parasitic	sp|P00739|HPTR_HUMAN	-3.55619061181052	down
Human Diseases	Infectious diseases: Parasitic	sp|P01024|CO3_HUMAN	2.42775320953335	up
Human Diseases	Infectious diseases: Parasitic	sp|P01859|IGHG2_HUMAN	-1.5685695836319	down
Human Diseases	Infectious diseases: Parasitic	sp|P01871|IGHM_HUMAN	-2.61705613024298	down
Human Diseases	Infectious diseases: Parasitic	sp|P02751|FINC_HUMAN	-1.74991282477051	down
Human Diseases	Infectious diseases: Parasitic	sp|P06331|HV434_HUMAN	-1.33423226256439	down
Human Diseases	Infectious diseases: Parasitic	sp|P08571|CD14_HUMAN	1.32984532677642	up
Human Diseases	Infectious diseases: Parasitic	sp|P08637|FCG3A_HUMAN	-1.41477251990304	down
Human Diseases	Infectious diseases: Parasitic	sp|P0DP01|HV108_HUMAN	-1.23536629232868	down
Human Diseases	Infectious diseases: Parasitic	sp|P11047|LAMC1_HUMAN	-1.54405102803655	down
Human Diseases	Infectious diseases: Parasitic	sp|P12109|CO6A1_HUMAN	-1.46575698112198	down
Human Diseases	Infectious diseases: Parasitic	sp|P16284|PECA1_HUMAN	-1.25248094782313	down
Human Diseases	Infectious diseases: Parasitic	sp|P25942|TNR5_HUMAN	-2.24638458775876	down
Human Diseases	Infectious diseases: Parasitic	sp|P26927|HGFL_HUMAN	-2.77569109872583	down
Human Diseases	Infectious diseases: Parasitic	sp|P49747|COMP_HUMAN	-2.92029189583011	down
Human Diseases	Infectious diseases: Parasitic	sp|P54652|HSP72_HUMAN	-1.22425743382668	down
Human Diseases	Infectious diseases: Parasitic	sp|Q08334|I10R2_HUMAN	-2.68731173871526	down
Human Diseases	Infectious diseases: Parasitic	sp|Q15848|ADIPO_HUMAN	1.90549844843654	up
Human Diseases	Infectious diseases: Parasitic	sp|Q7Z7M0|MEGF8_HUMAN	-1.74479187337113	down
Human Diseases	Infectious diseases: Parasitic	sp|Q99574|NEUS_HUMAN	-1.62813543263659	down
Human Diseases	Infectious diseases: Viral	sp|A0A0B4J1Y9|HV372_HUMAN	1.52784381994853	up
Human Diseases	Infectious diseases: Viral	sp|O15230|LAMA5_HUMAN	1.99175950147477	up
Human Diseases	Infectious diseases: Viral	sp|O15393|TMPS2_HUMAN	-1.88608921875174	down
Human Diseases	Infectious diseases: Viral	sp|O75882|ATRN_HUMAN	-2.16013878852903	down
Human Diseases	Infectious diseases: Viral	sp|P01024|CO3_HUMAN	2.42775320953335	up
Human Diseases	Infectious diseases: Viral	sp|P01133|EGF_HUMAN	-2.75746929161595	down
Human Diseases	Infectious diseases: Viral	sp|P01859|IGHG2_HUMAN	-1.5685695836319	down
Human Diseases	Infectious diseases: Viral	sp|P01871|IGHM_HUMAN	-2.61705613024298	down
Human Diseases	Infectious diseases: Viral	sp|P02751|FINC_HUMAN	-1.74991282477051	down
Human Diseases	Infectious diseases: Viral	sp|P06241|FYN_HUMAN	-2.81494873501039	down
Human Diseases	Infectious diseases: Viral	sp|P06331|HV434_HUMAN	-1.33423226256439	down
Human Diseases	Infectious diseases: Viral	sp|P06734|FCER2_HUMAN	-1.62862433080762	down
Human Diseases	Infectious diseases: Viral	sp|P07478|TRY2_HUMAN	4.48950171308477	up
Human Diseases	Infectious diseases: Viral	sp|P08887|IL6RA_HUMAN	-1.1731381776655	down
Human Diseases	Infectious diseases: Viral	sp|P09619|PGFRB_HUMAN	-2.31606785765086	down
Human Diseases	Infectious diseases: Viral	sp|P0DP01|HV108_HUMAN	-1.23536629232868	down
Human Diseases	Infectious diseases: Viral	sp|P11047|LAMC1_HUMAN	-1.54405102803655	down
Human Diseases	Infectious diseases: Viral	sp|P12110|CO6A2_HUMAN	1.12662177854348	up
Human Diseases	Infectious diseases: Viral	sp|P14618|KPYM_HUMAN	-1.68785048595055	down
Human Diseases	Infectious diseases: Viral	sp|P14780|MMP9_HUMAN	-4.17021991043869	down
Human Diseases	Infectious diseases: Viral	sp|P14784|IL2RB_HUMAN	-2.07570145759913	down
Human Diseases	Infectious diseases: Viral	sp|P16070|CD44_HUMAN	-2.34931461775753	down
Human Diseases	Infectious diseases: Viral	sp|P21281|VATB2_HUMAN	-2.12896298882139	down
Human Diseases	Infectious diseases: Viral	sp|P21796|VDAC1_HUMAN	-1.9443980923473	down
Human Diseases	Infectious diseases: Viral	sp|P23528|COF1_HUMAN	-1.88442460584155	down
Human Diseases	Infectious diseases: Viral	sp|P25942|TNR5_HUMAN	-2.24638458775876	down
Human Diseases	Infectious diseases: Viral	sp|P45880|VDAC2_HUMAN	-1.91710796608929	down
Human Diseases	Infectious diseases: Viral	sp|P46108|CRK_HUMAN	1.77015518946627	up
Human Diseases	Infectious diseases: Viral	sp|P46109|CRKL_HUMAN	2.41073641588067	up
Human Diseases	Infectious diseases: Viral	sp|P49747|COMP_HUMAN	-2.92029189583011	down
Human Diseases	Infectious diseases: Viral	sp|P54652|HSP72_HUMAN	-1.22425743382668	down
Human Diseases	Infectious diseases: Viral	sp|P61769|B2MG_HUMAN	3.24063550460311	up
Human Diseases	Infectious diseases: Viral	sp|P61970|NTF2_HUMAN	1.0454243659506	up
Human Diseases	Infectious diseases: Viral	sp|P62993|GRB2_HUMAN	1.63229005475813	up
Human Diseases	Infectious diseases: Viral	sp|P63104|1433Z_HUMAN	-1.2980170285631	down
Human Diseases	Infectious diseases: Viral	sp|P78423|X3CL1_HUMAN	-2.26126417216557	down
Human Diseases	Infectious diseases: Viral	sp|Q07812|BAX_HUMAN	3.3575653227484	up
Human Diseases	Infectious diseases: Viral	sp|Q08334|I10R2_HUMAN	-2.68731173871526	down
Human Diseases	Infectious diseases: Viral	sp|Q13201|MMRN1_HUMAN	2.06487473766632	up
Human Diseases	Infectious diseases: Viral	sp|Q15848|ADIPO_HUMAN	1.90549844843654	up
Human Diseases	Infectious diseases: Viral	sp|Q7Z7M0|MEGF8_HUMAN	-1.74479187337113	down
Human Diseases	Infectious diseases: Viral	sp|Q8IUL8|CILP2_HUMAN	-2.79415849612552	down
Human Diseases	Infectious diseases: Viral	sp|Q8TER0|SNED1_HUMAN	-2.89336809854487	down
Human Diseases	Infectious diseases: Viral	sp|Q9BRK3|MXRA8_HUMAN	-2.26623295232801	down
Human Diseases	Infectious diseases: Viral	sp|Q9NNX6|CD209_HUMAN	-1.61743914623933	down
Human Diseases	Infectious diseases: Viral	sp|Q9Y490|TLN1_HUMAN	3.45219465743936	up
Human Diseases	Neurodegenerative diseases	sp|O14672|ADA10_HUMAN	-2.75541277660063	down
Human Diseases	Neurodegenerative diseases	sp|P00441|SODC_HUMAN	1.35897182858386	up
Human Diseases	Neurodegenerative diseases	sp|P04156|PRIO_HUMAN	-1.88475521907869	down
Human Diseases	Neurodegenerative diseases	sp|P05067|A4_HUMAN	-3.13756605230655	down
Human Diseases	Neurodegenerative diseases	sp|P06241|FYN_HUMAN	-2.81494873501039	down
Human Diseases	Neurodegenerative diseases	sp|P10643|CO7_HUMAN	-2.96021665408246	down
Human Diseases	Neurodegenerative diseases	sp|P11047|LAMC1_HUMAN	-1.54405102803655	down
Human Diseases	Neurodegenerative diseases	sp|P21796|VDAC1_HUMAN	-1.9443980923473	down
Human Diseases	Neurodegenerative diseases	sp|P45880|VDAC2_HUMAN	-1.91710796608929	down
Human Diseases	Neurodegenerative diseases	sp|P58499|FAM3B_HUMAN	-1.08055695755555	down
Human Diseases	Neurodegenerative diseases	sp|Q07812|BAX_HUMAN	3.3575653227484	up
Human Diseases	Neurodegenerative diseases	sp|Q13201|MMRN1_HUMAN	2.06487473766632	up
Human Diseases	Neurodegenerative diseases	sp|Q8IUL8|CILP2_HUMAN	-2.79415849612552	down
Human Diseases	Neurodegenerative diseases	sp|Q8TER0|SNED1_HUMAN	-2.89336809854487	down
Human Diseases	Neurodegenerative diseases	sp|Q92520|FAM3C_HUMAN	1.60954242159234	up
Human Diseases	Neurodegenerative diseases	sp|Q92542|NICA_HUMAN	-1.6234142478985	down
Human Diseases	Neurodegenerative diseases	sp|Q99497|PARK7_HUMAN	1.35296985554361	up
Human Diseases	Substance dependence	sp|P62993|GRB2_HUMAN	1.63229005475813	up
Metabolism	Amino acid metabolism	sp|P19801|AOC1_HUMAN	-1.35012119515709	down
Metabolism	Amino acid metabolism	sp|P25325|THTM_HUMAN	1.05992680304289	up
Metabolism	Amino acid metabolism	sp|P34896|GLYC_HUMAN	-1.3247124436158	down
Metabolism	Amino acid metabolism	sp|Q9H2M3|BHMT2_HUMAN	-1.44253927665653	down
Metabolism	Carbohydrate metabolism	sp|P14618|KPYM_HUMAN	-1.68785048595055	down
Metabolism	Carbohydrate metabolism	sp|P34896|GLYC_HUMAN	-1.3247124436158	down
Metabolism	Carbohydrate metabolism	sp|P60174|TPIS_HUMAN	-1.00025136400162	down
Metabolism	Carbohydrate metabolism	sp|Q6UWU2|GLB1L_HUMAN	-3.37029641151035	down
Metabolism	Energy metabolism	sp|O95861|BPNT1_HUMAN	2.39709425724261	up
Metabolism	Energy metabolism	sp|P00915|CAH1_HUMAN	4.56385494090124	up
Metabolism	Energy metabolism	sp|P21281|VATB2_HUMAN	-2.12896298882139	down
Metabolism	Energy metabolism	sp|P25325|THTM_HUMAN	1.05992680304289	up
Metabolism	Global and overview maps	sp|O15230|LAMA5_HUMAN	1.99175950147477	up
Metabolism	Global and overview maps	sp|O75223|GGCT_HUMAN	2.37643661668793	up
Metabolism	Global and overview maps	sp|O95861|BPNT1_HUMAN	2.39709425724261	up
Metabolism	Global and overview maps	sp|P00167|CYB5_HUMAN	3.39218700501032	up
Metabolism	Global and overview maps	sp|P09455|RET1_HUMAN	1.67490565239357	up
Metabolism	Global and overview maps	sp|P11117|PPAL_HUMAN	-2.40434984814956	down
Metabolism	Global and overview maps	sp|P14618|KPYM_HUMAN	-1.68785048595055	down
Metabolism	Global and overview maps	sp|P19801|AOC1_HUMAN	-1.35012119515709	down
Metabolism	Global and overview maps	sp|P21281|VATB2_HUMAN	-2.12896298882139	down
Metabolism	Global and overview maps	sp|P24666|PPAC_HUMAN	1.78418000410754	up
Metabolism	Global and overview maps	sp|P25325|THTM_HUMAN	1.05992680304289	up
Metabolism	Global and overview maps	sp|P33908|MA1A1_HUMAN	-2.41020120929482	down
Metabolism	Global and overview maps	sp|P34896|GLYC_HUMAN	-1.3247124436158	down
Metabolism	Global and overview maps	sp|P58499|FAM3B_HUMAN	-1.08055695755555	down
Metabolism	Global and overview maps	sp|P60174|TPIS_HUMAN	-1.00025136400162	down
Metabolism	Global and overview maps	sp|Q10588|BST1_HUMAN	-1.83351462500446	down
Metabolism	Global and overview maps	sp|Q6P531|GGT6_HUMAN	-3.0254794768665	down
Metabolism	Global and overview maps	sp|Q6UWU2|GLB1L_HUMAN	-3.37029641151035	down
Metabolism	Global and overview maps	sp|Q6UWW0|LCN15_HUMAN	3.24421878856469	up
Metabolism	Global and overview maps	sp|Q92520|FAM3C_HUMAN	1.60954242159234	up
Metabolism	Global and overview maps	sp|Q9BSH5|HDHD3_HUMAN	-1.88001396032045	down
Metabolism	Global and overview maps	sp|Q9H2M3|BHMT2_HUMAN	-1.44253927665653	down
Metabolism	Global and overview maps	sp|Q9H3K6|BOLA2_HUMAN	2.86510090831745	up
Metabolism	Global and overview maps	sp|Q9NSC7|SIA7A_HUMAN	4.42743280686716	up
Metabolism	Global and overview maps	sp|Q9NY97|B3GN2_HUMAN	-1.6612422846696	down
Metabolism	Global and overview maps	sp|Q9UMR5|PPT2_HUMAN	-1.37784215371814	down
Metabolism	Global and overview maps	sp|Q9Y274|SIA10_HUMAN	1.11537972732694	up
Metabolism	Global and overview maps	sp|Q9Y5Z4|HEBP2_HUMAN	2.54220182087796	up
Metabolism	Glycan biosynthesis and metabolism	sp|P33908|MA1A1_HUMAN	-2.41020120929482	down
Metabolism	Glycan biosynthesis and metabolism	sp|P58499|FAM3B_HUMAN	-1.08055695755555	down
Metabolism	Glycan biosynthesis and metabolism	sp|Q6UWU2|GLB1L_HUMAN	-3.37029641151035	down
Metabolism	Glycan biosynthesis and metabolism	sp|Q92520|FAM3C_HUMAN	1.60954242159234	up
Metabolism	Glycan biosynthesis and metabolism	sp|Q99519|NEUR1_HUMAN	-1.91263814039209	down
Metabolism	Glycan biosynthesis and metabolism	sp|Q9H3K6|BOLA2_HUMAN	2.86510090831745	up
Metabolism	Glycan biosynthesis and metabolism	sp|Q9NSC7|SIA7A_HUMAN	4.42743280686716	up
Metabolism	Glycan biosynthesis and metabolism	sp|Q9NY97|B3GN2_HUMAN	-1.6612422846696	down
Metabolism	Glycan biosynthesis and metabolism	sp|Q9Y274|SIA10_HUMAN	1.11537972732694	up
Metabolism	Lipid metabolism	sp|O75608|LYPA1_HUMAN	1.90918005459385	up
Metabolism	Lipid metabolism	sp|P00167|CYB5_HUMAN	3.39218700501032	up
Metabolism	Lipid metabolism	sp|P15289|ARSA_HUMAN	-1.4797500048502	down
Metabolism	Lipid metabolism	sp|Q6UWU2|GLB1L_HUMAN	-3.37029641151035	down
Metabolism	Lipid metabolism	sp|Q6UWW0|LCN15_HUMAN	3.24421878856469	up
Metabolism	Lipid metabolism	sp|Q99519|NEUR1_HUMAN	-1.91263814039209	down
Metabolism	Lipid metabolism	sp|Q9UMR5|PPT2_HUMAN	-1.37784215371814	down
Metabolism	Metabolism of cofactors and vitamins	sp|O75891|AL1L1_HUMAN	-1.01218641485893	down
Metabolism	Metabolism of cofactors and vitamins	sp|O95497|VNN1_HUMAN	-1.23172512580038	down
Metabolism	Metabolism of cofactors and vitamins	sp|P09455|RET1_HUMAN	1.67490565239357	up
Metabolism	Metabolism of cofactors and vitamins	sp|P11117|PPAL_HUMAN	-2.40434984814956	down
Metabolism	Metabolism of cofactors and vitamins	sp|P24666|PPAC_HUMAN	1.78418000410754	up
Metabolism	Metabolism of cofactors and vitamins	sp|P34896|GLYC_HUMAN	-1.3247124436158	down
Metabolism	Metabolism of cofactors and vitamins	sp|Q10588|BST1_HUMAN	-1.83351462500446	down
Metabolism	Metabolism of cofactors and vitamins	sp|Q92820|GGH_HUMAN	-1.58010009593355	down
Metabolism	Metabolism of cofactors and vitamins	sp|Q9BSH5|HDHD3_HUMAN	-1.88001396032045	down
Metabolism	Metabolism of cofactors and vitamins	sp|Q9Y5Z4|HEBP2_HUMAN	2.54220182087796	up
Metabolism	Metabolism of other amino acids	sp|O75223|GGCT_HUMAN	2.37643661668793	up
Metabolism	Metabolism of other amino acids	sp|Q6P531|GGT6_HUMAN	-3.0254794768665	down
Metabolism	Metabolism of terpenoids and polyketides	sp|Q86V85|GP180_HUMAN	-1.9064937823936	down
Metabolism	Metabolism of terpenoids and polyketides	sp|Q9UHG3|PCYOX_HUMAN	-1.98126176676798	down
Metabolism	Nucleotide metabolism	sp|O75356|ENTP5_HUMAN	2.17853169406995	up
Metabolism	Nucleotide metabolism	sp|P14618|KPYM_HUMAN	-1.68785048595055	down
Metabolism	Nucleotide metabolism	sp|Q9Y6X5|ENPP4_HUMAN	-1.51892106079945	down
Organismal Systems	Aging	sp|P00441|SODC_HUMAN	1.35897182858386	up
Organismal Systems	Aging	sp|P54652|HSP72_HUMAN	-1.22425743382668	down
Organismal Systems	Aging	sp|P63104|1433Z_HUMAN	-1.2980170285631	down
Organismal Systems	Aging	sp|Q07812|BAX_HUMAN	3.3575653227484	up
Organismal Systems	Circulatory system	sp|P01019|ANGT_HUMAN	3.57900907211565	up
Organismal Systems	Circulatory system	sp|P07951|TPM2_HUMAN	1.83801486156191	up
Organismal Systems	Circulatory system	sp|P60660|MYL6_HUMAN	-1.20169886034522	down
Organismal Systems	Development	sp|A6NI73|LIRA5_HUMAN	-1.33859281389589	down
Organismal Systems	Development	sp|O15197|EPHB6_HUMAN	-2.02441368750943	down
Organismal Systems	Development	sp|O43157|PLXB1_HUMAN	-1.24193021432586	down
Organismal Systems	Development	sp|O75093|SLIT1_HUMAN	1.77986601927821	up
Organismal Systems	Development	sp|P06241|FYN_HUMAN	-2.81494873501039	down
Organismal Systems	Development	sp|P08637|FCG3A_HUMAN	-1.41477251990304	down
Organismal Systems	Development	sp|P23528|COF1_HUMAN	-1.88442460584155	down
Organismal Systems	Development	sp|P52799|EFNB2_HUMAN	2.93151043530526	up
Organismal Systems	Development	sp|P62993|GRB2_HUMAN	1.63229005475813	up
Organismal Systems	Development	sp|P78324|SHPS1_HUMAN	-1.96606402004373	down
Organismal Systems	Development	sp|Q13201|MMRN1_HUMAN	2.06487473766632	up
Organismal Systems	Development	sp|Q15375|EPHA7_HUMAN	-2.33473103716565	down
Organismal Systems	Development	sp|Q6EMK4|VASN_HUMAN	-1.42726680363178	down
Organismal Systems	Development	sp|Q8IUL8|CILP2_HUMAN	-2.79415849612552	down
Organismal Systems	Development	sp|Q8IYS5|OSCAR_HUMAN	-2.41392871921749	down
Organismal Systems	Development	sp|Q8TER0|SNED1_HUMAN	-2.89336809854487	down
Organismal Systems	Development	sp|Q92859|NEO1_HUMAN	-2.22302087349955	down
Organismal Systems	Digestive system	sp|O43866|CD5L_HUMAN	-2.43515061350306	down
Organismal Systems	Digestive system	sp|O60494|CUBN_HUMAN	-2.2273274762794	down
Organismal Systems	Digestive system	sp|O75368|SH3L1_HUMAN	4.54500606617144	up
Organismal Systems	Digestive system	sp|P02749|APOH_HUMAN	-3.49380932938363	down
Organismal Systems	Digestive system	sp|P05997|CO5A2_HUMAN	-1.83907262090627	down
Organismal Systems	Digestive system	sp|P07148|FABPL_HUMAN	1.64836936905383	up
Organismal Systems	Digestive system	sp|P07478|TRY2_HUMAN	4.48950171308477	up
Organismal Systems	Digestive system	sp|P08519|APOA_HUMAN	-3.83391689292785	down
Organismal Systems	Digestive system	sp|P11226|MBL2_HUMAN	-1.37068815081827	down
Organismal Systems	Digestive system	sp|P12104|FABPI_HUMAN	4.66420621536309	up
Organismal Systems	Digestive system	sp|P12109|CO6A1_HUMAN	-1.46575698112198	down
Organismal Systems	Digestive system	sp|P12110|CO6A2_HUMAN	1.12662177854348	up
Organismal Systems	Digestive system	sp|P21796|VDAC1_HUMAN	-1.9443980923473	down
Organismal Systems	Digestive system	sp|P25940|CO5A3_HUMAN	-3.86010018322818	down
Organismal Systems	Digestive system	sp|P39059|COFA1_HUMAN	-1.75055390828052	down
Organismal Systems	Digestive system	sp|P45880|VDAC2_HUMAN	-1.91710796608929	down
Organismal Systems	Digestive system	sp|P61626|LYSC_HUMAN	3.99967484113612	up
Organismal Systems	Digestive system	sp|P61916|NPC2_HUMAN	-4.40200036258316	down
Organismal Systems	Digestive system	sp|P98164|LRP2_HUMAN	-1.70821821351375	down
Organismal Systems	Digestive system	sp|Q05707|COEA1_HUMAN	-1.88660183738449	down
Organismal Systems	Digestive system	sp|Q10588|BST1_HUMAN	-1.83351462500446	down
Organismal Systems	Digestive system	sp|Q15113|PCOC1_HUMAN	-1.40935468082236	down
Organismal Systems	Digestive system	sp|Q15848|ADIPO_HUMAN	1.90549844843654	up
Organismal Systems	Digestive system	sp|Q16819|MEP1A_HUMAN	-2.29434302631734	down
Organismal Systems	Digestive system	sp|Q96FE7|P3IP1_HUMAN	-3.25903789300811	down
Organismal Systems	Digestive system	sp|Q99715|COCA1_HUMAN	-2.80065936641025	down
Organismal Systems	Endocrine system	sp|E9PAV3|NACAM_HUMAN	1.91262538559287	up
Organismal Systems	Endocrine system	sp|P00167|CYB5_HUMAN	3.39218700501032	up
Organismal Systems	Endocrine system	sp|P01019|ANGT_HUMAN	3.57900907211565	up
Organismal Systems	Endocrine system	sp|P05413|FABPH_HUMAN	5.1401900640123	up
Organismal Systems	Endocrine system	sp|P07148|FABPL_HUMAN	1.64836936905383	up
Organismal Systems	Endocrine system	sp|P07858|CATB_HUMAN	-3.30821933474149	down
Organismal Systems	Endocrine system	sp|P12104|FABPI_HUMAN	4.66420621536309	up
Organismal Systems	Endocrine system	sp|P12109|CO6A1_HUMAN	-1.46575698112198	down
Organismal Systems	Endocrine system	sp|P13667|PDIA4_HUMAN	2.25017930126918	up
Organismal Systems	Endocrine system	sp|P14618|KPYM_HUMAN	-1.68785048595055	down
Organismal Systems	Endocrine system	sp|P14780|MMP9_HUMAN	-4.17021991043869	down
Organismal Systems	Endocrine system	sp|P15090|FABP4_HUMAN	4.76423657517826	up
Organismal Systems	Endocrine system	sp|P46108|CRK_HUMAN	1.77015518946627	up
Organismal Systems	Endocrine system	sp|P46109|CRKL_HUMAN	2.41073641588067	up
Organismal Systems	Endocrine system	sp|P54652|HSP72_HUMAN	-1.22425743382668	down
Organismal Systems	Endocrine system	sp|P60660|MYL6_HUMAN	-1.20169886034522	down
Organismal Systems	Endocrine system	sp|P62993|GRB2_HUMAN	1.63229005475813	up
Organismal Systems	Endocrine system	sp|P78380|OLR1_HUMAN	-2.63343427501504	down
Organismal Systems	Endocrine system	sp|P98164|LRP2_HUMAN	-1.70821821351375	down
Organismal Systems	Endocrine system	sp|Q13201|MMRN1_HUMAN	2.06487473766632	up
Organismal Systems	Endocrine system	sp|Q15848|ADIPO_HUMAN	1.90549844843654	up
Organismal Systems	Endocrine system	sp|Q8IUL8|CILP2_HUMAN	-2.79415849612552	down
Organismal Systems	Endocrine system	sp|Q8TER0|SNED1_HUMAN	-2.89336809854487	down
Organismal Systems	Endocrine system	sp|Q9BRK3|MXRA8_HUMAN	-2.26623295232801	down
Organismal Systems	Environmental adaptation	sp|P62993|GRB2_HUMAN	1.63229005475813	up
Organismal Systems	Excretory system	sp|P21281|VATB2_HUMAN	-2.12896298882139	down
Organismal Systems	Immune system	sp|A0A0B4J1Y9|HV372_HUMAN	1.52784381994853	up
Organismal Systems	Immune system	sp|O00499|BIN1_HUMAN	3.81065776903849	up
Organismal Systems	Immune system	sp|O43396|TXNL1_HUMAN	2.31402446482292	up
Organismal Systems	Immune system	sp|O75144|ICOSL_HUMAN	-1.93669040364276	down
Organismal Systems	Immune system	sp|P00734|THRB_HUMAN	-2.78662629284236	down
Organismal Systems	Immune system	sp|P00749|UROK_HUMAN	-3.31130980900093	down
Organismal Systems	Immune system	sp|P01009|A1AT_HUMAN	1.37341853233498	up
Organismal Systems	Immune system	sp|P01024|CO3_HUMAN	2.42775320953335	up
Organismal Systems	Immune system	sp|P01859|IGHG2_HUMAN	-1.5685695836319	down
Organismal Systems	Immune system	sp|P01871|IGHM_HUMAN	-2.61705613024298	down
Organismal Systems	Immune system	sp|P02775|CXCL7_HUMAN	2.44261729077044	up
Organismal Systems	Immune system	sp|P05156|CFAI_HUMAN	-1.63397411125825	down
Organismal Systems	Immune system	sp|P06241|FYN_HUMAN	-2.81494873501039	down
Organismal Systems	Immune system	sp|P06331|HV434_HUMAN	-1.33423226256439	down
Organismal Systems	Immune system	sp|P06734|FCER2_HUMAN	-1.62862433080762	down
Organismal Systems	Immune system	sp|P07204|TRBM_HUMAN	-2.89707565823365	down
Organismal Systems	Immune system	sp|P07225|PROS_HUMAN	1.50815479306237	up
Organismal Systems	Immune system	sp|P07858|CATB_HUMAN	-3.30821933474149	down
Organismal Systems	Immune system	sp|P08174|DAF_HUMAN	-6.18366579953358	down
Organismal Systems	Immune system	sp|P08571|CD14_HUMAN	1.32984532677642	up
Organismal Systems	Immune system	sp|P08637|FCG3A_HUMAN	-1.41477251990304	down
Organismal Systems	Immune system	sp|P08887|IL6RA_HUMAN	-1.1731381776655	down
Organismal Systems	Immune system	sp|P0C0L5|CO4B_HUMAN	1.19813177160429	up
Organismal Systems	Immune system	sp|P0DP01|HV108_HUMAN	-1.23536629232868	down
Organismal Systems	Immune system	sp|P10643|CO7_HUMAN	-2.96021665408246	down
Organismal Systems	Immune system	sp|P11226|MBL2_HUMAN	-1.37068815081827	down
Organismal Systems	Immune system	sp|P12109|CO6A1_HUMAN	-1.46575698112198	down
Organismal Systems	Immune system	sp|P13987|CD59_HUMAN	-5.31421795094527	down
Organismal Systems	Immune system	sp|P14780|MMP9_HUMAN	-4.17021991043869	down
Organismal Systems	Immune system	sp|P14784|IL2RB_HUMAN	-2.07570145759913	down
Organismal Systems	Immune system	sp|P16070|CD44_HUMAN	-2.34931461775753	down
Organismal Systems	Immune system	sp|P16284|PECA1_HUMAN	-1.25248094782313	down
Organismal Systems	Immune system	sp|P18428|LBP_HUMAN	3.78822866306143	up
Organismal Systems	Immune system	sp|P21796|VDAC1_HUMAN	-1.9443980923473	down
Organismal Systems	Immune system	sp|P23528|COF1_HUMAN	-1.88442460584155	down
Organismal Systems	Immune system	sp|P25774|CATS_HUMAN	-1.18533329027221	down
Organismal Systems	Immune system	sp|P25942|TNR5_HUMAN	-2.24638458775876	down
Organismal Systems	Immune system	sp|P33151|CADH5_HUMAN	2.65887346988494	up
Organismal Systems	Immune system	sp|P45880|VDAC2_HUMAN	-1.91710796608929	down
Organismal Systems	Immune system	sp|P46108|CRK_HUMAN	1.77015518946627	up
Organismal Systems	Immune system	sp|P46109|CRKL_HUMAN	2.41073641588067	up
Organismal Systems	Immune system	sp|P54652|HSP72_HUMAN	-1.22425743382668	down
Organismal Systems	Immune system	sp|P61769|B2MG_HUMAN	3.24063550460311	up
Organismal Systems	Immune system	sp|P62993|GRB2_HUMAN	1.63229005475813	up
Organismal Systems	Immune system	sp|P78423|X3CL1_HUMAN	-2.26126417216557	down
Organismal Systems	Immune system	sp|P80370|DLK1_HUMAN	-2.13092277867539	down
Organismal Systems	Immune system	sp|Q03591|FHR1_HUMAN	-2.62179709365561	down
Organismal Systems	Immune system	sp|Q13201|MMRN1_HUMAN	2.06487473766632	up
Organismal Systems	Immune system	sp|Q13477|MADCA_HUMAN	-2.47590007996289	down
Organismal Systems	Immune system	sp|Q14508|WFDC2_HUMAN	-7.5073744548261	down
Organismal Systems	Immune system	sp|Q8IUL8|CILP2_HUMAN	-2.79415849612552	down
Organismal Systems	Immune system	sp|Q8TER0|SNED1_HUMAN	-2.89336809854487	down
Organismal Systems	Immune system	sp|Q96FE7|P3IP1_HUMAN	-3.25903789300811	down
Organismal Systems	Immune system	sp|Q9BX67|JAM3_HUMAN	-1.73798478860255	down
Organismal Systems	Immune system	sp|Q9BXN2|CLC7A_HUMAN	-1.98518772872509	down
Organismal Systems	Immune system	sp|Q9NNX6|CD209_HUMAN	-1.61743914623933	down
Organismal Systems	Immune system	sp|Q9UNN8|EPCR_HUMAN	-2.24649659114313	down
Organismal Systems	Immune system	sp|Q9Y490|TLN1_HUMAN	3.45219465743936	up
Organismal Systems	Nervous system	sp|P05067|A4_HUMAN	-3.13756605230655	down
Organismal Systems	Nervous system	sp|P06241|FYN_HUMAN	-2.81494873501039	down
Organismal Systems	Nervous system	sp|P21281|VATB2_HUMAN	-2.12896298882139	down
Organismal Systems	Nervous system	sp|P46108|CRK_HUMAN	1.77015518946627	up
Organismal Systems	Nervous system	sp|P46109|CRKL_HUMAN	2.41073641588067	up
Organismal Systems	Nervous system	sp|P62993|GRB2_HUMAN	1.63229005475813	up
Organismal Systems	Nervous system	sp|Q07812|BAX_HUMAN	3.3575653227484	up
