# Supplementary material for: Urinary proteome analysis of acute kidney injury in post-cardiac surgery patients using enrichment materials with high-resolution mass spectrometry
Source: Front Bioeng Biotechnol. 2022 Sep 13;10:1002853. doi: 10.3389/fbioe.2022.1002853 (PMC9513377; doi:10.3389/fbioe.2022.1002853)
Supplement: Supplementary file 13 [file Table8.xls]

from	to	color	width	lty
Notch signaling pathway	sp|P80370|DLK1_HUMAN	#377EB8	0.02	solid
Notch signaling pathway	sp|Q13201|MMRN1_HUMAN	#377EB8	0.02	solid
Notch signaling pathway	sp|Q8IUL8|CILP2_HUMAN	#377EB8	0.02	solid
Notch signaling pathway	sp|Q8TER0|SNED1_HUMAN	#377EB8	0.02	solid
Notch signaling pathway	sp|Q92542|NICA_HUMAN	#377EB8	0.02	solid
Notch signaling pathway	sp|Q9BRK3|MXRA8_HUMAN	#377EB8	0.02	solid
Prion diseases	sp|P00441|SODC_HUMAN	#984EA3	0.02	solid
Prion diseases	sp|P04156|PRIO_HUMAN	#984EA3	0.02	solid
Prion diseases	sp|P06241|FYN_HUMAN	#984EA3	0.02	solid
Prion diseases	sp|P10643|CO7_HUMAN	#984EA3	0.02	solid
Prion diseases	sp|P11047|LAMC1_HUMAN	#984EA3	0.02	solid
Prion diseases	sp|Q07812|BAX_HUMAN	#984EA3	0.02	solid
Prion diseases	sp|Q13201|MMRN1_HUMAN	#984EA3	0.02	solid
Prion diseases	sp|Q8IUL8|CILP2_HUMAN	#984EA3	0.02	solid
Prion diseases	sp|Q8TER0|SNED1_HUMAN	#984EA3	0.02	solid
MicroRNAs in cancer	sp|P00749|UROK_HUMAN	#984EA3	0.02	solid
MicroRNAs in cancer	sp|P09619|PGFRB_HUMAN	#984EA3	0.02	solid
MicroRNAs in cancer	sp|P14780|MMP9_HUMAN	#984EA3	0.02	solid
MicroRNAs in cancer	sp|P16070|CD44_HUMAN	#984EA3	0.02	solid
MicroRNAs in cancer	sp|P46108|CRK_HUMAN	#984EA3	0.02	solid
MicroRNAs in cancer	sp|P46109|CRKL_HUMAN	#984EA3	0.02	solid
MicroRNAs in cancer	sp|P62993|GRB2_HUMAN	#984EA3	0.02	solid
MicroRNAs in cancer	sp|Q13201|MMRN1_HUMAN	#984EA3	0.02	solid
MicroRNAs in cancer	sp|Q5JS37|NHLC3_HUMAN	#984EA3	0.02	solid
MicroRNAs in cancer	sp|Q8IUL8|CILP2_HUMAN	#984EA3	0.02	solid
MicroRNAs in cancer	sp|Q8TER0|SNED1_HUMAN	#984EA3	0.02	solid
EGFR tyrosine kinase inhibitor resistance	sp|P01133|EGF_HUMAN	#984EA3	0.02	solid
EGFR tyrosine kinase inhibitor resistance	sp|P08887|IL6RA_HUMAN	#984EA3	0.02	solid
EGFR tyrosine kinase inhibitor resistance	sp|P09619|PGFRB_HUMAN	#984EA3	0.02	solid
EGFR tyrosine kinase inhibitor resistance	sp|P26927|HGFL_HUMAN	#984EA3	0.02	solid
EGFR tyrosine kinase inhibitor resistance	sp|P62993|GRB2_HUMAN	#984EA3	0.02	solid
EGFR tyrosine kinase inhibitor resistance	sp|Q07812|BAX_HUMAN	#984EA3	0.02	solid
EGFR tyrosine kinase inhibitor resistance	sp|Q14393|GAS6_HUMAN	#984EA3	0.02	solid
Transcriptional misregulation in cancer	sp|A0A0B4J1Y9|HV372_HUMAN	#984EA3	0.02	solid
Transcriptional misregulation in cancer	sp|O15393|TMPS2_HUMAN	#984EA3	0.02	solid
Transcriptional misregulation in cancer	sp|O43291|SPIT2_HUMAN	#984EA3	0.02	solid
Transcriptional misregulation in cancer	sp|P00749|UROK_HUMAN	#984EA3	0.02	solid
Transcriptional misregulation in cancer	sp|P01859|IGHG2_HUMAN	#984EA3	0.02	solid
Transcriptional misregulation in cancer	sp|P01871|IGHM_HUMAN	#984EA3	0.02	solid
Transcriptional misregulation in cancer	sp|P06331|HV434_HUMAN	#984EA3	0.02	solid
Transcriptional misregulation in cancer	sp|P08571|CD14_HUMAN	#984EA3	0.02	solid
Transcriptional misregulation in cancer	sp|P08833|IBP1_HUMAN	#984EA3	0.02	solid
Transcriptional misregulation in cancer	sp|P0DP01|HV108_HUMAN	#984EA3	0.02	solid
Transcriptional misregulation in cancer	sp|P14780|MMP9_HUMAN	#984EA3	0.02	solid
Transcriptional misregulation in cancer	sp|P14784|IL2RB_HUMAN	#984EA3	0.02	solid
Transcriptional misregulation in cancer	sp|P17936|IBP3_HUMAN	#984EA3	0.02	solid
Transcriptional misregulation in cancer	sp|P18065|IBP2_HUMAN	#984EA3	0.02	solid
Transcriptional misregulation in cancer	sp|P25942|TNR5_HUMAN	#984EA3	0.02	solid
Transcriptional misregulation in cancer	sp|Q07812|BAX_HUMAN	#984EA3	0.02	solid
Transcriptional misregulation in cancer	sp|Q96FE7|P3IP1_HUMAN	#984EA3	0.02	solid
Breast cancer	sp|P01133|EGF_HUMAN	#984EA3	0.02	solid
Breast cancer	sp|P62993|GRB2_HUMAN	#984EA3	0.02	solid
Breast cancer	sp|P80370|DLK1_HUMAN	#984EA3	0.02	solid
Breast cancer	sp|Q07812|BAX_HUMAN	#984EA3	0.02	solid
Breast cancer	sp|Q13201|MMRN1_HUMAN	#984EA3	0.02	solid
Breast cancer	sp|Q8IUL8|CILP2_HUMAN	#984EA3	0.02	solid
Breast cancer	sp|Q8TER0|SNED1_HUMAN	#984EA3	0.02	solid
Breast cancer	sp|Q9BRK3|MXRA8_HUMAN	#984EA3	0.02	solid
Jak-STAT signaling pathway	sp|P01133|EGF_HUMAN	#377EB8	0.02	solid
Jak-STAT signaling pathway	sp|P08887|IL6RA_HUMAN	#377EB8	0.02	solid
Jak-STAT signaling pathway	sp|P09619|PGFRB_HUMAN	#377EB8	0.02	solid
Jak-STAT signaling pathway	sp|P14784|IL2RB_HUMAN	#377EB8	0.02	solid
Jak-STAT signaling pathway	sp|P26992|CNTFR_HUMAN	#377EB8	0.02	solid
Jak-STAT signaling pathway	sp|P62993|GRB2_HUMAN	#377EB8	0.02	solid
Jak-STAT signaling pathway	sp|Q08334|I10R2_HUMAN	#377EB8	0.02	solid
Cell adhesion molecules (CAMs)	sp|O75144|ICOSL_HUMAN	#377EB8	0.02	solid
Cell adhesion molecules (CAMs)	sp|P15151|PVR_HUMAN	#377EB8	0.02	solid
Cell adhesion molecules (CAMs)	sp|P16284|PECA1_HUMAN	#377EB8	0.02	solid
Cell adhesion molecules (CAMs)	sp|P19022|CADH2_HUMAN	#377EB8	0.02	solid
Cell adhesion molecules (CAMs)	sp|P25942|TNR5_HUMAN	#377EB8	0.02	solid
Cell adhesion molecules (CAMs)	sp|P28827|PTPRM_HUMAN	#377EB8	0.02	solid
Cell adhesion molecules (CAMs)	sp|P33151|CADH5_HUMAN	#377EB8	0.02	solid
Cell adhesion molecules (CAMs)	sp|Q12860|CNTN1_HUMAN	#377EB8	0.02	solid
Cell adhesion molecules (CAMs)	sp|Q13477|MADCA_HUMAN	#377EB8	0.02	solid
Cell adhesion molecules (CAMs)	sp|Q5ZPR3|CD276_HUMAN	#377EB8	0.02	solid
Cell adhesion molecules (CAMs)	sp|Q6EMK4|VASN_HUMAN	#377EB8	0.02	solid
Cell adhesion molecules (CAMs)	sp|Q7Z3B1|NEGR1_HUMAN	#377EB8	0.02	solid
Cell adhesion molecules (CAMs)	sp|Q92859|NEO1_HUMAN	#377EB8	0.02	solid
Cell adhesion molecules (CAMs)	sp|Q92896|GSLG1_HUMAN	#377EB8	0.02	solid
Cell adhesion molecules (CAMs)	sp|Q9BX67|JAM3_HUMAN	#377EB8	0.02	solid
Cell adhesion molecules (CAMs)	sp|Q9BY67|CADM1_HUMAN	#377EB8	0.02	solid
Cell adhesion molecules (CAMs)	sp|Q9Y4C0|NRX3A_HUMAN	#377EB8	0.02	solid
Antifolate resistance	sp|P15328|FOLR1_HUMAN	#984EA3	0.02	solid
Antifolate resistance	sp|P34896|GLYC_HUMAN	#984EA3	0.02	solid
Antifolate resistance	sp|Q92820|GGH_HUMAN	#984EA3	0.02	solid
Prostate cancer	sp|O15393|TMPS2_HUMAN	#984EA3	0.02	solid
Prostate cancer	sp|O43291|SPIT2_HUMAN	#984EA3	0.02	solid
Prostate cancer	sp|P00749|UROK_HUMAN	#984EA3	0.02	solid
Prostate cancer	sp|P01133|EGF_HUMAN	#984EA3	0.02	solid
Prostate cancer	sp|P09619|PGFRB_HUMAN	#984EA3	0.02	solid
Prostate cancer	sp|P14780|MMP9_HUMAN	#984EA3	0.02	solid
Prostate cancer	sp|P62993|GRB2_HUMAN	#984EA3	0.02	solid
Prostate cancer	sp|Q96FE7|P3IP1_HUMAN	#984EA3	0.02	solid
