# Supplementary material for: Urinary proteome analysis of acute kidney injury in post-cardiac surgery patients using enrichment materials with high-resolution mass spectrometry
Source: Front Bioeng Biotechnol. 2022 Sep 13;10:1002853. doi: 10.3389/fbioe.2022.1002853 (PMC9513377; doi:10.3389/fbioe.2022.1002853)
Supplement: Supplementary file 14 [file Table9.xls]

from	to	color	width	lty
sp|O60494|CUBN_HUMAN	sp|P98164|LRP2_HUMAN	black	0.5	solid
sp|P07204|TRBM_HUMAN	sp|P00734|THRB_HUMAN	black	0.4994994994995	solid
sp|P05156|CFAI_HUMAN	sp|P01024|CO3_HUMAN	black	0.498998998998999	solid
sp|P16112|PGCA_HUMAN	sp|P51884|LUM_HUMAN	black	0.498498498498498	solid
sp|P08571|CD14_HUMAN	sp|P18428|LBP_HUMAN	black	0.498498498498498	solid
sp|P16070|CD44_HUMAN	sp|P14780|MMP9_HUMAN	black	0.497997997997998	solid
sp|Q03591|FHR1_HUMAN	sp|P01024|CO3_HUMAN	black	0.496496496496497	solid
sp|Q12913|PTPRJ_HUMAN	sp|P09619|PGFRB_HUMAN	black	0.495995995995996	solid
sp|P11047|LAMC1_HUMAN	sp|O15230|LAMA5_HUMAN	black	0.494994994994995	solid
sp|P00749|UROK_HUMAN	sp|P14780|MMP9_HUMAN	black	0.493993993993994	solid
sp|P14543|NID1_HUMAN	sp|P11047|LAMC1_HUMAN	black	0.493493493493493	solid
sp|P04156|PRIO_HUMAN	sp|P05067|A4_HUMAN	black	0.491991991991992	solid
sp|P16112|PGCA_HUMAN	sp|P49747|COMP_HUMAN	black	0.49049049049049	solid
sp|O15197|EPHB6_HUMAN	sp|P52799|EFNB2_HUMAN	black	0.48948948948949	solid
sp|P40199|CEAM6_HUMAN	sp|P13688|CEAM1_HUMAN	black	0.485485485485485	solid
sp|P31997|CEAM8_HUMAN	sp|P40199|CEAM6_HUMAN	black	0.485485485485485	solid
sp|P31997|CEAM8_HUMAN	sp|P13688|CEAM1_HUMAN	black	0.485485485485485	solid
sp|Q7LBR1|CHM1B_HUMAN	sp|Q9NP79|VTA1_HUMAN	black	0.484484484484485	solid
sp|P00749|UROK_HUMAN	sp|P00734|THRB_HUMAN	black	0.483983983983984	solid
sp|P07225|PROS_HUMAN	sp|P00734|THRB_HUMAN	black	0.48048048048048	solid
sp|P05067|A4_HUMAN	sp|P35052|GPC1_HUMAN	black	0.47997997997998	solid
sp|Q15375|EPHA7_HUMAN	sp|P52799|EFNB2_HUMAN	black	0.478978978978979	solid
sp|P61769|B2MG_HUMAN	sp|P61626|LYSC_HUMAN	black	0.478478478478478	solid
sp|P16112|PGCA_HUMAN	sp|P14780|MMP9_HUMAN	black	0.478478478478478	solid
sp|Q12913|PTPRJ_HUMAN	sp|P33151|CADH5_HUMAN	black	0.475975975975976	solid
sp|P14780|MMP9_HUMAN	sp|P14543|NID1_HUMAN	black	0.474974974974975	solid
sp|P01019|ANGT_HUMAN	sp|P00734|THRB_HUMAN	black	0.473473473473473	solid
sp|P05997|CO5A2_HUMAN	sp|Q99715|COCA1_HUMAN	black	0.472472472472472	solid
sp|P01009|A1AT_HUMAN	sp|P02751|FINC_HUMAN	black	0.470970970970971	solid
sp|Q9NNX6|CD209_HUMAN	sp|P13688|CEAM1_HUMAN	black	0.46996996996997	solid
sp|P16070|CD44_HUMAN	sp|P02751|FINC_HUMAN	black	0.467967967967968	solid
sp|P23142|FBLN1_HUMAN	sp|P14543|NID1_HUMAN	black	0.467467467467467	solid
sp|Q99715|COCA1_HUMAN	sp|P25940|CO5A3_HUMAN	black	0.466966966966967	solid
sp|P07225|PROS_HUMAN	sp|P02775|CXCL7_HUMAN	black	0.466966966966967	solid
sp|P00749|UROK_HUMAN	sp|P02751|FINC_HUMAN	black	0.466966966966967	solid
sp|P61769|B2MG_HUMAN	sp|P25774|CATS_HUMAN	black	0.466466466466466	solid
sp|P07225|PROS_HUMAN	sp|P01009|A1AT_HUMAN	black	0.466466466466466	solid
sp|P07858|CATB_HUMAN	sp|P05067|A4_HUMAN	black	0.465965965965966	solid
sp|P16112|PGCA_HUMAN	sp|P20774|MIME_HUMAN	black	0.465465465465465	solid
sp|P51884|LUM_HUMAN	sp|P20774|MIME_HUMAN	black	0.464964964964965	solid
sp|P01009|A1AT_HUMAN	sp|P02775|CXCL7_HUMAN	black	0.462962962962963	solid
sp|P05067|A4_HUMAN	sp|P61626|LYSC_HUMAN	black	0.461961961961962	solid
sp|P01009|A1AT_HUMAN	sp|P05067|A4_HUMAN	black	0.461961961961962	solid
sp|P05997|CO5A2_HUMAN	sp|P25940|CO5A3_HUMAN	black	0.461461461461461	solid
sp|P14780|MMP9_HUMAN	sp|P07858|CATB_HUMAN	black	0.460960960960961	solid
sp|P02751|FINC_HUMAN	sp|P05067|A4_HUMAN	black	0.45995995995996	solid
sp|Q9Y274|SIA10_HUMAN	sp|Q9NY97|B3GN2_HUMAN	black	0.459459459459459	solid
sp|P16070|CD44_HUMAN	sp|Q92896|GSLG1_HUMAN	black	0.459459459459459	solid
sp|P61769|B2MG_HUMAN	sp|P16070|CD44_HUMAN	black	0.458958958958959	solid
sp|P02751|FINC_HUMAN	sp|P02775|CXCL7_HUMAN	black	0.458958958958959	solid
sp|P61769|B2MG_HUMAN	sp|P05067|A4_HUMAN	black	0.458458458458458	solid
sp|P02751|FINC_HUMAN	sp|Q14393|GAS6_HUMAN	black	0.458458458458458	solid
sp|P02751|FINC_HUMAN	sp|Q13201|MMRN1_HUMAN	black	0.458458458458458	solid
sp|P00749|UROK_HUMAN	sp|P09619|PGFRB_HUMAN	black	0.458458458458458	solid
sp|P61769|B2MG_HUMAN	sp|Q15113|PCOC1_HUMAN	black	0.457457457457457	solid
sp|P07225|PROS_HUMAN	sp|P07204|TRBM_HUMAN	black	0.457457457457457	solid
sp|P01019|ANGT_HUMAN	sp|Q9UBR2|CATZ_HUMAN	black	0.457457457457457	solid
sp|P05067|A4_HUMAN	sp|P01024|CO3_HUMAN	black	0.456956956956957	solid
sp|Q6UVK1|CSPG4_HUMAN	sp|P35052|GPC1_HUMAN	black	0.456456456456456	solid
sp|P02775|CXCL7_HUMAN	sp|Q13201|MMRN1_HUMAN	black	0.456456456456456	solid
sp|P02775|CXCL7_HUMAN	sp|P01024|CO3_HUMAN	black	0.456456456456456	solid
sp|P14780|MMP9_HUMAN	sp|Q99715|COCA1_HUMAN	black	0.455955955955956	solid
sp|P35052|GPC1_HUMAN	sp|P98164|LRP2_HUMAN	black	0.455455455455455	solid
sp|P04156|PRIO_HUMAN	sp|P35052|GPC1_HUMAN	black	0.454954954954955	solid
sp|P61769|B2MG_HUMAN	sp|P14784|IL2RB_HUMAN	black	0.454454454454454	solid
sp|P07225|PROS_HUMAN	sp|P05067|A4_HUMAN	black	0.454454454454454	solid
sp|P07225|PROS_HUMAN	sp|P02751|FINC_HUMAN	black	0.453953953953954	solid
sp|Q8IUK5|PLDX1_HUMAN	sp|Q9HCU0|CD248_HUMAN	black	0.453453453453453	solid
sp|P51884|LUM_HUMAN	sp|P25940|CO5A3_HUMAN	black	0.452952952952953	solid
sp|P05067|A4_HUMAN	sp|Q13201|MMRN1_HUMAN	black	0.452952952952953	solid
sp|P01019|ANGT_HUMAN	sp|P05067|A4_HUMAN	black	0.452952952952953	solid
sp|P01019|ANGT_HUMAN	sp|P01024|CO3_HUMAN	black	0.452952952952953	solid
sp|P01009|A1AT_HUMAN	sp|Q14393|GAS6_HUMAN	black	0.452952952952953	solid
sp|P07225|PROS_HUMAN	sp|Q14393|GAS6_HUMAN	black	0.452452452452452	solid
sp|P01019|ANGT_HUMAN	sp|P02775|CXCL7_HUMAN	black	0.452452452452452	solid
sp|Q9NY97|B3GN2_HUMAN	sp|P20774|MIME_HUMAN	black	0.451451451451451	solid
sp|Q14393|GAS6_HUMAN	sp|Q13201|MMRN1_HUMAN	black	0.450950950950951	solid
sp|P07225|PROS_HUMAN	sp|P01133|EGF_HUMAN	black	0.450950950950951	solid
sp|P02775|CXCL7_HUMAN	sp|P05067|A4_HUMAN	black	0.450950950950951	solid
sp|P02751|FINC_HUMAN	sp|P01133|EGF_HUMAN	black	0.450950950950951	solid
sp|Q9Y274|SIA10_HUMAN	sp|P51884|LUM_HUMAN	black	0.45045045045045	solid
sp|Q9Y274|SIA10_HUMAN	sp|P20774|MIME_HUMAN	black	0.45045045045045	solid
sp|Q9NY97|B3GN2_HUMAN	sp|P51884|LUM_HUMAN	black	0.45045045045045	solid
sp|Q14393|GAS6_HUMAN	sp|P05067|A4_HUMAN	black	0.45045045045045	solid
sp|Q14393|GAS6_HUMAN	sp|P02775|CXCL7_HUMAN	black	0.45045045045045	solid
sp|Q14393|GAS6_HUMAN	sp|P01133|EGF_HUMAN	black	0.45045045045045	solid
sp|P35052|GPC1_HUMAN	sp|P09455|RET1_HUMAN	black	0.45045045045045	solid
sp|P16112|PGCA_HUMAN	sp|Q9Y274|SIA10_HUMAN	black	0.45045045045045	solid
sp|P16112|PGCA_HUMAN	sp|Q9NY97|B3GN2_HUMAN	black	0.45045045045045	solid
sp|P13987|CD59_HUMAN	sp|P10643|CO7_HUMAN	black	0.45045045045045	solid
sp|P07225|PROS_HUMAN	sp|Q13201|MMRN1_HUMAN	black	0.45045045045045	solid
sp|P05067|A4_HUMAN	sp|P01133|EGF_HUMAN	black	0.45045045045045	solid
sp|P04156|PRIO_HUMAN	sp|P11047|LAMC1_HUMAN	black	0.45045045045045	solid
sp|P04156|PRIO_HUMAN	sp|O15230|LAMA5_HUMAN	black	0.45045045045045	solid
sp|P02775|CXCL7_HUMAN	sp|P01133|EGF_HUMAN	black	0.45045045045045	solid
sp|P01133|EGF_HUMAN	sp|Q13201|MMRN1_HUMAN	black	0.45045045045045	solid
sp|P01009|A1AT_HUMAN	sp|Q13201|MMRN1_HUMAN	black	0.45045045045045	solid
sp|P01009|A1AT_HUMAN	sp|P01133|EGF_HUMAN	black	0.45045045045045	solid
sp|P14780|MMP9_HUMAN	sp|P09619|PGFRB_HUMAN	black	0.448948948948949	solid
sp|P14780|MMP9_HUMAN	sp|P00734|THRB_HUMAN	black	0.446446446446446	solid
